# Supplementary material for: RNA sequencing reveals dynamic expression of lncRNAs and mRNAs in caprine endometrial epithelial cells induced by Neospora caninum infection
Source: Parasit Vectors. 2022 Aug 24;15:297. doi: 10.1186/s13071-022-05405-5 (PMC9398501; doi:10.1186/s13071-022-05405-5)
Supplement: Supplementary file 1 — Additional file 1: Data S1. The primer sequences used in this study by quantitative real-time PCR (qRT‑PCR). [file 13071_2022_5405_MOESM1_ESM.xlsx]

## Sheet: mRNAs
Gene name	Forward primer (5'-3')	Reverse primer (5'-3')	Product size (bp)	Annealing temperature (℃)
CD14	GTTCAGTGTATGGTTGCCGT	TCCCTTGAGAAACTGGTCC	73	53
MAP3K8	GATGCCGACCTCAAGAATC	CAGAGTCTATTTGGTAGCGTCC	78	55
NFKB1	TGGCAGAAGACGACCCAT	CCTTCACACACATAACGGAAA	184	55
JUN	GCCAACCTCAGCAACTTCA	TCTGCGGCTCTTCCTTCA	193	55
FOS	GACCAGCCCTGACCTACAA	GACAACTGTTCTACCTTGCCC	195	55
TGFB2	TGCCGTCCTTCTTACCCT	GGACTGTCTGGAGCACAAG	86	55

## Sheet: lncRNAs
Gene name	Forward primer (5'-3')	Reverse primer (5'-3')	Product size (bp)	Annealing temperature (℃)
ENSCHIT00000011442	ACAGCAGGAGGAAACGCT	GTTTGGACCGCCCACTTT	146	55
XR_311142.3	TGATTAGCAGGTCTCAAGT	TCTCAGGCAGTCATCCTCAC	98	55
XR_001918087.1	CACTTGGACAGAGGAAGGTT	GCTCAGTTTCTCCAGGTCTG	146	57
ENSCHIT00000009566	CTTCACTCTGGTTCCTTCTGG	CAAGTGGCTGTTTCTCTA	102	55
XR_309885.2	CCAGATGTGTTCAAAGGTAGTC	CGCACTGACTTTCCTCTTC	96	55
XR_001295792.2	CCAATCTCACATCCTGTTTACA	CATTGTTCAGCCAAGATG	177	55
ENSCHIT00000002354	CACACGATTCTTGGTCCA	CGTTGGCATTCATGTTGG	119	55
XR_001919077.1	TGGCGTGATTAGTCTTCTCAG	TGCCAACTTCTAACCACTGG	73	55
ENSCHIT00000002691	GGAGCACCTGAAGAAATC	GTGGAATGTGAGCCTTGG	227	53
