# Supplementary material for: RNA sequencing reveals dynamic expression of lncRNAs and mRNAs in caprine endometrial epithelial cells induced by Neospora caninum infection
Source: Parasit Vectors. 2022 Aug 24;15:297. doi: 10.1186/s13071-022-05405-5 (PMC9398501; doi:10.1186/s13071-022-05405-5)
Supplement: Supplementary file 2 — Additional file 2: Data S2. The statistics of sequencing data. [file 13071_2022_5405_MOESM2_ESM.xlsx]

## Sheet: sequencing data
Sample	RawReads (M)	RawBases (G)	CleanReads (M)	CleanBases (G)	ValidBases	Q30	GC
C1_24h	103.94	15.59	101.76	14.95	0.9592	0.9089	0.4768
C1_48h	115.8	17.37	113.38	16.67	0.9599	0.9226	0.4803
C2_24h	101.71	15.26	99.55	14.65	0.96	0.9195	0.4796
C2_48h	114.15	17.12	112.17	16.5	0.9636	0.9282	0.4861
C3_24h	106.53	15.98	104.37	15.37	0.9617	0.9221	0.4793
C3_48h	114.49	17.17	112.46	16.54	0.9633	0.904	0.479
TZ1_24h	103.22	15.48	101.03	14.88	0.9609	0.9219	0.4789
TZ1_48h	111.92	16.79	109.81	16.18	0.964	0.9231	0.4953
TZ2_24h	113.01	16.95	109.88	16.18	0.9543	0.9155	0.4747
TZ2_48h	105.43	15.82	103.47	15.25	0.9641	0.921	0.4955
TZ3_24h	117.6	17.64	115.03	16.92	0.9595	0.9225	0.4766
TZ3_48h	99.07	14.86	97.24	14.33	0.9643	0.9207	0.4937
Total	1306.87	196.03	1280.15	188.42
