# Supplementary material for: RNA sequencing reveals dynamic expression of lncRNAs and mRNAs in caprine endometrial epithelial cells induced by Neospora caninum infection
Source: Parasit Vectors. 2022 Aug 24;15:297. doi: 10.1186/s13071-022-05405-5 (PMC9398501; doi:10.1186/s13071-022-05405-5)
Supplement: Supplementary file 3 — Additional file 3: Data S3. Length, exon numbers and classification of the long noncoding RNAs (lncRNAs). [file 13071_2022_5405_MOESM3_ESM.xlsx]

## Sheet: Length of lncRNAs
Term	All	Novel lncRNAs	Known lncRNAs	<200 nt	≥200 nt	≥500 nt	≥1000 nt	N50	Total length	Max length	Min length	Average length
lncRNA	3690	491	3199	8	3682	3145	2158	2416	6253838	19517	126	1694.81

## Sheet: Exon numbers of lncRNAs
lncRNA numbers	Exon numbers
1380	2
1376	3
534	4
191	5
75	6
37	7
17	8
17	10
16	9
12	11
9	25
4	24
4	17
3	16
3	1
3	26
2	14
2	15
1	12
1	23
1	29
1	13
1	31

## Sheet: classification of lncRNAs
direction	type_loc	count
antisense	genic_exonic	334
antisense	genic_intronic	395
antisense	intergenic_downstream	291
antisense	intergenic_upstream	736
sense	genic_exonic	291
sense	genic_intronic	261
sense	intergenic_downstream	441
sense	intergenic_upstream	331
