# Supplementary material for: RNA sequencing reveals dynamic expression of lncRNAs and mRNAs in caprine endometrial epithelial cells induced by Neospora caninum infection
Source: Parasit Vectors. 2022 Aug 24;15:297. doi: 10.1186/s13071-022-05405-5 (PMC9398501; doi:10.1186/s13071-022-05405-5)
Supplement: Supplementary file 4 — Additional file 4: Data S4. All differentially expressed lncRNAs (DElncRNAs). [file 13071_2022_5405_MOESM4_ESM.xlsx]

## Sheet: TZ_24h-vs-C_24h
lncRNA_id	BaseMean	lfcSE	stat	FoldChange	log2FoldChange	pValue	qValue	Regulation	Expression_C1_24h	Expression_C2_24h	Expression_C3_24h	Expression_TZ1_24h	Expression_TZ2_24h	Expression_TZ3_24h	Chrom	Start	End	Strand	lncRNA_length	lncRNA_symbol	partnerRNA_transcript	distance	direction	type	location	subtype	partnerRNA_gene	Dbxref	product	GO_id	GO_term	pathway	pathway_description
ENSCHIT00000001218	8.51464	1.07502	-3.01049	0.106112	-3.23634	0.00260826	0.0406715	Down	2.2697	1.13748	2.45788	0.295413	0.0536336	0.362887	Chr16	18925083	19066870	-	353	ENSCHIG00000000869.1
ENSCHIT00000001220	7.51108	1.60353	3.97507	82.9478	6.37413	7.03586e-05	0.0018701	Up	1.8282e-21	1.28813e-18	3.58053e-05	1.10021	1.96703	3.46993	Chr16	19020992	19066870	-	314	ENSCHIG00000000869.1
ENSCHIT00000002352	261.869	0.240886	4.80669	2.23127	1.15786	1.53448e-06	5.52178e-05	Up	3.01046	4.53331	3.62343	6.53745	8.81668	9.72273	Chr15	8074251	8211045	-	1938	ENSCHIG00000001686.1	XM_018059206.1	0	sense	genic	exonic	overlapping	TSPAN18	GeneID:102189418,Genbank:XM_018059206.1	tetraspanin 18, transcript variant X3	GO:0005887,GO:0007166	integral component of plasma membrane|cell surface receptor signaling pathway
ENSCHIT00000002353	61.6859	0.326228	-5.73268	0.273543	-1.87016	9.88577e-09	5.3774e-07	Down	1.12627	1.16242	1.2168	0.235126	0.38653	0.338362	Chr5	107258196	107451360	+	3697	ENSCHIG00000001688.1	XM_018048692.1	0	sense	genic	exonic	overlapping	CACNA1C	GeneID:100861292,Genbank:XM_018048692.1	calcium voltage-gated channel subunit alpha1 C, transcript variant X2	GO:0002095,GO:0002520,GO:0005245,GO:0005516,GO:0005737,GO:0005886,GO:0005887,GO:0005891,GO:0006816,GO:0006874,GO:0006939,GO:0007204,GO:0007268,GO:0007507,GO:0007628,GO:0008217,GO:0008331,GO:0008542,GO:0009986,GO:0010881,GO:0014069,GO:0016020,GO:0016021,GO:0017156,GO:0019229,GO:0019899,GO:0019904,GO:0030018,GO:0030054,GO:0030073,GO:0030252,GO:0030315,GO:0030425,GO:0031369,GO:0032991,GO:0035115,GO:…	caveolar macromolecular signaling complex|immune system development|voltage-gated calcium channel activity|calmodulin binding|cytoplasm|plasma membrane|integral component of plasma membrane|voltage-gated calcium channel complex|calcium ion transport|cellular calcium ion homeostasis|smooth muscle contraction|positive regulation of cytosolic calcium ion concentration|chemical synaptic transmission|…	ko04924,ko04727,ko04728,ko04261,ko04925,ko04911,ko04713,ko04724,ko04024,ko04010,ko04725,ko04723,ko04270,ko04020,ko04912,ko04742,ko04022,ko04726,ko04720,ko04921,ko04260	Renin secretion|GABAergic synapse|Dopaminergic synapse|Adrenergic signaling in cardiomyocytes|Aldosterone synthesis and secretion|Insulin secretion|Circadian entrainment|Glutamatergic synapse|cAMP signaling pathway|MAPK signaling pathway|Cholinergic synapse|Retrograde endocannabinoid signaling|Vascular smooth muscle contraction|Calcium signaling pathway|GnRH signaling pathway|Taste transduction|c…
ENSCHIT00000002387	14.3078	0.777238	-4.01334	0.115078	-3.11932	5.98652e-05	0.00160948	Down	0.800668	0.376413	0.524679	0.067176	0.042519	0.091199	Chr15	9319427	9328296	+	1995	ENSCHIG00000001714.1	XM_018059224.1	77298	antisense	intergenic	downstream	convergent	TTC17	GeneID:102185485,Genbank:XM_018059224.1	tetratricopeptide repeat domain 17, transcript variant X2	GO:0005737,GO:0005829,GO:0005886,GO:0015629,GO:0030041,GO:0044782	cytoplasm|cytosol|plasma membrane|actin cytoskeleton|actin filament polymerization|cilium organization
ENSCHIT00000002934	34.8682	0.536326	-2.94374	0.334759	-1.5788	0.00324271	0.0475404	Down	1.54986	2.94839	2.50473	1.04776	0.389078	0.918138	Chr13	57163466	57172798	-	997	ENSCHIG00000002128.1	XM_018057621.1	136	antisense	intergenic	upstream	divergent	APCDD1L	GeneID:102175968,Genbank:XM_018057621.1	APC down-regulated 1 like	GO:0016021	integral component of membrane
ENSCHIT00000005031	101.436	0.313353	-10.0348	0.113092	-3.14443	1.07191e-23	3.13399e-21	Down	2.36212	2.9139	2.33612	0.268674	0.218745	0.379917	Chr20	19116666	19446955	+	3193	ENSCHIG00000003790.1	XM_018065509.1	0	sense	genic	exonic	overlapping	PDE4D	GeneID:102183183,Genbank:XM_018065509.1	phosphodiesterase 4D, transcript variant X1	GO:0002027,GO:0004115,GO:0005813,GO:0005829,GO:0005891,GO:0006198,GO:0006939,GO:0007568,GO:0008144,GO:0010880,GO:0016324,GO:0030552,GO:0030593,GO:0031965,GO:0032729,GO:0032743,GO:0032754,GO:0033137,GO:0034704,GO:0035264,GO:0043951,GO:0044325,GO:0045822,GO:0046872,GO:0050852,GO:0050900,GO:0051117,GO:0060314,GO:0061028,GO:0071222,GO:0071872,GO:0086004,GO:0097110,GO:1901844,GO:1901898	regulation of heart rate|3',5'-cyclic-AMP phosphodiesterase activity|centrosome|cytosol|voltage-gated calcium channel complex|cAMP catabolic process|smooth muscle contraction|aging|drug binding|regulation of release of sequestered calcium ion into cytosol by sarcoplasmic reticulum|apical plasma membrane|cAMP binding|neutrophil chemotaxis|nuclear membrane|positive regulation of interferon-gamma pr…	ko00230,ko04024	Purine metabolism|cAMP signaling pathway
ENSCHIT00000005081	23.744	0.989828	-5.60737	0.0213395	-5.55033	2.05427e-08	9.80602e-07	Down	2.25164	1.49264	1.42134	0.0869778	1.16322e-10	0.0411738	Chr20	23983302	24028848	+	1194	ENSCHIG00000003830.1	XM_005694706.2	0	sense	genic	exonic	nested	CDC20B	GeneID:102191374,Genbank:XM_005694706.2	cell division cycle 20B, transcript variant X1	GO:0010997,GO:0097027,GO:1904668	anaphase-promoting complex binding|ubiquitin-protein transferase activator activity|positive regulation of ubiquitin protein ligase activity
ENSCHIT00000006571	30.0568	0.476519	3.96904	3.70975	1.89132	7.21628e-05	0.00189348	Up	0.41448	0.332734	0.66934	1.59291	1.62527	2.1412	Chr26	2186143	2200784	+	1185	ENSCHIG00000004939.1
ENSCHIT00000006910	13.1105	0.982939	3.02753	7.86732	2.97587	0.00246565	0.0387057	Up	0.0131602	0.0679944	0.0466504	0.328742	0.114301	0.574423	Chr25	21568145	21574948	-	3109	ENSCHIG00000005187.1	XM_013974872.2	0	antisense	genic	intronic	nested	PRKCB	GeneID:102172114,Genbank:XM_013974872.2	protein kinase C beta, transcript variant X1	GO:0002250,GO:0003682,GO:0004674,GO:0004697,GO:0005080,GO:0005246,GO:0005524,GO:0005634,GO:0005654,GO:0005886,GO:0006357,GO:0006816,GO:0006874,GO:0006915,GO:0008270,GO:0010829,GO:0018105,GO:0030374,GO:0030949,GO:0035403,GO:0035408,GO:0035556,GO:0042113,GO:0042393,GO:0043123,GO:0044305,GO:0045766,GO:0046627,GO:0050681,GO:0050853,GO:0050861,GO:0051092,GO:0071322,GO:0099171,GO:0099523,GO:2000300	adaptive immune response|chromatin binding|protein serine/threonine kinase activity|protein kinase C activity|protein kinase C binding|calcium channel regulator activity|ATP binding|nucleus|nucleoplasm|plasma membrane|regulation of transcription by RNA polymerase II|calcium ion transport|cellular calcium ion homeostasis|apoptotic process|zinc ion binding|negative regulation of glucose transmembra…	ko04066,ko04540,ko04670,ko04370,ko04727,ko04015,ko04730,ko04071,ko04650,ko04973,ko04916,ko04728,ko04960,ko04970,ko04726,ko04925,ko04911,ko04014,ko04918,ko04270,ko04510,ko04070,ko04310,ko04010,ko04725,ko04723,ko04020,ko04912,ko04530,ko04666,ko04919,ko04972,ko04064,ko04971,ko04062,ko04713,ko04750,ko04720,ko04662,ko04961,ko04012,ko04724,ko04921,ko04150	HIF-1 signaling pathway|Gap junction|Leukocyte transendothelial migration|VEGF signaling pathway|GABAergic synapse|Rap1 signaling pathway|Long-term depression|Sphingolipid signaling pathway|Natural killer cell mediated cytotoxicity|Carbohydrate digestion and absorption|Melanogenesis|Dopaminergic synapse|Aldosterone-regulated sodium reabsorption|Salivary secretion|Serotonergic synapse|Aldosterone …
ENSCHIT00000007402	183.974	0.227915	5.06929	2.22741	1.15537	3.99292e-07	1.61025e-05	Up	2.25758	1.73952	2.35854	5.4094	4.47292	4.35049	Chr19	57707303	57791742	+	2392	ENSCHIG00000005552.1	XM_005694468.3	25456	sense	intergenic	downstream	same_strand	SLC39A11	GeneID:102191650,Genbank:XM_005694468.3	solute carrier family 39 member 11, transcript variant X3	GO:0000329,GO:0005385,GO:0005634,GO:0005737,GO:0005794,GO:0005886,GO:0016021,GO:0071577	fungal-type vacuole membrane|zinc ion transmembrane transporter activity|nucleus|cytoplasm|Golgi apparatus|plasma membrane|integral component of membrane|zinc ion transmembrane transport
ENSCHIT00000007705	59.6362	0.909367	7.59712	120.14	6.90857	3.02783e-14	3.93449e-12	Up	2.76719e-27	0.0621349	0.101726	4.14406	5.73859	6.26594	Chr12	17020149	17024363	+	985	ENSCHIG00000005770.1	XM_013968319.2	34422	sense	intergenic	downstream	same_strand	TGDS	GeneID:102170331,Genbank:XM_013968319.2	TDP-glucose 4,6-dehydratase, transcript variant X3	GO:0008460	dTDP-glucose 4,6-dehydratase activity	ko00525,ko00523,ko01055,ko00521	Acarbose and validamycin biosynthesis|Polyketide sugar unit biosynthesis|Biosynthesis of vancomycin group antibiotics|Streptomycin biosynthesis
ENSCHIT00000009428	7.85564	1.5867	4.05491	86.4573	6.43392	5.01545e-05	0.00138013	Up	0	0	0	1.52008	0.474288	0.97038	Chr7	38353451	38449058	-	715	ENSCHIG00000007008.1	XM_018050084.1	0	antisense	genic	intronic	overlapping	ATP10B	GeneID:102184055,Genbank:XM_018050084.1	ATPase phospholipid transporting 10B (putative), transcript variant X1	GO:0000287,GO:0004012,GO:0005524,GO:0005783,GO:0005789,GO:0005886,GO:0016021,GO:0030659,GO:0045332	magnesium ion binding|phospholipid-translocating ATPase activity|ATP binding|endoplasmic reticulum|endoplasmic reticulum membrane|plasma membrane|integral component of membrane|cytoplasmic vesicle membrane|phospholipid translocation
ENSCHIT00000009566	20.9666	0.531742	-2.91828	0.341091	-1.55177	0.00351969	0.0492968	Down	1.48918	1.68858	1.75238	0.733792	0.635997	0.326929	Chr7	63063115	63101567	-	845	ENSCHIG00000007078.1	XM_018050348.1	5348	sense	intergenic	upstream	same_strand	TGFBI	GeneID:102182971,Genbank:XM_018050348.1	transforming growth factor beta induced	GO:0005178,GO:0005518,GO:0005615,GO:0007155,GO:0008283,GO:0030198,GO:0031012,GO:0050839,GO:0050840	integrin binding|collagen binding|extracellular space|cell adhesion|cell proliferation|extracellular matrix organization|extracellular matrix|cell adhesion molecule binding|extracellular matrix binding
ENSCHIT00000009641	42.5031	0.527697	3.70383	3.87582	1.9545	0.000212367	0.00482259	Up	0.251014	0.302743	0.299446	1.62402	0.549424	1.14055	Chr7	75144594	75331124	-	2740	ENSCHIG00000007123.1
ENSCHIT00000009973	51.8719	0.42043	8.0021	10.2982	3.36433	1.22312e-15	1.90725e-13	Up	0.0546997	0.0671716	0.106916	0.740442	0.706717	0.92483	Chr6	44481811	44513702	-	5348	ENSCHIG00000007352.1	XM_013964561.2	40027	sense	intergenic	downstream	same_strand	DHX15	GeneID:102168900,Genbank:XM_013964561.2	DEAH-box helicase 15	GO:0003676,GO:0004386,GO:0005524,GO:0005730,GO:0006397,GO:0008380	nucleic acid binding|helicase activity|ATP binding|nucleolus|mRNA processing|RNA splicing	ko03040	Spliceosome
ENSCHIT00000010590	66.3309	0.365129	-3.52514	0.409765	-1.28713	0.000423258	0.00868422	Down	1.33795	1.98445	2.32606	0.899459	0.598011	0.838512	Chr23	35818013	35830624	+	2226	ENSCHIG00000007745.1	XM_018039283.1	11759	sense	intergenic	upstream	same_strand	SAYSD1	GeneID:102169432,Genbank:XM_018039283.1	SAYSVFN motif domain containing 1	GO:0016021,GO:0030659,GO:0043231	integral component of membrane|cytoplasmic vesicle membrane|intracellular membrane-bounded organelle
ENSCHIT00000011442	36.0217	0.488428	3.36277	3.122	1.64247	0.000771654	0.0145556	Up	1.68453	2.04839	1.12522	3.81487	6.9915	4.28501	Chr3	51904819	52010019	-	484	ENSCHIG00000008319.1	XM_018045557.1	36321	antisense	intergenic	upstream	divergent	LOC102190925	GeneID:102190925,Genbank:XM_018045557.1	medium-chain specific acyl-CoA dehydrogenase, mitochondrial	GO:0001889,GO:0003995,GO:0005739,GO:0005759,GO:0005978,GO:0006111,GO:0006635,GO:0009409,GO:0009791,GO:0016607,GO:0019254,GO:0033539,GO:0042594,GO:0050660,GO:0051793,GO:0055007,GO:0070991	liver development|acyl-CoA dehydrogenase activity|mitochondrion|mitochondrial matrix|glycogen biosynthetic process|regulation of gluconeogenesis|fatty acid beta-oxidation|response to cold|post-embryonic development|nuclear speck|carnitine metabolic process, CoA-linked|fatty acid beta-oxidation using acyl-CoA dehydrogenase|response to starvation|flavin adenine dinucleotide binding|medium-chain fat…	ko00071,ko00410,ko01200,ko00280,ko00640,ko01212,ko03320	Fatty acid degradation|beta-Alanine metabolism|Carbon metabolism|Valine, leucine and isoleucine degradation|Propanoate metabolism|Fatty acid metabolism|PPAR signaling pathway
ENSCHIT00000011444	123.846	0.22134	7.37053	3.09813	1.6314	1.69951e-13	1.89293e-11	Up	2.35324	2.90479	3.14664	8.82337	8.39491	8.95382	Chr3	52008497	52010019	-	958	ENSCHIG00000008319.1	XM_018045557.1	36321	antisense	intergenic	upstream	divergent	LOC102190925	GeneID:102190925,Genbank:XM_018045557.1	medium-chain specific acyl-CoA dehydrogenase, mitochondrial	GO:0001889,GO:0003995,GO:0005739,GO:0005759,GO:0005978,GO:0006111,GO:0006635,GO:0009409,GO:0009791,GO:0016607,GO:0019254,GO:0033539,GO:0042594,GO:0050660,GO:0051793,GO:0055007,GO:0070991	liver development|acyl-CoA dehydrogenase activity|mitochondrion|mitochondrial matrix|glycogen biosynthetic process|regulation of gluconeogenesis|fatty acid beta-oxidation|response to cold|post-embryonic development|nuclear speck|carnitine metabolic process, CoA-linked|fatty acid beta-oxidation using acyl-CoA dehydrogenase|response to starvation|flavin adenine dinucleotide binding|medium-chain fat…	ko00071,ko00410,ko01200,ko00280,ko00640,ko01212,ko03320	Fatty acid degradation|beta-Alanine metabolism|Carbon metabolism|Valine, leucine and isoleucine degradation|Propanoate metabolism|Fatty acid metabolism|PPAR signaling pathway
TCONS_00000629	6815.77	0.313112	-3.78339	0.439939	-1.18462	0.000154709	0.00373057	Down	2792.22	1321.39	1364.29	746.382	984.932	688.177	Chr1	151247152	151323714	+	230	XLOC_000322	XM_018052883.1	93433	sense	intergenic	upstream	same_strand	LOC102177934	GeneID:102177934,Genbank:XM_018052883.1	phosphoinositide 3-kinase regulatory subunit 4, transcript variant X1	GO:0004672,GO:0004674,GO:0005524,GO:0005643,GO:0005770,GO:0005776,GO:0005829,GO:0005930,GO:0006468,GO:0006623,GO:0015630,GO:0016020,GO:0016236,GO:0016303,GO:0030242,GO:0030670,GO:0032465,GO:0032801,GO:0034162,GO:0034271,GO:0034272,GO:0035032,GO:0042149,GO:0043231,GO:0043552,GO:0045324,GO:0071561	protein kinase activity|protein serine/threonine kinase activity|ATP binding|nuclear pore|late endosome|autophagosome|cytosol|axoneme|protein phosphorylation|protein targeting to vacuole|microtubule cytoskeleton|membrane|macroautophagy|1-phosphatidylinositol-3-kinase activity|autophagy of peroxisome|phagocytic vesicle membrane|regulation of cytokinesis|receptor catabolic process|toll-like recepto…	ko04140	Regulation of autophagy
TCONS_00002122	78.7565	0.260839	7.23229	3.69728	1.88646	4.74899e-13	5.04904e-11	Up	0.5919	0.610091	0.635052	2.31078	2.11407	2.42145	Chr10	91655868	91666555	+	2435	XLOC_000993	XM_018053682.1	0	sense	genic	intronic	overlapping	LHFPL2	GeneID:102189127,Genbank:XM_018053682.1	lipoma HMGIC fusion partner-like 2, transcript variant X4	GO:0002576,GO:0005886,GO:0007338,GO:0016021,GO:0031092,GO:0046545,GO:0046546,GO:1905516	platelet degranulation|plasma membrane|single fertilization|integral component of membrane|platelet alpha granule membrane|development of primary female sexual characteristics|development of primary male sexual characteristics|positive regulation of fertilization
TCONS_00002728	408.017	0.317555	-3.5849	0.454261	-1.13841	0.000337205	0.00710561	Down	81.5632	66.8184	59.3165	35.0683	40.0444	19.1281	Chr10	76210141	76284135	-	360	XLOC_001276	XM_018054512.1	0	sense	genic	intronic	containing	TEP1	GeneID:102179567,Genbank:XM_018054512.1	telomerase associated protein 1, transcript variant X3	GO:0000722,GO:0000781,GO:0002039,GO:0003720,GO:0003723,GO:0005524,GO:0005697,GO:0005737,GO:0016363,GO:0019899,GO:0070034,GO:1990904	telomere maintenance via recombination|chromosome, telomeric region|p53 binding|telomerase activity|RNA binding|ATP binding|telomerase holoenzyme complex|cytoplasm|nuclear matrix|enzyme binding|telomerase RNA binding|ribonucleoprotein complex
TCONS_00003935	1350.87	2.63605	-4.89242	0.000131135	-12.8967	9.96055e-07	3.7577e-05	Down	921.206	734.569	0.402718	0.118229	3.43303e-15	0.000140474	Chr11	37765916	37790544	-	218	XLOC_001822	XM_013967661.2	30711	sense	intergenic	upstream	same_strand	CCDC88A	GeneID:102188227,Genbank:XM_013967661.2	coiled-coil domain containing 88A, transcript variant X1	GO:0001932,GO:0003779,GO:0005737,GO:0005783,GO:0005794,GO:0005813,GO:0005814,GO:0005829,GO:0005886,GO:0006260,GO:0006275,GO:0008017,GO:0010975,GO:0016020,GO:0016477,GO:0030027,GO:0030032,GO:0030705,GO:0031122,GO:0031410,GO:0031929,GO:0032148,GO:0032956,GO:0035091,GO:0036064,GO:0042127,GO:0042803,GO:0043422,GO:0045724,GO:0051959,GO:0061024,GO:1903566	regulation of protein phosphorylation|actin binding|cytoplasm|endoplasmic reticulum|Golgi apparatus|centrosome|centriole|cytosol|plasma membrane|DNA replication|regulation of DNA replication|microtubule binding|regulation of neuron projection development|membrane|cell migration|lamellipodium|lamellipodium assembly|cytoskeleton-dependent intracellular transport|cytoplasmic microtubule organization…
TCONS_00004283	119.509	0.29296	6.7449	3.93397	1.97599	1.5313e-11	1.32656e-09	Up	1.20854	1.64291	1.01442	4.55203	5.98812	4.72051	Chr11	99560333	99594748	-	1672	XLOC_002000	XM_018055955.1	0	antisense	genic	intronic	overlapping	PRRX2	GeneID:102172731,Genbank:XM_018055955.1	paired related homeobox 2	GO:0000977,GO:0001228,GO:0002053,GO:0005634,GO:0030326,GO:0042472,GO:0042474,GO:0045880,GO:0045944,GO:0048701,GO:0048704,GO:0048844,GO:0051216,GO:0071837	RNA polymerase II regulatory region sequence-specific DNA binding|DNA-binding transcription activator activity, RNA polymerase II-specific|positive regulation of mesenchymal cell proliferation|nucleus|embryonic limb morphogenesis|inner ear morphogenesis|middle ear morphogenesis|positive regulation of smoothened signaling pathway|positive regulation of transcription by RNA polymerase II|embryonic …
TCONS_00005610	12.5826	2.30554	-3.08497	0.00722625	-7.11254	0.00203572	0.0332976	Down	5.84836	0.00129683	5.47879	7.5411e-16	6.96049e-14	5.54526e-06	Chr13	21030593	21048909	-	292	XLOC_002647	XM_005687913.3	0	antisense	genic	intronic	nested	PLXDC2	GeneID:102188059,Genbank:XM_005687913.3	plexin domain containing 2, transcript variant X1	GO:0016021	integral component of membrane
TCONS_00006027	626.204	3.90683	-6.61487	1.66119e-08	-25.8432	3.71878e-11	2.89941e-09	Down	680.415	1.45893e-11	1.41435e-06	1.64439e-11	1.33786e-12	5.19656e-11	Chr13	76238624	76327205	-	244	XLOC_002834	XM_018057997.1	49751	sense	intergenic	downstream	same_strand	PREX1	GeneID:102171529,Genbank:XM_018057997.1	phosphatidylinositol-3,4,5-trisphosphate dependent Rac exchange factor 1	GO:0005085,GO:0005089,GO:0005096,GO:0005543,GO:0005829,GO:0005886,GO:0006801,GO:0007186,GO:0019899,GO:0030041,GO:0030217,GO:0030335,GO:0030426,GO:0030593,GO:0030676,GO:0030833,GO:0035023,GO:0035556,GO:0042119,GO:0043065,GO:0043198,GO:0048471,GO:0050773,GO:0051056,GO:1900026	guanyl-nucleotide exchange factor activity|Rho guanyl-nucleotide exchange factor activity|GTPase activator activity|phospholipid binding|cytosol|plasma membrane|superoxide metabolic process|G protein-coupled receptor signaling pathway|enzyme binding|actin filament polymerization|T cell differentiation|positive regulation of cell migration|growth cone|neutrophil chemotaxis|Rac guanyl-nucleotide ex…	ko04062	Chemokine signaling pathway
TCONS_00008357	27.3443	2.01129	-3.6105	0.00651614	-7.26177	0.000305612	0.00655804	Down	4.53054e-09	10.1496	7.89313	4.76152e-09	0.0677746	5.22381e-10	Chr16	60788857	60814874	+	405	XLOC_003839	XM_018060679.1	0	sense	genic	exonic	overlapping	IER5	GeneID:106503005,Genbank:XM_018060679.1	immediate early response 5	GO:0000159,GO:0005634,GO:0005737,GO:0034605,GO:0042127,GO:0042802,GO:0045944,GO:1900036	protein phosphatase type 2A complex|nucleus|cytoplasm|cellular response to heat|regulation of cell proliferation|identical protein binding|positive regulation of transcription by RNA polymerase II|positive regulation of cellular response to heat
TCONS_00008418	620.819	0.152785	-8.49408	0.406754	-1.29777	1.99511e-17	3.58966e-15	Down	9.85517	12.4028	9.85766	4.74523	4.20809	4.16915	Chr16	65695550	65699238	+	3667	XLOC_003851	XM_018060728.1	0	sense	genic	exonic	nested	HMCN1	GeneID:102175882,Genbank:XM_018060728.1	hemicentin 1, transcript variant X3	GO:0005201,GO:0005509,GO:0005604,GO:0005913,GO:0005938,GO:0007049,GO:0007156,GO:0007157,GO:0007601,GO:0009617,GO:0032154,GO:0038023,GO:0042803,GO:0050839,GO:0051301,GO:0062023,GO:0070062	extracellular matrix structural constituent|calcium ion binding|basement membrane|cell-cell adherens junction|cell cortex|cell cycle|homophilic cell adhesion via plasma membrane adhesion molecules|heterophilic cell-cell adhesion via plasma membrane cell adhesion molecules|visual perception|response to bacterium|cleavage furrow|signaling receptor activity|protein homodimerization activity|cell adh…
TCONS_00014684	7587.38	0.142309	9.10344	2.45462	1.2955	8.75163e-20	1.86091e-17	Up	695.031	681.307	557.055	1390.41	1504.08	1892.16	Chr21	44378395	44396032	+	303	XLOC_006949	XM_018066493.1	7136	antisense	intergenic	upstream	divergent	EAPP	GeneID:102180085,Genbank:XM_018066493.1	E2F associated phosphoprotein, transcript variant X2	GO:0005634,GO:0005737,GO:0008284,GO:0032968,GO:0034244	nucleus|cytoplasm|positive regulation of cell proliferation|positive regulation of transcription elongation from RNA polymerase II promoter|negative regulation of transcription elongation from RNA polymerase II promoter
TCONS_00014833	65.8123	1.07278	3.18323	10.6658	3.41492	0.00145642	0.0256133	Up	0.667252	8.65517e-06	4.52245	12.9502	18.9561	23.4787	Chr21	67045028	67111841	+	293	XLOC_007012	XM_018066050.1	0	sense	genic	exonic	overlapping	LOC106501899	GeneID:106501899,Genbank:XM_018066050.1	tumor necrosis factor alpha-induced protein 2, transcript variant X2
TCONS_00014834	42.4299	0.820358	5.1747	18.9629	4.24511	2.28278e-07	1.00744e-05	Up	0.676506	0.067364	0.944208	3.69787	16.1379	12.4818	Chr21	67045577	67112420	+	335	XLOC_007012	XM_018066050.1	0	sense	genic	exonic	overlapping	LOC106501899	GeneID:106501899,Genbank:XM_018066050.1	tumor necrosis factor alpha-induced protein 2, transcript variant X2
TCONS_00015017	51.9116	0.332273	3.73581	2.36413	1.24131	0.00018711	0.00442071	Up	1.03917	1.58017	1.61784	3.2486	3.4793	3.47041	Chr21	29908945	29915741	-	958	XLOC_007093	XM_018066125.1	0	antisense	genic	intronic	overlapping	ADAMTS7	GeneID:102186909,Genbank:XM_018066125.1	ADAM metallopeptidase with thrombospondin type 1 motif 7	GO:0004222,GO:0005576,GO:0005788,GO:0008237,GO:0009986,GO:0032331,GO:0046872,GO:0051603,GO:0071347,GO:0071356,GO:0071773	metalloendopeptidase activity|extracellular region|endoplasmic reticulum lumen|metallopeptidase activity|cell surface|negative regulation of chondrocyte differentiation|metal ion binding|proteolysis involved in cellular protein catabolic process|cellular response to interleukin-1|cellular response to tumor necrosis factor|cellular response to BMP stimulus
TCONS_00016172	184.098	0.230748	4.35766	2.00767	1.00552	1.31458e-05	0.000399325	Up	7.97991	7.20295	8.767	12.6117	16.7587	19.0404	Chr23	13840818	13850056	+	682	XLOC_007614	XM_018039043.1	0	sense	genic	exonic	overlapping	SOX4	GeneID:108633488,Genbank:XM_018039043.1	SRY-box 4, transcript variant X3
TCONS_00016841	75.2665	0.342303	5.97699	4.12943	2.04594	2.27294e-09	1.39905e-07	Up	2.84986	2.10692	1.52552	8.36312	10.1598	8.4051	Chr23	30889025	30948851	-	602	XLOC_007878	XM_005696360.3	0	sense	genic	intronic	overlapping	CDC5L	GeneID:100861007,Genbank:XM_005696360.3	cell division cycle 5 like	GO:0000398,GO:0000974,GO:0000977,GO:0001228,GO:0003723,GO:0005662,GO:0005737,GO:0006281,GO:0007049,GO:0016607,GO:0071007,GO:0071987,GO:0072422	mRNA splicing, via spliceosome|Prp19 complex|RNA polymerase II regulatory region sequence-specific DNA binding|DNA-binding transcription activator activity, RNA polymerase II-specific|RNA binding|DNA replication factor A complex|cytoplasm|DNA repair|cell cycle|nuclear speck|U2-type catalytic step 2 spliceosome|WD40-repeat domain binding|signal transduction involved in DNA damage checkpoint	ko03040	Spliceosome
TCONS_00020962	138.88	0.23757	-9.48769	0.209644	-2.25399	2.36219e-21	5.52516e-19	Down	9.44862	8.19182	7.82283	1.47373	1.89885	2.01797	Chr3	33600652	33629250	+	1201	XLOC_009777	XM_018044742.1	69088	antisense	intergenic	upstream	divergent	JUN	GeneID:102185423,Genbank:XM_018044742.1	Jun proto-oncogene, AP-1 transcription factor subunit	GO:0000122,GO:0000790,GO:0000978,GO:0000981,GO:0003713,GO:0005654,GO:0005667,GO:0007265,GO:0008134,GO:0009314,GO:0009612,GO:0010033,GO:0032496,GO:0032870,GO:0034097,GO:0042493,GO:0044212,GO:0045597,GO:0045944,GO:0051591,GO:0051726	negative regulation of transcription by RNA polymerase II|nuclear chromatin|RNA polymerase II proximal promoter sequence-specific DNA binding|DNA-binding transcription factor activity, RNA polymerase II-specific|transcription coactivator activity|nucleoplasm|transcription factor complex|Ras protein signal transduction|transcription factor binding|response to radiation|response to mechanical stimu…	ko04214,ko04620,ko04722,ko04660,ko04668,ko04380,ko04510,ko04013,ko04310,ko04024,ko04010,ko04912,ko04915,ko04210,ko04662,ko04012,ko04921	Apoptosis - fly|Toll-like receptor signaling pathway|Neurotrophin signaling pathway|T cell receptor signaling pathway|TNF signaling pathway|Osteoclast differentiation|Focal adhesion|MAPK signaling pathway - fly|Wnt signaling pathway|cAMP signaling pathway|MAPK signaling pathway|GnRH signaling pathway|Estrogen signaling pathway|Apoptosis|B cell receptor signaling pathway|ErbB signaling pathway|Oxy…
TCONS_00021387	327.351	0.422503	4.48916	3.72356	1.89668	7.15052e-06	0.000232292	Up	11.6555	6.88414	22.1728	40.7507	60.5588	51.7207	Chr3	101394573	101484763	+	452	XLOC_009970	XM_018046517.1	39607	sense	intergenic	downstream	same_strand	LOC108635625	GeneID:108635625,Genbank:XM_018046517.1	uncharacterized LOC108635625	GO:0003676,GO:0003964,GO:0004190,GO:0004519,GO:0015074	nucleic acid binding|RNA-directed DNA polymerase activity|aspartic-type endopeptidase activity|endonuclease activity|DNA integration
TCONS_00021388	12.6833	1.38087	5.1623	139.922	7.12847	2.4393e-07	1.05658e-05	Up	0.00211968	0.00107033	8.11761e-05	2.20568	2.29214	3.4227	Chr3	101404477	101484763	+	430	XLOC_009970	XM_018046517.1	49511	sense	intergenic	downstream	same_strand	LOC108635625	GeneID:108635625,Genbank:XM_018046517.1	uncharacterized LOC108635625	GO:0003676,GO:0003964,GO:0004190,GO:0004519,GO:0015074	nucleic acid binding|RNA-directed DNA polymerase activity|aspartic-type endopeptidase activity|endonuclease activity|DNA integration
TCONS_00021976	642.116	0.207527	9.05896	3.6807	1.87998	1.31705e-19	2.56714e-17	Up	2.70421	3.83578	4.16425	14.6458	13.0214	11.8598	Chr3	51743124	51964276	-	3420	XLOC_010215	XM_018045548.1	0	antisense	genic	intronic	containing	LOC102179380	GeneID:102179380,Genbank:XM_018045548.1	medium-chain specific acyl-CoA dehydrogenase, mitochondrial, transcript variant X2	GO:0001889,GO:0003995,GO:0005739,GO:0005759,GO:0005978,GO:0006111,GO:0006635,GO:0009409,GO:0009791,GO:0016607,GO:0019254,GO:0033539,GO:0042594,GO:0050660,GO:0051793,GO:0055007,GO:0070991	liver development|acyl-CoA dehydrogenase activity|mitochondrion|mitochondrial matrix|glycogen biosynthetic process|regulation of gluconeogenesis|fatty acid beta-oxidation|response to cold|post-embryonic development|nuclear speck|carnitine metabolic process, CoA-linked|fatty acid beta-oxidation using acyl-CoA dehydrogenase|response to starvation|flavin adenine dinucleotide binding|medium-chain fat…	ko00071,ko00410,ko01200,ko00280,ko00640,ko01212,ko03320	Fatty acid degradation|beta-Alanine metabolism|Carbon metabolism|Valine, leucine and isoleucine degradation|Propanoate metabolism|Fatty acid metabolism|PPAR signaling pathway
TCONS_00021977	169.779	0.44776	4.1105	3.58138	1.84051	3.94807e-05	0.00109935	Up	1.75467	2.16765	0.742055	3.53172	6.47737	6.73762	Chr3	51744433	51964290	-	2128	XLOC_010215	XM_018045545.1	0	antisense	genic	intronic	containing	LOC102179380	GeneID:102179380,Genbank:XM_018045545.1	medium-chain specific acyl-CoA dehydrogenase, mitochondrial, transcript variant X1	GO:0001889,GO:0003995,GO:0005739,GO:0005759,GO:0005978,GO:0006111,GO:0006635,GO:0009409,GO:0009791,GO:0016607,GO:0019254,GO:0033539,GO:0042594,GO:0050660,GO:0051793,GO:0055007,GO:0070991	liver development|acyl-CoA dehydrogenase activity|mitochondrion|mitochondrial matrix|glycogen biosynthetic process|regulation of gluconeogenesis|fatty acid beta-oxidation|response to cold|post-embryonic development|nuclear speck|carnitine metabolic process, CoA-linked|fatty acid beta-oxidation using acyl-CoA dehydrogenase|response to starvation|flavin adenine dinucleotide binding|medium-chain fat…	ko00071,ko00410,ko01200,ko00280,ko00640,ko01212,ko03320	Fatty acid degradation|beta-Alanine metabolism|Carbon metabolism|Valine, leucine and isoleucine degradation|Propanoate metabolism|Fatty acid metabolism|PPAR signaling pathway
TCONS_00021978	256.977	0.271882	6.91003	3.67747	1.87871	4.84567e-12	4.53361e-10	Up	3.10722	1.7693	2.20745	8.65272	7.1748	10.4975	Chr3	51744463	51964276	-	2066	XLOC_010215	XM_018045548.1	0	antisense	genic	intronic	containing	LOC102179380	GeneID:102179380,Genbank:XM_018045548.1	medium-chain specific acyl-CoA dehydrogenase, mitochondrial, transcript variant X2	GO:0001889,GO:0003995,GO:0005739,GO:0005759,GO:0005978,GO:0006111,GO:0006635,GO:0009409,GO:0009791,GO:0016607,GO:0019254,GO:0033539,GO:0042594,GO:0050660,GO:0051793,GO:0055007,GO:0070991	liver development|acyl-CoA dehydrogenase activity|mitochondrion|mitochondrial matrix|glycogen biosynthetic process|regulation of gluconeogenesis|fatty acid beta-oxidation|response to cold|post-embryonic development|nuclear speck|carnitine metabolic process, CoA-linked|fatty acid beta-oxidation using acyl-CoA dehydrogenase|response to starvation|flavin adenine dinucleotide binding|medium-chain fat…	ko00071,ko00410,ko01200,ko00280,ko00640,ko01212,ko03320	Fatty acid degradation|beta-Alanine metabolism|Carbon metabolism|Valine, leucine and isoleucine degradation|Propanoate metabolism|Fatty acid metabolism|PPAR signaling pathway
TCONS_00021982	463.511	0.148653	11.1512	3.15506	1.65767	7.06161e-29	3.30342e-26	Up	8.36715	10.5301	8.23782	26.9729	27.7803	31.3346	Chr3	51773772	52002911	-	1098	XLOC_010210	XM_018045545.1	0	antisense	genic	intronic	containing	LOC102179380	GeneID:102179380,Genbank:XM_018045545.1	medium-chain specific acyl-CoA dehydrogenase, mitochondrial, transcript variant X1	GO:0001889,GO:0003995,GO:0005739,GO:0005759,GO:0005978,GO:0006111,GO:0006635,GO:0009409,GO:0009791,GO:0016607,GO:0019254,GO:0033539,GO:0042594,GO:0050660,GO:0051793,GO:0055007,GO:0070991	liver development|acyl-CoA dehydrogenase activity|mitochondrion|mitochondrial matrix|glycogen biosynthetic process|regulation of gluconeogenesis|fatty acid beta-oxidation|response to cold|post-embryonic development|nuclear speck|carnitine metabolic process, CoA-linked|fatty acid beta-oxidation using acyl-CoA dehydrogenase|response to starvation|flavin adenine dinucleotide binding|medium-chain fat…	ko00071,ko00410,ko01200,ko00280,ko00640,ko01212,ko03320	Fatty acid degradation|beta-Alanine metabolism|Carbon metabolism|Valine, leucine and isoleucine degradation|Propanoate metabolism|Fatty acid metabolism|PPAR signaling pathway
TCONS_00021999	1228.46	0.104248	13.405	2.63434	1.39744	5.65153e-41	6.60946e-38	Up	11.0498	11.3233	10.5821	30.7512	25.8774	30.8051	Chr3	51964378	51982786	-	2735	XLOC_010220	XM_018045557.1	63554	antisense	intergenic	upstream	divergent	LOC102190925	GeneID:102190925,Genbank:XM_018045557.1	medium-chain specific acyl-CoA dehydrogenase, mitochondrial	GO:0001889,GO:0003995,GO:0005739,GO:0005759,GO:0005978,GO:0006111,GO:0006635,GO:0009409,GO:0009791,GO:0016607,GO:0019254,GO:0033539,GO:0042594,GO:0050660,GO:0051793,GO:0055007,GO:0070991	liver development|acyl-CoA dehydrogenase activity|mitochondrion|mitochondrial matrix|glycogen biosynthetic process|regulation of gluconeogenesis|fatty acid beta-oxidation|response to cold|post-embryonic development|nuclear speck|carnitine metabolic process, CoA-linked|fatty acid beta-oxidation using acyl-CoA dehydrogenase|response to starvation|flavin adenine dinucleotide binding|medium-chain fat…	ko00071,ko00410,ko01200,ko00280,ko00640,ko01212,ko03320	Fatty acid degradation|beta-Alanine metabolism|Carbon metabolism|Valine, leucine and isoleucine degradation|Propanoate metabolism|Fatty acid metabolism|PPAR signaling pathway
TCONS_00022276	11.1233	1.4753	4.70067	122.351	6.93488	2.59309e-06	9.05258e-05	Up	0.000241912	0.0605975	0.00304396	4.24139	2.66793	1.69946	Chr3	99203917	99281915	-	345	XLOC_010355	XM_018046578.1	0	antisense	genic	intronic	containing	LOC102174525	GeneID:102174525,Genbank:XM_018046578.1	neuroblastoma breakpoint family member 6-like protein
TCONS_00022625	40.4852	0.453483	5.13755	5.02733	2.32979	2.78338e-07	1.1837e-05	Up	0.18883	0.259863	0.384825	1.28892	1.64186	1.24759	Chr4	15976154	15982356	+	2159	XLOC_010483	XM_005679533.3	0	antisense	genic	intronic	nested	TMEM178B	GeneID:102175830,Genbank:XM_005679533.3	transmembrane protein 178B, transcript variant X1	GO:0016021	integral component of membrane
TCONS_00023216	58.8802	0.317568	-3.36474	0.476803	-1.06853	0.00076617	0.0145556	Down	1.97089	1.55498	2.13167	0.893304	0.775605	1.05768	Chr4	31083882	31093085	-	1874	XLOC_010776	XM_013963439.2	8084	antisense	intergenic	downstream	convergent	POT1	GeneID:102190295,Genbank:XM_013963439.2	protection of telomeres 1, transcript variant X2	GO:0000781,GO:0000783,GO:0000784,GO:0005634,GO:0005654,GO:0007004,GO:0010521,GO:0016233,GO:0017151,GO:0032202,GO:0032210,GO:0032211,GO:0032212,GO:0032508,GO:0042162,GO:0043047,GO:0051096,GO:0051973,GO:0051974,GO:0060383,GO:0061820,GO:0061821,GO:0070187,GO:0070200,GO:0098505,GO:1905773,GO:1905774,GO:1905776,GO:1990955	chromosome, telomeric region|nuclear telomere cap complex|nuclear chromosome, telomeric region|nucleus|nucleoplasm|telomere maintenance via telomerase|telomerase inhibitor activity|telomere capping|DEAD/H-box RNA helicase binding|telomere assembly|regulation of telomere maintenance via telomerase|negative regulation of telomere maintenance via telomerase|positive regulation of telomere maintenanc…
TCONS_00023272	139.42	0.216666	5.44196	2.26434	1.17909	5.26974e-08	2.46519e-06	Up	1.44217	1.16562	1.38439	2.65996	3.21299	3.20643	Chr4	45401803	45438471	-	2855	XLOC_010807	XM_018047052.1	0	sense	genic	intronic	overlapping	TNS3	GeneID:102180104,Genbank:XM_018047052.1	tensin 3, transcript variant X1	GO:0005829,GO:0005925,GO:0008284,GO:0016477,GO:0048286	cytosol|focal adhesion|positive regulation of cell proliferation|cell migration|lung alveolus development
TCONS_00023345	134.699	0.210615	5.68544	2.29332	1.19744	1.30477e-08	6.63449e-07	Up	1.25476	1.06406	1.20456	2.46381	2.60896	3.08239	Chr4	58113440	58116905	-	3089	XLOC_010836	XM_018047137.1	0	sense	genic	exonic	overlapping	DPY19L1	GeneID:102178790,Genbank:XM_018047137.1	dpy-19 like 1	GO:0000030,GO:0005637,GO:0016020,GO:0016021,GO:0018406	mannosyltransferase activity|nuclear inner membrane|membrane|integral component of membrane|protein C-linked glycosylation via 2'-alpha-mannosyl-L-tryptophan
TCONS_00024187	347.849	0.172017	12.249	4.30803	2.10703	1.70167e-34	9.95054e-32	Up	1.13786	1.52168	1.53297	5.83156	6.22827	6.12958	Chr5	84734262	84778564	+	4162	XLOC_011236	XM_018048397.1	0	sense	genic	intronic	nested	SOX5	GeneID:102174636,Genbank:XM_018048397.1	SRY-box 5, transcript variant X3	GO:0000981,GO:0003677,GO:0003700,GO:0005634,GO:0006366,GO:0032332,GO:0045165,GO:0045892,GO:0045944,GO:0055059,GO:0061036,GO:0071560,GO:2000741	DNA-binding transcription factor activity, RNA polymerase II-specific|DNA binding|DNA-binding transcription factor activity|nucleus|transcription by RNA polymerase II|positive regulation of chondrocyte differentiation|cell fate commitment|negative regulation of transcription, DNA-templated|positive regulation of transcription by RNA polymerase II|asymmetric neuroblast division|positive regulation…
TCONS_00024240	36.9117	0.393971	4.30704	3.24192	1.69685	1.6545e-05	0.000496138	Up	1.46887	1.62383	2.09148	5.62645	6.21552	5.19365	Chr5	99468095	99488051	+	444	XLOC_011276	XM_005680911.3	0	antisense	genic	intronic	overlapping	LOC102183943	GeneID:102183943,Genbank:XM_005680911.3	scavenger receptor cysteine-rich type 1 protein M130, transcript variant X1	GO:0005044,GO:0005576,GO:0006953,GO:0009897,GO:0016021	scavenger receptor activity|extracellular region|acute-phase response|external side of plasma membrane|integral component of membrane
TCONS_00024519	1185.56	0.0914176	11.0977	2.02024	1.01453	1.28703e-28	5.01726e-26	Up	5.26089	4.98806	5.05682	10.8605	9.89853	10.3634	Chr5	9026799	9053413	-	6835	XLOC_011401	XM_018047593.1	0	sense	genic	intronic	nested	PAWR	GeneID:102186745,Genbank:XM_018047593.1	pro-apoptotic WT1 regulator, transcript variant X1
TCONS_00024621	129.217	0.266776	-4.41398	0.442104	-1.17754	1.01487e-05	0.000316503	Down	4.87129	4.51671	5.02776	2.25194	2.53843	1.62437	Chr5	27371282	27373068	-	1655	XLOC_011450	XM_005680100.3	900	sense	intergenic	downstream	same_strand	KRT7	GeneID:102184596,Genbank:XM_005680100.3	keratin 7	GO:0005198,GO:0005737,GO:0045095	structural molecule activity|cytoplasm|keratin filament
TCONS_00025243	190.282	0.376242	4.58568	3.30654	1.72532	4.52518e-06	0.000151206	Up	23.3943	14.4611	14.0268	78.4296	56.0969	37.7717	Chr5	110634936	110637108	-	226	XLOC_011724	XM_018048806.1	0	antisense	genic	intronic	nested	SGSM3	GeneID:102186567,Genbank:XM_018048806.1	small G protein signaling modulator 3, transcript variant X2	GO:0005096,GO:0005829,GO:0005921,GO:0006886,GO:0007050,GO:0017137,GO:0032483,GO:0032486,GO:0045732,GO:0048227,GO:0090630	GTPase activator activity|cytosol|gap junction|intracellular protein transport|cell cycle arrest|Rab GTPase binding|regulation of Rab protein signal transduction|Rap protein signal transduction|positive regulation of protein catabolic process|plasma membrane to endosome transport|activation of GTPase activity
TCONS_00025244	271.915	0.39553	4.23918	3.19701	1.67672	2.24341e-05	0.000647821	Up	17.4566	18.1257	40.3874	83.917	97.6289	61.9796	Chr5	110634936	110649295	-	227	XLOC_011724	XM_018048805.1	0	antisense	genic	exonic	nested	SGSM3	GeneID:102186567,Genbank:XM_018048805.1	small G protein signaling modulator 3, transcript variant X1	GO:0005096,GO:0005829,GO:0005921,GO:0006886,GO:0007050,GO:0017137,GO:0032483,GO:0032486,GO:0045732,GO:0048227,GO:0090630	GTPase activator activity|cytosol|gap junction|intracellular protein transport|cell cycle arrest|Rab GTPase binding|regulation of Rab protein signal transduction|Rap protein signal transduction|positive regulation of protein catabolic process|plasma membrane to endosome transport|activation of GTPase activity
TCONS_00025656	4207.13	0.0854421	-13.991	0.436658	-1.19543	1.76783e-44	4.13496e-41	Down	340.824	304.631	313.439	136.326	133.488	152.084	Chr6	65370330	65372702	+	814	XLOC_011877	XM_005681573.3	0	antisense	genic	intronic	nested	GABRA2	GeneID:102183947,Genbank:XM_005681573.3	gamma-aminobutyric acid type A receptor alpha2 subunit	GO:0004890,GO:0005237,GO:0005254,GO:0005887,GO:0007165,GO:0007214,GO:0007268,GO:0022851,GO:0030054,GO:0030659,GO:0032590,GO:0034220,GO:0034707,GO:0042391,GO:0043005,GO:0045202,GO:0045211,GO:0050877,GO:0051932,GO:0060078,GO:0098794,GO:1902476,GO:1902711,GO:1904315	GABA-A receptor activity|inhibitory extracellular ligand-gated ion channel activity|chloride channel activity|integral component of plasma membrane|signal transduction|gamma-aminobutyric acid signaling pathway|chemical synaptic transmission|GABA-gated chloride ion channel activity|cell junction|cytoplasmic vesicle membrane|dendrite membrane|ion transmembrane transport|chloride channel complex|reg…	ko04723,ko04727,ko04080,ko04742	Retrograde endocannabinoid signaling|GABAergic synapse|Neuroactive ligand-receptor interaction|Taste transduction
TCONS_00025783	213.62	0.248341	7.67593	3.74834	1.90625	1.64221e-14	2.4007e-12	Up	2.71781	3.66628	3.87629	12.1835	15.1172	11.1673	Chr6	89853228	89854828	+	1171	XLOC_011928	XM_018049581.1	0	sense	genic	exonic	overlapping	EREG	GeneID:102183226,Genbank:XM_018049581.1	epiregulin, transcript variant X2	GO:0000165,GO:0001525,GO:0001550,GO:0001556,GO:0001819,GO:0004713,GO:0005088,GO:0005154,GO:0005576,GO:0005615,GO:0005622,GO:0005887,GO:0007143,GO:0007173,GO:0007267,GO:0008083,GO:0008284,GO:0008285,GO:0009299,GO:0009653,GO:0009887,GO:0019221,GO:0030216,GO:0030728,GO:0038128,GO:0042060,GO:0042108,GO:0042327,GO:0042700,GO:0043434,GO:0043616,GO:0045089,GO:0045410,GO:0045740,GO:0045741,GO:0045840,GO:…	MAPK cascade|angiogenesis|ovarian cumulus expansion|oocyte maturation|positive regulation of cytokine production|protein tyrosine kinase activity|Ras guanyl-nucleotide exchange factor activity|epidermal growth factor receptor binding|extracellular region|extracellular space|intracellular|integral component of plasma membrane|female meiotic nuclear division|epidermal growth factor receptor signali…	ko04012	ErbB signaling pathway
TCONS_00027182	77.6495	0.273899	5.20549	2.68659	1.42578	1.93484e-07	8.70306e-06	Up	0.95456	0.837128	0.882281	2.61429	2.48235	2.14835	Chr7	97738634	97742301	+	2091	XLOC_012540	XM_018051221.1	0	sense	genic	intronic	nested	CACNA1A	GeneID:102168441,Genbank:XM_018051221.1	calcium voltage-gated channel subunit alpha1 A, transcript variant X2			ko04010,ko04725,ko04726,ko04723,ko04727,ko04730,ko04020,ko04728,ko04742,ko04721,ko04724	MAPK signaling pathway|Cholinergic synapse|Serotonergic synapse|Retrograde endocannabinoid signaling|GABAergic synapse|Long-term depression|Calcium signaling pathway|Dopaminergic synapse|Taste transduction|Synaptic vesicle cycle|Glutamatergic synapse
TCONS_00028361	40.2085	0.983233	3.23519	9.06901	3.18095	0.00121561	0.0220413	Up	1.27197	1.51312	7.80932e-06	10.7195	10.9851	3.60395	Chr8	22775577	22820495	+	380	XLOC_013048	XM_018052803.1	0	antisense	genic	exonic	containing	LOC108636618	GeneID:108636618,Genbank:XM_018052803.1	interferon omega-1-like	GO:0002250,GO:0002286,GO:0002323,GO:0005125,GO:0005132,GO:0005615,GO:0006959,GO:0019221,GO:0030183,GO:0033141,GO:0042100,GO:0043330,GO:0051607	adaptive immune response|T cell activation involved in immune response|natural killer cell activation involved in immune response|cytokine activity|type I interferon receptor binding|extracellular space|humoral immune response|cytokine-mediated signaling pathway|B cell differentiation|positive regulation of peptidyl-serine phosphorylation of STAT protein|B cell proliferation|response to exogenous…
TCONS_00028971	281.928	0.173814	6.38031	2.15694	1.10899	1.7673e-10	1.25264e-08	Up	3.84281	5.19623	4.18013	8.84996	9.66865	10.1819	Chr8	1845518	1894349	-	1800	XLOC_013288	XM_013965831.2	0	sense	genic	intronic	overlapping	AADAT	GeneID:102190411,Genbank:XM_013965831.2	aminoadipate aminotransferase, transcript variant X2	GO:0005739,GO:0006103,GO:0006536,GO:0009058,GO:0016212,GO:0030170,GO:0033512,GO:0047536,GO:0070189	mitochondrion|2-oxoglutarate metabolic process|glutamate metabolic process|biosynthetic process|kynurenine-oxoglutarate transaminase activity|pyridoxal phosphate binding|L-lysine catabolic process to acetyl-CoA via saccharopine|2-aminoadipate transaminase activity|kynurenine metabolic process	ko01210,ko00310,ko01230,ko00300,ko00380	2-Oxocarboxylic acid metabolism|Lysine degradation|Biosynthesis of amino acids|Lysine biosynthesis|Tryptophan metabolism
TCONS_00029710	35.213	0.556723	-3.44292	0.26485	-1.91675	0.000575474	0.0115046	Down	6.50707	3.87428	4.74358	1.77229	1.64103	0.619934	Chr9	57118009	57199055	+	490	XLOC_013649	XM_018053225.1	0	antisense	genic	intronic	containing	CTGF	GeneID:102191048,Genbank:XM_018053225.1	connective tissue growth factor	GO:0001502,GO:0001503,GO:0001525,GO:0001558,GO:0001894,GO:0005178,GO:0005520,GO:0007155,GO:0007160,GO:0007229,GO:0008022,GO:0008201,GO:0008543,GO:0010629,GO:0016477,GO:0030154,GO:0030324,GO:0031012,GO:0032330,GO:0035988,GO:0045597,GO:0046330,GO:0051496,GO:0060548,GO:0070374,GO:0071897,GO:0072593	cartilage condensation|ossification|angiogenesis|regulation of cell growth|tissue homeostasis|integrin binding|insulin-like growth factor binding|cell adhesion|cell-matrix adhesion|integrin-mediated signaling pathway|protein C-terminus binding|heparin binding|fibroblast growth factor receptor signaling pathway|negative regulation of gene expression|cell migration|cell differentiation|lung develop…	ko04390	Hippo signaling pathway
XR_001296495.2	30.1664	0.69755	5.68774	15.6434	3.96749	1.28728e-08	6.63449e-07	Up	0.815715	0.275526	0.276691	4.56012	8.46903	7.39798	Chr14	46680465	46685529	-	373	LOC102179299	XM_018058423.1	4	antisense	intergenic	upstream	divergent	MSC	GeneID:108637528,Genbank:XM_018058423.1	musculin	GO:0000980,GO:0000981,GO:0001206,GO:0003700,GO:0003714,GO:0005634,GO:0005654,GO:0006366,GO:0014707,GO:0046983,GO:0060021,GO:0060539,GO:1990830	RNA polymerase II distal enhancer sequence-specific DNA binding|DNA-binding transcription factor activity, RNA polymerase II-specific|distal enhancer DNA-binding transcription repressor activity, RNA polymerase II-specific|DNA-binding transcription factor activity|transcription corepressor activity|nucleus|nucleoplasm|transcription by RNA polymerase II|branchiomeric skeletal muscle development|pr…
XR_001296898.2	50.496	0.525482	-3.0286	0.331832	-1.59147	0.00245691	0.0387057	Down	2.56673	1.99545	1.42447	0.52977	0.350586	1.1196	Chr19	38193662	38197370	+	1684	LOC102171816	XM_018064952.1	451	antisense	intergenic	upstream	divergent	SP2	GeneID:102171546,Genbank:XM_018064952.1	Sp2 transcription factor	GO:0000978,GO:0000981,GO:0001078,GO:0005634,GO:0006357,GO:0035264,GO:0042826,GO:0046872	RNA polymerase II proximal promoter sequence-specific DNA binding|DNA-binding transcription factor activity, RNA polymerase II-specific|proximal promoter DNA-binding transcription repressor activity, RNA polymerase II-specific|nucleus|regulation of transcription by RNA polymerase II|multicellular organism growth|histone deacetylase binding|metal ion binding
XR_001296937.2	129.777	0.313302	9.87115	8.53066	3.09266	5.55221e-23	1.44296e-20	Up	0.796492	1.57537	1.74864	12.3545	10.8091	12.5462	Chr19	57707336	57860932	+	873	LOC106503297	XM_018063902.1	25489	sense	intergenic	downstream	same_strand	SLC39A11	GeneID:102191650,Genbank:XM_018063902.1	solute carrier family 39 member 11, transcript variant X1	GO:0000329,GO:0005385,GO:0005634,GO:0005737,GO:0005794,GO:0005886,GO:0016021,GO:0071577	fungal-type vacuole membrane|zinc ion transmembrane transporter activity|nucleus|cytoplasm|Golgi apparatus|plasma membrane|integral component of membrane|zinc ion transmembrane transport
XR_001296952.2	13.697	0.657499	3.1411	4.18513	2.06527	0.00168313	0.0289473	Up	0.180433	0.222998	0.104734	0.732419	0.755485	0.692213	Chr20	5084012	5096468	+	1352	LOC106501764	XM_005694539.3	19093	antisense	intergenic	upstream	divergent	STC2	GeneID:102191082,Genbank:XM_005694539.3	stanniocalcin 2	GO:0005179,GO:0005576,GO:0005783,GO:0010629,GO:0019899,GO:0020037,GO:0042803,GO:0046885,GO:0048471	hormone activity|extracellular region|endoplasmic reticulum|negative regulation of gene expression|enzyme binding|heme binding|protein homodimerization activity|regulation of hormone biosynthetic process|perinuclear region of cytoplasm
XR_001297344.2	34.2968	0.433786	-3.20074	0.381979	-1.38844	0.00137076	0.0243718	Down	0.352046	0.273165	0.381593	0.166102	0.126725	0.0980884	Chr26	1278823	1290349	-	6511	LOC106503653	XM_018041549.1	2851	antisense	intergenic	downstream	convergent	BNIP3	GeneID:102178036,Genbank:XM_018041549.1	BCL2 interacting protein 3	GO:0005635,GO:0005739,GO:0005741,GO:0005783,GO:0016021,GO:0035694,GO:0043065,GO:0043068,GO:0097345	nuclear envelope|mitochondrion|mitochondrial outer membrane|endoplasmic reticulum|integral component of membrane|mitochondrial protein catabolic process|positive regulation of apoptotic process|positive regulation of programmed cell death|mitochondrial outer membrane permeabilization	ko04068	FoxO signaling pathway
XR_001917294.1	322.946	0.157548	-6.4864	0.49246	-1.02192	8.79099e-11	6.42567e-09	Down	4.74428	4.87078	4.07422	2.4719	2.057	2.25707	Chr25	3378280	3385514	-	4213	LOC108633922	XM_018041004.1	6959	sense	intergenic	upstream	same_strand	TFAP4	GeneID:102188373,Genbank:XM_018041004.1	transcription factor AP-4, transcript variant X2	GO:0000981,GO:0001077,GO:0003677,GO:0003700,GO:0003705,GO:0005634,GO:0005739,GO:0006357,GO:0006978,GO:0008285,GO:0017053,GO:0042803,GO:0042826,GO:0043065,GO:0043392,GO:0043565,GO:0043922,GO:0043923,GO:0044212,GO:0045736,GO:0045892,GO:0045893,GO:0065003,GO:0070888,GO:0071157,GO:0071549,GO:1901990,GO:2001269	DNA-binding transcription factor activity, RNA polymerase II-specific|proximal promoter DNA-binding transcription activator activity, RNA polymerase II-specific|DNA binding|DNA-binding transcription factor activity|transcription factor activity, RNA polymerase II distal enhancer sequence-specific binding|nucleus|mitochondrion|regulation of transcription by RNA polymerase II|DNA damage response, s…
XR_001917336.1	14.8264	1.36502	-3.53058	0.0354199	-4.8193	0.000414651	0.0085829	Down	0.279933	0.276007	0.0258929	0.0137799	0.00729325	0.00255161	Chr26	1278823	1290349	-	6567	LOC106503653	XM_018041549.1	2851	antisense	intergenic	downstream	convergent	BNIP3	GeneID:102178036,Genbank:XM_018041549.1	BCL2 interacting protein 3	GO:0005635,GO:0005739,GO:0005741,GO:0005783,GO:0016021,GO:0035694,GO:0043065,GO:0043068,GO:0097345	nuclear envelope|mitochondrion|mitochondrial outer membrane|endoplasmic reticulum|integral component of membrane|mitochondrial protein catabolic process|positive regulation of apoptotic process|positive regulation of programmed cell death|mitochondrial outer membrane permeabilization	ko04068	FoxO signaling pathway
XR_001917503.1	4.36492	1.84217	3.03445	48.167	5.58997	0.00240977	0.0383432	Up	5.03852e-10	8.61346e-05	0.00543848	0.0848893	0.31885	0.223487	Chr3	19351455	19376895	-	1838	LOC106501978	XM_018043310.1	0	antisense	genic	intronic	nested	RNF220	GeneID:102179345,Genbank:XM_018043310.1	ring finger protein 220, transcript variant X1	GO:0004842,GO:0005737,GO:0016567,GO:0046872,GO:0051865,GO:0090263	ubiquitin-protein transferase activity|cytoplasm|protein ubiquitination|metal ion binding|protein autoubiquitination|positive regulation of canonical Wnt signaling pathway
XR_001918087.1	12.8764	1.45431	4.91428	141.72	7.1469	8.91084e-07	3.4168e-05	Up	0	0	1.29301e-22	1.68586	0.628359	1.04514	Chr5	72946505	72949487	+	1028	LOC108636020	XM_018048257.1	1595	sense	intergenic	upstream	same_strand	LOC102170691	GeneID:102170691,Genbank:XM_018048257.1	apolipoprotein L3-like, transcript variant X1	GO:0005319,GO:0005576,GO:0005737,GO:0006954,GO:0008289,GO:0016020,GO:0042157,GO:0043123	lipid transporter activity|extracellular region|cytoplasm|inflammatory response|lipid binding|membrane|lipoprotein metabolic process|positive regulation of I-kappaB kinase/NF-kappaB signaling
XR_001918151.1	51.5271	0.376073	5.67403	4.38888	2.13385	1.39473e-08	6.94101e-07	Up	0.939895	0.716081	0.51456	3.38478	2.74944	3.48057	Chr5	20885950	20890597	-	1170	LOC108636127	XM_005679813.3	23278	sense	intergenic	upstream	same_strand	DCN	GeneID:100860944,Genbank:XM_005679813.3	decorin, transcript variant X1	GO:0005518,GO:0005576	collagen binding|extracellular region	ko04350	TGF-beta signaling pathway
XR_001918251.1	45.9722	0.552817	3.62381	4.00917	2.0033	0.000290292	0.00646661	Up	0.915981	3.05734	3.35418	11.4091	10.6573	7.27316	Chr6	89374512	89396309	-	334	LOC108636281	XM_018049574.1	16428	antisense	intergenic	upstream	divergent	LOC102181582	GeneID:102181582,Genbank:XM_018049574.1	C-X-C motif chemokine 6	GO:0005615,GO:0006954,GO:0006955,GO:0008009,GO:0008201,GO:0030593,GO:0030595,GO:0042119,GO:0042742,GO:0061844,GO:0070098,GO:0071222	extracellular space|inflammatory response|immune response|chemokine activity|heparin binding|neutrophil chemotaxis|leukocyte chemotaxis|neutrophil activation|defense response to bacterium|antimicrobial humoral immune response mediated by antimicrobial peptide|chemokine-mediated signaling pathway|cellular response to lipopolysaccharide	ko04060,ko04062	Cytokine-cytokine receptor interaction|Chemokine signaling pathway
XR_001918328.1	34.848	0.573321	3.61466	4.20573	2.07236	0.000300747	0.0065368	Up	0.251572	0.661927	1.08332	2.48303	2.89671	3.10309	Chr7	88558113	88588261	+	893	LOC108636385	XM_005682678.3	20512	sense	intergenic	downstream	same_strand	SLC22A5	GeneID:102181489,Genbank:XM_005682678.3	solute carrier family 22 member 5
XR_001918329.1	92.6494	0.281432	7.02346	3.93572	1.97663	2.16436e-12	2.10935e-10	Up	0.607881	0.893648	0.559202	2.52736	2.76009	2.85232	Chr7	88557879	88598785	+	2440	LOC108636385	XM_005682678.3	20278	sense	intergenic	downstream	same_strand	SLC22A5	GeneID:102181489,Genbank:XM_005682678.3	solute carrier family 22 member 5
XR_001918330.1	39.8661	0.439667	4.60243	4.0658	2.02354	4.17594e-06	0.000141558	Up	0.321283	0.174842	0.404232	1.33173	1.11607	1.24009	Chr7	88557879	88636200	+	2335	LOC108636385	XM_005682621.3	0	antisense	genic	exonic	overlapping	IRF1	GeneID:102188583,Genbank:XM_005682621.3	interferon regulatory factor 1	GO:0003700,GO:0005634,GO:0005737,GO:0006915,GO:0007050,GO:0008285,GO:0032481,GO:0032728,GO:0034124,GO:0044212,GO:0045590,GO:0045892,GO:0045893,GO:0051607,GO:0060333,GO:2000564	DNA-binding transcription factor activity|nucleus|cytoplasm|apoptotic process|cell cycle arrest|negative regulation of cell proliferation|positive regulation of type I interferon production|positive regulation of interferon-beta production|regulation of MyD88-dependent toll-like receptor signaling pathway|transcription regulatory region DNA binding|negative regulation of regulatory T cell differe…	ko04917	Prolactin signaling pathway
XR_001918385.1	11.9058	1.02347	-3.16792	0.105677	-3.24227	0.00153535	0.0266014	Down	0.733087	0.171747	0.913501	0.0349765	0.0940002	0.092662	Chr7	107299518	107360306	+	1563	LOC102172703	XM_018051606.1	0	antisense	genic	exonic	overlapping	MGAT4B	GeneID:102173548,Genbank:XM_018051606.1	mannosyl (alpha-1,3-)-glycoprotein beta-1,4-N-acetylglucosaminyltransferase, isozyme B	GO:0000139,GO:0006487,GO:0008375,GO:0008454,GO:0016021,GO:0016757,GO:0046872	Golgi membrane|protein N-linked glycosylation|acetylglucosaminyltransferase activity|alpha-1,3-mannosylglycoprotein 4-beta-N-acetylglucosaminyltransferase activity|integral component of membrane|transferase activity, transferring glycosyl groups|metal ion binding	ko00510,ko00513	N-Glycan biosynthesis|Various types of N-glycan biosynthesis
XR_001918630.1	8.08167	0.934131	3.05194	7.21457	2.85091	0.00227367	0.0365309	Up	0.0796348	0.0739604	0.0658525	0.323183	0.399633	0.69686	Chr10	408879	418753	+	1352	LOC108636916	XM_018053828.1	0	antisense	genic	exonic	overlapping	CASC4	GeneID:102185280,Genbank:XM_018053828.1	cancer susceptibility candidate 4, transcript variant X3	GO:0005794,GO:0016021	Golgi apparatus|integral component of membrane
XR_001918671.1	76.5097	0.251781	-4.65319	0.443934	-1.17158	3.26841e-06	0.000112424	Down	2.93911	3.03935	2.67891	1.25952	1.30996	1.28891	Chr10	35620232	35669767	+	1633	LOC102185573	XM_005685883.3	3841	antisense	intergenic	downstream	convergent	MAPK1IP1L	GeneID:102185278,Genbank:XM_005685883.3	mitogen-activated protein kinase 1 interacting protein 1 like
XR_001918854.1	57.3567	0.342033	3.12548	2.098	1.06902	0.00177516	0.0296578	Up	2.94442	2.59254	3.95336	5.37606	7.10151	7.66094	Chr11	91990905	91993608	+	519	LOC108637163	XM_018055705.1	0	antisense	genic	intronic	overlapping	LOC102168270	GeneID:102168270,Genbank:XM_018055705.1	N-acetyllactosaminide alpha-1,3-galactosyltransferase, transcript variant X1	GO:0005794,GO:0005975,GO:0016021,GO:0016757,GO:0030259,GO:0031982,GO:0031985,GO:0032580,GO:0033580,GO:0046872,GO:0047276	Golgi apparatus|carbohydrate metabolic process|integral component of membrane|transferase activity, transferring glycosyl groups|lipid glycosylation|vesicle|Golgi cisterna|Golgi cisterna membrane|protein galactosylation at cell surface|metal ion binding|N-acetyllactosaminide 3-alpha-galactosyltransferase activity	ko00601	Glycosphingolipid biosynthesis - lacto and neolacto series
XR_001919136.1	84.7507	0.260856	-4.44749	0.447465	-1.16015	8.68807e-06	0.000278375	Down	1.62207	1.89086	1.74557	0.890745	0.636173	0.848086	Chr14	37565973	37578551	+	2966	LOC106502861	XM_018058378.1	4015	antisense	intergenic	upstream	divergent	FABP5	GeneID:102180059,Genbank:XM_018058378.1	fatty acid binding protein 5	GO:0005615,GO:0005634,GO:0005737,GO:0008289,GO:0014069,GO:0030054,GO:0045202,GO:0045211,GO:0099178	extracellular space|nucleus|cytoplasm|lipid binding|postsynaptic density|cell junction|synapse|postsynaptic membrane|regulation of retrograde trans-synaptic signaling by endocanabinoid	ko03320	PPAR signaling pathway
XR_001919139.1	8.49679	1.2824	3.61373	24.8337	4.63423	0.000301828	0.0065368	Up	0	0.0251378	0.0238798	0.392966	0.376428	0.230804	Chr14	40040739	40047406	-	2149	LOC108637526	XM_018058383.1	0	antisense	genic	exonic	overlapping	IL7	GeneID:102182054,Genbank:XM_018058383.1	interleukin 7	GO:0005125,GO:0005139,GO:0005615,GO:0006955,GO:0008083,GO:0030890,GO:0043066,GO:0045453,GO:0045582	cytokine activity|interleukin-7 receptor binding|extracellular space|immune response|growth factor activity|positive regulation of B cell proliferation|negative regulation of apoptotic process|bone resorption|positive regulation of T cell differentiation	ko04060,ko04151,ko04640,ko04630	Cytokine-cytokine receptor interaction|PI3K-Akt signaling pathway|Hematopoietic cell lineage|Jak-STAT signaling pathway
XR_001919143.1	121.503	0.2968	5.85297	3.33379	1.73716	4.82858e-09	2.82351e-07	Up	5.74634	4.401	7.80918	23.076	18.3061	19.0919	Chr14	46684127	46685529	-	415	LOC102179299	XM_018058423.1	4	antisense	intergenic	upstream	divergent	MSC	GeneID:108637528,Genbank:XM_018058423.1	musculin	GO:0000980,GO:0000981,GO:0001206,GO:0003700,GO:0003714,GO:0005634,GO:0005654,GO:0006366,GO:0014707,GO:0046983,GO:0060021,GO:0060539,GO:1990830	RNA polymerase II distal enhancer sequence-specific DNA binding|DNA-binding transcription factor activity, RNA polymerase II-specific|distal enhancer DNA-binding transcription repressor activity, RNA polymerase II-specific|DNA-binding transcription factor activity|transcription corepressor activity|nucleus|nucleoplasm|transcription by RNA polymerase II|branchiomeric skeletal muscle development|pr…
XR_001919481.1	485.662	0.284652	3.81464	2.12262	1.08585	0.000136381	0.00343006	Up	2.09954	1.94809	1.92912	2.79534	3.86581	6.18151	Chr18	45836675	45843903	+	6945	LOC102188967	XM_018062294.1	0	sense	genic	intronic	nested	GPI	GeneID:102189150,Genbank:XM_018062294.1	glucose-6-phosphate isomerase	GO:0001701,GO:0001707,GO:0004347,GO:0005125,GO:0005615,GO:0005654,GO:0005829,GO:0006094,GO:0006096,GO:0010595,GO:0016866,GO:0031625,GO:0034101,GO:0042593,GO:0043209,GO:0048029,GO:0051024,GO:0051156,GO:0060170	in utero embryonic development|mesoderm formation|glucose-6-phosphate isomerase activity|cytokine activity|extracellular space|nucleoplasm|cytosol|gluconeogenesis|glycolytic process|positive regulation of endothelial cell migration|intramolecular transferase activity|ubiquitin protein ligase binding|erythrocyte homeostasis|glucose homeostasis|myelin sheath|monosaccharide binding|positive regulati…	ko01200,ko00520,ko00030,ko00500,ko00010	Carbon metabolism|Amino sugar and nucleotide sugar metabolism|Pentose phosphate pathway|Starch and sucrose metabolism|Glycolysis / Gluconeogenesis
XR_001919495.1	98.756	0.266432	4.41542	2.26013	1.17641	1.00814e-05	0.000316503	Up	1.05364	1.6084	1.10619	2.81439	2.84013	2.86611	Chr18	51632517	51639758	-	2157	LOC108637984	XM_005701687.3	56010	antisense	intergenic	downstream	convergent	ERICH4	GeneID:102177617,Genbank:XM_005701687.3	glutamate rich 4
XR_001919803.1	17.1056	0.728384	3.24384	5.14355	2.36276	0.0011793	0.0215498	Up	0.117728	0.0480345	0.18354	0.656407	0.720215	0.397202	Chr20	5065453	5129093	+	2174	LOC102191373	XM_005694539.3	534	antisense	intergenic	upstream	divergent	STC2	GeneID:102191082,Genbank:XM_005694539.3	stanniocalcin 2	GO:0005179,GO:0005576,GO:0005783,GO:0010629,GO:0019899,GO:0020037,GO:0042803,GO:0046885,GO:0048471	hormone activity|extracellular region|endoplasmic reticulum|negative regulation of gene expression|enzyme binding|heme binding|protein homodimerization activity|regulation of hormone biosynthetic process|perinuclear region of cytoplasm
XR_001919811.1	4.43888	1.92345	2.9196	49.034	5.61571	0.0035048	0.0492968	Up	9.26138e-18	2.43627e-25	2.34684e-16	0.14515	0.768366	1.15628	Chr20	110412	113747	+	573	LOC108638417
XR_309867.3	23.836	0.693569	-2.99481	0.23699	-2.0771	0.0027462	0.0422589	Down	1.19176	1.69421	1.47528	0.70785	0.137691	0.214378	Chr3	102686994	102693598	-	1168	LOC102184392	XM_013977284.2	6012	antisense	intergenic	upstream	divergent	SMCP	GeneID:102184108,Genbank:XM_013977284.2	sperm mitochondria associated cysteine rich protein
XR_309885.2	6.70108	1.52534	-3.41512	0.0270315	-5.20921	0.000637538	0.0124267	Down	0.403921	0.840996	0.960445	1.04546e-14	8.34442e-11	0.0275021	Chr3	80225453	80227146	+	783	LOC102170571	XM_005678025.3	0	antisense	genic	exonic	overlapping	COL11A1	GeneID:102170840,Genbank:XM_005678025.3	collagen type XI alpha 1 chain, transcript variant X1	GO:0001502,GO:0001503,GO:0002063,GO:0005201,GO:0005576,GO:0005592,GO:0005615,GO:0005788,GO:0006029,GO:0007601,GO:0007605,GO:0008201,GO:0030020,GO:0030198,GO:0030199,GO:0030674,GO:0031012,GO:0035987,GO:0035989,GO:0042472,GO:0046872,GO:0048704,GO:0050840,GO:0050910,GO:0055010,GO:0062023,GO:1904399	cartilage condensation|ossification|chondrocyte development|extracellular matrix structural constituent|extracellular region|collagen type XI trimer|extracellular space|endoplasmic reticulum lumen|proteoglycan metabolic process|visual perception|sensory perception of sound|heparin binding|extracellular matrix structural constituent conferring tensile strength|extracellular matrix organization|col…	ko04974	Protein digestion and absorption
XR_311042.3	32.2854	0.497754	5.85702	7.54415	2.91536	4.71238e-09	2.82351e-07	Up	0.179598	0.186212	0.221419	1.26846	1.76834	1.24633	Chr24	21251302	21262263	+	1778	LOC102172314	XM_018039418.1	102	antisense	intergenic	upstream	divergent	MOCOS	GeneID:102184109,Genbank:XM_018039418.1	molybdenum cofactor sulfurase, transcript variant X2	GO:0006777,GO:0008265,GO:0016829,GO:0030151,GO:0030170,GO:0043545,GO:0102867	Mo-molybdopterin cofactor biosynthetic process|Mo-molybdopterin cofactor sulfurase activity|lyase activity|molybdenum ion binding|pyridoxal phosphate binding|molybdopterin cofactor metabolic process|molybdenum cofactor sulfurtransferase activity
XR_311142.3	30.1623	0.449279	3.71026	3.17541	1.66694	0.000207047	0.00474787	Up	1.00528	1.45774	1.2478	3.01738	4.06554	4.9838	Chr26	2181234	2195904	+	512	LOC102184588

## Sheet: TZ_48h-vs-C_48h
lncRNA_id	BaseMean	lfcSE	stat	FoldChange	log2FoldChange	pValue	qValue	Regulation	Expression_C1_48h	Expression_C2_48h	Expression_C3_48h	Expression_TZ1_48h	Expression_TZ2_48h	Expression_TZ3_48h	Chrom	Start	End	Strand	lncRNA_length	lncRNA_symbol	partnerRNA_transcript	distance	direction	type	location	subtype	partnerRNA_gene	Dbxref	product	GO_id	GO_term	pathway	pathway_description
ENSCHIT00000000846	18.8791	0.618891	4.358	6.48509	2.69713	1.31e-05	0.000344998	Up	0.06755	0.0933853	0.180664	0.679335	0.868969	0.767505	Chr22	3085167	3113793	+	2057	ENSCHIG00000000597.1	XM_018066627.1	0	sense	genic	exonic	containing	LOC108638587	GeneID:108638587,Genbank:XM_018066627.1	uncharacterized LOC108638587
ENSCHIT00000001252	43.5754	0.618131	-3.30621	0.242546	-2.04367	0.000945673	0.0141119	Down	3.86386	6.54161	2.06706	0.847085	1.62371	0.573039	Chr16	21288456	21305273	+	827	ENSCHIG00000000897.1	XM_005690576.3	74958	sense	intergenic	downstream	same_strand	LYPLAL1	GeneID:102177909,Genbank:XM_005690576.3	lysophospholipase like 1	GO:0002084,GO:0004622,GO:0005737,GO:0005829,GO:0008474,GO:0052689	protein depalmitoylation|lysophospholipase activity|cytoplasm|cytosol|palmitoyl-(protein) hydrolase activity|carboxylic ester hydrolase activity
ENSCHIT00000001899	26.563	0.535336	4.69489	5.70941	2.51334	2.67e-06	8.71e-05	Up	0.256662	0.157149	0.223116	1.67174	0.974164	1.07658	Chr5	6848115	6922224	+	1770	ENSCHIG00000001371.1	XM_013963653.2	0	sense	genic	exonic	overlapping	NAV3	GeneID:102182566,Genbank:XM_013963653.2	neuron navigator 3, transcript variant X6	GO:0005524,GO:0005640,GO:0007026,GO:0007399,GO:0008017,GO:0022008,GO:0030336,GO:0031116,GO:0032703,GO:1905929	ATP binding|nuclear outer membrane|negative regulation of microtubule depolymerization|nervous system development|microtubule binding|neurogenesis|negative regulation of cell migration|positive regulation of microtubule polymerization|negative regulation of interleukin-2 production|positive regulation of invadopodium disassembly
ENSCHIT00000002353	50.1038	0.397497	-5.55561	0.216384	-2.20834	2.77e-08	1.36e-06	Down	1.1723	0.919161	1.10915	0.308503	0.215399	0.185444	Chr5	107258196	107451360	+	3697	ENSCHIG00000001688.1	XM_018048692.1	0	sense	genic	exonic	overlapping	CACNA1C	GeneID:100861292,Genbank:XM_018048692.1	calcium voltage-gated channel subunit alpha1 C, transcript variant X2	GO:0002095,GO:0002520,GO:0005245,GO:0005516,GO:0005737,GO:0005886,GO:0005887,GO:0005891,GO:0006816,GO:0006874,GO:0006939,GO:0007204,GO:0007268,GO:0007507,GO:0007628,GO:0008217,GO:0008331,GO:0008542,GO:0009986,GO:0010881,GO:0014069,GO:0016020,GO:0016021,GO:0017156,GO:0019229,GO:0019899,GO:0019904,GO:0030018,GO:0030054,GO:0030073,GO:0030252,GO:0030315,GO:0030425,GO:0031369,GO:0032991,GO:0035115,GO:…	caveolar macromolecular signaling complex|immune system development|voltage-gated calcium channel activity|calmodulin binding|cytoplasm|plasma membrane|integral component of plasma membrane|voltage-gated calcium channel complex|calcium ion transport|cellular calcium ion homeostasis|smooth muscle contraction|positive regulation of cytosolic calcium ion concentration|chemical synaptic transmission|…	ko04924,ko04727,ko04728,ko04261,ko04925,ko04911,ko04713,ko04724,ko04024,ko04010,ko04725,ko04723,ko04270,ko04020,ko04912,ko04742,ko04022,ko04726,ko04720,ko04921,ko04260	Renin secretion|GABAergic synapse|Dopaminergic synapse|Adrenergic signaling in cardiomyocytes|Aldosterone synthesis and secretion|Insulin secretion|Circadian entrainment|Glutamatergic synapse|cAMP signaling pathway|MAPK signaling pathway|Cholinergic synapse|Retrograde endocannabinoid signaling|Vascular smooth muscle contraction|Calcium signaling pathway|GnRH signaling pathway|Taste transduction|c…
ENSCHIT00000002354	18.1258	1.51875	-4.8261	0.00621677	-7.32962	1.39e-06	5.28e-05	Down	0.882419	0.672768	2.54012	1e-17	1.59e-12	1.08e-22	Chr5	107328292	107374307	+	1248	ENSCHIG00000001688.1	XM_018048699.1	0	sense	genic	exonic	overlapping	CACNA1C	GeneID:100861292,Genbank:XM_018048699.1	calcium voltage-gated channel subunit alpha1 C, transcript variant X9	GO:0002095,GO:0002520,GO:0005245,GO:0005516,GO:0005737,GO:0005886,GO:0005887,GO:0005891,GO:0006816,GO:0006874,GO:0006939,GO:0007204,GO:0007268,GO:0007507,GO:0007628,GO:0008217,GO:0008331,GO:0008542,GO:0009986,GO:0010881,GO:0014069,GO:0016020,GO:0016021,GO:0017156,GO:0019229,GO:0019899,GO:0019904,GO:0030018,GO:0030054,GO:0030073,GO:0030252,GO:0030315,GO:0030425,GO:0031369,GO:0032991,GO:0035115,GO:…	caveolar macromolecular signaling complex|immune system development|voltage-gated calcium channel activity|calmodulin binding|cytoplasm|plasma membrane|integral component of plasma membrane|voltage-gated calcium channel complex|calcium ion transport|cellular calcium ion homeostasis|smooth muscle contraction|positive regulation of cytosolic calcium ion concentration|chemical synaptic transmission|…	ko04924,ko04727,ko04728,ko04261,ko04925,ko04911,ko04713,ko04724,ko04024,ko04010,ko04725,ko04723,ko04270,ko04020,ko04912,ko04742,ko04022,ko04726,ko04720,ko04921,ko04260	Renin secretion|GABAergic synapse|Dopaminergic synapse|Adrenergic signaling in cardiomyocytes|Aldosterone synthesis and secretion|Insulin secretion|Circadian entrainment|Glutamatergic synapse|cAMP signaling pathway|MAPK signaling pathway|Cholinergic synapse|Retrograde endocannabinoid signaling|Vascular smooth muscle contraction|Calcium signaling pathway|GnRH signaling pathway|Taste transduction|c…
ENSCHIT00000002691	369.154	0.218884	-4.72207	0.488494	-1.03359	2.33e-06	7.83e-05	Down	20.7275	26.1199	17.182	11.6405	8.54861	11.213	Chr15	53955499	53956923	-	1125	ENSCHIG00000001946.1	XM_018059732.1	0	antisense	genic	intronic	nested	DSCAML1	GeneID:102181225,Genbank:XM_018059732.1	DS cell adhesion molecule like 1	GO:0001709,GO:0005615,GO:0005886,GO:0007156,GO:0007409,GO:0007411,GO:0007417,GO:0007420,GO:0009953,GO:0009986,GO:0016021,GO:0030054,GO:0030424,GO:0042803,GO:0045202,GO:0048704,GO:0070593,GO:0098632	cell fate determination|extracellular space|plasma membrane|homophilic cell adhesion via plasma membrane adhesion molecules|axonogenesis|axon guidance|central nervous system development|brain development|dorsal/ventral pattern formation|cell surface|integral component of membrane|cell junction|axon|protein homodimerization activity|synapse|embryonic skeletal system morphogenesis|dendrite self-avo…
ENSCHIT00000002880	453.214	0.28249	-3.69221	0.485313	-1.04301	0.000222317	0.00404897	Down	6.28666	8.69511	4.10485	3.22285	2.67484	3.355	Chr13	48570563	48643255	-	4669	ENSCHIG00000002084.1	NM_001287564.1	48057	antisense	intergenic	upstream	divergent	BMP2	GeneID:100860831,Genbank:NM_001287564.1	bone morphogenetic protein 2	GO:0001503,GO:0005125,GO:0005615,GO:0008083,GO:0010862,GO:0030154,GO:0051216,GO:0060395	ossification|cytokine activity|extracellular space|growth factor activity|positive regulation of pathway-restricted SMAD protein phosphorylation|cell differentiation|cartilage development|SMAD protein signal transduction	ko04060,ko04341,ko04390,ko04350,ko04013,ko04550	Cytokine-cytokine receptor interaction|Hedgehog signaling pathway - fly|Hippo signaling pathway|TGF-beta signaling pathway|MAPK signaling pathway - fly|Signaling pathways regulating pluripotency of stem cells
ENSCHIT00000002949	5.51114	2.02975	3.07434	75.5903	6.24013	0.00210968	0.0272608	Up	8.46e-06	4.75e-08	9.25e-09	0.0599284	0.56665	1.12725	Chr13	57413450	57427216	+	907	ENSCHIG00000002134.1	XM_013968774.2	0	sense	genic	exonic	nested	LOC102191534	GeneID:102191534,Genbank:XM_013968774.2	uncharacterized LOC102191534, transcript variant X5	GO:0006468,GO:0006470,GO:0007165,GO:0019888,GO:0030289	protein phosphorylation|protein dephosphorylation|signal transduction|protein phosphatase regulator activity|protein phosphatase 4 complex
ENSCHIT00000005028	9.15078	1.88923	-3.35806	0.0123089	-6.34415	0.000784926	0.0121036	Down	0.0596374	1.25257	1.22824	6.25e-05	1.79e-05	4.92e-10	Chr20	18916767	19311859	+	1028	ENSCHIG00000003790.1	XM_018065509.1	0	sense	genic	exonic	overlapping	PDE4D	GeneID:102183183,Genbank:XM_018065509.1	phosphodiesterase 4D, transcript variant X1	GO:0002027,GO:0004115,GO:0005813,GO:0005829,GO:0005891,GO:0006198,GO:0006939,GO:0007568,GO:0008144,GO:0010880,GO:0016324,GO:0030552,GO:0030593,GO:0031965,GO:0032729,GO:0032743,GO:0032754,GO:0033137,GO:0034704,GO:0035264,GO:0043951,GO:0044325,GO:0045822,GO:0046872,GO:0050852,GO:0050900,GO:0051117,GO:0060314,GO:0061028,GO:0071222,GO:0071872,GO:0086004,GO:0097110,GO:1901844,GO:1901898	regulation of heart rate|3',5'-cyclic-AMP phosphodiesterase activity|centrosome|cytosol|voltage-gated calcium channel complex|cAMP catabolic process|smooth muscle contraction|aging|drug binding|regulation of release of sequestered calcium ion into cytosol by sarcoplasmic reticulum|apical plasma membrane|cAMP binding|neutrophil chemotaxis|nuclear membrane|positive regulation of interferon-gamma pr…	ko00230,ko04024	Purine metabolism|cAMP signaling pathway
ENSCHIT00000005031	81.5522	0.376104	-10.079	0.0722551	-3.79076	6.84e-24	3.16e-21	Down	2.25232	2.21581	2.38539	0.173904	0.1872	0.137976	Chr20	19116666	19446955	+	3193	ENSCHIG00000003790.1	XM_018065509.1	0	sense	genic	exonic	overlapping	PDE4D	GeneID:102183183,Genbank:XM_018065509.1	phosphodiesterase 4D, transcript variant X1	GO:0002027,GO:0004115,GO:0005813,GO:0005829,GO:0005891,GO:0006198,GO:0006939,GO:0007568,GO:0008144,GO:0010880,GO:0016324,GO:0030552,GO:0030593,GO:0031965,GO:0032729,GO:0032743,GO:0032754,GO:0033137,GO:0034704,GO:0035264,GO:0043951,GO:0044325,GO:0045822,GO:0046872,GO:0050852,GO:0050900,GO:0051117,GO:0060314,GO:0061028,GO:0071222,GO:0071872,GO:0086004,GO:0097110,GO:1901844,GO:1901898	regulation of heart rate|3',5'-cyclic-AMP phosphodiesterase activity|centrosome|cytosol|voltage-gated calcium channel complex|cAMP catabolic process|smooth muscle contraction|aging|drug binding|regulation of release of sequestered calcium ion into cytosol by sarcoplasmic reticulum|apical plasma membrane|cAMP binding|neutrophil chemotaxis|nuclear membrane|positive regulation of interferon-gamma pr…	ko00230,ko04024	Purine metabolism|cAMP signaling pathway
ENSCHIT00000006571	20.5144	0.541072	3.0147	3.09764	1.63117	0.0025723	0.0316474	Up	0.240966	0.54853	0.395116	1.37824	1.00627	1.46175	Chr26	2186143	2200784	+	1185	ENSCHIG00000004939.1
ENSCHIT00000006716	9.75925	2.41069	2.93158	134.096	7.06712	0.00337248	0.0395771	Up	0	0	0	0	8.61841	3.619	Chr26	11194606	11200169	-	233	ENSCHIG00000005041.1	XM_005698549.3	48560	sense	intergenic	upstream	same_strand	WDR11	GeneID:102169828,Genbank:XM_005698549.3	WD repeat domain 11, transcript variant X2	GO:0005634,GO:0005737,GO:0005765,GO:0005802,GO:0005829,GO:0005930,GO:0006886,GO:0007507,GO:0008589,GO:0015630,GO:0016020,GO:0031410,GO:0035264,GO:0036064,GO:0060271,GO:0060322,GO:0099041	nucleus|cytoplasm|lysosomal membrane|trans-Golgi network|cytosol|axoneme|intracellular protein transport|heart development|regulation of smoothened signaling pathway|microtubule cytoskeleton|membrane|cytoplasmic vesicle|multicellular organism growth|ciliary basal body|cilium assembly|head development|vesicle tethering to Golgi
ENSCHIT00000006915	13.8564	1.2865	-3.91169	0.0305561	-5.0324	9.17e-05	0.00198127	Down	0.597197	0.528929	0.168628	0.000237865	0.0182334	0.0139273	Chr25	21568145	21574948	-	3009	ENSCHIG00000005187.1	XM_005697610.3	0	antisense	genic	intronic	nested	PRKCB	GeneID:102172114,Genbank:XM_005697610.3	protein kinase C beta, transcript variant X2	GO:0002250,GO:0003682,GO:0004674,GO:0004697,GO:0005080,GO:0005246,GO:0005524,GO:0005634,GO:0005654,GO:0005886,GO:0006357,GO:0006816,GO:0006874,GO:0006915,GO:0008270,GO:0010829,GO:0018105,GO:0030374,GO:0030949,GO:0035403,GO:0035408,GO:0035556,GO:0042113,GO:0042393,GO:0043123,GO:0044305,GO:0045766,GO:0046627,GO:0050681,GO:0050853,GO:0050861,GO:0051092,GO:0071322,GO:0099171,GO:0099523,GO:2000300	adaptive immune response|chromatin binding|protein serine/threonine kinase activity|protein kinase C activity|protein kinase C binding|calcium channel regulator activity|ATP binding|nucleus|nucleoplasm|plasma membrane|regulation of transcription by RNA polymerase II|calcium ion transport|cellular calcium ion homeostasis|apoptotic process|zinc ion binding|negative regulation of glucose transmembra…	ko04066,ko04540,ko04670,ko04370,ko04727,ko04015,ko04730,ko04071,ko04650,ko04973,ko04916,ko04728,ko04960,ko04970,ko04726,ko04925,ko04911,ko04014,ko04918,ko04270,ko04510,ko04070,ko04310,ko04010,ko04725,ko04723,ko04020,ko04912,ko04530,ko04666,ko04919,ko04972,ko04064,ko04971,ko04062,ko04713,ko04750,ko04720,ko04662,ko04961,ko04012,ko04724,ko04921,ko04150	HIF-1 signaling pathway|Gap junction|Leukocyte transendothelial migration|VEGF signaling pathway|GABAergic synapse|Rap1 signaling pathway|Long-term depression|Sphingolipid signaling pathway|Natural killer cell mediated cytotoxicity|Carbohydrate digestion and absorption|Melanogenesis|Dopaminergic synapse|Aldosterone-regulated sodium reabsorption|Salivary secretion|Serotonergic synapse|Aldosterone …
ENSCHIT00000007402	74.6378	0.314186	3.79582	2.28563	1.19259	0.000147158	0.00298575	Up	1.10132	0.700184	0.918434	2.25172	1.93118	2.14341	Chr19	57707303	57791742	+	2392	ENSCHIG00000005552.1	XM_005694468.3	25456	sense	intergenic	downstream	same_strand	SLC39A11	GeneID:102191650,Genbank:XM_005694468.3	solute carrier family 39 member 11, transcript variant X3	GO:0000329,GO:0005385,GO:0005634,GO:0005737,GO:0005794,GO:0005886,GO:0016021,GO:0071577	fungal-type vacuole membrane|zinc ion transmembrane transporter activity|nucleus|cytoplasm|Golgi apparatus|plasma membrane|integral component of membrane|zinc ion transmembrane transport
ENSCHIT00000007705	48.3335	0.685773	7.30663	32.2379	5.01069	2.74e-13	3.73e-11	Up	0.150065	0.0963919	0.189987	7.29682	3.01782	3.51498	Chr12	17020149	17024363	+	985	ENSCHIG00000005770.1	XM_013968319.2	34422	sense	intergenic	downstream	same_strand	TGDS	GeneID:102170331,Genbank:XM_013968319.2	TDP-glucose 4,6-dehydratase, transcript variant X3	GO:0008460	dTDP-glucose 4,6-dehydratase activity	ko00525,ko00523,ko01055,ko00521	Acarbose and validamycin biosynthesis|Polyketide sugar unit biosynthesis|Biosynthesis of vancomycin group antibiotics|Streptomycin biosynthesis
ENSCHIT00000008234	307.764	0.417009	-2.91978	0.430005	-1.21757	0.00350283	0.0407137	Down	2.82939	6.84231	2.2366	1.84381	1.71821	1.50354	Chr1	120829093	120933445	+	5326	ENSCHIG00000006168.1
ENSCHIT00000009087	25.589	0.430334	2.86678	2.35165	1.23367	0.00414668	0.0465596	Up	0.903622	0.775534	0.624974	1.86624	1.60329	1.99741	Chr1	135995919	136003607	-	956	ENSCHIG00000006821.1	XM_018051242.1	0	sense	genic	exonic	overlapping	TMEM108	GeneID:102175334,Genbank:XM_018051242.1	transmembrane protein 108, transcript variant X1	GO:0005769,GO:0006898,GO:0008090,GO:0010008,GO:0014069,GO:0016021,GO:0021542,GO:0030054,GO:0030424,GO:0030425,GO:0031175,GO:0036477,GO:0045211,GO:0051388,GO:0097106,GO:0097484,GO:0098815,GO:1904115,GO:1990416	early endosome|receptor-mediated endocytosis|retrograde axonal transport|endosome membrane|postsynaptic density|integral component of membrane|dentate gyrus development|cell junction|axon|dendrite|neuron projection development|somatodendritic compartment|postsynaptic membrane|positive regulation of neurotrophin TRK receptor signaling pathway|postsynaptic density organization|dendrite extension|mo…
ENSCHIT00000009270	169.115	0.357149	-3.96043	0.375149	-1.41446	7.48e-05	0.00166394	Down	36.6907	48.0082	19.5523	14.5447	11.6247	12.7774	Chr3	81683890	81701547	+	345	ENSCHIG00000006909.1
ENSCHIT00000009391	34.1621	0.865563	3.9874	10.9385	3.45134	6.68e-05	0.00152984	Up	0.26141	0.160517	3.57e-06	1.53619	1.59037	1.35991	Chr17	1414	17003	-	2033	ENSCHIG00000006990.1	XM_018060891.1	0	sense	genic	exonic	overlapping	LOC102182160	GeneID:102182160,Genbank:XM_018060891.1	calcineurin-binding protein cabin-1	GO:0004864,GO:0005634,GO:0005654,GO:0005829,GO:0006336,GO:0007166,GO:0016235	protein phosphatase inhibitor activity|nucleus|nucleoplasm|cytosol|DNA replication-independent nucleosome assembly|cell surface receptor signaling pathway|aggresome
ENSCHIT00000009428	14.2179	1.38821	5.48265	195.507	7.61107	4.19e-08	1.9e-06	Up	0	0	0	1.67832	2.65442	1.3888	Chr7	38353451	38449058	-	715	ENSCHIG00000007008.1	XM_018050084.1	0	antisense	genic	intronic	overlapping	ATP10B	GeneID:102184055,Genbank:XM_018050084.1	ATPase phospholipid transporting 10B (putative), transcript variant X1	GO:0000287,GO:0004012,GO:0005524,GO:0005783,GO:0005789,GO:0005886,GO:0016021,GO:0030659,GO:0045332	magnesium ion binding|phospholipid-translocating ATPase activity|ATP binding|endoplasmic reticulum|endoplasmic reticulum membrane|plasma membrane|integral component of membrane|cytoplasmic vesicle membrane|phospholipid translocation
ENSCHIT00000009429	7.62748	1.34388	3.58261	28.1411	4.8146	0.00034018	0.00596088	Up	2.07e-39	0.104613	5.07e-36	1.08614	1.01419	1.35538	Chr7	38353451	38433675	-	626	ENSCHIG00000007008.1	XM_018050084.1	0	antisense	genic	intronic	overlapping	ATP10B	GeneID:102184055,Genbank:XM_018050084.1	ATPase phospholipid transporting 10B (putative), transcript variant X1	GO:0000287,GO:0004012,GO:0005524,GO:0005783,GO:0005789,GO:0005886,GO:0016021,GO:0030659,GO:0045332	magnesium ion binding|phospholipid-translocating ATPase activity|ATP binding|endoplasmic reticulum|endoplasmic reticulum membrane|plasma membrane|integral component of membrane|cytoplasmic vesicle membrane|phospholipid translocation
ENSCHIT00000009639	478.733	0.34422	-3.54455	0.429251	-1.22011	0.000393282	0.00673824	Down	9.56168	13.1127	4.87473	3.84382	4.47449	3.47064	Chr7	74538610	74696617	-	3564	ENSCHIG00000007121.1
ENSCHIT00000009728	175.825	0.403031	-3.06689	0.424533	-1.23605	0.00216298	0.0277943	Down	2.3767	5.36995	1.9782	1.30593	1.45675	1.34855	Chr7	96128620	96135241	-	3727	ENSCHIG00000007178.1	XM_018051676.1	9336	antisense	intergenic	upstream	divergent	LOC108636441	GeneID:108636441,Genbank:XM_018051676.1	uncharacterized LOC108636441	GO:0005085,GO:0005089,GO:0005829,GO:0005856,GO:0005886,GO:0007179,GO:0007186,GO:0007264,GO:0008360,GO:0016324,GO:0030036,GO:0030054,GO:0035023,GO:0043065,GO:0045177,GO:0046872,GO:0051056,GO:0070062	guanyl-nucleotide exchange factor activity|Rho guanyl-nucleotide exchange factor activity|cytosol|cytoskeleton|plasma membrane|transforming growth factor beta receptor signaling pathway|G protein-coupled receptor signaling pathway|small GTPase mediated signal transduction|regulation of cell shape|apical plasma membrane|actin cytoskeleton organization|cell junction|regulation of Rho protein signal…
ENSCHIT00000009973	33.2032	0.613736	5.31303	9.58512	3.2608	1.08e-07	4.71e-06	Up	0.0880596	0.0669119	0.0157625	0.611916	0.486222	0.54635	Chr6	44481811	44513702	-	5348	ENSCHIG00000007352.1	XM_013964561.2	40027	sense	intergenic	downstream	same_strand	DHX15	GeneID:102168900,Genbank:XM_013964561.2	DEAH-box helicase 15	GO:0003676,GO:0004386,GO:0005524,GO:0005730,GO:0006397,GO:0008380	nucleic acid binding|helicase activity|ATP binding|nucleolus|mRNA processing|RNA splicing	ko03040	Spliceosome
ENSCHIT00000010671	168.409	0.313963	-3.39533	0.477639	-1.06601	0.000685471	0.0107857	Down	9.7104	10.0406	6.34005	2.86771	5.09194	4.58747	Chr8	8767156	8769381	-	1268	ENSCHIG00000007801.1	XM_018051850.1	0	sense	genic	intronic	nested	MSRA	GeneID:102176235,Genbank:XM_018051850.1	methionine sulfoxide reductase A, transcript variant X2	GO:0005654,GO:0005739,GO:0005829,GO:0008113,GO:0015629	nucleoplasm|mitochondrion|cytosol|peptide-methionine (S)-S-oxide reductase activity|actin cytoskeleton
ENSCHIT00000010904	13.5141	0.756985	-3.10595	0.195989	-2.35116	0.0018967	0.025069	Down	0.276361	0.19121	0.178485	0.0578107	0.060412	0.0167133	Chr8	55578458	55603900	+	5082	ENSCHIG00000007949.1	XM_018052099.1	43277	sense	intergenic	downstream	same_strand	TLE4	GeneID:102171243,Genbank:XM_018052099.1	transducin like enhancer of split 4, transcript variant X5	GO:0000122,GO:0003682,GO:0003705,GO:0003714,GO:0005634,GO:0005654,GO:0005667,GO:0016055,GO:0070491,GO:0090090,GO:1904837,GO:1990830,GO:1990907	negative regulation of transcription by RNA polymerase II|chromatin binding|transcription factor activity, RNA polymerase II distal enhancer sequence-specific binding|transcription corepressor activity|nucleus|nucleoplasm|transcription factor complex|Wnt signaling pathway|repressing transcription factor binding|negative regulation of canonical Wnt signaling pathway|beta-catenin-TCF complex assemb…
ENSCHIT00000011444	117.693	0.245307	5.62867	2.60404	1.38075	1.82e-08	9.55e-07	Up	2.77283	4.1055	2.98595	8.21933	8.19591	9.54018	Chr3	52008497	52010019	-	958	ENSCHIG00000008319.1	XM_018045557.1	36321	antisense	intergenic	upstream	divergent	LOC102190925	GeneID:102190925,Genbank:XM_018045557.1	medium-chain specific acyl-CoA dehydrogenase, mitochondrial	GO:0001889,GO:0003995,GO:0005739,GO:0005759,GO:0005978,GO:0006111,GO:0006635,GO:0009409,GO:0009791,GO:0016607,GO:0019254,GO:0033539,GO:0042594,GO:0050660,GO:0051793,GO:0055007,GO:0070991	liver development|acyl-CoA dehydrogenase activity|mitochondrion|mitochondrial matrix|glycogen biosynthetic process|regulation of gluconeogenesis|fatty acid beta-oxidation|response to cold|post-embryonic development|nuclear speck|carnitine metabolic process, CoA-linked|fatty acid beta-oxidation using acyl-CoA dehydrogenase|response to starvation|flavin adenine dinucleotide binding|medium-chain fat…	ko00071,ko00410,ko01200,ko00280,ko00640,ko01212,ko03320	Fatty acid degradation|beta-Alanine metabolism|Carbon metabolism|Valine, leucine and isoleucine degradation|Propanoate metabolism|Fatty acid metabolism|PPAR signaling pathway
TCONS_00000032	98.5438	0.311064	3.97746	2.35748	1.23725	6.97e-05	0.00157951	Up	8.54616	5.47258	7.45815	16.5273	14.9136	19.9419	Chr1	5524677	5527484	+	392	XLOC_000017	XM_005674719.3	0	sense	genic	exonic	overlapping	RWDD2B	GeneID:102185502,Genbank:XM_005674719.3	RWD domain containing 2B
TCONS_00000629	7849.33	0.429844	-3.45494	0.357227	-1.48509	0.000550418	0.00902919	Down	1097.89	4213.72	2053.8	712.593	896.223	1012.99	Chr1	151247152	151323714	+	230	XLOC_000322	XM_018052883.1	93433	sense	intergenic	upstream	same_strand	LOC102177934	GeneID:102177934,Genbank:XM_018052883.1	phosphoinositide 3-kinase regulatory subunit 4, transcript variant X1	GO:0004672,GO:0004674,GO:0005524,GO:0005643,GO:0005770,GO:0005776,GO:0005829,GO:0005930,GO:0006468,GO:0006623,GO:0015630,GO:0016020,GO:0016236,GO:0016303,GO:0030242,GO:0030670,GO:0032465,GO:0032801,GO:0034162,GO:0034271,GO:0034272,GO:0035032,GO:0042149,GO:0043231,GO:0043552,GO:0045324,GO:0071561	protein kinase activity|protein serine/threonine kinase activity|ATP binding|nuclear pore|late endosome|autophagosome|cytosol|axoneme|protein phosphorylation|protein targeting to vacuole|microtubule cytoskeleton|membrane|macroautophagy|1-phosphatidylinositol-3-kinase activity|autophagy of peroxisome|phagocytic vesicle membrane|regulation of cytokinesis|receptor catabolic process|toll-like recepto…	ko04140	Regulation of autophagy
TCONS_00000631	14837.8	0.375286	-4.39373	0.318882	-1.64891	1.11e-05	0.000303203	Down	2698.89	8070.8	3751.84	1655.97	1277.37	1676.81	Chr1	151247155	151327957	+	227	XLOC_000322	XM_018052889.1	89190	sense	intergenic	upstream	same_strand	LOC102177934	GeneID:102177934,Genbank:XM_018052889.1	phosphoinositide 3-kinase regulatory subunit 4, transcript variant X2	GO:0004672,GO:0004674,GO:0005524,GO:0005643,GO:0005770,GO:0005776,GO:0005829,GO:0005930,GO:0006468,GO:0006623,GO:0015630,GO:0016020,GO:0016236,GO:0016303,GO:0030242,GO:0030670,GO:0032465,GO:0032801,GO:0034162,GO:0034271,GO:0034272,GO:0035032,GO:0042149,GO:0043231,GO:0043552,GO:0045324,GO:0071561	protein kinase activity|protein serine/threonine kinase activity|ATP binding|nuclear pore|late endosome|autophagosome|cytosol|axoneme|protein phosphorylation|protein targeting to vacuole|microtubule cytoskeleton|membrane|macroautophagy|1-phosphatidylinositol-3-kinase activity|autophagy of peroxisome|phagocytic vesicle membrane|regulation of cytokinesis|receptor catabolic process|toll-like recepto…	ko04140	Regulation of autophagy
TCONS_00000633	3424.04	0.393441	-3.0933	0.430168	-1.21703	0.00197946	0.0258672	Down	625.017	1583.64	895.206	632.947	409.477	293.693	Chr1	151247157	151254773	+	225
TCONS_00000727	2940.66	0.158022	-7.87481	0.422086	-1.24439	3.41e-15	7.89e-13	Down	161.118	165.609	115.96	60.2747	60.1395	67.7116	Chr1	23837049	23879277	-	1354
TCONS_00000729	4994.26	0.290905	-5.86163	0.306684	-1.70517	4.58e-09	2.94e-07	Down	490.269	723.374	302.383	157.325	135.694	170.334	Chr1	23861688	23878280	-	738
TCONS_00000731	708.514	0.279842	-4.3803	0.427563	-1.22579	1.19e-05	0.000318758	Down	73.8989	89.3391	42.7906	30.8622	32.7725	24.5144	Chr1	23876086	23879379	-	703
TCONS_00001556	13.5946	3.33006	6.27083	1.93279e+06	20.8823	3.59e-10	3.19e-08	Up	1.04e-12	1.62e-08	2.09e-09	11.7161	3.4e-08	5.45e-10	Chr1	149556271	149604518	-	338	XLOC_000705	XM_018052841.1	0	antisense	genic	intronic	overlapping	DYRK1A	GeneID:102180263,Genbank:XM_018052841.1	dual specificity tyrosine phosphorylation regulated kinase 1A, transcript variant X5
TCONS_00001559	58.874	1.44321	-3.32503	0.035929	-4.79871	0.0008841	0.0133655	Down	3.01583	78.296	0.436551	0.674914	1.11709	0.811494	Chr1	151208073	151247372	-	212
TCONS_00002122	54.1442	0.307875	4.7219	2.73921	1.45376	2.34e-06	7.83e-05	Up	0.584024	0.657585	0.475652	1.42834	1.64281	1.67697	Chr10	91655868	91666555	+	2435	XLOC_000993	XM_018053682.1	0	sense	genic	intronic	overlapping	LHFPL2	GeneID:102189127,Genbank:XM_018053682.1	lipoma HMGIC fusion partner-like 2, transcript variant X4	GO:0002576,GO:0005886,GO:0007338,GO:0016021,GO:0031092,GO:0046545,GO:0046546,GO:1905516	platelet degranulation|plasma membrane|single fertilization|integral component of membrane|platelet alpha granule membrane|development of primary female sexual characteristics|development of primary male sexual characteristics|positive regulation of fertilization
TCONS_00003098	64.322	0.380445	3.30223	2.38885	1.25632	0.000959206	0.0141315	Up	1.15574	1.41575	2.1111	3.16622	3.93775	4.33983	Chr11	12013946	12076608	+	1156	XLOC_001429	XM_005686374.3	0	sense	genic	intronic	nested	EXOC6B	GeneID:102183150,Genbank:XM_005686374.3	exocyst complex component 6B	GO:0000145,GO:0006887,GO:0006893,GO:0006904,GO:0015031,GO:0016020	exocyst|exocytosis|Golgi to plasma membrane transport|vesicle docking involved in exocytosis|protein transport|membrane
TCONS_00003935	1345.76	3.18066	-4.25841	8.37e-05	-13.5446	2.06e-05	0.000529127	Down	625.288	1223.49	0.399419	7.43e-15	1.26e-17	8.1e-06	Chr11	37765916	37790544	-	218	XLOC_001822	XM_013967661.2	30711	sense	intergenic	upstream	same_strand	CCDC88A	GeneID:102188227,Genbank:XM_013967661.2	coiled-coil domain containing 88A, transcript variant X1	GO:0001932,GO:0003779,GO:0005737,GO:0005783,GO:0005794,GO:0005813,GO:0005814,GO:0005829,GO:0005886,GO:0006260,GO:0006275,GO:0008017,GO:0010975,GO:0016020,GO:0016477,GO:0030027,GO:0030032,GO:0030705,GO:0031122,GO:0031410,GO:0031929,GO:0032148,GO:0032956,GO:0035091,GO:0036064,GO:0042127,GO:0042803,GO:0043422,GO:0045724,GO:0051959,GO:0061024,GO:1903566	regulation of protein phosphorylation|actin binding|cytoplasm|endoplasmic reticulum|Golgi apparatus|centrosome|centriole|cytosol|plasma membrane|DNA replication|regulation of DNA replication|microtubule binding|regulation of neuron projection development|membrane|cell migration|lamellipodium|lamellipodium assembly|cytoskeleton-dependent intracellular transport|cytoplasmic microtubule organization…
TCONS_00004283	100.711	0.282773	8.50568	5.29702	2.40518	1.81e-17	5.22e-15	Up	0.982997	0.724646	1.02882	5.19236	4.63687	4.96471	Chr11	99560333	99594748	-	1672	XLOC_002000	XM_018055955.1	0	antisense	genic	intronic	overlapping	PRRX2	GeneID:102172731,Genbank:XM_018055955.1	paired related homeobox 2	GO:0000977,GO:0001228,GO:0002053,GO:0005634,GO:0030326,GO:0042472,GO:0042474,GO:0045880,GO:0045944,GO:0048701,GO:0048704,GO:0048844,GO:0051216,GO:0071837	RNA polymerase II regulatory region sequence-specific DNA binding|DNA-binding transcription activator activity, RNA polymerase II-specific|positive regulation of mesenchymal cell proliferation|nucleus|embryonic limb morphogenesis|inner ear morphogenesis|middle ear morphogenesis|positive regulation of smoothened signaling pathway|positive regulation of transcription by RNA polymerase II|embryonic …
TCONS_00004367	556.913	0.348624	-3.03869	0.479844	-1.05936	0.00237605	0.0297071	Down	8.03137	19.8916	13.7745	7.00993	5.32518	7.74062	Chr11	105159585	105194475	-	2621	XLOC_002045	XM_018056198.1	8886	sense	intergenic	upstream	same_strand	COL5A1	GeneID:108633220,Genbank:XM_018056198.1	collagen type V alpha 1 chain	GO:0001568,GO:0003007,GO:0005201,GO:0005581,GO:0005588,GO:0005604,GO:0005615,GO:0007155,GO:0008201,GO:0016477,GO:0030020,GO:0030198,GO:0030199,GO:0031012,GO:0032964,GO:0035313,GO:0035989,GO:0043394,GO:0043588,GO:0045112,GO:0048407,GO:0048592,GO:0051128,GO:0062023,GO:0097435,GO:1903225	blood vessel development|heart morphogenesis|extracellular matrix structural constituent|collagen trimer|collagen type V trimer|basement membrane|extracellular space|cell adhesion|heparin binding|cell migration|extracellular matrix structural constituent conferring tensile strength|extracellular matrix organization|collagen fibril organization|extracellular matrix|collagen biosynthetic process|wo…	ko04974	Protein digestion and absorption
TCONS_00005053	261.295	0.196775	6.15423	2.31498	1.211	7.54e-10	5.82e-08	Up	0.830993	1.17008	1.00959	2.56371	2.2724	2.21859	Chr13	10918709	10926499	+	7554	XLOC_002375	XM_013968474.2	0	sense	genic	exonic	nested	PFKFB3	GeneID:102170613,Genbank:XM_013968474.2	6-phosphofructo-2-kinase/fructose-2,6-biphosphatase 3, transcript variant X1	GO:0003873,GO:0004331,GO:0005524,GO:0005654,GO:0005829,GO:0006000,GO:0006003,GO:0006110,GO:0007420	6-phosphofructo-2-kinase activity|fructose-2,6-bisphosphate 2-phosphatase activity|ATP binding|nucleoplasm|cytosol|fructose metabolic process|fructose 2,6-bisphosphate metabolic process|regulation of glycolytic process|brain development	ko04066,ko04152,ko00051	HIF-1 signaling pathway|AMPK signaling pathway|Fructose and mannose metabolism
TCONS_00006029	120.148	0.538842	-3.16902	0.306169	-1.7076	0.00152956	0.020811	Down	19.4139	31.8206	7.1999	4.1576	6.73414	6.85439	Chr13	76326440	76327205	-	464	XLOC_002834	XM_018057997.1	49751	sense	intergenic	downstream	same_strand	PREX1	GeneID:102171529,Genbank:XM_018057997.1	phosphatidylinositol-3,4,5-trisphosphate dependent Rac exchange factor 1	GO:0005085,GO:0005089,GO:0005096,GO:0005543,GO:0005829,GO:0005886,GO:0006801,GO:0007186,GO:0019899,GO:0030041,GO:0030217,GO:0030335,GO:0030426,GO:0030593,GO:0030676,GO:0030833,GO:0035023,GO:0035556,GO:0042119,GO:0043065,GO:0043198,GO:0048471,GO:0050773,GO:0051056,GO:1900026	guanyl-nucleotide exchange factor activity|Rho guanyl-nucleotide exchange factor activity|GTPase activator activity|phospholipid binding|cytosol|plasma membrane|superoxide metabolic process|G protein-coupled receptor signaling pathway|enzyme binding|actin filament polymerization|T cell differentiation|positive regulation of cell migration|growth cone|neutrophil chemotaxis|Rac guanyl-nucleotide ex…	ko04062	Chemokine signaling pathway
TCONS_00006309	85.9206	0.240546	4.80215	2.22705	1.15513	1.57e-06	5.86e-05	Up	1.34896	1.2167	1.15319	2.72793	2.96012	2.7139	Chr14	60127991	60142561	+	2059	XLOC_002972	XM_005688976.3	0	antisense	genic	intronic	overlapping	RGS20	GeneID:102181969,Genbank:XM_005688976.3	regulator of G-protein signaling 20	GO:0005634,GO:0005802,GO:0009968,GO:0016020	nucleus|trans-Golgi network|negative regulation of signal transduction|membrane
TCONS_00008357	20.9729	3.90844	-5.539	3.04e-07	-21.6488	3.04e-08	1.46e-06	Down	0.00627104	3.1e-08	14.0741	2.45e-05	0.0724166	9.61e-07	Chr16	60788857	60814874	+	405	XLOC_003839	XM_018060679.1	0	sense	genic	exonic	overlapping	IER5	GeneID:106503005,Genbank:XM_018060679.1	immediate early response 5	GO:0000159,GO:0005634,GO:0005737,GO:0034605,GO:0042127,GO:0042802,GO:0045944,GO:1900036	protein phosphatase type 2A complex|nucleus|cytoplasm|cellular response to heat|regulation of cell proliferation|identical protein binding|positive regulation of transcription by RNA polymerase II|positive regulation of cellular response to heat
TCONS_00011009	303.464	0.72692	-3.44818	0.175976	-2.50655	0.000564383	0.00919308	Down	2.9302	30.4979	10.1606	2.56971	3.57419	1.40195	Chr18	65335698	65343765	-	1752	XLOC_005175	XM_018063422.1	0	sense	genic	intronic	nested	LOC102169045	GeneID:102169045,Genbank:XM_018063422.1	zinc finger protein 28 homolog, transcript variant X1	GO:0000981,GO:0003677,GO:0005634,GO:0046872	DNA-binding transcription factor activity, RNA polymerase II-specific|DNA binding|nucleus|metal ion binding
TCONS_00014124	147.212	0.346547	4.57495	3.00099	1.58544	4.76e-06	0.000150923	Up	8.18799	17.0653	14.1517	45.9739	31.4436	41.7193	Chr20	48370058	48376300	+	270
TCONS_00014655	35.4781	1.25497	-3.27453	0.0579337	-4.10945	0.00105838	0.0153001	Down	5.44636	18.3322	12.251	1.97582	4.63e-09	2.43e-15	Chr21	36062924	36077696	+	271	XLOC_006930	XM_018066324.1	82262	antisense	intergenic	downstream	convergent	NOVA1	GeneID:102178309,Genbank:XM_018066324.1	NOVA alternative splicing regulator 1, transcript variant X2	GO:0000398,GO:0003723,GO:0005634	mRNA splicing, via spliceosome|RNA binding|nucleus
TCONS_00014684	16562.6	0.162034	17.0979	6.82316	2.77044	1.54e-65	3.56e-62	Up	729.011	751.384	544.124	5277.73	4217.83	4416.51	Chr21	44378395	44396032	+	303	XLOC_006949	XM_018066493.1	7136	antisense	intergenic	upstream	divergent	EAPP	GeneID:102180085,Genbank:XM_018066493.1	E2F associated phosphoprotein, transcript variant X2	GO:0005634,GO:0005737,GO:0008284,GO:0032968,GO:0034244	nucleus|cytoplasm|positive regulation of cell proliferation|positive regulation of transcription elongation from RNA polymerase II promoter|negative regulation of transcription elongation from RNA polymerase II promoter
TCONS_00014834	28.7281	0.468677	4.48885	4.29846	2.10382	7.16e-06	0.00020199	Up	1.86348	1.03346	1.66953	6.57503	6.03318	7.62055	Chr21	67045577	67112420	+	335	XLOC_007012	XM_018066050.1	0	sense	genic	exonic	overlapping	LOC106501899	GeneID:106501899,Genbank:XM_018066050.1	tumor necrosis factor alpha-induced protein 2, transcript variant X2
TCONS_00016172	250.257	0.199332	9.78151	3.86311	1.94976	1.35e-22	4.47e-20	Up	8.21114	7.52959	6.04752	26.1006	32.2489	26.8316	Chr23	13840818	13850056	+	682	XLOC_007614	XM_018039043.1	0	sense	genic	exonic	overlapping	SOX4	GeneID:108633488,Genbank:XM_018039043.1	SRY-box 4, transcript variant X3
TCONS_00016749	13.8536	3.32998	6.27717	1.96062e+06	20.9029	3.45e-10	3.19e-08	Up	1.7e-11	3.06e-11	3.93e-25	1.08e-20	17.9061	7.48e-16	Chr23	22132233	22153005	-	226	XLOC_007847	XM_018038884.1	0	sense	genic	exonic	nested	LOC102185917	GeneID:102185917,Genbank:XM_018038884.1	BOLA class I histocompatibility antigen, alpha chain BL3-7-like, transcript variant X2	GO:0001916,GO:0002474,GO:0002476,GO:0005102,GO:0005886,GO:0006955,GO:0016021,GO:0042605,GO:0042612	positive regulation of T cell mediated cytotoxicity|antigen processing and presentation of peptide antigen via MHC class I|antigen processing and presentation of endogenous peptide antigen via MHC class Ib|signaling receptor binding|plasma membrane|immune response|integral component of membrane|peptide antigen binding|MHC class I protein complex	ko04650,ko04144,ko04145,ko04514,ko04612	Natural killer cell mediated cytotoxicity|Endocytosis|Phagosome|Cell adhesion molecules (CAMs)|Antigen processing and presentation
TCONS_00016799	2104.24	0.109888	-9.91342	0.469968	-1.08937	3.64e-23	1.4e-20	Down	430.996	462.872	357.836	197.644	203.807	191.872	Chr23	23847586	23935105	-	331	XLOC_007869	XM_018039103.1	0	antisense	genic	intronic	containing	ICK	GeneID:102175449,Genbank:XM_018039103.1	intestinal cell kinase, transcript variant X3	GO:0000287,GO:0001650,GO:0004672,GO:0004674,GO:0005524,GO:0005634,GO:0005737,GO:0005829,GO:0005929,GO:0006468,GO:0007165,GO:0007275,GO:0010468,GO:0035556,GO:0035720,GO:0035721,GO:0036064,GO:0042073,GO:0060271,GO:0097542,GO:0097546	magnesium ion binding|fibrillar center|protein kinase activity|protein serine/threonine kinase activity|ATP binding|nucleus|cytoplasm|cytosol|cilium|protein phosphorylation|signal transduction|multicellular organism development|regulation of gene expression|intracellular signal transduction|intraciliary anterograde transport|intraciliary retrograde transport|ciliary basal body|intraciliary transp…
TCONS_00016813	185.605	0.42848	3.79016	3.08231	1.62401	0.000150548	0.00299351	Up	15.8476	19.3297	6.93397	34.5486	34.7023	60.0532	Chr23	23902806	23935105	-	316	XLOC_007869	XM_018039102.1	0	antisense	genic	intronic	overlapping	ICK	GeneID:102175449,Genbank:XM_018039102.1	intestinal cell kinase, transcript variant X1	GO:0000287,GO:0001650,GO:0004672,GO:0004674,GO:0005524,GO:0005634,GO:0005737,GO:0005829,GO:0005929,GO:0006468,GO:0007165,GO:0007275,GO:0010468,GO:0035556,GO:0035720,GO:0035721,GO:0036064,GO:0042073,GO:0060271,GO:0097542,GO:0097546	magnesium ion binding|fibrillar center|protein kinase activity|protein serine/threonine kinase activity|ATP binding|nucleus|cytoplasm|cytosol|cilium|protein phosphorylation|signal transduction|multicellular organism development|regulation of gene expression|intracellular signal transduction|intraciliary anterograde transport|intraciliary retrograde transport|ciliary basal body|intraciliary transp…
TCONS_00016841	86.3015	0.349049	3.7607	2.484	1.31267	0.000169439	0.0032124	Up	3.74921	3.15157	4.86482	11.0175	11.215	7.56672	Chr23	30889025	30948851	-	602	XLOC_007878	XM_005696360.3	0	sense	genic	intronic	overlapping	CDC5L	GeneID:100861007,Genbank:XM_005696360.3	cell division cycle 5 like	GO:0000398,GO:0000974,GO:0000977,GO:0001228,GO:0003723,GO:0005662,GO:0005737,GO:0006281,GO:0007049,GO:0016607,GO:0071007,GO:0071987,GO:0072422	mRNA splicing, via spliceosome|Prp19 complex|RNA polymerase II regulatory region sequence-specific DNA binding|DNA-binding transcription activator activity, RNA polymerase II-specific|RNA binding|DNA replication factor A complex|cytoplasm|DNA repair|cell cycle|nuclear speck|U2-type catalytic step 2 spliceosome|WD40-repeat domain binding|signal transduction involved in DNA damage checkpoint	ko03040	Spliceosome
TCONS_00017864	283.267	0.213693	-4.79489	0.491535	-1.02463	1.63e-06	5.98e-05	Down	39.452	52.949	33.3369	19.7839	19.772	22.5289	Chr25	39742399	39744738	+	439	XLOC_008388	XM_018040297.1	86	sense	intergenic	upstream	same_strand	TNRC18	GeneID:102176491,Genbank:XM_018040297.1	trinucleotide repeat containing 18, transcript variant X2	GO:0003682,GO:0005634,GO:0005654,GO:0005739,GO:0005829,GO:0031965	chromatin binding|nucleus|nucleoplasm|mitochondrion|cytosol|nuclear membrane
TCONS_00018684	351.209	0.211926	5.58752	2.27228	1.18414	2.3e-08	1.16e-06	Up	2.133	1.9162	2.26148	4.09159	5.70904	4.77411	Chr26	1151033	1169395	-	4885	XLOC_008759	XM_018041637.1	0	sense	genic	exonic	overlapping	JAKMIP3	GeneID:102178326,Genbank:XM_018041637.1	Janus kinase and microtubule interacting protein 3, transcript variant X3	GO:0005794,GO:0008017,GO:0019900	Golgi apparatus|microtubule binding|kinase binding
TCONS_00020962	141.744	0.273425	-7.78127	0.228839	-2.12759	7.18e-15	1.38e-12	Down	9.26243	10.9763	7.6136	2.11598	2.62848	1.65741	Chr3	33600652	33629250	+	1201	XLOC_009777	XM_018044742.1	69088	antisense	intergenic	upstream	divergent	JUN	GeneID:102185423,Genbank:XM_018044742.1	Jun proto-oncogene, AP-1 transcription factor subunit	GO:0000122,GO:0000790,GO:0000978,GO:0000981,GO:0003713,GO:0005654,GO:0005667,GO:0007265,GO:0008134,GO:0009314,GO:0009612,GO:0010033,GO:0032496,GO:0032870,GO:0034097,GO:0042493,GO:0044212,GO:0045597,GO:0045944,GO:0051591,GO:0051726	negative regulation of transcription by RNA polymerase II|nuclear chromatin|RNA polymerase II proximal promoter sequence-specific DNA binding|DNA-binding transcription factor activity, RNA polymerase II-specific|transcription coactivator activity|nucleoplasm|transcription factor complex|Ras protein signal transduction|transcription factor binding|response to radiation|response to mechanical stimu…	ko04214,ko04620,ko04722,ko04660,ko04668,ko04380,ko04510,ko04013,ko04310,ko04024,ko04010,ko04912,ko04915,ko04210,ko04662,ko04012,ko04921	Apoptosis - fly|Toll-like receptor signaling pathway|Neurotrophin signaling pathway|T cell receptor signaling pathway|TNF signaling pathway|Osteoclast differentiation|Focal adhesion|MAPK signaling pathway - fly|Wnt signaling pathway|cAMP signaling pathway|MAPK signaling pathway|GnRH signaling pathway|Estrogen signaling pathway|Apoptosis|B cell receptor signaling pathway|ErbB signaling pathway|Oxy…
TCONS_00021383	9475.96	0.302093	7.60068	4.91132	2.29611	2.95e-14	5.24e-12	Up	654.871	876.593	339.098	3182.28	2963.03	3009.41	Chr3	101347896	101381292	+	251	XLOC_009968	XM_018046517.1	0	sense	genic	intronic	containing	LOC108635625	GeneID:108635625,Genbank:XM_018046517.1	uncharacterized LOC108635625	GO:0003676,GO:0003964,GO:0004190,GO:0004519,GO:0015074	nucleic acid binding|RNA-directed DNA polymerase activity|aspartic-type endopeptidase activity|endonuclease activity|DNA integration
TCONS_00021387	640.311	0.215292	11.8451	5.85698	2.55016	2.28e-32	2.64e-29	Up	15.8556	21.9399	21.6763	97.8906	129.823	125.579	Chr3	101394573	101484763	+	452	XLOC_009970	XM_018046517.1	39607	sense	intergenic	downstream	same_strand	LOC108635625	GeneID:108635625,Genbank:XM_018046517.1	uncharacterized LOC108635625	GO:0003676,GO:0003964,GO:0004190,GO:0004519,GO:0015074	nucleic acid binding|RNA-directed DNA polymerase activity|aspartic-type endopeptidase activity|endonuclease activity|DNA integration
TCONS_00021388	46.4111	0.991044	3.76248	13.2579	3.72878	0.000168235	0.0032124	Up	1.69612	0.519503	0.00054386	5.66352	14.0357	9.55249	Chr3	101404477	101484763	+	430	XLOC_009970	XM_018046517.1	49511	sense	intergenic	downstream	same_strand	LOC108635625	GeneID:108635625,Genbank:XM_018046517.1	uncharacterized LOC108635625	GO:0003676,GO:0003964,GO:0004190,GO:0004519,GO:0015074	nucleic acid binding|RNA-directed DNA polymerase activity|aspartic-type endopeptidase activity|endonuclease activity|DNA integration
TCONS_00021976	540.628	0.182158	5.75963	2.06933	1.04916	8.43e-09	4.87e-07	Up	4.66036	4.64663	5.47717	9.19017	11.2853	10.6462	Chr3	51743124	51964276	-	3420	XLOC_010215	XM_018045548.1	0	antisense	genic	intronic	containing	LOC102179380	GeneID:102179380,Genbank:XM_018045548.1	medium-chain specific acyl-CoA dehydrogenase, mitochondrial, transcript variant X2	GO:0001889,GO:0003995,GO:0005739,GO:0005759,GO:0005978,GO:0006111,GO:0006635,GO:0009409,GO:0009791,GO:0016607,GO:0019254,GO:0033539,GO:0042594,GO:0050660,GO:0051793,GO:0055007,GO:0070991	liver development|acyl-CoA dehydrogenase activity|mitochondrion|mitochondrial matrix|glycogen biosynthetic process|regulation of gluconeogenesis|fatty acid beta-oxidation|response to cold|post-embryonic development|nuclear speck|carnitine metabolic process, CoA-linked|fatty acid beta-oxidation using acyl-CoA dehydrogenase|response to starvation|flavin adenine dinucleotide binding|medium-chain fat…	ko00071,ko00410,ko01200,ko00280,ko00640,ko01212,ko03320	Fatty acid degradation|beta-Alanine metabolism|Carbon metabolism|Valine, leucine and isoleucine degradation|Propanoate metabolism|Fatty acid metabolism|PPAR signaling pathway
TCONS_00021977	167.39	0.282255	4.20586	2.27699	1.18713	2.6e-05	0.000653902	Up	2.50079	2.45797	1.96789	5.14944	3.95774	6.80838	Chr3	51744433	51964290	-	2128	XLOC_010215	XM_018045545.1	0	antisense	genic	intronic	containing	LOC102179380	GeneID:102179380,Genbank:XM_018045545.1	medium-chain specific acyl-CoA dehydrogenase, mitochondrial, transcript variant X1	GO:0001889,GO:0003995,GO:0005739,GO:0005759,GO:0005978,GO:0006111,GO:0006635,GO:0009409,GO:0009791,GO:0016607,GO:0019254,GO:0033539,GO:0042594,GO:0050660,GO:0051793,GO:0055007,GO:0070991	liver development|acyl-CoA dehydrogenase activity|mitochondrion|mitochondrial matrix|glycogen biosynthetic process|regulation of gluconeogenesis|fatty acid beta-oxidation|response to cold|post-embryonic development|nuclear speck|carnitine metabolic process, CoA-linked|fatty acid beta-oxidation using acyl-CoA dehydrogenase|response to starvation|flavin adenine dinucleotide binding|medium-chain fat…	ko00071,ko00410,ko01200,ko00280,ko00640,ko01212,ko03320	Fatty acid degradation|beta-Alanine metabolism|Carbon metabolism|Valine, leucine and isoleucine degradation|Propanoate metabolism|Fatty acid metabolism|PPAR signaling pathway
TCONS_00021978	164.08	0.332792	4.60448	2.89253	1.53233	4.14e-06	0.000132838	Up	2.13579	1.32465	2.37199	6.36926	6.24497	4.61892	Chr3	51744463	51964276	-	2066	XLOC_010215	XM_018045548.1	0	antisense	genic	intronic	containing	LOC102179380	GeneID:102179380,Genbank:XM_018045548.1	medium-chain specific acyl-CoA dehydrogenase, mitochondrial, transcript variant X2	GO:0001889,GO:0003995,GO:0005739,GO:0005759,GO:0005978,GO:0006111,GO:0006635,GO:0009409,GO:0009791,GO:0016607,GO:0019254,GO:0033539,GO:0042594,GO:0050660,GO:0051793,GO:0055007,GO:0070991	liver development|acyl-CoA dehydrogenase activity|mitochondrion|mitochondrial matrix|glycogen biosynthetic process|regulation of gluconeogenesis|fatty acid beta-oxidation|response to cold|post-embryonic development|nuclear speck|carnitine metabolic process, CoA-linked|fatty acid beta-oxidation using acyl-CoA dehydrogenase|response to starvation|flavin adenine dinucleotide binding|medium-chain fat…	ko00071,ko00410,ko01200,ko00280,ko00640,ko01212,ko03320	Fatty acid degradation|beta-Alanine metabolism|Carbon metabolism|Valine, leucine and isoleucine degradation|Propanoate metabolism|Fatty acid metabolism|PPAR signaling pathway
TCONS_00021982	384.776	0.155237	7.48919	2.23861	1.1626	6.93e-14	1.14e-11	Up	9.6369	11.372	10.2288	23.7787	21.4569	25.4584	Chr3	51773772	52002911	-	1098	XLOC_010210	XM_018045545.1	0	antisense	genic	intronic	containing	LOC102179380	GeneID:102179380,Genbank:XM_018045545.1	medium-chain specific acyl-CoA dehydrogenase, mitochondrial, transcript variant X1	GO:0001889,GO:0003995,GO:0005739,GO:0005759,GO:0005978,GO:0006111,GO:0006635,GO:0009409,GO:0009791,GO:0016607,GO:0019254,GO:0033539,GO:0042594,GO:0050660,GO:0051793,GO:0055007,GO:0070991	liver development|acyl-CoA dehydrogenase activity|mitochondrion|mitochondrial matrix|glycogen biosynthetic process|regulation of gluconeogenesis|fatty acid beta-oxidation|response to cold|post-embryonic development|nuclear speck|carnitine metabolic process, CoA-linked|fatty acid beta-oxidation using acyl-CoA dehydrogenase|response to starvation|flavin adenine dinucleotide binding|medium-chain fat…	ko00071,ko00410,ko01200,ko00280,ko00640,ko01212,ko03320	Fatty acid degradation|beta-Alanine metabolism|Carbon metabolism|Valine, leucine and isoleucine degradation|Propanoate metabolism|Fatty acid metabolism|PPAR signaling pathway
TCONS_00022625	44.465	0.390819	6.45734	5.75034	2.52365	1.07e-10	1.12e-08	Up	0.272388	0.313363	0.297427	2.10034	1.44774	1.59058	Chr4	15976154	15982356	+	2159	XLOC_010483	XM_005679533.3	0	antisense	genic	intronic	nested	TMEM178B	GeneID:102175830,Genbank:XM_005679533.3	transmembrane protein 178B, transcript variant X1	GO:0016021	integral component of membrane
TCONS_00023272	116.686	0.267138	4.69442	2.38511	1.25406	2.67e-06	8.71e-05	Up	0.98275	1.42767	1.08927	3.13256	3.0252	2.25457	Chr4	45401803	45438471	-	2855	XLOC_010807	XM_018047052.1	0	sense	genic	intronic	overlapping	TNS3	GeneID:102180104,Genbank:XM_018047052.1	tensin 3, transcript variant X1	GO:0005829,GO:0005925,GO:0008284,GO:0016477,GO:0048286	cytosol|focal adhesion|positive regulation of cell proliferation|cell migration|lung alveolus development
TCONS_00023345	87.8762	0.511062	4.44836	4.83456	2.27339	8.65e-06	0.000238267	Up	0.424377	0.24598	0.709817	2.40841	2.92087	1.55306	Chr4	58113440	58116905	-	3089	XLOC_010836	XM_018047137.1	0	sense	genic	exonic	overlapping	DPY19L1	GeneID:102178790,Genbank:XM_018047137.1	dpy-19 like 1	GO:0000030,GO:0005637,GO:0016020,GO:0016021,GO:0018406	mannosyltransferase activity|nuclear inner membrane|membrane|integral component of membrane|protein C-linked glycosylation via 2'-alpha-mannosyl-L-tryptophan
TCONS_00024187	248.868	0.201678	8.29306	3.18772	1.67252	1.1e-16	2.84e-14	Up	1.45522	1.60142	1.08315	3.94284	4.57913	4.76653	Chr5	84734262	84778564	+	4162	XLOC_011236	XM_018048397.1	0	sense	genic	intronic	nested	SOX5	GeneID:102174636,Genbank:XM_018048397.1	SRY-box 5, transcript variant X3	GO:0000981,GO:0003677,GO:0003700,GO:0005634,GO:0006366,GO:0032332,GO:0045165,GO:0045892,GO:0045944,GO:0055059,GO:0061036,GO:0071560,GO:2000741	DNA-binding transcription factor activity, RNA polymerase II-specific|DNA binding|DNA-binding transcription factor activity|nucleus|transcription by RNA polymerase II|positive regulation of chondrocyte differentiation|cell fate commitment|negative regulation of transcription, DNA-templated|positive regulation of transcription by RNA polymerase II|asymmetric neuroblast division|positive regulation…
TCONS_00024240	28.0256	0.506032	3.2041	3.07669	1.62138	0.00135484	0.018765	Up	1.60625	1.05516	1.77422	6.17642	4.32598	3.35232	Chr5	99468095	99488051	+	444	XLOC_011276	XM_005680911.3	0	antisense	genic	intronic	overlapping	LOC102183943	GeneID:102183943,Genbank:XM_005680911.3	scavenger receptor cysteine-rich type 1 protein M130, transcript variant X1	GO:0005044,GO:0005576,GO:0006953,GO:0009897,GO:0016021	scavenger receptor activity|extracellular region|acute-phase response|external side of plasma membrane|integral component of membrane
TCONS_00025244	281.601	0.396593	4.52874	3.47273	1.79607	5.93e-06	0.000178186	Up	13.8774	30.6629	34.9106	70.5615	108.727	101.961	Chr5	110634936	110649295	-	227	XLOC_011724	XM_018048805.1	0	antisense	genic	exonic	nested	SGSM3	GeneID:102186567,Genbank:XM_018048805.1	small G protein signaling modulator 3, transcript variant X1	GO:0005096,GO:0005829,GO:0005921,GO:0006886,GO:0007050,GO:0017137,GO:0032483,GO:0032486,GO:0045732,GO:0048227,GO:0090630	GTPase activator activity|cytosol|gap junction|intracellular protein transport|cell cycle arrest|Rab GTPase binding|regulation of Rab protein signal transduction|Rap protein signal transduction|positive regulation of protein catabolic process|plasma membrane to endosome transport|activation of GTPase activity
TCONS_00025300	27.5373	0.777722	-3.10265	0.187765	-2.413	0.00191798	0.0252062	Down	3.12719	5.18488	4.61291	1.66766	0.663701	0.0968523	Chr5	115344746	115345434	-	518	XLOC_011755	XM_018048906.1	38407	antisense	intergenic	upstream	divergent	PPARA	GeneID:100861393,Genbank:XM_018048906.1	peroxisome proliferator activated receptor alpha, transcript variant X3	GO:0000122,GO:0000976,GO:0000977,GO:0000978,GO:0000981,GO:0001077,GO:0001078,GO:0001103,GO:0001227,GO:0003677,GO:0003700,GO:0003707,GO:0004879,GO:0005504,GO:0005634,GO:0005654,GO:0006631,GO:0007275,GO:0008134,GO:0008144,GO:0008270,GO:0008289,GO:0008544,GO:0009755,GO:0010745,GO:0010871,GO:0010887,GO:0010891,GO:0019216,GO:0019217,GO:0030154,GO:0030374,GO:0031624,GO:0032099,GO:0032922,GO:0033993,GO:…	negative regulation of transcription by RNA polymerase II|transcription regulatory region sequence-specific DNA binding|RNA polymerase II regulatory region sequence-specific DNA binding|RNA polymerase II proximal promoter sequence-specific DNA binding|DNA-binding transcription factor activity, RNA polymerase II-specific|proximal promoter DNA-binding transcription activator activity, RNA polymeras…	ko04024,ko04922,ko04920,ko03320	cAMP signaling pathway|Glucagon signaling pathway|Adipocytokine signaling pathway|PPAR signaling pathway
TCONS_00025656	3455.93	0.110792	-11.0425	0.428266	-1.22342	2.38e-28	1.38e-25	Down	286.209	315.797	257.459	131.946	113.999	125.513	Chr6	65370330	65372702	+	814	XLOC_011877	XM_005681573.3	0	antisense	genic	intronic	nested	GABRA2	GeneID:102183947,Genbank:XM_005681573.3	gamma-aminobutyric acid type A receptor alpha2 subunit	GO:0004890,GO:0005237,GO:0005254,GO:0005887,GO:0007165,GO:0007214,GO:0007268,GO:0022851,GO:0030054,GO:0030659,GO:0032590,GO:0034220,GO:0034707,GO:0042391,GO:0043005,GO:0045202,GO:0045211,GO:0050877,GO:0051932,GO:0060078,GO:0098794,GO:1902476,GO:1902711,GO:1904315	GABA-A receptor activity|inhibitory extracellular ligand-gated ion channel activity|chloride channel activity|integral component of plasma membrane|signal transduction|gamma-aminobutyric acid signaling pathway|chemical synaptic transmission|GABA-gated chloride ion channel activity|cell junction|cytoplasmic vesicle membrane|dendrite membrane|ion transmembrane transport|chloride channel complex|reg…	ko04723,ko04727,ko04080,ko04742	Retrograde endocannabinoid signaling|GABAergic synapse|Neuroactive ligand-receptor interaction|Taste transduction
TCONS_00025783	104.678	0.299271	5.81921	3.34387	1.74152	5.91e-09	3.6e-07	Up	2.35756	1.94721	1.66318	5.3185	8.27154	6.46535	Chr6	89853228	89854828	+	1171	XLOC_011928	XM_018049581.1	0	sense	genic	exonic	overlapping	EREG	GeneID:102183226,Genbank:XM_018049581.1	epiregulin, transcript variant X2	GO:0000165,GO:0001525,GO:0001550,GO:0001556,GO:0001819,GO:0004713,GO:0005088,GO:0005154,GO:0005576,GO:0005615,GO:0005622,GO:0005887,GO:0007143,GO:0007173,GO:0007267,GO:0008083,GO:0008284,GO:0008285,GO:0009299,GO:0009653,GO:0009887,GO:0019221,GO:0030216,GO:0030728,GO:0038128,GO:0042060,GO:0042108,GO:0042327,GO:0042700,GO:0043434,GO:0043616,GO:0045089,GO:0045410,GO:0045740,GO:0045741,GO:0045840,GO:…	MAPK cascade|angiogenesis|ovarian cumulus expansion|oocyte maturation|positive regulation of cytokine production|protein tyrosine kinase activity|Ras guanyl-nucleotide exchange factor activity|epidermal growth factor receptor binding|extracellular region|extracellular space|intracellular|integral component of plasma membrane|female meiotic nuclear division|epidermal growth factor receptor signali…	ko04012	ErbB signaling pathway
TCONS_00026911	54.1959	0.326837	5.0762	3.15817	1.65909	3.85e-07	1.54e-05	Up	1.26241	1.03986	0.870017	3.17718	3.85066	3.18095	Chr7	77414615	77423930	+	1182	XLOC_012432	XM_005682718.3	0	sense	genic	intronic	nested	PRR16	GeneID:102171144,Genbank:XM_005682718.3	proline rich 16, transcript variant X2	GO:0045727,GO:0045793	positive regulation of translation|positive regulation of cell size
TCONS_00027034	27.8634	0.539896	5.76633	8.6531	3.11322	8.1e-09	4.81e-07	Up	0.18417	0.353924	0.149146	2.35445	1.62932	2.06824	Chr7	92188757	92190319	+	1208	XLOC_012484	XM_018050919.1	0	antisense	genic	intronic	nested	RFX2	GeneID:102179845,Genbank:XM_018050919.1	regulatory factor X2, transcript variant X4	GO:0000978,GO:0001675,GO:0003700,GO:0005634,GO:0005737,GO:0006357,GO:0007286,GO:0045944,GO:0060271,GO:1990830	RNA polymerase II proximal promoter sequence-specific DNA binding|acrosome assembly|DNA-binding transcription factor activity|nucleus|cytoplasm|regulation of transcription by RNA polymerase II|spermatid development|positive regulation of transcription by RNA polymerase II|cilium assembly|cellular response to leukemia inhibitory factor
TCONS_00027182	67.8666	0.28012	4.76939	2.5245	1.336	1.85e-06	6.58e-05	Up	0.803572	0.97021	0.870885	1.99856	2.55514	2.25423	Chr7	97738634	97742301	+	2091	XLOC_012540	XM_018051221.1	0	sense	genic	intronic	nested	CACNA1A	GeneID:102168441,Genbank:XM_018051221.1	calcium voltage-gated channel subunit alpha1 A, transcript variant X2			ko04010,ko04725,ko04726,ko04723,ko04727,ko04730,ko04020,ko04728,ko04742,ko04721,ko04724	MAPK signaling pathway|Cholinergic synapse|Serotonergic synapse|Retrograde endocannabinoid signaling|GABAergic synapse|Long-term depression|Calcium signaling pathway|Dopaminergic synapse|Taste transduction|Synaptic vesicle cycle|Glutamatergic synapse
TCONS_00027377	3177.02	0.353498	-4.03203	0.372338	-1.42531	5.53e-05	0.00130231	Down	1082.08	1709.64	544.081	421.638	405.988	405.651	Chr7	3142830	3175807	-	204	XLOC_012634	XM_018049987.1	14918	antisense	intergenic	upstream	divergent	FBXL17	GeneID:102181389,Genbank:XM_018049987.1	F-box and leucine rich repeat protein 17	GO:0005634,GO:0005829,GO:0016567,GO:0019005,GO:0031146	nucleus|cytosol|protein ubiquitination|SCF ubiquitin ligase complex|SCF-dependent proteasomal ubiquitin-dependent protein catabolic process
TCONS_00027451	120.996	1.44087	-6.98838	0.00093073	-10.0694	2.78e-12	3.39e-10	Down	2.03821	18.8075	12.0418	0.00218722	4.22e-07	3.43e-09	Chr7	17501356	17502626	-	1072	XLOC_012659	XM_018050041.1	0	sense	genic	exonic	nested	NR2F1	GeneID:102174116,Genbank:XM_018050041.1	nuclear receptor subfamily 2 group F member 1	GO:0003707,GO:0004879,GO:0005634,GO:0008270,GO:0043565	steroid hormone receptor activity|nuclear receptor activity|nucleus|zinc ion binding|sequence-specific DNA binding
TCONS_00028291	4231.98	0.549673	-4.50839	0.179476	-2.47814	6.53e-06	0.000188531	Down	1470.18	2628.05	391.954	187.083	291.745	314.544	Chr8	10761774	10870435	+	237	XLOC_013026	XM_005683558.3	0	antisense	genic	exonic	overlapping	ESCO2	GeneID:102181498,Genbank:XM_005683558.3	establishment of sister chromatid cohesion N-acetyltransferase 2	GO:0000785,GO:0001741,GO:0002244,GO:0004468,GO:0005634,GO:0005654,GO:0005694,GO:0005794,GO:0006275,GO:0006302,GO:0007062,GO:0008080,GO:0010369,GO:0016407,GO:0030054,GO:0031618,GO:0034421,GO:0035861,GO:0046872,GO:0071168	chromatin|XY body|hematopoietic progenitor cell differentiation|lysine N-acetyltransferase activity, acting on acetyl phosphate as donor|nucleus|nucleoplasm|chromosome|Golgi apparatus|regulation of DNA replication|double-strand break repair|sister chromatid cohesion|N-acetyltransferase activity|chromocenter|acetyltransferase activity|cell junction|nuclear pericentric heterochromatin|post-translat…
TCONS_00028354	173.591	0.240989	6.44794	2.93606	1.55388	1.13e-10	1.14e-08	Up	2.8543	2.38768	2.17034	7.88185	8.22937	5.8792	Chr8	22730152	22751017	+	1719	XLOC_013044	XM_018052799.1	0	antisense	genic	intronic	containing	LOC108636615	GeneID:108636615,Genbank:XM_018052799.1	interferon omega-1-like	GO:0002250,GO:0002286,GO:0002323,GO:0005125,GO:0005132,GO:0005615,GO:0006959,GO:0019221,GO:0030183,GO:0033141,GO:0042100,GO:0043330,GO:0051607	adaptive immune response|T cell activation involved in immune response|natural killer cell activation involved in immune response|cytokine activity|type I interferon receptor binding|extracellular space|humoral immune response|cytokine-mediated signaling pathway|B cell differentiation|positive regulation of peptidyl-serine phosphorylation of STAT protein|B cell proliferation|response to exogenous…	ko04060,ko04622,ko04630	Cytokine-cytokine receptor interaction|RIG-I-like receptor signaling pathway|Jak-STAT signaling pathway
TCONS_00028356	248.55	0.220632	5.86311	2.45137	1.29359	4.54e-09	2.94e-07	Up	3.34045	2.54294	3.06835	6.54726	7.48559	8.24378	Chr8	22751188	22798632	+	2313	XLOC_013044	XM_018052800.1	0	antisense	genic	intronic	containing	LOC108636616	GeneID:108636616,Genbank:XM_018052800.1	interferon omega-1-like	GO:0002250,GO:0002286,GO:0002323,GO:0005125,GO:0005132,GO:0005615,GO:0006959,GO:0019221,GO:0030183,GO:0033141,GO:0042100,GO:0043330,GO:0051607	adaptive immune response|T cell activation involved in immune response|natural killer cell activation involved in immune response|cytokine activity|type I interferon receptor binding|extracellular space|humoral immune response|cytokine-mediated signaling pathway|B cell differentiation|positive regulation of peptidyl-serine phosphorylation of STAT protein|B cell proliferation|response to exogenous…	ko04060,ko04622,ko04630	Cytokine-cytokine receptor interaction|RIG-I-like receptor signaling pathway|Jak-STAT signaling pathway
TCONS_00028361	34.8232	0.835421	4.2213	11.524	3.52656	2.43e-05	0.000617379	Up	0.348975	0.82317	0.840478	1.828	10.9511	12.0351	Chr8	22775577	22820495	+	380	XLOC_013048	XM_018052803.1	0	antisense	genic	exonic	containing	LOC108636618	GeneID:108636618,Genbank:XM_018052803.1	interferon omega-1-like	GO:0002250,GO:0002286,GO:0002323,GO:0005125,GO:0005132,GO:0005615,GO:0006959,GO:0019221,GO:0030183,GO:0033141,GO:0042100,GO:0043330,GO:0051607	adaptive immune response|T cell activation involved in immune response|natural killer cell activation involved in immune response|cytokine activity|type I interferon receptor binding|extracellular space|humoral immune response|cytokine-mediated signaling pathway|B cell differentiation|positive regulation of peptidyl-serine phosphorylation of STAT protein|B cell proliferation|response to exogenous…
TCONS_00028801	3083.61	0.248172	-5.53496	0.385922	-1.37362	3.11e-08	1.46e-06	Down	346.471	443.675	217.956	132.839	115.982	140.205	Chr8	92643923	92674151	+	644
TCONS_00028971	345.719	0.225907	4.56903	2.04511	1.03218	4.9e-06	0.000153156	Up	4.64271	7.66861	5.97062	13.2071	13.2288	11.2474	Chr8	1845518	1894349	-	1800	XLOC_013288	XM_013965831.2	0	sense	genic	intronic	overlapping	AADAT	GeneID:102190411,Genbank:XM_013965831.2	aminoadipate aminotransferase, transcript variant X2	GO:0005739,GO:0006103,GO:0006536,GO:0009058,GO:0016212,GO:0030170,GO:0033512,GO:0047536,GO:0070189	mitochondrion|2-oxoglutarate metabolic process|glutamate metabolic process|biosynthetic process|kynurenine-oxoglutarate transaminase activity|pyridoxal phosphate binding|L-lysine catabolic process to acetyl-CoA via saccharopine|2-aminoadipate transaminase activity|kynurenine metabolic process	ko01210,ko00310,ko01230,ko00300,ko00380	2-Oxocarboxylic acid metabolism|Lysine degradation|Biosynthesis of amino acids|Lysine biosynthesis|Tryptophan metabolism
TCONS_00028972	207.192	0.297905	7.31233	4.52644	2.17838	2.63e-13	3.73e-11	Up	2.53384	1.37487	1.80951	8.03932	9.90102	8.36944	Chr8	1845551	1894465	-	1883	XLOC_013288	XM_013965831.2	0	sense	genic	intronic	overlapping	AADAT	GeneID:102190411,Genbank:XM_013965831.2	aminoadipate aminotransferase, transcript variant X2	GO:0005739,GO:0006103,GO:0006536,GO:0009058,GO:0016212,GO:0030170,GO:0033512,GO:0047536,GO:0070189	mitochondrion|2-oxoglutarate metabolic process|glutamate metabolic process|biosynthetic process|kynurenine-oxoglutarate transaminase activity|pyridoxal phosphate binding|L-lysine catabolic process to acetyl-CoA via saccharopine|2-aminoadipate transaminase activity|kynurenine metabolic process	ko01210,ko00310,ko01230,ko00300,ko00380	2-Oxocarboxylic acid metabolism|Lysine degradation|Biosynthesis of amino acids|Lysine biosynthesis|Tryptophan metabolism
TCONS_00029030	56.8631	0.312737	3.39625	2.08801	1.06213	0.000683168	0.0107857	Up	4.67989	5.25347	4.26059	11.4092	10.5948	7.85759	Chr8	23055122	23108264	-	376	XLOC_013322	XM_018052816.1	0	antisense	genic	intronic	containing	LOC108636628	GeneID:108636628,Genbank:XM_018052816.1	interferon omega-1-like	GO:0002250,GO:0002286,GO:0002323,GO:0005125,GO:0005132,GO:0005615,GO:0006959,GO:0019221,GO:0030183,GO:0033141,GO:0042100,GO:0043330,GO:0051607	adaptive immune response|T cell activation involved in immune response|natural killer cell activation involved in immune response|cytokine activity|type I interferon receptor binding|extracellular space|humoral immune response|cytokine-mediated signaling pathway|B cell differentiation|positive regulation of peptidyl-serine phosphorylation of STAT protein|B cell proliferation|response to exogenous…	ko04060,ko04622,ko04630	Cytokine-cytokine receptor interaction|RIG-I-like receptor signaling pathway|Jak-STAT signaling pathway
TCONS_00029059	1262.04	0.347435	-3.25693	0.456418	-1.13157	0.00112623	0.01618	Down	197.143	463.669	219.758	104.622	134.809	161.535	Chr8	32117150	32152575	-	288
TCONS_00030178	86.2388	0.545919	-3.75051	0.241908	-2.04747	0.000176478	0.00329188	Down	19.8425	40.8942	11.9155	7.92777	3.70407	5.81972	Chr9	68720405	68722284	-	282	XLOC_013883	XM_018053302.1	0	antisense	genic	intronic	nested	UTRN	GeneID:102183243,Genbank:XM_018053302.1	utrophin, transcript variant X5
XR_001295492.2	73.8704	0.456494	-4.02389	0.279926	-1.83688	5.72e-05	0.00132406	Down	2.7168	1.84185	2.34036	0.983087	0.337564	0.639513	Chr3	62744378	62760426	+	2398	LOC102188008	XM_005678154.3	10593	antisense	intergenic	downstream	convergent	ZNHIT6	GeneID:102187551,Genbank:XM_005678154.3	zinc finger HIT-type containing 6	GO:0042254,GO:0046872	ribosome biogenesis|metal ion binding
XR_001295590.2	60.0246	0.319274	5.66392	3.5024	1.80835	1.48e-08	7.96e-07	Up	0.824652	0.584267	0.681235	2.55469	2.27963	2.58795	Chr4	76706666	76708682	-	1843	LOC106502027	XM_018047271.1	23272	antisense	intergenic	upstream	divergent	RSBN1L	GeneID:102187291,Genbank:XM_018047271.1	round spermatid basic protein 1 like, transcript variant X2	GO:0005634	nucleus
XR_001295598.1	8.23044	1.49546	4.56059	113.001	6.82019	5.1e-06	0.000157313	Up	1.66e-25	0.000904861	1.13e-05	2.25412	1.83437	3.26039	Chr4	40174014	40181709	+	326	LOC102188920
XR_001295625.2	101.4	0.2784	3.78872	2.0774	1.05478	0.000151423	0.00299351	Up	0.254246	0.24551	0.152927	0.433405	0.498977	0.431592	Chr4	25878368	25894118	-	14605	LOC106502058	XM_018046921.1	0	antisense	genic	intronic	nested	COPG2	GeneID:102172690,Genbank:XM_018046921.1	coatomer protein complex subunit gamma 2	GO:0000139,GO:0005198,GO:0005783,GO:0005793,GO:0005794,GO:0005829,GO:0006886,GO:0006888,GO:0006891,GO:0009306,GO:0016020,GO:0030126,GO:0072384	Golgi membrane|structural molecule activity|endoplasmic reticulum|endoplasmic reticulum-Golgi intermediate compartment|Golgi apparatus|cytosol|intracellular protein transport|ER to Golgi vesicle-mediated transport|intra-Golgi vesicle-mediated transport|protein secretion|membrane|COPI vesicle coat|organelle transport along microtubule
XR_001295792.2	11.6888	1.43968	-3.96631	0.0191006	-5.71024	7.3e-05	0.00163915	Down	0.591524	1.69445	1.43836	0.00123267	0.0842778	0.000282236	Chr6	59347113	59363800	-	890	LOC102172700	NM_001285657.1	310	antisense	intergenic	upstream	divergent	UBE2K	GeneID:100860797,Genbank:NM_001285657.1	ubiquitin conjugating enzyme E2 K	GO:0004842,GO:0005524,GO:0005634,GO:0005737,GO:0010800,GO:0010994,GO:0031625,GO:0032433,GO:0032434,GO:0034450,GO:0035458,GO:0060340,GO:0061631,GO:0070059,GO:0070936	ubiquitin-protein transferase activity|ATP binding|nucleus|cytoplasm|positive regulation of peptidyl-threonine phosphorylation|free ubiquitin chain polymerization|ubiquitin protein ligase binding|filopodium tip|regulation of proteasomal ubiquitin-dependent protein catabolic process|ubiquitin-ubiquitin ligase activity|cellular response to interferon-beta|positive regulation of type I interferon-me…	ko04120	Ubiquitin mediated proteolysis
XR_001295898.2	24.4019	0.436255	3.21033	2.63997	1.40052	0.00132584	0.0185859	Up	0.485063	0.605365	0.389332	1.40006	1.24746	1.31327	Chr7	48212993	48231921	+	1308	LOC106502342	XM_005683180.3	30710	antisense	intergenic	downstream	convergent	SMIM3	GeneID:102188496,Genbank:XM_005683180.3	small integral membrane protein 3	GO:0016021	integral component of membrane
XR_001296495.2	15.4807	1.00261	3.76748	13.7116	3.77733	0.000164902	0.00317848	Up	0.230734	0.457717	0.228946	2.90977	1.11774	7.28977	Chr14	46680465	46685529	-	373	LOC102179299	XM_018058423.1	4	antisense	intergenic	upstream	divergent	MSC	GeneID:108637528,Genbank:XM_018058423.1	musculin	GO:0000980,GO:0000981,GO:0001206,GO:0003700,GO:0003714,GO:0005634,GO:0005654,GO:0006366,GO:0014707,GO:0046983,GO:0060021,GO:0060539,GO:1990830	RNA polymerase II distal enhancer sequence-specific DNA binding|DNA-binding transcription factor activity, RNA polymerase II-specific|distal enhancer DNA-binding transcription repressor activity, RNA polymerase II-specific|DNA-binding transcription factor activity|transcription corepressor activity|nucleus|nucleoplasm|transcription by RNA polymerase II|branchiomeric skeletal muscle development|pr…
XR_001296706.2	10.6624	0.724148	2.96129	4.42113	2.14442	0.00306349	0.036604	Up	0.558527	0.389929	0.192441	2.18707	1.44051	1.54627	Chr17	28861350	28865352	+	485	LOC106503024	XM_018061475.1	11603	antisense	intergenic	upstream	divergent	PDGFC	GeneID:102168934,Genbank:XM_018061475.1	platelet derived growth factor C, transcript variant X2	GO:0000139,GO:0005161,GO:0005576,GO:0005615,GO:0005634,GO:0005788,GO:0005829,GO:0005886,GO:0007171,GO:0007417,GO:0008083,GO:0008284,GO:0009887,GO:0009986,GO:0014068,GO:0030335,GO:0031954,GO:0042803,GO:0043406,GO:0048008,GO:0048146,GO:0048565,GO:0048568,GO:0050730,GO:0051781,GO:0060348,GO:0070062,GO:0070374,GO:0071230,GO:0120162	Golgi membrane|platelet-derived growth factor receptor binding|extracellular region|extracellular space|nucleus|endoplasmic reticulum lumen|cytosol|plasma membrane|activation of transmembrane receptor protein tyrosine kinase activity|central nervous system development|growth factor activity|positive regulation of cell proliferation|animal organ morphogenesis|cell surface|positive regulation of ph…	ko04060,ko04810,ko04540,ko04015,ko04072,ko04014,ko04151,ko04510	Cytokine-cytokine receptor interaction|Regulation of actin cytoskeleton|Gap junction|Rap1 signaling pathway|Phospholipase D signaling pathway|Ras signaling pathway|PI3K-Akt signaling pathway|Focal adhesion
XR_001296937.2	100.595	0.299434	4.52608	2.55843	1.35526	6.01e-06	0.000178186	Up	2.50217	3.45286	3.35698	7.80994	6.60821	9.75689	Chr19	57707336	57860932	+	873	LOC106503297	XM_018063902.1	25489	sense	intergenic	downstream	same_strand	SLC39A11	GeneID:102191650,Genbank:XM_018063902.1	solute carrier family 39 member 11, transcript variant X1	GO:0000329,GO:0005385,GO:0005634,GO:0005737,GO:0005794,GO:0005886,GO:0016021,GO:0071577	fungal-type vacuole membrane|zinc ion transmembrane transporter activity|nucleus|cytoplasm|Golgi apparatus|plasma membrane|integral component of membrane|zinc ion transmembrane transport
XR_001296952.2	24.3435	0.661136	3.05973	4.06399	2.0229	0.00221539	0.0283105	Up	0.283704	0.133039	0.581979	1.32706	1.72873	1.16783	Chr20	5084012	5096468	+	1352	LOC106501764	XM_005694539.3	19093	antisense	intergenic	upstream	divergent	STC2	GeneID:102191082,Genbank:XM_005694539.3	stanniocalcin 2	GO:0005179,GO:0005576,GO:0005783,GO:0010629,GO:0019899,GO:0020037,GO:0042803,GO:0046885,GO:0048471	hormone activity|extracellular region|endoplasmic reticulum|negative regulation of gene expression|enzyme binding|heme binding|protein homodimerization activity|regulation of hormone biosynthetic process|perinuclear region of cytoplasm
XR_001297263.2	740.844	0.130137	-11.1899	0.364448	-1.45622	4.57e-29	3.52e-26	Down	15.4255	15.9578	15.933	5.87154	5.44213	6.17138	Chr25	1596836	1600343	-	3305	LOC106503569	XM_018040665.1	224	antisense	intergenic	upstream	divergent	TRAF7	GeneID:102171477,Genbank:XM_018040665.1	TNF receptor associated factor 7, transcript variant X3	GO:0000027,GO:0000151,GO:0000185,GO:0004842,GO:0005730,GO:0005886,GO:0006915,GO:0007219,GO:0008270,GO:0016567,GO:0031410,GO:0043231,GO:0043410,GO:2001235	ribosomal large subunit assembly|ubiquitin ligase complex|activation of MAPKKK activity|ubiquitin-protein transferase activity|nucleolus|plasma membrane|apoptotic process|Notch signaling pathway|zinc ion binding|protein ubiquitination|cytoplasmic vesicle|intracellular membrane-bounded organelle|positive regulation of MAPK cascade|positive regulation of apoptotic signaling pathway
XR_001917294.1	277.243	0.171112	-6.06538	0.48705	-1.03786	1.32e-09	9.23e-08	Down	4.46011	4.12273	4.16315	1.92126	2.31728	2.05082	Chr25	3378280	3385514	-	4213	LOC108633922	XM_018041004.1	6959	sense	intergenic	upstream	same_strand	TFAP4	GeneID:102188373,Genbank:XM_018041004.1	transcription factor AP-4, transcript variant X2	GO:0000981,GO:0001077,GO:0003677,GO:0003700,GO:0003705,GO:0005634,GO:0005739,GO:0006357,GO:0006978,GO:0008285,GO:0017053,GO:0042803,GO:0042826,GO:0043065,GO:0043392,GO:0043565,GO:0043922,GO:0043923,GO:0044212,GO:0045736,GO:0045892,GO:0045893,GO:0065003,GO:0070888,GO:0071157,GO:0071549,GO:1901990,GO:2001269	DNA-binding transcription factor activity, RNA polymerase II-specific|proximal promoter DNA-binding transcription activator activity, RNA polymerase II-specific|DNA binding|DNA-binding transcription factor activity|transcription factor activity, RNA polymerase II distal enhancer sequence-specific binding|nucleus|mitochondrion|regulation of transcription by RNA polymerase II|DNA damage response, s…
XR_001917342.1	200.324	0.175189	6.21533	2.12705	1.08886	5.12e-10	4.23e-08	Up	2.65806	2.92914	2.16899	5.62691	5.51243	5.51286	Chr26	23192361	23208472	+	2387	LOC102168798
XR_001917844.1	77.6677	0.29981	-3.75316	0.458427	-1.12524	0.000174617	0.00328364	Down	5.68226	5.02504	4.86569	2.82718	1.85242	2.59176	Chr3	80225680	80227146	+	985	LOC102170571	XM_005678025.3	0	antisense	genic	exonic	overlapping	COL11A1	GeneID:102170840,Genbank:XM_005678025.3	collagen type XI alpha 1 chain, transcript variant X1	GO:0001502,GO:0001503,GO:0002063,GO:0005201,GO:0005576,GO:0005592,GO:0005615,GO:0005788,GO:0006029,GO:0007601,GO:0007605,GO:0008201,GO:0030020,GO:0030198,GO:0030199,GO:0030674,GO:0031012,GO:0035987,GO:0035989,GO:0042472,GO:0046872,GO:0048704,GO:0050840,GO:0050910,GO:0055010,GO:0062023,GO:1904399	cartilage condensation|ossification|chondrocyte development|extracellular matrix structural constituent|extracellular region|collagen type XI trimer|extracellular space|endoplasmic reticulum lumen|proteoglycan metabolic process|visual perception|sensory perception of sound|heparin binding|extracellular matrix structural constituent conferring tensile strength|extracellular matrix organization|col…	ko04974	Protein digestion and absorption
XR_001917983.1	171.53	0.409993	-3.49062	0.370841	-1.43113	0.00048191	0.00796184	Down	11.9502	11.5585	7.38897	5.72783	3.65842	2.09852	Chr4	89030412	89033270	-	1176	LOC102170937	XM_005679037.3	24989	antisense	intergenic	upstream	divergent	TOMM7	GeneID:102170480,Genbank:XM_005679037.3	translocase of outer mitochondrial membrane 7	GO:0005742,GO:0016021,GO:0030150	mitochondrial outer membrane translocase complex|integral component of membrane|protein import into mitochondrial matrix
XR_001918151.1	31.3142	0.454154	4.96405	4.77149	2.25444	6.9e-07	2.71e-05	Up	0.418275	0.413274	0.499436	1.89334	1.83409	2.69564	Chr5	20885950	20890597	-	1170	LOC108636127	XM_005679813.3	23278	sense	intergenic	upstream	same_strand	DCN	GeneID:100860944,Genbank:XM_005679813.3	decorin, transcript variant X1	GO:0005518,GO:0005576	collagen binding|extracellular region	ko04350	TGF-beta signaling pathway
XR_001918251.1	46.0041	0.587456	3.37035	3.94475	1.97993	0.000750724	0.0117326	Up	2.75961	3.77533	1.60029	6.4848	7.53598	17.9774	Chr6	89374512	89396309	-	334	LOC108636281	XM_018049574.1	16428	antisense	intergenic	upstream	divergent	LOC102181582	GeneID:102181582,Genbank:XM_018049574.1	C-X-C motif chemokine 6	GO:0005615,GO:0006954,GO:0006955,GO:0008009,GO:0008201,GO:0030593,GO:0030595,GO:0042119,GO:0042742,GO:0061844,GO:0070098,GO:0071222	extracellular space|inflammatory response|immune response|chemokine activity|heparin binding|neutrophil chemotaxis|leukocyte chemotaxis|neutrophil activation|defense response to bacterium|antimicrobial humoral immune response mediated by antimicrobial peptide|chemokine-mediated signaling pathway|cellular response to lipopolysaccharide	ko04060,ko04062	Cytokine-cytokine receptor interaction|Chemokine signaling pathway
XR_001918252.1	9.83673	1.73928	4.07162	135.457	7.08169	4.67e-05	0.00112486	Up	4.95e-21	0.000158777	6e-05	5.48118	2.79014	0.591785	Chr6	89380711	89396309	-	330	LOC108636281	XM_018049574.1	16428	antisense	intergenic	upstream	divergent	LOC102181582	GeneID:102181582,Genbank:XM_018049574.1	C-X-C motif chemokine 6	GO:0005615,GO:0006954,GO:0006955,GO:0008009,GO:0008201,GO:0030593,GO:0030595,GO:0042119,GO:0042742,GO:0061844,GO:0070098,GO:0071222	extracellular space|inflammatory response|immune response|chemokine activity|heparin binding|neutrophil chemotaxis|leukocyte chemotaxis|neutrophil activation|defense response to bacterium|antimicrobial humoral immune response mediated by antimicrobial peptide|chemokine-mediated signaling pathway|cellular response to lipopolysaccharide	ko04060,ko04062	Cytokine-cytokine receptor interaction|Chemokine signaling pathway
XR_001918328.1	17.8896	0.561709	3.94826	4.65176	2.21778	7.87e-05	0.00173411	Up	0.460382	0.268065	0.275759	1.40681	1.65583	1.6928	Chr7	88558113	88588261	+	893	LOC108636385	XM_005682678.3	20512	sense	intergenic	downstream	same_strand	SLC22A5	GeneID:102181489,Genbank:XM_005682678.3	solute carrier family 22 member 5
XR_001918329.1	74.2278	0.319977	5.7481	3.57827	1.83926	9.03e-09	5.09e-07	Up	0.833761	0.50934	0.569282	2.45424	2.18208	2.30808	Chr7	88557879	88598785	+	2440	LOC108636385	XM_005682678.3	20278	sense	intergenic	downstream	same_strand	SLC22A5	GeneID:102181489,Genbank:XM_005682678.3	solute carrier family 22 member 5
XR_001918330.1	27.475	0.443814	3.41206	2.85664	1.51432	0.00064475	0.0102849	Up	0.334797	0.279529	0.252691	0.660578	0.847428	1.04271	Chr7	88557879	88636200	+	2335	LOC108636385	XM_005682621.3	0	antisense	genic	exonic	overlapping	IRF1	GeneID:102188583,Genbank:XM_005682621.3	interferon regulatory factor 1	GO:0003700,GO:0005634,GO:0005737,GO:0006915,GO:0007050,GO:0008285,GO:0032481,GO:0032728,GO:0034124,GO:0044212,GO:0045590,GO:0045892,GO:0045893,GO:0051607,GO:0060333,GO:2000564	DNA-binding transcription factor activity|nucleus|cytoplasm|apoptotic process|cell cycle arrest|negative regulation of cell proliferation|positive regulation of type I interferon production|positive regulation of interferon-beta production|regulation of MyD88-dependent toll-like receptor signaling pathway|transcription regulatory region DNA binding|negative regulation of regulatory T cell differe…	ko04917	Prolactin signaling pathway
XR_001918420.1	37.3819	0.44871	3.24242	2.74139	1.45491	0.00118519	0.0168181	Up	0.465793	0.734937	0.520175	1.44333	2.1731	1.1356	Chr8	11468885	11470885	-	1684	LOC106502385	XM_018051882.1	0	sense	genic	intronic	nested	ACO1	GeneID:102184057,Genbank:XM_018051882.1	aconitase 1	GO:0003994,GO:0005737,GO:0005739,GO:0005829,GO:0006099,GO:0006101,GO:0006879,GO:0008198,GO:0010040,GO:0030350,GO:0051538,GO:0051539	aconitate hydratase activity|cytoplasm|mitochondrion|cytosol|tricarboxylic acid cycle|citrate metabolic process|cellular iron ion homeostasis|ferrous iron binding|response to iron(II) ion|iron-responsive element binding|3 iron, 4 sulfur cluster binding|4 iron, 4 sulfur cluster binding	ko01200,ko00630,ko00020,ko00720,ko01210,ko01230	Carbon metabolism|Glyoxylate and dicarboxylate metabolism|Citrate cycle (TCA cycle)|Carbon fixation pathways in prokaryotes|2-Oxocarboxylic acid metabolism|Biosynthesis of amino acids
XR_001919077.1	16.0387	0.92776	-4.53565	0.0541087	-4.20799	5.74e-06	0.000174771	Down	2.27934	1.64176	2.06815	0.0141268	0.183155	0.187971	Chr13	71770887	71775452	+	730	LOC102191351	XM_018057893.1	3358	sense	intergenic	upstream	same_strand	MYBL2	GeneID:102183804,Genbank:XM_018057893.1	MYB proto-oncogene like 2
XR_001919136.1	70.0781	0.326154	-3.83424	0.420287	-1.25055	0.000125952	0.00257811	Down	1.86227	1.47886	1.44505	0.518083	0.677273	0.838017	Chr14	37565973	37578551	+	2966	LOC106502861	XM_018058378.1	4015	antisense	intergenic	upstream	divergent	FABP5	GeneID:102180059,Genbank:XM_018058378.1	fatty acid binding protein 5	GO:0005615,GO:0005634,GO:0005737,GO:0008289,GO:0014069,GO:0030054,GO:0045202,GO:0045211,GO:0099178	extracellular space|nucleus|cytoplasm|lipid binding|postsynaptic density|cell junction|synapse|postsynaptic membrane|regulation of retrograde trans-synaptic signaling by endocanabinoid	ko03320	PPAR signaling pathway
XR_001919187.1	14.6825	1.10933	3.30424	12.6888	3.66548	0.000952358	0.0141205	Up	0.182579	1.71e-08	0.527839	4.04004	4.38089	1.21666	Chr15	81020648	81023455	+	417	LOC108637642	XM_013969389.2	81	antisense	intergenic	upstream	divergent	ANKRD49	GeneID:102184737,Genbank:XM_013969389.2	ankyrin repeat domain 49, transcript variant X2	GO:0005634,GO:0007283,GO:0030154,GO:0045893	nucleus|spermatogenesis|cell differentiation|positive regulation of transcription, DNA-templated
XR_001919249.1	9.24087	1.00113	3.70511	13.0802	3.70931	0.000211298	0.00387883	Up	0.0251575	0.0532814	0.0192445	0.475578	0.230032	0.536134	Chr2	34891596	34912574	+	2039	LOC108637734	XM_013972530.2	56881	sense	intergenic	downstream	same_strand	IKZF2	GeneID:102181170,Genbank:XM_013972530.2	IKAROS family zinc finger 2, transcript variant X3
XR_001919314.1	35.0492	0.401995	5.16639	4.21889	2.07686	2.39e-07	1e-05	Up	0.282186	0.281664	0.278141	1.42979	1.15832	1.02272	Chr16	53404703	53419046	+	2296	LOC108637785	XM_018060608.1	33507	sense	intergenic	upstream	same_strand	PRDX6	GeneID:102175786,Genbank:XM_018060608.1	peroxiredoxin 6	GO:0000302,GO:0004601,GO:0004602,GO:0005634,GO:0005737,GO:0005764,GO:0005829,GO:0006979,GO:0031625,GO:0034599,GO:0042744,GO:0042803,GO:0045454,GO:0046475,GO:0047499,GO:0048026,GO:0048471,GO:0051920,GO:0102567,GO:0102568	response to reactive oxygen species|peroxidase activity|glutathione peroxidase activity|nucleus|cytoplasm|lysosome|cytosol|response to oxidative stress|ubiquitin protein ligase binding|cellular response to oxidative stress|hydrogen peroxide catabolic process|protein homodimerization activity|cell redox homeostasis|glycerophospholipid catabolic process|calcium-independent phospholipase A2 activity…	ko00940	Phenylpropanoid biosynthesis
XR_001919479.1	551.643	0.178797	6.37141	2.20257	1.13919	1.87e-10	1.81e-08	Up	2.2905	2.34596	2.54707	4.87276	6.25845	4.93284	Chr18	45836675	45843903	+	6896	LOC102188967	XM_018062294.1	0	sense	genic	intronic	nested	GPI	GeneID:102189150,Genbank:XM_018062294.1	glucose-6-phosphate isomerase	GO:0001701,GO:0001707,GO:0004347,GO:0005125,GO:0005615,GO:0005654,GO:0005829,GO:0006094,GO:0006096,GO:0010595,GO:0016866,GO:0031625,GO:0034101,GO:0042593,GO:0043209,GO:0048029,GO:0051024,GO:0051156,GO:0060170	in utero embryonic development|mesoderm formation|glucose-6-phosphate isomerase activity|cytokine activity|extracellular space|nucleoplasm|cytosol|gluconeogenesis|glycolytic process|positive regulation of endothelial cell migration|intramolecular transferase activity|ubiquitin protein ligase binding|erythrocyte homeostasis|glucose homeostasis|myelin sheath|monosaccharide binding|positive regulati…	ko01200,ko00520,ko00030,ko00500,ko00010	Carbon metabolism|Amino sugar and nucleotide sugar metabolism|Pentose phosphate pathway|Starch and sucrose metabolism|Glycolysis / Gluconeogenesis
XR_001919480.1	617.647	0.211581	6.77761	2.70198	1.43401	1.22e-11	1.41e-09	Up	2.13429	2.27062	2.54726	5.10425	6.61607	7.36951	Chr18	45836675	45843903	+	6896	LOC102188967	XM_018062294.1	0	sense	genic	intronic	nested	GPI	GeneID:102189150,Genbank:XM_018062294.1	glucose-6-phosphate isomerase	GO:0001701,GO:0001707,GO:0004347,GO:0005125,GO:0005615,GO:0005654,GO:0005829,GO:0006094,GO:0006096,GO:0010595,GO:0016866,GO:0031625,GO:0034101,GO:0042593,GO:0043209,GO:0048029,GO:0051024,GO:0051156,GO:0060170	in utero embryonic development|mesoderm formation|glucose-6-phosphate isomerase activity|cytokine activity|extracellular space|nucleoplasm|cytosol|gluconeogenesis|glycolytic process|positive regulation of endothelial cell migration|intramolecular transferase activity|ubiquitin protein ligase binding|erythrocyte homeostasis|glucose homeostasis|myelin sheath|monosaccharide binding|positive regulati…	ko01200,ko00520,ko00030,ko00500,ko00010	Carbon metabolism|Amino sugar and nucleotide sugar metabolism|Pentose phosphate pathway|Starch and sucrose metabolism|Glycolysis / Gluconeogenesis
XR_001919481.1	559.852	0.250183	7.34317	3.573	1.83714	2.09e-13	3.22e-11	Up	1.42902	1.70727	1.9262	7.703	5.74242	4.93105	Chr18	45836675	45843903	+	6945	LOC102188967	XM_018062294.1	0	sense	genic	intronic	nested	GPI	GeneID:102189150,Genbank:XM_018062294.1	glucose-6-phosphate isomerase	GO:0001701,GO:0001707,GO:0004347,GO:0005125,GO:0005615,GO:0005654,GO:0005829,GO:0006094,GO:0006096,GO:0010595,GO:0016866,GO:0031625,GO:0034101,GO:0042593,GO:0043209,GO:0048029,GO:0051024,GO:0051156,GO:0060170	in utero embryonic development|mesoderm formation|glucose-6-phosphate isomerase activity|cytokine activity|extracellular space|nucleoplasm|cytosol|gluconeogenesis|glycolytic process|positive regulation of endothelial cell migration|intramolecular transferase activity|ubiquitin protein ligase binding|erythrocyte homeostasis|glucose homeostasis|myelin sheath|monosaccharide binding|positive regulati…	ko01200,ko00520,ko00030,ko00500,ko00010	Carbon metabolism|Amino sugar and nucleotide sugar metabolism|Pentose phosphate pathway|Starch and sucrose metabolism|Glycolysis / Gluconeogenesis
XR_001919495.1	105.675	0.277277	3.93442	2.1301	1.09092	8.34e-05	0.00181977	Up	1.21795	1.44461	1.80676	3.10009	3.19823	3.42365	Chr18	51632517	51639758	-	2157	LOC108637984	XM_005701687.3	56010	antisense	intergenic	downstream	convergent	ERICH4	GeneID:102177617,Genbank:XM_005701687.3	glutamate rich 4
XR_001919677.1	33.8496	0.392931	-3.86078	0.349407	-1.51702	0.000113026	0.00242063	Down	0.972288	0.920348	0.979305	0.365927	0.317674	0.363317	Chr19	17483462	17486129	-	2508	LOC108638253	XM_018064245.1	71	sense	intergenic	downstream	same_strand	RHBDL3	GeneID:102187708,Genbank:XM_018064245.1	rhomboid like 3, transcript variant X1	GO:0004252,GO:0005509,GO:0016021	serine-type endopeptidase activity|calcium ion binding|integral component of membrane
XR_001919802.1	14.6649	1.25054	2.96063	13.0176	3.70239	0.00307012	0.036604	Up	0.0979068	0.0158479	6.92e-07	0.148295	0.585839	0.813876	Chr20	5107305	5129093	+	2573	LOC102191373	XM_005694539.3	42386	antisense	intergenic	upstream	divergent	STC2	GeneID:102191082,Genbank:XM_005694539.3	stanniocalcin 2	GO:0005179,GO:0005576,GO:0005783,GO:0010629,GO:0019899,GO:0020037,GO:0042803,GO:0046885,GO:0048471	hormone activity|extracellular region|endoplasmic reticulum|negative regulation of gene expression|enzyme binding|heme binding|protein homodimerization activity|regulation of hormone biosynthetic process|perinuclear region of cytoplasm
XR_001919803.1	21.7243	0.515943	3.36772	3.33469	1.73755	0.000757933	0.0117658	Up	0.284788	0.187782	0.205327	0.628518	0.971134	0.641945	Chr20	5065453	5129093	+	2174	LOC102191373	XM_005694539.3	534	antisense	intergenic	upstream	divergent	STC2	GeneID:102191082,Genbank:XM_005694539.3	stanniocalcin 2	GO:0005179,GO:0005576,GO:0005783,GO:0010629,GO:0019899,GO:0020037,GO:0042803,GO:0046885,GO:0048471	hormone activity|extracellular region|endoplasmic reticulum|negative regulation of gene expression|enzyme binding|heme binding|protein homodimerization activity|regulation of hormone biosynthetic process|perinuclear region of cytoplasm
XR_001919941.1	66.4407	0.323444	4.78885	2.92599	1.54892	1.68e-06	6.06e-05	Up	0.618067	0.673456	0.865522	2.27435	2.32684	1.78782	Chr21	50711662	50716770	-	2260	LOC108638541	XM_005695257.3	1460	antisense	intergenic	upstream	divergent	LRFN5	GeneID:102189717,Genbank:XM_005695257.3	leucine rich repeat and fibronectin type III domain containing 5, transcript variant X4	GO:0009986,GO:0098978,GO:0098982,GO:0099061,GO:0099560,GO:1905606	cell surface|glutamatergic synapse|GABA-ergic synapse|integral component of postsynaptic density membrane|synaptic membrane adhesion|regulation of presynapse assembly
XR_310002.3	7.7147	1.00916	-3.04074	0.119196	-3.06859	0.00236001	0.0296669	Down	0.207845	0.163657	0.231703	0.0207352	0.0224548	0.0463277	Chr5	33259356	33330112	+	3259	LOC102190664	XM_013963848.2	60090	sense	intergenic	upstream	same_strand	LOC106502098	GeneID:106502098,Genbank:XM_013963848.2	myosin-1
XR_310129.3	96.0403	0.293418	5.1255	2.83611	1.50391	2.97e-07	1.2e-05	Up	1.7029	1.74346	2.46067	5.73684	5.37509	5.93685	Chr7	92095571	92116577	+	1216	LOC102179558	XM_018050917.1	0	antisense	genic	intronic	overlapping	RFX2	GeneID:102179845,Genbank:XM_018050917.1	regulatory factor X2, transcript variant X2	GO:0000978,GO:0001675,GO:0003700,GO:0005634,GO:0005737,GO:0006357,GO:0007286,GO:0045944,GO:0060271,GO:1990830	RNA polymerase II proximal promoter sequence-specific DNA binding|acrosome assembly|DNA-binding transcription factor activity|nucleus|cytoplasm|regulation of transcription by RNA polymerase II|spermatid development|positive regulation of transcription by RNA polymerase II|cilium assembly|cellular response to leukemia inhibitory factor
XR_310723.1	25.6918	0.531589	3.61157	3.7839	1.91987	0.000304344	0.00541498	Up	1.10227	1.1309	0.627998	4.45556	3.98142	2.27214	Chr18	46961113	46966030	+	553	LOC102184275	XM_013971229.2	8860	antisense	intergenic	downstream	convergent	KRTDAP	GeneID:102183902,Genbank:XM_013971229.2	keratinocyte differentiation associated protein, transcript variant X1	GO:0005615,GO:0008544,GO:0030154	extracellular space|epidermis development|cell differentiation
XR_310799.3	114.753	0.267025	-5.14436	0.385907	-1.37367	2.68e-07	1.11e-05	Down	4.78968	5.8937	6.00968	2.07664	2.58648	1.83962	Chr19	38193530	38197370	+	1428	LOC102171816	XM_018064952.1	319	antisense	intergenic	upstream	divergent	SP2	GeneID:102171546,Genbank:XM_018064952.1	Sp2 transcription factor	GO:0000978,GO:0000981,GO:0001078,GO:0005634,GO:0006357,GO:0035264,GO:0042826,GO:0046872	RNA polymerase II proximal promoter sequence-specific DNA binding|DNA-binding transcription factor activity, RNA polymerase II-specific|proximal promoter DNA-binding transcription repressor activity, RNA polymerase II-specific|nucleus|regulation of transcription by RNA polymerase II|multicellular organism growth|histone deacetylase binding|metal ion binding
XR_311042.3	29.4366	0.611146	4.47668	6.66176	2.7359	7.58e-06	0.000211271	Up	0.0666108	0.261667	0.303156	1.30963	1.28839	1.59107	Chr24	21251302	21262263	+	1778	LOC102172314	XM_018039418.1	102	antisense	intergenic	upstream	divergent	MOCOS	GeneID:102184109,Genbank:XM_018039418.1	molybdenum cofactor sulfurase, transcript variant X2	GO:0006777,GO:0008265,GO:0016829,GO:0030151,GO:0030170,GO:0043545,GO:0102867	Mo-molybdopterin cofactor biosynthetic process|Mo-molybdopterin cofactor sulfurase activity|lyase activity|molybdenum ion binding|pyridoxal phosphate binding|molybdopterin cofactor metabolic process|molybdenum cofactor sulfurtransferase activity

## Sheet: TZ_48h-vs-TZ_24h
lncRNA_id	BaseMean	lfcSE	stat	FoldChange	log2FoldChange	pValue	qValue	Regulation	Expression_TZ1_24h	Expression_TZ2_24h	Expression_TZ3_24h	Expression_TZ1_48h	Expression_TZ2_48h	Expression_TZ3_48h	Chrom	Start	End	Strand	lncRNA_length	lncRNA_symbol	partnerRNA_transcript	distance	direction	type	location	subtype	partnerRNA_gene	Dbxref	product	GO_id	GO_term	pathway	pathway_description
ENSCHIT00000001252	34.6428	0.535857	-3.16336	0.308832	-1.69511	0.0015596	0.0379669	Down	3.83756	2.44246	4.03098	0.847085	1.62371	0.573039	Chr16	21288456	21305273	+	827	ENSCHIG00000000897.1	XM_005690576.3	74958	sense	intergenic	downstream	same_strand	LYPLAL1	GeneID:102177909,Genbank:XM_005690576.3	lysophospholipase like 1	GO:0002084,GO:0004622,GO:0005737,GO:0005829,GO:0008474,GO:0052689	protein depalmitoylation|lysophospholipase activity|cytoplasm|cytosol|palmitoyl-(protein) hydrolase activity|carboxylic ester hydrolase activity
ENSCHIT00000001899	27.5517	0.603581	3.0997	3.65766	1.87092	0.00193717	0.0438575	Up	0.26632	0.196311	0.622158	1.67174	0.974164	1.07658	Chr5	6848115	6922224	+	1770	ENSCHIG00000001371.1	XM_013963653.2	0	sense	genic	exonic	overlapping	NAV3	GeneID:102182566,Genbank:XM_013963653.2	neuron navigator 3, transcript variant X6	GO:0005524,GO:0005640,GO:0007026,GO:0007399,GO:0008017,GO:0022008,GO:0030336,GO:0031116,GO:0032703,GO:1905929	ATP binding|nuclear outer membrane|negative regulation of microtubule depolymerization|nervous system development|microtubule binding|neurogenesis|negative regulation of cell migration|positive regulation of microtubule polymerization|negative regulation of interleukin-2 production|positive regulation of invadopodium disassembly
ENSCHIT00000006304	98.6242	0.355107	3.13553	2.16362	1.11345	0.00171544	0.0408815	Up	1.32333	0.777359	1.81022	2.93937	2.78821	2.23771	Chr11	75462156	75535066	+	2584	ENSCHIG00000004740.1
ENSCHIT00000006910	10.1122	1.38248	-3.34129	0.0406878	-4.61926	0.000833906	0.0228679	Down	0.328742	0.114301	0.574423	0.000200059	0.0145014	0.0116723	Chr25	21568145	21574948	-	3109	ENSCHIG00000005187.1	XM_013974872.2	0	antisense	genic	intronic	nested	PRKCB	GeneID:102172114,Genbank:XM_013974872.2	protein kinase C beta, transcript variant X1	GO:0002250,GO:0003682,GO:0004674,GO:0004697,GO:0005080,GO:0005246,GO:0005524,GO:0005634,GO:0005654,GO:0005886,GO:0006357,GO:0006816,GO:0006874,GO:0006915,GO:0008270,GO:0010829,GO:0018105,GO:0030374,GO:0030949,GO:0035403,GO:0035408,GO:0035556,GO:0042113,GO:0042393,GO:0043123,GO:0044305,GO:0045766,GO:0046627,GO:0050681,GO:0050853,GO:0050861,GO:0051092,GO:0071322,GO:0099171,GO:0099523,GO:2000300	adaptive immune response|chromatin binding|protein serine/threonine kinase activity|protein kinase C activity|protein kinase C binding|calcium channel regulator activity|ATP binding|nucleus|nucleoplasm|plasma membrane|regulation of transcription by RNA polymerase II|calcium ion transport|cellular calcium ion homeostasis|apoptotic process|zinc ion binding|negative regulation of glucose transmembra…	ko04066,ko04540,ko04670,ko04370,ko04727,ko04015,ko04730,ko04071,ko04650,ko04973,ko04916,ko04728,ko04960,ko04970,ko04726,ko04925,ko04911,ko04014,ko04918,ko04270,ko04510,ko04070,ko04310,ko04010,ko04725,ko04723,ko04020,ko04912,ko04530,ko04666,ko04919,ko04972,ko04064,ko04971,ko04062,ko04713,ko04750,ko04720,ko04662,ko04961,ko04012,ko04724,ko04921,ko04150	HIF-1 signaling pathway|Gap junction|Leukocyte transendothelial migration|VEGF signaling pathway|GABAergic synapse|Rap1 signaling pathway|Long-term depression|Sphingolipid signaling pathway|Natural killer cell mediated cytotoxicity|Carbohydrate digestion and absorption|Melanogenesis|Dopaminergic synapse|Aldosterone-regulated sodium reabsorption|Salivary secretion|Serotonergic synapse|Aldosterone …
ENSCHIT00000007402	155.875	0.214625	-5.07434	0.470061	-1.08908	3.88835e-07	3.14401e-05	Down	5.4094	4.47292	4.35049	2.25172	1.93118	2.14341	Chr19	57707303	57791742	+	2392	ENSCHIG00000005552.1	XM_005694468.3	25456	sense	intergenic	downstream	same_strand	SLC39A11	GeneID:102191650,Genbank:XM_005694468.3	solute carrier family 39 member 11, transcript variant X3	GO:0000329,GO:0005385,GO:0005634,GO:0005737,GO:0005794,GO:0005886,GO:0016021,GO:0071577	fungal-type vacuole membrane|zinc ion transmembrane transporter activity|nucleus|cytoplasm|Golgi apparatus|plasma membrane|integral component of membrane|zinc ion transmembrane transport
ENSCHIT00000009429	7.07349	1.51742	4.31012	93.0725	6.54028	1.63166e-05	0.00101203	Up	5.986e-07	0.000533038	0.000244302	1.08614	1.01419	1.35538	Chr7	38353451	38433675	-	626	ENSCHIG00000007008.1	XM_018050084.1	0	antisense	genic	intronic	overlapping	ATP10B	GeneID:102184055,Genbank:XM_018050084.1	ATPase phospholipid transporting 10B (putative), transcript variant X1	GO:0000287,GO:0004012,GO:0005524,GO:0005783,GO:0005789,GO:0005886,GO:0016021,GO:0030659,GO:0045332	magnesium ion binding|phospholipid-translocating ATPase activity|ATP binding|endoplasmic reticulum|endoplasmic reticulum membrane|plasma membrane|integral component of membrane|cytoplasmic vesicle membrane|phospholipid translocation
TCONS_00000032	88.7032	0.448428	3.50308	2.97086	1.57088	0.00045991	0.0155332	Up	3.04804	9.20176	5.92438	16.5273	14.9136	19.9419	Chr1	5524677	5527484	+	392	XLOC_000017	XM_005674719.3	0	sense	genic	exonic	overlapping	RWDD2B	GeneID:102185502,Genbank:XM_005674719.3	RWD domain containing 2B
TCONS_00002728	348.508	0.314646	3.76551	2.27332	1.1848	0.00016621	0.00650217	Up	35.0683	40.0444	19.1281	71.858	75.6243	57.0573	Chr10	76210141	76284135	-	360	XLOC_001276	XM_018054512.1	0	sense	genic	intronic	containing	TEP1	GeneID:102179567,Genbank:XM_018054512.1	telomerase associated protein 1, transcript variant X3	GO:0000722,GO:0000781,GO:0002039,GO:0003720,GO:0003723,GO:0005524,GO:0005697,GO:0005737,GO:0016363,GO:0019899,GO:0070034,GO:1990904	telomere maintenance via recombination|chromosome, telomeric region|p53 binding|telomerase activity|RNA binding|ATP binding|telomerase holoenzyme complex|cytoplasm|nuclear matrix|enzyme binding|telomerase RNA binding|ribonucleoprotein complex
TCONS_00005053	256.432	0.151905	7.2805	2.1524	1.10595	3.32588e-13	9.41225e-11	Up	1.13686	1.16216	1.15727	2.56371	2.2724	2.21859	Chr13	10918709	10926499	+	7554	XLOC_002375	XM_013968474.2	0	sense	genic	exonic	nested	PFKFB3	GeneID:102170613,Genbank:XM_013968474.2	6-phosphofructo-2-kinase/fructose-2,6-biphosphatase 3, transcript variant X1	GO:0003873,GO:0004331,GO:0005524,GO:0005654,GO:0005829,GO:0006000,GO:0006003,GO:0006110,GO:0007420	6-phosphofructo-2-kinase activity|fructose-2,6-bisphosphate 2-phosphatase activity|ATP binding|nucleoplasm|cytosol|fructose metabolic process|fructose 2,6-bisphosphate metabolic process|regulation of glycolytic process|brain development	ko04066,ko04152,ko00051	HIF-1 signaling pathway|AMPK signaling pathway|Fructose and mannose metabolism
TCONS_00006027	54.4651	3.90772	5.82374	7.09091e+06	22.7575	5.75447e-09	7.6636e-07	Up	1.64439e-11	1.33786e-12	5.19656e-11	68.1862	0.118846	2.04573e-07	Chr13	76238624	76327205	-	244	XLOC_002834	XM_018057997.1	49751	sense	intergenic	downstream	same_strand	PREX1	GeneID:102171529,Genbank:XM_018057997.1	phosphatidylinositol-3,4,5-trisphosphate dependent Rac exchange factor 1	GO:0005085,GO:0005089,GO:0005096,GO:0005543,GO:0005829,GO:0005886,GO:0006801,GO:0007186,GO:0019899,GO:0030041,GO:0030217,GO:0030335,GO:0030426,GO:0030593,GO:0030676,GO:0030833,GO:0035023,GO:0035556,GO:0042119,GO:0043065,GO:0043198,GO:0048471,GO:0050773,GO:0051056,GO:1900026	guanyl-nucleotide exchange factor activity|Rho guanyl-nucleotide exchange factor activity|GTPase activator activity|phospholipid binding|cytosol|plasma membrane|superoxide metabolic process|G protein-coupled receptor signaling pathway|enzyme binding|actin filament polymerization|T cell differentiation|positive regulation of cell migration|growth cone|neutrophil chemotaxis|Rac guanyl-nucleotide ex…	ko04062	Chemokine signaling pathway
TCONS_00006029	89.4792	0.361709	-3.34042	0.43279	-1.20826	0.00083652	0.0228679	Down	16.2715	9.77203	17.3688	4.1576	6.73414	6.85439	Chr13	76326440	76327205	-	464	XLOC_002834	XM_018057997.1	49751	sense	intergenic	downstream	same_strand	PREX1	GeneID:102171529,Genbank:XM_018057997.1	phosphatidylinositol-3,4,5-trisphosphate dependent Rac exchange factor 1	GO:0005085,GO:0005089,GO:0005096,GO:0005543,GO:0005829,GO:0005886,GO:0006801,GO:0007186,GO:0019899,GO:0030041,GO:0030217,GO:0030335,GO:0030426,GO:0030593,GO:0030676,GO:0030833,GO:0035023,GO:0035556,GO:0042119,GO:0043065,GO:0043198,GO:0048471,GO:0050773,GO:0051056,GO:1900026	guanyl-nucleotide exchange factor activity|Rho guanyl-nucleotide exchange factor activity|GTPase activator activity|phospholipid binding|cytosol|plasma membrane|superoxide metabolic process|G protein-coupled receptor signaling pathway|enzyme binding|actin filament polymerization|T cell differentiation|positive regulation of cell migration|growth cone|neutrophil chemotaxis|Rac guanyl-nucleotide ex…	ko04062	Chemokine signaling pathway
TCONS_00007826	100.224	0.389116	-3.92286	0.347131	-1.52645	8.75038e-05	0.00380782	Down	2.64921	2.42886	2.05318	0.419896	0.917197	1.01973	Chr16	366410	479595	+	3337	XLOC_003665	XM_018059998.1	0	sense	genic	exonic	containing	BTG2	GeneID:102187789,Genbank:XM_018059998.1	BTG anti-proliferation factor 2	GO:0000122,GO:0001078,GO:0005634,GO:0005737,GO:0006479,GO:0006974,GO:0008285,GO:0008306,GO:0009612,GO:0009952,GO:0014070,GO:0017148,GO:0021542,GO:0021954,GO:0030182,GO:0031175,GO:0035914,GO:0043066,GO:0043434,GO:0043524,GO:0045930,GO:0051602,GO:0060213,GO:2000178	negative regulation of transcription by RNA polymerase II|proximal promoter DNA-binding transcription repressor activity, RNA polymerase II-specific|nucleus|cytoplasm|protein methylation|cellular response to DNA damage stimulus|negative regulation of cell proliferation|associative learning|response to mechanical stimulus|anterior/posterior pattern specification|response to organic cyclic compound…	ko03018	RNA degradation
TCONS_00011701	200.728	0.352695	-3.91839	0.383687	-1.382	8.91406e-05	0.00380782	Down	35.7053	36.2351	23.094	12.3322	15.2486	7.18973	Chr19	9222324	9241922	-	488	XLOC_005541	XM_018064130.1	0	sense	genic	intronic	nested	TEX14	GeneID:102188893,Genbank:XM_018064130.1	testis expressed 14, intercellular bridge forming factor	GO:0000776,GO:0000777,GO:0004672,GO:0005524,GO:0005623,GO:0005737,GO:0007094,GO:0007140,GO:0008608,GO:0019901,GO:0030496,GO:0032091,GO:0032466,GO:0043063,GO:0045171,GO:0051301,GO:0051306,GO:1990830	kinetochore|condensed chromosome kinetochore|protein kinase activity|ATP binding|cell|cytoplasm|mitotic spindle assembly checkpoint|male meiotic nuclear division|attachment of spindle microtubules to kinetochore|protein kinase binding|midbody|negative regulation of protein binding|negative regulation of cytokinesis|intercellular bridge organization|intercellular bridge|cell division|mitotic siste…
TCONS_00014684	18359.9	0.136536	11.8751	3.07669	1.62138	1.59498e-32	3.61103e-29	Up	1390.41	1504.08	1892.16	5277.73	4217.83	4416.51	Chr21	44378395	44396032	+	303	XLOC_006949	XM_018066493.1	7136	antisense	intergenic	upstream	divergent	EAPP	GeneID:102180085,Genbank:XM_018066493.1	E2F associated phosphoprotein, transcript variant X2	GO:0005634,GO:0005737,GO:0008284,GO:0032968,GO:0034244	nucleus|cytoplasm|positive regulation of cell proliferation|positive regulation of transcription elongation from RNA polymerase II promoter|negative regulation of transcription elongation from RNA polymerase II promoter
TCONS_00014688	199.237	0.502267	4.28633	4.44715	2.15288	1.8165e-05	0.00108225	Up	10.5455	11.4631	21.2299	53.7698	101.04	26.866	Chr21	44381398	44412740	+	273	XLOC_006949	XM_018066277.1	1162	antisense	intergenic	downstream	convergent	SNX6	GeneID:102168583,Genbank:XM_018066277.1	sorting nexin 6, transcript variant X2	GO:0005634,GO:0005829,GO:0006886,GO:0030904,GO:0031901,GO:0034452,GO:0035091,GO:0042147,GO:0097422	nucleus|cytosol|intracellular protein transport|retromer complex|early endosome membrane|dynactin binding|phosphatidylinositol binding|retrograde transport, endosome to Golgi|tubular endosome	ko04144	Endocytosis
TCONS_00021383	9398.48	0.22191	9.16556	4.09518	2.03393	4.92891e-20	2.78976e-17	Up	851.01	498.955	1025.78	3182.28	2963.03	3009.41	Chr3	101347896	101381292	+	251	XLOC_009968	XM_018046517.1	0	sense	genic	intronic	containing	LOC108635625	GeneID:108635625,Genbank:XM_018046517.1	uncharacterized LOC108635625	GO:0003676,GO:0003964,GO:0004190,GO:0004519,GO:0015074	nucleic acid binding|RNA-directed DNA polymerase activity|aspartic-type endopeptidase activity|endonuclease activity|DNA integration
TCONS_00021387	740.739	0.203511	6.30429	2.43343	1.28299	2.89527e-10	5.04222e-08	Up	40.7507	60.5588	51.7207	97.8906	129.823	125.579	Chr3	101394573	101484763	+	452	XLOC_009970	XM_018046517.1	39607	sense	intergenic	downstream	same_strand	LOC108635625	GeneID:108635625,Genbank:XM_018046517.1	uncharacterized LOC108635625	GO:0003676,GO:0003964,GO:0004190,GO:0004519,GO:0015074	nucleic acid binding|RNA-directed DNA polymerase activity|aspartic-type endopeptidase activity|endonuclease activity|DNA integration
TCONS_00021388	52.0732	0.476509	4.12205	3.90194	1.96419	3.75522e-05	0.00188929	Up	2.20568	2.29214	3.4227	5.66352	14.0357	9.55249	Chr3	101404477	101484763	+	430	XLOC_009970	XM_018046517.1	49511	sense	intergenic	downstream	same_strand	LOC108635625	GeneID:108635625,Genbank:XM_018046517.1	uncharacterized LOC108635625	GO:0003676,GO:0003964,GO:0004190,GO:0004519,GO:0015074	nucleic acid binding|RNA-directed DNA polymerase activity|aspartic-type endopeptidase activity|endonuclease activity|DNA integration
TCONS_00027034	33.7406	0.417293	3.08898	2.4436	1.28901	0.00200843	0.0441466	Up	0.707968	0.775043	1.13393	2.35445	1.62932	2.06824	Chr7	92188757	92190319	+	1208	XLOC_012484	XM_018050919.1	0	antisense	genic	intronic	nested	RFX2	GeneID:102179845,Genbank:XM_018050919.1	regulatory factor X2, transcript variant X4	GO:0000978,GO:0001675,GO:0003700,GO:0005634,GO:0005737,GO:0006357,GO:0007286,GO:0045944,GO:0060271,GO:1990830	RNA polymerase II proximal promoter sequence-specific DNA binding|acrosome assembly|DNA-binding transcription factor activity|nucleus|cytoplasm|regulation of transcription by RNA polymerase II|spermatid development|positive regulation of transcription by RNA polymerase II|cilium assembly|cellular response to leukemia inhibitory factor
TCONS_00028291	2675.21	0.321895	-5.38684	0.300618	-1.734	7.17076e-08	6.24408e-06	Down	992.102	509.38	1310.67	187.083	291.745	314.544	Chr8	10761774	10870435	+	237	XLOC_013026	XM_005683558.3	0	antisense	genic	exonic	overlapping	ESCO2	GeneID:102181498,Genbank:XM_005683558.3	establishment of sister chromatid cohesion N-acetyltransferase 2	GO:0000785,GO:0001741,GO:0002244,GO:0004468,GO:0005634,GO:0005654,GO:0005694,GO:0005794,GO:0006275,GO:0006302,GO:0007062,GO:0008080,GO:0010369,GO:0016407,GO:0030054,GO:0031618,GO:0034421,GO:0035861,GO:0046872,GO:0071168	chromatin|XY body|hematopoietic progenitor cell differentiation|lysine N-acetyltransferase activity, acting on acetyl phosphate as donor|nucleus|nucleoplasm|chromosome|Golgi apparatus|regulation of DNA replication|double-strand break repair|sister chromatid cohesion|N-acetyltransferase activity|chromocenter|acetyltransferase activity|cell junction|nuclear pericentric heterochromatin|post-translat…
XR_001295625.2	88.1413	0.255634	6.05951	2.92617	1.54902	1.36539e-09	1.93202e-07	Up	0.158216	0.140943	0.195193	0.433405	0.498977	0.431592	Chr4	25878368	25894118	-	14605	LOC106502058	XM_018046921.1	0	antisense	genic	intronic	nested	COPG2	GeneID:102172690,Genbank:XM_018046921.1	coatomer protein complex subunit gamma 2	GO:0000139,GO:0005198,GO:0005783,GO:0005793,GO:0005794,GO:0005829,GO:0006886,GO:0006888,GO:0006891,GO:0009306,GO:0016020,GO:0030126,GO:0072384	Golgi membrane|structural molecule activity|endoplasmic reticulum|endoplasmic reticulum-Golgi intermediate compartment|Golgi apparatus|cytosol|intracellular protein transport|ER to Golgi vesicle-mediated transport|intra-Golgi vesicle-mediated transport|protein secretion|membrane|COPI vesicle coat|organelle transport along microtubule
XR_001295973.2	27.2247	0.433297	4.16751	3.49616	1.80577	3.07942e-05	0.00171027	Up	0.68606	0.553228	0.657928	2.02454	1.91527	2.2564	Chr8	41874007	41893452	+	1044	LOC106502405
XR_001917293.1	14.3996	0.84184	-3.40673	0.136984	-2.86792	0.00065746	0.0200308	Down	0.851628	0.460176	0.509229	0.147241	0.0255141	0.0634702	Chr25	13658884	13668077	+	2226	LOC108633921	XM_018040591.1	166	antisense	intergenic	upstream	divergent	PDXDC1	GeneID:102176932,Genbank:XM_018040591.1	pyridoxal dependent decarboxylase domain containing 1, transcript variant X2	GO:0001667,GO:0005783,GO:0005794,GO:0006665,GO:0008117,GO:0016831,GO:0019752,GO:0030149,GO:0030170	ameboidal-type cell migration|endoplasmic reticulum|Golgi apparatus|sphingolipid metabolic process|sphinganine-1-phosphate aldolase activity|carboxy-lyase activity|carboxylic acid metabolic process|sphingolipid catabolic process|pyridoxal phosphate binding
XR_001917828.1	6.89658	1.21877	3.26469	15.7679	3.97892	0.00109583	0.0281928	Up	0.0674698	0.0304507	0.029098	1.40466	0.774804	0.437215	Chr3	62361147	62367898	-	735	C3H1orf52	XM_005678157.3	6575	sense	intergenic	downstream	same_strand	BCL10	GeneID:102188458,Genbank:XM_005678157.3	B-cell CLL/lymphoma 10			ko04662,ko04660,ko04064	B cell receptor signaling pathway|T cell receptor signaling pathway|NF-kappa B signaling pathway
XR_001917881.1	17.0558	0.555062	3.70848	4.16534	2.05843	0.000208508	0.00786769	Up	0.201509	0.241792	0.197934	0.721948	0.866632	0.921165	Chr3	110435050	110453924	-	1661	LOC102185883	XM_005677232.3	0	antisense	genic	exonic	overlapping	LOC102186069	GeneID:102186069,Genbank:XM_005677232.3	sodium/potassium-transporting ATPase subunit alpha-4, transcript variant X1	GO:0005391,GO:0005524,GO:0005886,GO:0005887,GO:0005890,GO:0006813,GO:0006814,GO:0006883,GO:0007283,GO:0009566,GO:0010107,GO:0015991,GO:0030007,GO:0030317,GO:0030641,GO:0036376,GO:0042391,GO:0046872	sodium:potassium-exchanging ATPase activity|ATP binding|plasma membrane|integral component of plasma membrane|sodium:potassium-exchanging ATPase complex|potassium ion transport|sodium ion transport|cellular sodium ion homeostasis|spermatogenesis|fertilization|potassium ion import|ATP hydrolysis coupled proton transport|cellular potassium ion homeostasis|flagellated sperm motility|regulation of ce…	ko04971,ko04976,ko04024,ko04973,ko04974,ko04972,ko04960,ko04964,ko04970,ko04261,ko04961,ko04911,ko04978,ko04919,ko04918,ko04022,ko04260	Gastric acid secretion|Bile secretion|cAMP signaling pathway|Carbohydrate digestion and absorption|Protein digestion and absorption|Pancreatic secretion|Aldosterone-regulated sodium reabsorption|Proximal tubule bicarbonate reclamation|Salivary secretion|Adrenergic signaling in cardiomyocytes|Endocrine and other factor-regulated calcium reabsorption|Insulin secretion|Mineral absorption|Thyroid hor…
XR_001918501.1	81.881	0.250933	4.1607	2.06202	1.04406	3.17276e-05	0.00171027	Up	2.55351	2.08059	2.8296	4.73339	5.04533	4.67684	Chr8	41797993	41808480	+	1158	LOC108636637	XM_018052033.1	91005	antisense	intergenic	upstream	divergent	VLDLR	GeneID:102177522,Genbank:XM_018052033.1	very low density lipoprotein receptor, transcript variant X2
XR_001918569.1	82.6214	0.322839	3.32748	2.10561	1.07424	0.000876365	0.0236201	Up	3.00358	2.92318	2.10878	4.65309	6.73173	4.76111	Chr9	87963449	87968577	-	1055	LOC108636752	XM_018053453.1	0	sense	genic	intronic	nested	PDE10A	GeneID:102173660,Genbank:XM_018053453.1	phosphodiesterase 10A, transcript variant X1	GO:0004112,GO:0004118,GO:0005737,GO:0006198,GO:0007165,GO:0010738,GO:0010754,GO:0016020,GO:0030552,GO:0030553,GO:0043025,GO:0043204,GO:0043951,GO:0046069,GO:0046872,GO:0047555	cyclic-nucleotide phosphodiesterase activity|cGMP-stimulated cyclic-nucleotide phosphodiesterase activity|cytoplasm|cAMP catabolic process|signal transduction|regulation of protein kinase A signaling|negative regulation of cGMP-mediated signaling|membrane|cAMP binding|cGMP binding|neuronal cell body|perikaryon|negative regulation of cAMP-mediated signaling|cGMP catabolic process|metal ion binding…	ko00230	Purine metabolism
XR_001918784.1	7.42832	2.00576	-3.04269	0.0145493	-6.10291	0.0023447	0.0489378	Down	1.29321	0.0492059	1.21354	3.69598e-16	1.29076e-17	3.39104e-05	Chr11	21670793	21699814	+	952	LOC102181308	XM_018055152.1	78033	antisense	intergenic	upstream	divergent	MAP4K3	GeneID:102180678,Genbank:XM_018055152.1	mitogen-activated protein kinase kinase kinase kinase 3, transcript variant X1	GO:0004672,GO:0004674,GO:0005524,GO:0005737,GO:0006468,GO:0007254,GO:0008349,GO:0009411,GO:0023014,GO:0031098,GO:0032147,GO:0034612,GO:0035556	protein kinase activity|protein serine/threonine kinase activity|ATP binding|cytoplasm|protein phosphorylation|JNK cascade|MAP kinase kinase kinase kinase activity|response to UV|signal transduction by protein phosphorylation|stress-activated protein kinase signaling cascade|activation of protein kinase activity|response to tumor necrosis factor|intracellular signal transduction	ko04010	MAPK signaling pathway
XR_001918854.1	46.3385	0.35473	-3.45762	0.427347	-1.22652	0.000544969	0.0173776	Down	5.37606	7.10151	7.66094	2.59917	3.03122	2.53508	Chr11	91990905	91993608	+	519	LOC108637163	XM_018055705.1	0	antisense	genic	intronic	overlapping	LOC102168270	GeneID:102168270,Genbank:XM_018055705.1	N-acetyllactosaminide alpha-1,3-galactosyltransferase, transcript variant X1	GO:0005794,GO:0005975,GO:0016021,GO:0016757,GO:0030259,GO:0031982,GO:0031985,GO:0032580,GO:0033580,GO:0046872,GO:0047276	Golgi apparatus|carbohydrate metabolic process|integral component of membrane|transferase activity, transferring glycosyl groups|lipid glycosylation|vesicle|Golgi cisterna|Golgi cisterna membrane|protein galactosylation at cell surface|metal ion binding|N-acetyllactosaminide 3-alpha-galactosyltransferase activity	ko00601	Glycosphingolipid biosynthesis - lacto and neolacto series
XR_001919077.1	14.4426	0.98298	-4.17683	0.0580831	-4.10574	2.956e-05	0.00171027	Down	2.73389	1.49334	1.79704	0.0141268	0.183155	0.187971	Chr13	71770887	71775452	+	730	LOC102191351	XM_018057893.1	3358	sense	intergenic	upstream	same_strand	MYBL2	GeneID:102183804,Genbank:XM_018057893.1	MYB proto-oncogene like 2
XR_001919491.1	9.07266	0.977018	3.149	8.43643	3.07663	0.00163829	0.0394583	Up	0.108067	0.0413957	0.120127	0.814865	1.07057	0.359108	Chr18	51477019	51488453	-	1108	B3GNT8	XM_018062460.1	0	antisense	genic	intronic	overlapping	BCKDHA	GeneID:102171539,Genbank:XM_018062460.1	branched chain keto acid dehydrogenase E1, alpha polypeptide	GO:0003826,GO:0003863,GO:0005947,GO:0009083,GO:0046872	alpha-ketoacid dehydrogenase activity|3-methyl-2-oxobutanoate dehydrogenase (2-methylpropanoyl-transferring) activity|mitochondrial alpha-ketoglutarate dehydrogenase complex|branched-chain amino acid catabolic process|metal ion binding	ko00640,ko00280	Propanoate metabolism|Valine, leucine and isoleucine degradation
XR_001919927.1	7.911	1.98814	-3.11626	0.0136443	-6.19556	0.00183163	0.0427506	Down	0.0448305	0.7907	1.11141	0.00939146	0.000855383	1.89826e-08	Chr21	27382853	27391150	+	1324	LOC102178490	XM_018066229.1	83395	sense	intergenic	downstream	same_strand	KLF13	GeneID:106503361,Genbank:XM_018066229.1	Kruppel like factor 13	GO:0000978,GO:0000981,GO:0001077,GO:0003677,GO:0005634,GO:0006357,GO:0006366,GO:0008285,GO:0045647,GO:0045944,GO:0046872	RNA polymerase II proximal promoter sequence-specific DNA binding|DNA-binding transcription factor activity, RNA polymerase II-specific|proximal promoter DNA-binding transcription activator activity, RNA polymerase II-specific|DNA binding|nucleus|regulation of transcription by RNA polymerase II|transcription by RNA polymerase II|negative regulation of cell proliferation|negative regulation of ery…
