# Supplementary material for: RNA sequencing reveals dynamic expression of lncRNAs and mRNAs in caprine endometrial epithelial cells induced by Neospora caninum infection
Source: Parasit Vectors. 2022 Aug 24;15:297. doi: 10.1186/s13071-022-05405-5 (PMC9398501; doi:10.1186/s13071-022-05405-5)
Supplement: Supplementary file 5 — Additional file 5: Data S5. All differentially expressed mRNAs (DEmRNAs). [file 13071_2022_5405_MOESM5_ESM.xlsx]

## Sheet: TZ_24h-vs-C_24h
gene_id	BaseMean	lfcSE	stat	FoldChange	log2FoldChange	pValue	qValue	Regulation	Expression_C1_24h	Expression_C2_24h	Expression_C3_24h	Expression_TZ1_24h	Expression_TZ2_24h	Expression_TZ3_24h	Dbxref	product	GO_id	GO_term	pathway	pathway_description
A4GALT	583.439	0.0894992	12.8162	2.2146	1.14704	1.32999e-37	2.43012e-36	Up	4.95453	5.15424	4.71179	11.4692	11.0143	10.4677	GeneID:102190112,Genbank:XM_018048862.1	alpha 1,4-galactosyltransferase			ko00603	Glycosphingolipid biosynthesis - globo series
AADACL3	156.578	0.168188	6.4983	2.13308	1.09294	8.12311e-11	5.90079e-10	Up	0.843456	1.04919	0.893735	2.11506	2.0364	1.81603	GeneID:102175231,Genbank:XM_005690882.3	arylacetamide deacetylase like 3	GO:0016021,GO:0052689	integral component of membrane|carboxylic ester hydrolase activity
AADAT	2824.88	0.0467575	25.3589	2.27477	1.18572	7.16237e-142	4.38466e-140	Up	14.95	16.1028	15.5649	35.2044	36.1207	35.1394	GeneID:102190411,Genbank:XM_013965831.2	aminoadipate aminotransferase	GO:0005739,GO:0006103,GO:0006536,GO:0009058,GO:0016212,GO:0030170,GO:0033512,GO:0047536,GO:0070189	mitochondrion|2-oxoglutarate metabolic process|glutamate metabolic process|biosynthetic process|kynurenine-oxoglutarate transaminase activity|pyridoxal phosphate binding|L-lysine catabolic process to acetyl-CoA via saccharopine|2-aminoadipate transaminase activity|kynurenine metabolic process	ko01210,ko00310,ko01230,ko00300,ko00380	2-Oxocarboxylic acid metabolism|Lysine degradation|Biosynthesis of amino acids|Lysine biosynthesis|Tryptophan metabolism
ABCA12	19.1313	0.476535	-2.74328	0.404085	-1.30727	0.00608285	0.0175149	Down	0.0710213	0.0593747	0.0749861	0.0324025	0.0342941	0.0169487	GeneID:102174076,Genbank:XM_018059867.1	ATP binding cassette subfamily A member 12			ko02010	ABC transporters
ABCB1	541.675	0.0936187	15.2082	2.68286	1.42377	3.11887e-52	7.43391e-51	Up	1.49806	1.37427	1.58412	4.00861	4.08925	3.91549	GeneID:102185649,Genbank:XM_018047299.1	ATP binding cassette subfamily B member 1			ko04976,ko02010	Bile secretion|ABC transporters
ABCC3	4480.3	0.0383247	-29.6046	0.455466	-1.13459	1.30511e-192	1.18327e-190	Down	25.3052	25.0965	25.0078	11.4838	11.6903	11.3114	GeneID:102181156,Genbank:XM_018064856.1	ATP binding cassette subfamily C member 3			ko04976,ko02010	Bile secretion|ABC transporters
ABL2	4595.27	0.0382897	26.5557	2.02344	1.01681	2.20743e-155	1.55007e-153	Up	9.23338	9.37201	9.49596	19.1725	19.1247	18.7996	GeneID:102186140,Genbank:XM_018060655.1	ABL proto-oncogene 2, non-receptor tyrosine kinase			ko04014,ko04012	Ras signaling pathway|ErbB signaling pathway
ACAT2	5388.67	0.0400568	30.9298	2.36026	1.23895	4.7521e-210	4.63087e-208	Up	50.3342	49.481	47.7358	119.118	112.736	117.764	GeneID:102171980,Genbank:XM_018053432.1	acetyl-CoA acetyltransferase 2	GO:0003857,GO:0003985,GO:0003988,GO:0004300,GO:0005634,GO:0005730,GO:0005737,GO:0005739,GO:0005829,GO:0006629,GO:0006635,GO:0006695,GO:0006696,GO:0070062	3-hydroxyacyl-CoA dehydrogenase activity|acetyl-CoA C-acetyltransferase activity|acetyl-CoA C-acyltransferase activity|enoyl-CoA hydratase activity|nucleus|nucleolus|cytoplasm|mitochondrion|cytosol|lipid metabolic process|fatty acid beta-oxidation|cholesterol biosynthetic process|ergosterol biosynthetic process|extracellular exosome	ko00900,ko01200,ko00071,ko00380,ko00310,ko00072,ko00620,ko00630,ko00720,ko00280,ko02020,ko01212,ko00650,ko00640,ko00362	Terpenoid backbone biosynthesis|Carbon metabolism|Fatty acid degradation|Tryptophan metabolism|Lysine degradation|Synthesis and degradation of ketone bodies|Pyruvate metabolism|Glyoxylate and dicarboxylate metabolism|Carbon fixation pathways in prokaryotes|Valine, leucine and isoleucine degradation|Two-component system|Fatty acid metabolism|Butanoate metabolism|Propanoate metabolism|Benzoate degr…
ACKR1	5.18048	0.99183	2.40709	5.23224	2.38743	0.01608	0.0411554	Up	0.021837	0.0111123	0.0208248	0.116233	0.0632665	0.104224	GeneID:102169438,Genbank:XM_005677256.3	atypical chemokine receptor 1 (Duffy blood group)	GO:0004930,GO:0005769,GO:0006954,GO:0016021,GO:0019957,GO:0032642,GO:0055037,GO:0070098	G protein-coupled receptor activity|early endosome|inflammatory response|integral component of membrane|C-C chemokine binding|regulation of chemokine production|recycling endosome|chemokine-mediated signaling pathway
ACOD1	14.5119	1.12551	4.81647	42.8434	5.421	1.46122e-06	7.54577e-06	Up	0	0	0.0211185	0.247532	0.395646	0.295945	GeneID:102183801,Genbank:XM_005687669.3	aconitate decarboxylase 1	GO:0002760,GO:0005739,GO:0006952,GO:0006954,GO:0007566,GO:0019679,GO:0032088,GO:0032480,GO:0034136,GO:0034144,GO:0035458,GO:0045824,GO:0047547,GO:0047613,GO:0050728,GO:0071219,GO:0071222,GO:0071346,GO:0071347,GO:0071356,GO:0071393,GO:0072573,GO:2000379	positive regulation of antimicrobial humoral response|mitochondrion|defense response|inflammatory response|embryo implantation|propionate metabolic process, methylcitrate cycle|negative regulation of NF-kappaB transcription factor activity|negative regulation of type I interferon production|negative regulation of toll-like receptor 2 signaling pathway|negative regulation of toll-like receptor 4 s…	ko00660	C5-Branched dibasic acid metabolism
ACSL5	2311.62	0.0514962	24.3026	2.38087	1.25149	1.8413e-130	1.03034e-128	Up	9.94178	10.9243	10.4122	25.3088	24.4967	24.962	GeneID:102177304,Genbank:XM_005698481.2	acyl-CoA synthetase long-chain family member 5	GO:0004467,GO:0005524,GO:0005739,GO:0005741,GO:0005789,GO:0006631,GO:0007584,GO:0008654,GO:0009744,GO:0009749,GO:0010747,GO:0010867,GO:0015908,GO:0016021,GO:0032000,GO:0032869,GO:0035338,GO:0070723,GO:0102391	long-chain fatty acid-CoA ligase activity|ATP binding|mitochondrion|mitochondrial outer membrane|endoplasmic reticulum membrane|fatty acid metabolic process|response to nutrient|phospholipid biosynthetic process|response to sucrose|response to glucose|positive regulation of plasma membrane long-chain fatty acid transport|positive regulation of triglyceride biosynthetic process|fatty acid transpor…	ko00071,ko00061,ko04146,ko04920,ko03320,ko02024,ko01212	Fatty acid degradation|Fatty acid biosynthesis|Peroxisome|Adipocytokine signaling pathway|PPAR signaling pathway|Quorum sensing|Fatty acid metabolism
ACSS3	31.4306	0.3771	2.92756	2.14947	1.10398	0.00341632	0.0104637	Up	0.0828237	0.104128	0.102216	0.207459	0.268189	0.148821	GeneID:102173533,Genbank:XM_013963698.2	acyl-CoA synthetase short-chain family member 3	GO:0003987,GO:0005524,GO:0005739	acetate-CoA ligase activity|ATP binding|mitochondrion	ko00640	Propanoate metabolism
ADA	269.512	0.127179	-10.3906	0.400126	-1.32148	2.73489e-25	3.63426e-24	Down	4.44162	4.50848	4.5391	1.89384	1.85459	1.67569	GeneID:102171622,Genbank:XM_018057905.1	adenosine deaminase			ko00230	Purine metabolism
ADAMTS14	142.721	0.202075	-12.5506	0.1724	-2.53617	3.94407e-36	7.02721e-35	Down	0.983805	1.045	1.0857	0.123482	0.203297	0.209147	GeneID:102171406,Genbank:XM_018042583.1	ADAM metallopeptidase with thrombospondin type 1 motif 14	GO:0004222,GO:0005576,GO:0030199,GO:0030574,GO:0046872	metalloendopeptidase activity|extracellular region|collagen fibril organization|collagen catabolic process|metal ion binding
ADAMTS18	5.99024	1.01955	2.93542	7.96015	2.9928	0.00333099	0.0102308	Up	0	0.014119	0.00440989	0.0492272	0.044658	0.0529697	GeneID:102177826,Genbank:XM_018061740.1	ADAM metallopeptidase with thrombospondin type 1 motif 18	GO:0001654,GO:0004222,GO:0005576,GO:0046872,GO:0090331	eye development|metalloendopeptidase activity|extracellular region|metal ion binding|negative regulation of platelet aggregation
ADAMTS3	4578.75	0.038679	-32.7247	0.415881	-1.26576	6.95568e-235	7.78438e-233	Down	25.7886	25.5489	26.2272	10.789	10.6636	10.9366	GeneID:102180478,Genbank:XM_018049560.1	ADAM metallopeptidase with thrombospondin type 1 motif 3	GO:0004175,GO:0004222,GO:0005576,GO:0005615,GO:0008201,GO:0008270,GO:0010573,GO:0016485,GO:0030199,GO:0030574,GO:0031012,GO:0032964,GO:0070062,GO:0097435,GO:1900748	endopeptidase activity|metalloendopeptidase activity|extracellular region|extracellular space|heparin binding|zinc ion binding|vascular endothelial growth factor production|protein processing|collagen fibril organization|collagen catabolic process|extracellular matrix|collagen biosynthetic process|extracellular exosome|supramolecular fiber organization|positive regulation of vascular endothelial …
ADAMTS5	6603.66	0.0544644	71.6594	14.9584	3.90288	0	0	Up	2.79819	3.00628	2.71467	44.1189	39.4627	44.2955	GeneID:102172097,Genbank:XM_013965221.2	ADAM metallopeptidase with thrombospondin type 1 motif 5	GO:0004222,GO:0005178,GO:0005576,GO:0005615,GO:0005788,GO:0006508,GO:0008201,GO:0008237,GO:0008270,GO:0022617,GO:0031012,GO:0042742,GO:0044691,GO:0050840,GO:0062023,GO:0120163	metalloendopeptidase activity|integrin binding|extracellular region|extracellular space|endoplasmic reticulum lumen|proteolysis|heparin binding|metallopeptidase activity|zinc ion binding|extracellular matrix disassembly|extracellular matrix|defense response to bacterium|tooth eruption|extracellular matrix binding|collagen-containing extracellular matrix|negative regulation of cold-induced thermog…
ADAMTS7	1622.12	0.0722882	22.0939	3.02541	1.59713	3.6155e-108	1.6981e-106	Up	3.01687	3.70794	3.49064	10.5738	9.59648	10.8603	GeneID:102186909,Genbank:XM_018066125.1	ADAM metallopeptidase with thrombospondin type 1 motif 7	GO:0004222,GO:0005576,GO:0005788,GO:0008237,GO:0009986,GO:0032331,GO:0046872,GO:0051603,GO:0071347,GO:0071356,GO:0071773	metalloendopeptidase activity|extracellular region|endoplasmic reticulum lumen|metallopeptidase activity|cell surface|negative regulation of chondrocyte differentiation|metal ion binding|proteolysis involved in cellular protein catabolic process|cellular response to interleukin-1|cellular response to tumor necrosis factor|cellular response to BMP stimulus
ADAMTS9	8331.17	0.0337855	45.4493	2.89894	1.53553	0	0	Up	12.9539	12.8212	13.2853	37.3635	38.5689	37.7679	GeneID:102179423,Genbank:XM_005695759.3	ADAM metallopeptidase with thrombospondin type 1 motif 9	GO:0003179,GO:0003229,GO:0004222,GO:0005615,GO:0005783,GO:0006508,GO:0006516,GO:0007275,GO:0008237,GO:0008270,GO:0009617,GO:0009986,GO:0010596,GO:0015031,GO:0016192,GO:0030198,GO:0031012,GO:0035909,GO:0043231,GO:0045636,GO:0090673,GO:1903671	heart valve morphogenesis|ventricular cardiac muscle tissue development|metalloendopeptidase activity|extracellular space|endoplasmic reticulum|proteolysis|glycoprotein catabolic process|multicellular organism development|metallopeptidase activity|zinc ion binding|response to bacterium|cell surface|negative regulation of endothelial cell migration|protein transport|vesicle-mediated transport|extr…
ADAMTSL1	50.6814	0.346047	-6.99813	0.186638	-2.42168	2.59403e-12	2.05074e-11	Down	0.168383	0.322752	0.222133	0.0418255	0.0487843	0.0428622	GeneID:102185833,Genbank:XM_018051922.1	ADAMTS like 1	GO:0005576,GO:0005788,GO:0008233	extracellular region|endoplasmic reticulum lumen|peptidase activity
ADGRB2	69.3809	0.251642	-6.06031	0.347472	-1.52503	1.35859e-09	9.07733e-09	Down	0.435713	0.461925	0.493426	0.140118	0.184094	0.160302	GeneID:102172582,Genbank:XM_018057569.1	adhesion G protein-coupled receptor B2	GO:0004930,GO:0005622,GO:0005886,GO:0007166,GO:0007186,GO:0016021,GO:0016525,GO:0033173	G protein-coupled receptor activity|intracellular|plasma membrane|cell surface receptor signaling pathway|G protein-coupled receptor signaling pathway|integral component of membrane|negative regulation of angiogenesis|calcineurin-NFAT signaling cascade
ADGRL3	41.9211	0.32609	-3.12208	0.493774	-1.01808	0.00179579	0.00582272	Down	0.124409	0.100927	0.0756561	0.0575825	0.0487552	0.0430279	GeneID:102181667,Genbank:XM_013964661.2	adhesion G protein-coupled receptor L3	GO:0001764,GO:0004930,GO:0005509,GO:0005622,GO:0005887,GO:0005911,GO:0007166,GO:0007189,GO:0007416,GO:0007420,GO:0030246,GO:0030424,GO:0098742	neuron migration|G protein-coupled receptor activity|calcium ion binding|intracellular|integral component of plasma membrane|cell-cell junction|cell surface receptor signaling pathway|adenylate cyclase-activating G protein-coupled receptor signaling pathway|synapse assembly|brain development|carbohydrate binding|axon|cell-cell adhesion via plasma-membrane adhesion molecules
ADM	2786.42	0.0460309	27.5701	2.41007	1.26907	2.54402e-167	1.95931e-165	Up	18.7072	19.3497	18.9698	45.2484	45.5906	47.1344	GeneID:102178091,Genbank:XM_018059529.1	adrenomedullin	GO:0001570,GO:0001843,GO:0002031,GO:0003073,GO:0005179,GO:0005615,GO:0005737,GO:0007189,GO:0007507,GO:0008284,GO:0010460,GO:0031700,GO:0035809,GO:0043116,GO:0045766,GO:0045906,GO:0048589,GO:0060670,GO:0060712,GO:0097084,GO:0097647,GO:1990410,GO:2001214	vasculogenesis|neural tube closure|G protein-coupled receptor internalization|regulation of systemic arterial blood pressure|hormone activity|extracellular space|cytoplasm|adenylate cyclase-activating G protein-coupled receptor signaling pathway|heart development|positive regulation of cell proliferation|positive regulation of heart rate|adrenomedullin receptor binding|regulation of urine volume|…	ko04270	Vascular smooth muscle contraction
ADPRH	32.3719	0.364228	2.94255	2.10199	1.07176	0.00325524	0.0100369	Up	0.0900427	0.081459	0.138345	0.223662	0.236719	0.19578	GeneID:102168665,Genbank:XM_018042087.1	ADP-ribosylarginine hydrolase	GO:0000287,GO:0003875,GO:0005096,GO:0005622,GO:0006464,GO:0006886,GO:0017137,GO:0030955,GO:0051725,GO:0090630	magnesium ion binding|ADP-ribosylarginine hydrolase activity|GTPase activator activity|intracellular|cellular protein modification process|intracellular protein transport|Rab GTPase binding|potassium ion binding|protein de-ADP-ribosylation|activation of GTPase activity
AGTR1	1.85891	1.77066	2.44798	20.1757	4.33455	0.014366	0.0373084	Up	0	0	0	0.0526489	0.0382097	0.0188838	GeneID:102174163,Genbank:XM_018049126.1	angiotensin II receptor type 1	GO:0004945,GO:0005886,GO:0016021,GO:0019229	angiotensin type II receptor activity|plasma membrane|integral component of membrane|regulation of vasoconstriction	ko04924,ko04614,ko04261,ko04925,ko04072,ko04080,ko04020,ko04270,ko04022	Renin secretion|Renin-angiotensin system|Adrenergic signaling in cardiomyocytes|Aldosterone synthesis and secretion|Phospholipase D signaling pathway|Neuroactive ligand-receptor interaction|Calcium signaling pathway|Vascular smooth muscle contraction|cGMP-PKG signaling pathway
AHI1	3775.8	0.0458083	32.5587	2.81173	1.49146	1.57523e-232	1.72253e-230	Up	7.51115	7.77043	8.23631	21.7872	21.8077	22.8127	GeneID:102171609,Genbank:XM_018053237.1	Abelson helper integration site 1	GO:0001738,GO:0001947,GO:0002092,GO:0005813,GO:0005814,GO:0005829,GO:0005911,GO:0005912,GO:0005929,GO:0007169,GO:0007417,GO:0010842,GO:0016192,GO:0030862,GO:0030902,GO:0034613,GO:0035844,GO:0035845,GO:0036038,GO:0036064,GO:0039008,GO:0039023,GO:0042802,GO:0043066,GO:0045944,GO:0050795,GO:0060271,GO:0065001,GO:0070121,GO:0070986,GO:0071599,GO:0097711,GO:0097730	morphogenesis of a polarized epithelium|heart looping|positive regulation of receptor internalization|centrosome|centriole|cytosol|cell-cell junction|adherens junction|cilium|transmembrane receptor protein tyrosine kinase signaling pathway|central nervous system development|retina layer formation|vesicle-mediated transport|positive regulation of polarized epithelial cell differentiation|hindbrain…
AK4	2763.16	0.0474641	21.6736	2.04021	1.02872	3.63922e-104	1.63937e-102	Up	5.95885	6.08531	6.2506	12.6978	12.0813	12.7038	GeneID:102182275,Genbank:XM_018045182.1	adenylate kinase 4	GO:0004017,GO:0004550,GO:0005524,GO:0005525,GO:0005759,GO:0006165,GO:0006172,GO:0009142,GO:0046033,GO:0046034,GO:0046039,GO:0046899	adenylate kinase activity|nucleoside diphosphate kinase activity|ATP binding|GTP binding|mitochondrial matrix|nucleoside diphosphate phosphorylation|ADP biosynthetic process|nucleoside triphosphate biosynthetic process|AMP metabolic process|ATP metabolic process|GTP metabolic process|nucleoside triphosphate adenylate kinase activity	ko00230	Purine metabolism
ALAS1	3685.6	0.0434434	26.1807	2.19981	1.13738	4.40735e-151	2.97808e-149	Up	23.4049	23.7885	24.4026	53.135	51.0486	53.9689	GeneID:100861387,Genbank:XM_005695886.3	5'-aminolevulinate synthase 1	GO:0003870,GO:0005654,GO:0005759,GO:0005829,GO:0006782,GO:0030170,GO:0042802	5-aminolevulinate synthase activity|nucleoplasm|mitochondrial matrix|cytosol|protoporphyrinogen IX biosynthetic process|pyridoxal phosphate binding|identical protein binding	ko00260,ko00860	Glycine, serine and threonine metabolism|Porphyrin and chlorophyll metabolism
ALCAM	26568.2	0.0319937	52.9028	3.23229	1.69256	0	0	Up	60.7655	57.344	60.818	191.305	198.471	190.93	GeneID:102171011,Genbank:XM_018061867.1	activated leukocyte cell adhesion molecule	GO:0001772,GO:0002250,GO:0005887,GO:0007155,GO:0007157,GO:0030424,GO:0030425,GO:0031226,GO:0031290,GO:0048846,GO:1990138	immunological synapse|adaptive immune response|integral component of plasma membrane|cell adhesion|heterophilic cell-cell adhesion via plasma membrane cell adhesion molecules|axon|dendrite|intrinsic component of plasma membrane|retinal ganglion cell axon guidance|axon extension involved in axon guidance|neuron projection extension	ko04514	Cell adhesion molecules (CAMs)
ALDH1A1	166.487	0.201226	15.9997	9.31501	3.21956	1.28328e-57	3.33025e-56	Up	0.361091	0.306252	0.296527	3.00046	2.81882	3.18835	GeneID:102171605,Genbank:XM_005683753.3	aldehyde dehydrogenase 1 family member A1	GO:0001523,GO:0001758,GO:0004029,GO:0005829,GO:0042572,GO:0051287,GO:0055114	retinoid metabolic process|retinal dehydrogenase activity|aldehyde dehydrogenase (NAD) activity|cytosol|retinol metabolic process|NAD binding|oxidation-reduction process	ko00830	Retinol metabolism
ALDH1A2	41.9498	0.326756	-3.62706	0.439775	-1.18516	0.000286669	0.00107416	Down	0.497176	0.332715	0.350728	0.181257	0.197319	0.143027	GeneID:102181689,Genbank:XM_018054270.1	aldehyde dehydrogenase 1 family member A2			ko00830	Retinol metabolism
ALOX12	10661.3	0.0420965	58.5427	5.51915	2.46445	0	0	Up	22.9799	20.6124	22.5698	125.364	117.735	123.572	GeneID:102187263,Genbank:XM_018064506.1	arachidonate 12-lipoxygenase, 12S type			ko04726,ko04750,ko00590	Serotonergic synapse|Inflammatory mediator regulation of TRP channels|Arachidonic acid metabolism
AMIGO2	86.5614	0.229442	-6.71219	0.343872	-1.54006	1.91723e-11	1.45237e-10	Down	1.05417	0.999737	1.00531	0.382575	0.401053	0.27444	GeneID:102190021,Genbank:XM_005680048.2	adhesion molecule with Ig like domain 2	GO:0005634,GO:0005886,GO:0007156,GO:0007157,GO:0016021,GO:0043066,GO:0043069,GO:0051965	nucleus|plasma membrane|homophilic cell adhesion via plasma membrane adhesion molecules|heterophilic cell-cell adhesion via plasma membrane cell adhesion molecules|integral component of membrane|negative regulation of apoptotic process|negative regulation of programmed cell death|positive regulation of synapse assembly
AMPD3	62.3739	0.270024	5.61096	2.85818	1.5151	2.01202e-08	1.23277e-07	Up	0.152312	0.184081	0.122556	0.390158	0.44128	0.481611	GeneID:102176807,Genbank:XM_005689693.3	adenosine monophosphate deaminase 3	GO:0003876,GO:0005576,GO:0005829,GO:0006196,GO:0032264,GO:0034101,GO:0034774,GO:0043101,GO:0043312,GO:0046031,GO:0046034,GO:0046039,GO:0046872,GO:0097009,GO:1904813	AMP deaminase activity|extracellular region|cytosol|AMP catabolic process|IMP salvage|erythrocyte homeostasis|secretory granule lumen|purine-containing compound salvage|neutrophil degranulation|ADP metabolic process|ATP metabolic process|GTP metabolic process|metal ion binding|energy homeostasis|ficolin-1-rich granule lumen	ko00230	Purine metabolism
ANGPT1	615.652	0.0938006	18.6504	3.36222	1.74942	1.25402e-77	4.23677e-76	Up	2.66802	2.69542	2.87175	8.92797	10.0886	8.79211	GeneID:102189773,Genbank:XM_005689163.3	angiopoietin 1	GO:0001525,GO:0004540,GO:0005576,GO:0030154,GO:0030971,GO:0048014	angiogenesis|ribonuclease activity|extracellular region|cell differentiation|receptor tyrosine kinase binding|Tie signaling pathway	ko04014,ko04151,ko04066,ko04015	Ras signaling pathway|PI3K-Akt signaling pathway|HIF-1 signaling pathway|Rap1 signaling pathway
ANGPTL4	37.1389	0.415544	3.42313	2.68043	1.42246	0.000619036	0.00219172	Up	0.240933	0.416858	0.0689296	0.589916	0.732937	0.620965	GeneID:100860916,Genbank:XM_018050989.1	angiopoietin like 4	GO:0001525,GO:0004857,GO:0005615,GO:0030154,GO:0042802,GO:0051005,GO:0070328,GO:2000352	angiogenesis|enzyme inhibitor activity|extracellular space|cell differentiation|identical protein binding|negative regulation of lipoprotein lipase activity|triglyceride homeostasis|negative regulation of endothelial cell apoptotic process	ko03320	PPAR signaling pathway
ANK2	6410.3	0.036994	40.6747	2.8377	1.50472	0	0	Up	5.35833	5.14782	5.12046	14.7978	15.1765	14.5447	GeneID:102169655,Genbank:XM_018049206.1	ankyrin 2
ANKRD1	225.137	0.228933	-19.8022	0.0431832	-4.53339	2.84964e-87	1.07708e-85	Down	4.98061	5.33456	4.90808	0.265106	0.274856	0.124518	GeneID:102171398,Genbank:XM_005698203.3	ankyrin repeat domain 1	GO:0001650,GO:0002039,GO:0003677,GO:0003713,GO:0003714,GO:0003779,GO:0005634,GO:0005667,GO:0005737,GO:0005829,GO:0006357,GO:0031432,GO:0031674,GO:0035690,GO:0035914,GO:0035994,GO:0042826,GO:0043065,GO:0043517,GO:0045445,GO:0048471,GO:0050714,GO:0055008,GO:0061629,GO:0070412,GO:0071222,GO:0071260,GO:0071347,GO:0071356,GO:0071560,GO:2000279	fibrillar center|p53 binding|DNA binding|transcription coactivator activity|transcription corepressor activity|actin binding|nucleus|transcription factor complex|cytoplasm|cytosol|regulation of transcription by RNA polymerase II|titin binding|I band|cellular response to drug|skeletal muscle cell differentiation|response to muscle stretch|histone deacetylase binding|positive regulation of apoptoti…
ANKRD37	75.4011	0.264932	6.57442	3.34446	1.74177	4.88446e-11	3.60113e-10	Up	0.467785	0.897247	0.497576	1.91531	2.25879	2.06092	GeneID:100861074,Genbank:XM_018042018.1	ankyrin repeat domain 37	GO:0005634,GO:0005739,GO:0005829	nucleus|mitochondrion|cytosol
APBB3	1059.48	0.0699237	15.2686	2.096	1.06764	1.2374e-52	2.96914e-51	Up	6.66847	6.96115	6.87812	14.6375	13.5318	14.9907	GeneID:102175395,Genbank:XM_005683037.3	amyloid beta precursor protein binding family B member 3	GO:0001540,GO:0005634,GO:0005737,GO:0005829,GO:0006355,GO:0008134,GO:0015629	amyloid-beta binding|nucleus|cytoplasm|cytosol|regulation of transcription, DNA-templated|transcription factor binding|actin cytoskeleton
APH1B	1513.85	0.0620287	17.9801	2.16638	1.11529	2.78809e-72	8.93499e-71	Up	5.17109	5.25189	4.96751	11.0098	10.6095	11.8447	GeneID:102170430,Genbank:XM_018054314.1	aph-1 homolog B, gamma-secretase subunit	GO:0007219,GO:0008233,GO:0016021,GO:0016485,GO:0030133,GO:0043085	Notch signaling pathway|peptidase activity|integral component of membrane|protein processing|transport vesicle|positive regulation of catalytic activity	ko04330	Notch signaling pathway
AREG	4.99873	1.13759	2.78471	8.98709	3.16785	0.0053576	0.0157045	Up	0	0.0340473	0.0159514	0.160258	0.129229	0.159668	GeneID:102180661,Genbank:XM_013964723.2	amphiregulin			ko04390,ko04012	Hippo signaling pathway|ErbB signaling pathway
ARG2	261.682	0.135776	9.6135	2.47132	1.30528	7.01252e-22	8.44865e-21	Up	2.66836	2.46272	2.3076	5.89293	5.66607	6.88201	GeneID:102171613,Genbank:XM_005686001.3	arginase 2	GO:0000050,GO:0002250,GO:0004053,GO:0005737,GO:0005739,GO:0019547,GO:0030145,GO:0045087	urea cycle|adaptive immune response|arginase activity|cytoplasm|mitochondrion|arginine catabolic process to ornithine|manganese ion binding|innate immune response	ko01230,ko00330,ko00220	Biosynthesis of amino acids|Arginine and proline metabolism|Arginine biosynthesis
ARHGAP17	5231.72	0.037978	38.7228	2.7714	1.47061	0	0	Up	17.6275	18.2658	17.9552	49.3511	49.5209	50.9533	GeneID:102184969,Genbank:XM_018040527.1	Rho GTPase activating protein 17	GO:0005096,GO:0005622,GO:0005634,GO:0005737,GO:0005829,GO:0005886,GO:0005923,GO:0007015,GO:0007165,GO:0017124,GO:0017156,GO:0032956,GO:0048365,GO:0051056	GTPase activator activity|intracellular|nucleus|cytoplasm|cytosol|plasma membrane|bicellular tight junction|actin filament organization|signal transduction|SH3 domain binding|calcium ion regulated exocytosis|regulation of actin cytoskeleton organization|Rac GTPase binding|regulation of small GTPase mediated signal transduction
ARHGAP25	1.83616	1.77399	2.43531	19.9765	4.32023	0.014879	0.0384663	Up	0	0	0	0.0309906	0.0140571	0.0347361	GeneID:102184913,Genbank:XM_005686825.3	Rho GTPase activating protein 25	GO:0001891,GO:0005096,GO:0005829,GO:0006911,GO:0007015,GO:0007165,GO:0051056,GO:0051058	phagocytic cup|GTPase activator activity|cytosol|phagocytosis, engulfment|actin filament organization|signal transduction|regulation of small GTPase mediated signal transduction|negative regulation of small GTPase mediated signal transduction
ARHGAP26	198.838	0.150988	7.19967	2.12442	1.08707	6.03563e-13	4.9406e-12	Up	0.317691	0.33402	0.343028	0.617702	0.780964	0.721805	GeneID:102168722,Genbank:XM_018050208.1	Rho GTPase activating protein 26
ARHGAP42	4610.22	0.0426691	28.8562	2.34773	1.23127	4.23251e-183	3.60897e-181	Up	12.079	12.8236	12.2145	27.8582	29.9481	29.6666	GeneID:102178090,Genbank:XM_013969404.2	Rho GTPase activating protein 42	GO:0003085,GO:0005096,GO:0007165,GO:0035024,GO:0090630,GO:1904694	negative regulation of systemic arterial blood pressure|GTPase activator activity|signal transduction|negative regulation of Rho protein signal transduction|activation of GTPase activity|negative regulation of vascular smooth muscle contraction
ARHGAP44	203.903	0.156135	6.46876	2.01391	1.01	9.88096e-11	7.14151e-10	Up	0.763286	0.711607	0.866821	1.8174	1.55868	1.36823	GeneID:102176072,Genbank:XM_018064675.1	Rho GTPase activating protein 44	GO:0005096,GO:0005543,GO:0005622,GO:0007165,GO:0014069,GO:0030054,GO:0031256,GO:0032956,GO:0035021,GO:0043087,GO:0043197,GO:0048365,GO:0048786,GO:0055037,GO:0061001,GO:0098886,GO:0098887,GO:0098978,GO:0099010,GO:0099152	GTPase activator activity|phospholipid binding|intracellular|signal transduction|postsynaptic density|cell junction|leading edge membrane|regulation of actin cytoskeleton organization|negative regulation of Rac protein signal transduction|regulation of GTPase activity|dendritic spine|Rac GTPase binding|presynaptic active zone|recycling endosome|regulation of dendritic spine morphogenesis|modifica…
ARHGAP9	17.1775	0.511282	-2.40134	0.426979	-1.22776	0.016335	0.0417258	Down	0.210197	0.288339	0.156877	0.0778313	0.132388	0.0697904	GeneID:102188476,Genbank:XM_018048025.1	Rho GTPase activating protein 9	GO:0005096,GO:0005547,GO:0005576,GO:0005737,GO:0005829,GO:0007165,GO:0034774,GO:0043087,GO:0043312,GO:0051056	GTPase activator activity|phosphatidylinositol-3,4,5-trisphosphate binding|extracellular region|cytoplasm|cytosol|signal transduction|secretory granule lumen|regulation of GTPase activity|neutrophil degranulation|regulation of small GTPase mediated signal transduction
ARL4C	3211.13	0.0431464	-31.2775	0.392425	-1.34951	9.44512e-215	9.39593e-213	Down	28.2318	28.1619	28.2288	10.8715	11.119	11.3436	GeneID:102191580,Genbank:XM_018040905.1	ADP ribosylation factor like GTPase 4C	GO:0005525,GO:0005737,GO:0005829,GO:0005886,GO:0006886,GO:0016192,GO:0030175,GO:0032456,GO:0043014	GTP binding|cytoplasm|cytosol|plasma membrane|intracellular protein transport|vesicle-mediated transport|filopodium|endocytic recycling|alpha-tubulin binding
ARRB1	103.722	0.21291	6.03473	2.43658	1.28486	1.59224e-09	1.05597e-08	Up	0.172881	0.117301	0.179856	0.351351	0.414867	0.385064	GeneID:102189417,Genbank:XM_018059340.1	arrestin beta 1	GO:0000785,GO:0000822,GO:0001934,GO:0002029,GO:0002031,GO:0002092,GO:0005096,GO:0005159,GO:0005547,GO:0005737,GO:0005829,GO:0005886,GO:0006366,GO:0006511,GO:0007602,GO:0008134,GO:0015031,GO:0016567,GO:0016604,GO:0030132,GO:0030276,GO:0031143,GO:0031397,GO:0031410,GO:0031434,GO:0031623,GO:0031625,GO:0031701,GO:0032050,GO:0032088,GO:0032092,GO:0032715,GO:0032717,GO:0033130,GO:0033138,GO:0035025,GO:…	chromatin|inositol hexakisphosphate binding|positive regulation of protein phosphorylation|desensitization of G protein-coupled receptor signaling pathway|G protein-coupled receptor internalization|positive regulation of receptor internalization|GTPase activator activity|insulin-like growth factor receptor binding|phosphatidylinositol-3,4,5-trisphosphate binding|cytoplasm|cytosol|plasma membrane|…	ko04062,ko04010,ko04740,ko04340,ko04144	Chemokine signaling pathway|MAPK signaling pathway|Olfactory transduction|Hedgehog signaling pathway|Endocytosis
ART5	29.5765	0.468646	3.83882	3.4799	1.79905	0.000123628	0.00049372	Up	0.0338379	0.241071	0.387234	0.684421	0.751608	0.888266	GeneID:102169686,Genbank:XM_013969694.2	ADP-ribosyltransferase 5	GO:0003950,GO:0003956,GO:0005576,GO:0006471,GO:0016020,GO:0018120	NAD+ ADP-ribosyltransferase activity|NAD(P)+-protein-arginine ADP-ribosyltransferase activity|extracellular region|protein ADP-ribosylation|membrane|peptidyl-arginine ADP-ribosylation
ASAP3	2575.85	0.0515113	20.8708	2.10684	1.07508	9.86568e-97	4.20613e-95	Up	9.05153	9.41631	9.78474	20.3938	19.0154	20.3704	GeneID:102182646,Genbank:XM_018055606.1	ArfGAP with SH3 domain, ankyrin repeat and PH domain 3	GO:0001726,GO:0005096,GO:0005654,GO:0005829,GO:0005925,GO:0016477,GO:0043231,GO:0043547,GO:0046872,GO:0051492	ruffle|GTPase activator activity|nucleoplasm|cytosol|focal adhesion|cell migration|intracellular membrane-bounded organelle|positive regulation of GTPase activity|metal ion binding|regulation of stress fiber assembly	ko04666,ko04144	Fc gamma R-mediated phagocytosis|Endocytosis
ASPN	4422.93	0.0407364	-36.6279	0.355497	-1.49209	1.02774e-293	1.75267e-291	Down	62.5545	60.8429	62.2539	21.3967	22.8921	21.9609	GeneID:102168726,Genbank:XM_005684162.2	asporin	GO:0005509,GO:0005518,GO:0030282,GO:0030512,GO:0031012,GO:0070171	calcium ion binding|collagen binding|bone mineralization|negative regulation of transforming growth factor beta receptor signaling pathway|extracellular matrix|negative regulation of tooth mineralization
ASZ1	22.4809	0.422393	2.48706	2.07128	1.05052	0.0128802	0.0338612	Up	0.180766	0.183975	0.197014	0.426104	0.349145	0.394407	GeneID:102180009,Genbank:XM_005679152.2	ankyrin repeat, SAM and basic leucine zipper domain containing 1	GO:0007140,GO:0007275,GO:0007283,GO:0030154,GO:0031047,GO:0034587,GO:0043046,GO:0071546	male meiotic nuclear division|multicellular organism development|spermatogenesis|cell differentiation|gene silencing by RNA|piRNA metabolic process|DNA methylation involved in gamete generation|pi-body
ATOH8	70.5258	0.297883	-9.428	0.142749	-2.80844	4.17998e-21	4.84844e-20	Down	1.10748	1.09722	1.39262	0.177368	0.227159	0.112266	GeneID:108637146,Genbank:XM_018055369.1	atonal bHLH transcription factor 8	GO:0001704,GO:0001937,GO:0003700,GO:0005634,GO:0005654,GO:0005737,GO:0007399,GO:0008134,GO:0010595,GO:0010628,GO:0010629,GO:0016607,GO:0030154,GO:0033613,GO:0035148,GO:0045603,GO:0045892,GO:0045893,GO:0046983,GO:0051450,GO:0060395,GO:0070888	formation of primary germ layer|negative regulation of endothelial cell proliferation|DNA-binding transcription factor activity|nucleus|nucleoplasm|cytoplasm|nervous system development|transcription factor binding|positive regulation of endothelial cell migration|positive regulation of gene expression|negative regulation of gene expression|nuclear speck|cell differentiation|activating transcripti…
ATP10B	491.092	0.280526	23.7257	100.823	6.65568	1.95816e-124	1.05058e-122	Up	0.0182426	0.0340385	0.034794	2.88066	2.92746	3.0242	GeneID:102184055,Genbank:XM_018050084.1	ATPase phospholipid transporting 10B (putative)	GO:0000287,GO:0004012,GO:0005524,GO:0005783,GO:0005789,GO:0005886,GO:0016021,GO:0030659,GO:0045332	magnesium ion binding|phospholipid-translocating ATPase activity|ATP binding|endoplasmic reticulum|endoplasmic reticulum membrane|plasma membrane|integral component of membrane|cytoplasmic vesicle membrane|phospholipid translocation
ATP13A3	51068.8	0.0352311	33.6288	2.27329	1.18478	6.35999e-248	7.78691e-246	Up	96.2296	92.729	92.0146	219.385	202.457	219.38	GeneID:102183728,Genbank:XM_018046535.1	ATPase 13A3	GO:0005524,GO:0005623,GO:0006812,GO:0006874,GO:0016020,GO:0016021,GO:0016887,GO:0046872	ATP binding|cell|cation transport|cellular calcium ion homeostasis|membrane|integral component of membrane|ATPase activity|metal ion binding
ATP13A4	3.97195	1.49777	3.62926	43.2851	5.4358	0.00028423	0.00106558	Up	0	0	0	0.0412068	0.0213612	0.0686208	GeneID:102186157,Genbank:XM_013963728.2	ATPase 13A4	GO:0005524,GO:0005886,GO:0006874,GO:0016021,GO:0019829,GO:0034220,GO:0046872	ATP binding|plasma membrane|cellular calcium ion homeostasis|integral component of membrane|cation-transporting ATPase activity|ion transmembrane transport|metal ion binding
AVPI1	725.016	0.0822965	20.7621	3.26855	1.70865	9.52896e-96	3.94516e-94	Up	5.09904	5.54635	5.45533	17.7773	17.7738	17.2944	GeneID:106503637,Genbank:XM_018041314.1	arginine vasopressin induced 1	GO:0000187,GO:0007049	activation of MAPK activity|cell cycle
AXL	30890.5	0.0307284	-36.3857	0.460709	-1.11807	7.17815e-290	1.16849e-287	Down	206.408	206.555	201.456	96.6521	91.43	96.1103	GeneID:102191074,Genbank:XM_005692561.3	AXL receptor tyrosine kinase
B3GALT1	35.4599	0.351191	3.67277	2.44501	1.28984	0.000239934	0.00091314	Up	0.117007	0.0714506	0.0981936	0.214243	0.216957	0.272527	GeneID:102177200,Genbank:XM_018064057.1	beta-1,3-galactosyltransferase 1	GO:0000139,GO:0006486,GO:0016021,GO:0047275	Golgi membrane|protein glycosylation|integral component of membrane|glucosaminylgalactosylglucosylceramide beta-galactosyltransferase activity	ko00601	Glycosphingolipid biosynthesis - lacto and neolacto series
BACE2	10996.6	0.0403012	36.6073	2.78045	1.47532	2.19114e-293	3.69272e-291	Up	60.8929	63.5506	63.0293	181.428	164.588	177.327	GeneID:102187812,Genbank:XM_018051631.1	beta-site APP-cleaving enzyme 2	GO:0001540,GO:0004190,GO:0005768,GO:0005783,GO:0005794,GO:0005802,GO:0005886,GO:0006508,GO:0006509,GO:0009986,GO:0016020,GO:0016021,GO:0016486,GO:0030163,GO:0031045,GO:0042985,GO:0048143,GO:0050435	amyloid-beta binding|aspartic-type endopeptidase activity|endosome|endoplasmic reticulum|Golgi apparatus|trans-Golgi network|plasma membrane|proteolysis|membrane protein ectodomain proteolysis|cell surface|membrane|integral component of membrane|peptide hormone processing|protein catabolic process|dense core granule|negative regulation of amyloid precursor protein biosynthetic process|astrocyte a…
BAMBI	68.2543	0.253832	-4.08655	0.48724	-1.0373	4.37833e-05	0.000187055	Down	0.92617	0.727159	0.757063	0.338042	0.477034	0.362057	GeneID:102191347,Genbank:XM_018057206.1	BMP and activin membrane bound inhibitor	GO:0016021,GO:0030512,GO:0090263	integral component of membrane|negative regulation of transforming growth factor beta receptor signaling pathway|positive regulation of canonical Wnt signaling pathway	ko04350,ko04310	TGF-beta signaling pathway|Wnt signaling pathway
BASP1	13.5011	0.608233	2.51865	2.89172	1.53193	0.0117805	0.0313032	Up	0.0482112	0.147201	0.298848	0.590218	0.442315	0.414188	GeneID:102175442,Genbank:XM_018065749.1	brain abundant membrane attached signal protein 1
BATF2	7.76396	1.11227	3.45872	14.3904	3.84704	0.000542754	0.00194277	Up	0.0206408	0.0105036	0	0.307625	0.0697678	0.0689608	GeneID:102185812,Genbank:XM_013975955.2	basic leucine zipper ATF-like transcription factor 2	GO:0000978,GO:0000981,GO:0005634,GO:0042832,GO:0043011	RNA polymerase II proximal promoter sequence-specific DNA binding|DNA-binding transcription factor activity, RNA polymerase II-specific|nucleus|defense response to protozoan|myeloid dendritic cell differentiation
BDKRB1	629.947	0.0926878	24.9128	4.95577	2.30911	5.40905e-137	3.20184e-135	Up	2.58342	2.3847	2.58972	12.766	12.3817	12.4794	GeneID:108633196,Genbank:XM_013973149.2	bradykinin receptor B1	GO:0004947,GO:0005886,GO:0006954,GO:0009612,GO:0016021	bradykinin receptor activity|plasma membrane|inflammatory response|response to mechanical stimulus|integral component of membrane	ko04610,ko04750,ko04020,ko04810,ko04080	Complement and coagulation cascades|Inflammatory mediator regulation of TRP channels|Calcium signaling pathway|Regulation of actin cytoskeleton|Neuroactive ligand-receptor interaction
BDKRB2	635.94	0.0922688	14.1429	2.47076	1.30495	2.06482e-45	4.40158e-44	Up	2.08831	1.99362	2.05056	5.59673	4.90329	4.72299	GeneID:102187899,Genbank:XM_018066142.1	bradykinin receptor B2	GO:0004947,GO:0005886,GO:0014832,GO:0016021,GO:0042310,GO:1900073	bradykinin receptor activity|plasma membrane|urinary bladder smooth muscle contraction|integral component of membrane|vasoconstriction|regulation of neuromuscular synaptic transmission	ko04610,ko04750,ko04020,ko04961,ko04810,ko04080,ko04071,ko04022	Complement and coagulation cascades|Inflammatory mediator regulation of TRP channels|Calcium signaling pathway|Endocrine and other factor-regulated calcium reabsorption|Regulation of actin cytoskeleton|Neuroactive ligand-receptor interaction|Sphingolipid signaling pathway|cGMP-PKG signaling pathway
BDNF	465.279	0.107767	-16.1008	0.300381	-1.73513	2.51993e-58	6.59926e-57	Down	6.55095	6.65814	5.86273	2.13699	1.8694	1.75367	GeneID:102180782,Genbank:XM_005690025.2	brain derived neurotrophic factor	GO:0005615,GO:0005737,GO:0005739,GO:0007169,GO:0007416,GO:0007422,GO:0007613,GO:0008021,GO:0008083,GO:0016607,GO:0021675,GO:0030424,GO:0030425,GO:0031410,GO:0038180,GO:0043524,GO:0045664,GO:0048471,GO:0048668,GO:0048672,GO:0048812,GO:0050804,GO:0051965,GO:1900122	extracellular space|cytoplasm|mitochondrion|transmembrane receptor protein tyrosine kinase signaling pathway|synapse assembly|peripheral nervous system development|memory|synaptic vesicle|growth factor activity|nuclear speck|nerve development|axon|dendrite|cytoplasmic vesicle|nerve growth factor signaling pathway|negative regulation of neuron apoptotic process|regulation of neuron differentiation…	ko04024,ko04722,ko04010	cAMP signaling pathway|Neurotrophin signaling pathway|MAPK signaling pathway
BEST1	244.586	0.149711	7.17684	2.10592	1.07445	7.13432e-13	5.81669e-12	Up	0.922511	0.846842	1.05225	2.21445	1.63624	2.1238	GeneID:102179639,Genbank:XM_018043336.1	bestrophin 1
BHLHE41	478.715	0.0988513	11.393	2.18286	1.12622	4.5291e-30	6.9913e-29	Up	2.06181	1.84119	2.0487	4.14199	4.62466	4.27911	GeneID:102184410,Genbank:XM_018048383.1	basic helix-loop-helix family member e41	GO:0000122,GO:0000977,GO:0000978,GO:0000980,GO:0000981,GO:0001078,GO:0001102,GO:0001227,GO:0001756,GO:0003714,GO:0005634,GO:0007219,GO:0008134,GO:0008283,GO:0009887,GO:0010832,GO:0010944,GO:0030154,GO:0032922,GO:0042803,GO:0042826,GO:0043425,GO:0043426,GO:0043565,GO:0045892,GO:0046982,GO:0050767,GO:0070888,GO:1990837	negative regulation of transcription by RNA polymerase II|RNA polymerase II regulatory region sequence-specific DNA binding|RNA polymerase II proximal promoter sequence-specific DNA binding|RNA polymerase II distal enhancer sequence-specific DNA binding|DNA-binding transcription factor activity, RNA polymerase II-specific|proximal promoter DNA-binding transcription repressor activity, RNA polymer…	ko04710	Circadian rhythm
BMF	971.19	0.0722485	-17.0587	0.42559	-1.23246	3.01245e-65	8.80681e-64	Down	3.06892	3.07703	3.08963	1.29517	1.23656	1.41364	GeneID:100860972,Genbank:XM_018054464.1	Bcl2 modifying factor	GO:0001669,GO:0001844,GO:0005741,GO:0005829,GO:0005886,GO:0010507,GO:0016459,GO:0032464,GO:0034644,GO:0043065,GO:0043276,GO:0090200,GO:2001244	acrosomal vesicle|protein insertion into mitochondrial membrane involved in apoptotic signaling pathway|mitochondrial outer membrane|cytosol|plasma membrane|negative regulation of autophagy|myosin complex|positive regulation of protein homooligomerization|cellular response to UV|positive regulation of apoptotic process|anoikis|positive regulation of release of cytochrome c from mitochondria|posit…
BMP2	331.091	0.114328	-9.4071	0.474507	-1.0755	5.10001e-21	5.8965e-20	Down	8.3403	7.47914	7.83551	3.82669	3.72802	3.7187	GeneID:100860831,Genbank:NM_001287564.1	bone morphogenetic protein 2	GO:0001503,GO:0005125,GO:0005615,GO:0008083,GO:0010862,GO:0030154,GO:0051216,GO:0060395	ossification|cytokine activity|extracellular space|growth factor activity|positive regulation of pathway-restricted SMAD protein phosphorylation|cell differentiation|cartilage development|SMAD protein signal transduction	ko04060,ko04341,ko04390,ko04350,ko04013,ko04550	Cytokine-cytokine receptor interaction|Hedgehog signaling pathway - fly|Hippo signaling pathway|TGF-beta signaling pathway|MAPK signaling pathway - fly|Signaling pathways regulating pluripotency of stem cells
BMP7	5.0309	1.20017	2.64715	9.04446	3.17703	0.00811741	0.0226936	Up	0.00636174	0.0129494	0	0.0135448	0.0552941	0.103236	GeneID:102177903,Genbank:XM_018057630.1	bone morphogenetic protein 7			ko04060,ko04360,ko04390,ko04350	Cytokine-cytokine receptor interaction|Axon guidance|Hippo signaling pathway|TGF-beta signaling pathway
BNIP3	2966.04	0.0483826	36.0185	3.34653	1.74267	4.30015e-284	6.69562e-282	Up	17.6392	19.1333	19.2981	63.48	62.6302	62.3277	GeneID:102178036,Genbank:XM_018041549.1	BCL2 interacting protein 3	GO:0005635,GO:0005739,GO:0005741,GO:0005783,GO:0016021,GO:0035694,GO:0043065,GO:0043068,GO:0097345	nuclear envelope|mitochondrion|mitochondrial outer membrane|endoplasmic reticulum|integral component of membrane|mitochondrial protein catabolic process|positive regulation of apoptotic process|positive regulation of programmed cell death|mitochondrial outer membrane permeabilization	ko04068	FoxO signaling pathway
BPIFB1	36.3583	0.35841	4.78848	3.28579	1.71624	1.68047e-06	8.61589e-06	Up	0.208681	0.141591	0.151626	0.518354	0.662176	0.474287	GeneID:102187241,Genbank:XM_018057721.1	BPI fold containing family B member 1	GO:0005615,GO:0008289,GO:0045087	extracellular space|lipid binding|innate immune response
BRSK2	20.5346	0.487054	-3.8722	0.270562	-1.88597	0.000107859	0.000434311	Down	0.150217	0.143329	0.156684	0.0649648	0.0362676	0.022405	GeneID:102178709,Genbank:XM_018043288.1	BR serine/threonine kinase 2	GO:0000086,GO:0000287,GO:0004674,GO:0005524,GO:0005634,GO:0005737,GO:0005783,GO:0005813,GO:0006468,GO:0006887,GO:0007409,GO:0010975,GO:0018105,GO:0019901,GO:0030010,GO:0030182,GO:0031532,GO:0035556,GO:0036503,GO:0048471,GO:0048812,GO:0050321,GO:0050770,GO:0051117,GO:0051301,GO:0061178,GO:0070059,GO:0090176,GO:0150034	G2/M transition of mitotic cell cycle|magnesium ion binding|protein serine/threonine kinase activity|ATP binding|nucleus|cytoplasm|endoplasmic reticulum|centrosome|protein phosphorylation|exocytosis|axonogenesis|regulation of neuron projection development|peptidyl-serine phosphorylation|protein kinase binding|establishment of cell polarity|neuron differentiation|actin cytoskeleton reorganization|…
BST1	1317.04	0.0718708	14.8923	2.0999	1.07032	3.69785e-50	8.43499e-49	Up	8.56588	8.73828	7.94986	15.8995	18.4731	18.8312	GeneID:102169848,Genbank:XM_018049746.1	bone marrow stromal cell antigen 1	GO:0003953,GO:0005886,GO:0016740,GO:0016849,GO:0030890,GO:0031225,GO:0050135,GO:0061809	NAD+ nucleosidase activity|plasma membrane|transferase activity|phosphorus-oxygen lyase activity|positive regulation of B cell proliferation|anchored component of membrane|NAD(P)+ nucleosidase activity|NAD+ nucleotidase, cyclic ADP-ribose generating	ko04972,ko00760,ko04970	Pancreatic secretion|Nicotinate and nicotinamide metabolism|Salivary secretion
C11H2orf61	30.501	0.372667	2.8613	2.09407	1.06631	0.00421908	0.0126519	Up	0.744434	0.792089	0.451773	1.44089	1.30714	1.42123	GeneID:102180769,Genbank:XM_005709632.2	chromosome 11 C2orf61 homolog	GO:0001939,GO:0001940,GO:0003682,GO:0005634,GO:0005737,GO:0006325,GO:0042393,GO:0042585,GO:0044727,GO:0090116,GO:1901537	female pronucleus|male pronucleus|chromatin binding|nucleus|cytoplasm|chromatin organization|histone binding|germinal vesicle|DNA demethylation of male pronucleus|C-5 methylation of cytosine|positive regulation of DNA demethylation
C15H11orf96	41.2397	0.347005	5.43566	3.69661	1.8862	5.4593e-08	3.2051e-07	Up	0.236695	0.275312	0.370832	0.845913	1.14293	1.2911	GeneID:102181701,Genbank:XM_018059219.1	chromosome 15 C11orf96 homolog
C16H1orf174	1085.02	0.0687974	16.8359	2.23189	1.15827	1.33048e-63	3.77408e-62	Up	12.1044	11.6138	11.7976	24.8633	27.3962	27.2998	GeneID:102182715,Genbank:XM_018060458.1	chromosome 16 C1orf174 homolog	GO:0005634	nucleus
C19H17orf67	141.587	0.184963	9.41766	3.3448	1.74192	4.61252e-21	5.34582e-20	Up	1.83367	1.69127	2.02191	6.77111	6.41932	5.46988	GeneID:102181333,Genbank:XM_013971849.2	chromosome 19 C17orf67 homolog	GO:0005576	extracellular region
C1GALT1C1L	27.2584	0.398919	-3.98047	0.33266	-1.58788	6.87806e-05	0.000286336	Down	1.30682	1.04089	1.11079	0.362916	0.411538	0.379659	GeneID:106502602,Genbank:XM_013967577.2	C1GALT1-specific chaperone 1 like	GO:0016021,GO:0016263,GO:0016267	integral component of membrane|glycoprotein-N-acetylgalactosamine 3-beta-galactosyltransferase activity|O-glycan processing, core 1	ko00512	Mucin type O-Glycan biosynthesis
C1H21orf62	23.7462	0.435606	3.02829	2.49518	1.31914	0.00245944	0.00776707	Up	0.200679	0.131299	0.246057	0.488305	0.595256	0.369442	GeneID:102175800,Genbank:XM_005674685.3	chromosome 1 C21orf62 homolog
C1H3orf80	78.6698	0.41243	11.7212	28.5255	4.83418	9.92452e-32	1.58141e-30	Up	0.148901	0.176802	0.0709996	3.61937	3.57103	4.07457	GeneID:108636026,Genbank:XM_018048318.1	chromosome 1 C3orf80 homolog	GO:0016021	integral component of membrane
C1QL3	34.5572	0.34856	-3.26183	0.454722	-1.13694	0.00110695	0.00373986	Down	0.285028	0.227521	0.277147	0.124941	0.0971518	0.138707	GeneID:102181968,Genbank:XM_005688053.3	complement C1q like 3	GO:0005576,GO:0005581,GO:0042802,GO:0050807	extracellular region|collagen trimer|identical protein binding|regulation of synapse organization
C1QTNF1	119.536	0.235579	11.9006	6.98144	2.80352	1.17538e-32	1.92867e-31	Up	0.209903	0.206509	0.206847	1.51203	1.7163	1.14209	GeneID:102176825,Genbank:XM_018063665.1	C1q and tumor necrosis factor related protein 1	GO:0005518,GO:0005581,GO:0005615,GO:0005887,GO:0007204,GO:0010544,GO:0010628,GO:0010906,GO:0043410,GO:0051260,GO:0051897,GO:0070208,GO:0090331,GO:2000860	collagen binding|collagen trimer|extracellular space|integral component of plasma membrane|positive regulation of cytosolic calcium ion concentration|negative regulation of platelet activation|positive regulation of gene expression|regulation of glucose metabolic process|positive regulation of MAPK cascade|protein homooligomerization|positive regulation of protein kinase B signaling|protein heter…
C1R	2256.06	0.0499401	25.7276	2.43655	1.28484	5.74252e-146	3.73917e-144	Up	11.7618	12.0921	12.0135	28.4632	30.1041	29.1686	GeneID:102188835,Genbank:XM_005680921.3	complement C1r	GO:0004252,GO:0005509,GO:0005576,GO:0005615,GO:0006955,GO:0006956,GO:0006958,GO:0008236,GO:0030449,GO:0031638,GO:0045087,GO:0070062,GO:0072562	serine-type endopeptidase activity|calcium ion binding|extracellular region|extracellular space|immune response|complement activation|complement activation, classical pathway|serine-type peptidase activity|regulation of complement activation|zymogen activation|innate immune response|extracellular exosome|blood microparticle	ko04610,ko04145	Complement and coagulation cascades|Phagosome
C2	64.4749	0.383768	10.7577	17.4903	4.12848	5.44881e-27	7.65988e-26	Up	0.0679197	0.0345628	0.072868	0.967066	1.03309	1.09408	GeneID:102176085,Genbank:XM_013974002.2	complement C2	GO:0004252,GO:0005576,GO:0006958,GO:0045087,GO:0046872	serine-type endopeptidase activity|extracellular region|complement activation, classical pathway|innate immune response|metal ion binding	ko04610	Complement and coagulation cascades
C21H14orf28	448.367	0.116529	8.79899	2.03544	1.02534	1.38058e-18	1.45204e-17	Up	2.63396	1.96936	1.86637	4.3313	4.59007	4.29117	GeneID:102176736,Genbank:XM_018066561.1	chromosome 21 C14orf28 homolog
C23H6orf25	73.428	0.251768	-6.93342	0.298207	-1.74561	4.10773e-12	3.21548e-11	Down	1.11678	1.16678	1.04616	0.252503	0.372232	0.367926	GeneID:102179996,Genbank:XM_018038624.1	chromosome 23 C6orf25 homolog	GO:0005783,GO:0005794,GO:0005886,GO:0007229,GO:0007596,GO:0008201,GO:0009968,GO:0016021,GO:0030168,GO:0030218,GO:0030219,GO:0030220,GO:0035855	endoplasmic reticulum|Golgi apparatus|plasma membrane|integrin-mediated signaling pathway|blood coagulation|heparin binding|negative regulation of signal transduction|integral component of membrane|platelet activation|erythrocyte differentiation|megakaryocyte differentiation|platelet formation|megakaryocyte development
C26H10orf131	72.7813	0.242935	4.1703	2.01826	1.01311	3.04196e-05	0.000132773	Up	1.55894	1.2183	1.2212	2.40046	2.63468	3.05596	GeneID:102172322,Genbank:XM_018041123.1	chromosome 26 C10orf131 homolog
C27H8orf4	73.8119	0.261297	8.01497	4.27015	2.09429	1.10165e-15	1.03078e-14	Up	0.461092	0.595623	0.422808	2.22773	2.26073	1.84522	GeneID:102185060,Genbank:XM_005698882.3	chromosome 27 C8orf4 homolog	GO:0002264,GO:0005112,GO:0005634,GO:0005730,GO:0005737,GO:0005829,GO:0005886,GO:0006915,GO:0010739,GO:0016607,GO:0034605,GO:0043066,GO:0043620,GO:0045746,GO:1900020,GO:1901224,GO:1902806,GO:1903706	endothelial cell activation involved in immune response|Notch binding|nucleus|nucleolus|cytoplasm|cytosol|plasma membrane|apoptotic process|positive regulation of protein kinase A signaling|nuclear speck|cellular response to heat|negative regulation of apoptotic process|regulation of DNA-templated transcription in response to stress|negative regulation of Notch signaling pathway|positive regulati…
C28H10orf10	31.6137	0.37002	4.02598	2.80829	1.48969	5.67383e-05	0.000239192	Up	0.202911	0.192746	0.270908	0.676828	0.627069	0.581077	GeneID:102186187,Genbank:XM_018042265.1	chromosome 28 C10orf10 homolog	GO:0005737,GO:0005739,GO:0005777,GO:0006914,GO:0010506	cytoplasm|mitochondrion|peroxisome|autophagy|regulation of autophagy
C3	10782.8	0.0962246	49.7885	27.6821	4.79088	0	0	Up	2.97145	3.57109	3.7272	93.8223	95.9626	95.7381	GeneID:100860826,Genbank:XM_018050944.1	complement C3	GO:0001934,GO:0004866,GO:0005615,GO:0006631,GO:0006954,GO:0006957,GO:0006958,GO:0010828,GO:0010866,GO:0010884,GO:0031715,GO:0045745	positive regulation of protein phosphorylation|endopeptidase inhibitor activity|extracellular space|fatty acid metabolic process|inflammatory response|complement activation, alternative pathway|complement activation, classical pathway|positive regulation of glucose transmembrane transport|regulation of triglyceride biosynthetic process|positive regulation of lipid storage|C5L2 anaphylatoxin chemo…	ko04610,ko04145	Complement and coagulation cascades|Phagosome
C3H1orf226	15.8977	0.572493	3.53507	4.06655	2.0238	0.000407662	0.0014919	Up	0.0197053	0.0133701	0.028188	0.0489471	0.0856361	0.115996	GeneID:102181452,Genbank:XM_018046419.1	chromosome 3 C1orf226 homolog	GO:0003062,GO:0005634,GO:0005739,GO:0005829,GO:0005901,GO:0010628,GO:0010750,GO:0030018,GO:0030315,GO:0033017,GO:0042383,GO:0045428,GO:0045429,GO:0048471,GO:0050998,GO:0050999,GO:0051000,GO:0060307,GO:0098901,GO:0098974,GO:0098978,GO:1901381,GO:1901841,GO:1902261,GO:1902514,GO:1903762,GO:2000170	regulation of heart rate by chemical signal|nucleus|mitochondrion|cytosol|caveola|positive regulation of gene expression|positive regulation of nitric oxide mediated signal transduction|Z disc|T-tubule|sarcoplasmic reticulum membrane|sarcolemma|regulation of nitric oxide biosynthetic process|positive regulation of nitric oxide biosynthetic process|perinuclear region of cytoplasm|nitric-oxide synt…	ko04713	Circadian entrainment
C7H19orf38	130.094	0.216783	11.8825	5.9625	2.57592	1.45973e-32	2.37891e-31	Up	0.753236	0.715502	0.399068	3.59945	3.524	4.01051	GeneID:102185262,Genbank:XM_005682370.3	chromosome 7 C19orf38 homolog	GO:0016021	integral component of membrane
C7H19orf66	167.953	0.159969	7.65752	2.3375	1.22497	1.89556e-14	1.67616e-13	Up	1.78703	1.76132	2.08092	4.24532	4.4871	4.48906	GeneID:102179755,Genbank:XM_018051015.1	chromosome 7 C19orf66 homolog	GO:0003723,GO:0005634,GO:0005737,GO:0034340,GO:0034341,GO:0034342,GO:0045071,GO:0051607	RNA binding|nucleus|cytoplasm|response to type I interferon|response to interferon-gamma|response to type III interferon|negative regulation of viral genome replication|defense response to virus
C8H8orf58	54.4719	0.287652	-3.54414	0.493295	-1.01948	0.0003939	0.00144534	Down	0.489212	0.446831	0.424668	0.253719	0.151427	0.269415	GeneID:102180593,Genbank:XM_018052316.1	chromosome 8 C8orf58 homolog
CA12	6844.1	0.0611973	90.6263	46.7239	5.54609	0	0	Up	0.573289	0.675476	0.63293	29.989	28.5896	29.6754	GeneID:102171159,Genbank:XM_005685677.3	carbonic anhydrase 12	GO:0004089,GO:0005886,GO:0008270,GO:0015701,GO:0016021,GO:0055064	carbonate dehydratase activity|plasma membrane|zinc ion binding|bicarbonate transport|integral component of membrane|chloride ion homeostasis	ko00910	Nitrogen metabolism
CACNA1A	6038.73	0.0405339	35.8902	2.74113	1.45477	4.3375e-282	6.68115e-280	Up	7.12549	7.67189	7.58877	19.8854	21.1596	20.5655	GeneID:102168441,Genbank:XM_018051221.1	calcium voltage-gated channel subunit alpha1 A			ko04010,ko04725,ko04726,ko04723,ko04727,ko04730,ko04020,ko04728,ko04742,ko04721,ko04724	MAPK signaling pathway|Cholinergic synapse|Serotonergic synapse|Retrograde endocannabinoid signaling|GABAergic synapse|Long-term depression|Calcium signaling pathway|Dopaminergic synapse|Taste transduction|Synaptic vesicle cycle|Glutamatergic synapse
CACNA1C	783.227	0.0893833	-16.1003	0.368797	-1.4391	2.53682e-58	6.63137e-57	Down	2.79067	3.17143	3.26651	1.25299	1.05026	1.11837	GeneID:100861292,Genbank:XM_018048697.1	calcium voltage-gated channel subunit alpha1 C	GO:0002095,GO:0002520,GO:0005245,GO:0005516,GO:0005737,GO:0005886,GO:0005887,GO:0005891,GO:0006816,GO:0006874,GO:0006939,GO:0007204,GO:0007268,GO:0007507,GO:0007628,GO:0008217,GO:0008331,GO:0008542,GO:0009986,GO:0010881,GO:0014069,GO:0016020,GO:0016021,GO:0017156,GO:0019229,GO:0019899,GO:0019904,GO:0030018,GO:0030054,GO:0030073,GO:0030252,GO:0030315,GO:0030425,GO:0031369,GO:0032991,GO:0035115,GO:…	caveolar macromolecular signaling complex|immune system development|voltage-gated calcium channel activity|calmodulin binding|cytoplasm|plasma membrane|integral component of plasma membrane|voltage-gated calcium channel complex|calcium ion transport|cellular calcium ion homeostasis|smooth muscle contraction|positive regulation of cytosolic calcium ion concentration|chemical synaptic transmission|…	ko04924,ko04727,ko04728,ko04261,ko04925,ko04911,ko04713,ko04724,ko04024,ko04010,ko04725,ko04723,ko04270,ko04020,ko04912,ko04742,ko04022,ko04726,ko04720,ko04921,ko04260	Renin secretion|GABAergic synapse|Dopaminergic synapse|Adrenergic signaling in cardiomyocytes|Aldosterone synthesis and secretion|Insulin secretion|Circadian entrainment|Glutamatergic synapse|cAMP signaling pathway|MAPK signaling pathway|Cholinergic synapse|Retrograde endocannabinoid signaling|Vascular smooth muscle contraction|Calcium signaling pathway|GnRH signaling pathway|Taste transduction|c…
CACNA1G	843.683	0.0873961	-20.134	0.295323	-1.75964	3.71471e-90	1.44995e-88	Down	3.22199	3.47777	3.8014	0.989472	1.13839	0.985542	GeneID:102187163,Genbank:XM_018064871.1	calcium voltage-gated channel subunit alpha1 G	GO:0005737,GO:0005886,GO:0005891,GO:0007268,GO:0008332,GO:0010045,GO:0019228,GO:0034765,GO:0042391,GO:0045956,GO:0060371,GO:0070509,GO:0070588,GO:0086002,GO:0086010,GO:0086015,GO:0086016,GO:0086018,GO:0086027,GO:0086045,GO:0086046,GO:0086056,GO:0086059,GO:0086091,GO:0097110	cytoplasm|plasma membrane|voltage-gated calcium channel complex|chemical synaptic transmission|low voltage-gated calcium channel activity|response to nickel cation|neuronal action potential|regulation of ion transmembrane transport|regulation of membrane potential|positive regulation of calcium ion-dependent exocytosis|regulation of atrial cardiac muscle cell membrane depolarization|calcium ion i…	ko04713,ko04925,ko04020,ko04010	Circadian entrainment|Aldosterone synthesis and secretion|Calcium signaling pathway|MAPK signaling pathway
CACNB4	79.1389	0.268072	8.51415	4.86489	2.28241	1.67812e-17	1.6929e-16	Up	0.0861967	0.0820673	0.0556848	0.313763	0.330289	0.445908	GeneID:102179332,Genbank:XM_005676129.3	calcium voltage-gated channel auxiliary subunit beta 4	GO:0005262,GO:0005829,GO:0005886,GO:0005891,GO:0007268,GO:0007528,GO:0008331,GO:0009898,GO:0045202,GO:0051899,GO:0070588,GO:1901385	calcium channel activity|cytosol|plasma membrane|voltage-gated calcium channel complex|chemical synaptic transmission|neuromuscular junction development|high voltage-gated calcium channel activity|cytoplasmic side of plasma membrane|synapse|membrane depolarization|calcium ion transmembrane transport|regulation of voltage-gated calcium channel activity	ko04010,ko04261,ko04921,ko04260	MAPK signaling pathway|Adrenergic signaling in cardiomyocytes|Oxytocin signaling pathway|Cardiac muscle contraction
CADM3	193.715	0.171815	7.09127	2.32686	1.21838	1.32886e-12	1.06823e-11	Up	0.971995	0.741939	0.563681	1.83177	1.83933	1.64252	GeneID:102169922,Genbank:XM_018046350.1	cell adhesion molecule 3	GO:0005911,GO:0007156,GO:0007157,GO:0008104,GO:0042803,GO:0098688,GO:0099056	cell-cell junction|homophilic cell adhesion via plasma membrane adhesion molecules|heterophilic cell-cell adhesion via plasma membrane cell adhesion molecules|protein localization|protein homodimerization activity|parallel fiber to Purkinje cell synapse|integral component of presynaptic membrane	ko04514	Cell adhesion molecules (CAMs)
CADM4	31.0025	0.38809	3.45622	2.53384	1.34132	0.000547807	0.0019589	Up	0.131939	0.167852	0.272618	0.468187	0.584004	0.409322	GeneID:102184188,Genbank:XM_018062531.1	cell adhesion molecule 4	GO:0007155,GO:0016021	cell adhesion|integral component of membrane
CADPS2	504.712	0.0955094	10.5275	2.0076	1.00547	6.45415e-26	8.75528e-25	Up	1.52138	1.52945	1.59284	3.21936	2.90257	3.24206	GeneID:102186458,Genbank:XM_018046978.1	calcium dependent secretion activator 2	GO:0005654,GO:0008289,GO:0009267,GO:0015031,GO:0016082,GO:0030054,GO:0030659,GO:0042734,GO:0043231,GO:0045211,GO:0045921,GO:0046872,GO:0098688,GO:0098978,GO:1990504	nucleoplasm|lipid binding|cellular response to starvation|protein transport|synaptic vesicle priming|cell junction|cytoplasmic vesicle membrane|presynaptic membrane|intracellular membrane-bounded organelle|postsynaptic membrane|positive regulation of exocytosis|metal ion binding|parallel fiber to Purkinje cell synapse|glutamatergic synapse|dense core granule exocytosis
CALCRL	250.755	0.13345	7.77278	2.05235	1.03728	7.67845e-15	6.92421e-14	Up	0.831678	0.87134	0.690489	1.60928	1.67252	1.64383	GeneID:100861156,Genbank:XM_005675875.3	calcitonin receptor like receptor	GO:0001525,GO:0001605,GO:0001635,GO:0004948,GO:0005886,GO:0007166,GO:0016021,GO:0031623,GO:0043235	angiogenesis|adrenomedullin receptor activity|calcitonin gene-related peptide receptor activity|calcitonin receptor activity|plasma membrane|cell surface receptor signaling pathway|integral component of membrane|receptor internalization|receptor complex	ko04080,ko04270	Neuroactive ligand-receptor interaction|Vascular smooth muscle contraction
CAPN13	37.9315	0.384296	-5.90281	0.207557	-2.26842	3.57371e-09	2.3133e-08	Down	0.220146	0.292643	0.325625	0.0765248	0.0694218	0.0300207	GeneID:102191342,Genbank:XM_018055476.1	calpain 13	GO:0004198,GO:0005509,GO:0005737,GO:0006508	calcium-dependent cysteine-type endopeptidase activity|calcium ion binding|cytoplasm|proteolysis
CAPNS2	6.50781	1.02762	-3.07166	0.112149	-3.15651	0.0021287	0.00679446	Down	0.389465	0.279797	0.131087	0	0.0221248	0.0656067	GeneID:102184650,Genbank:XM_005691986.3	calpain small subunit 2
CATSPERB	84.0054	0.232124	-5.58596	0.407074	-1.29664	2.32416e-08	1.41374e-07	Down	0.94233	0.800419	0.77703	0.271532	0.355808	0.399035	GeneID:102182635,Genbank:XM_013973131.2	cation channel sperm associated auxiliary subunit beta	GO:0005886,GO:0005929,GO:0007275,GO:0007283,GO:0030154,GO:0035036,GO:0036128	plasma membrane|cilium|multicellular organism development|spermatogenesis|cell differentiation|sperm-egg recognition|CatSper complex
CBFA2T3	81.3503	0.233186	-7.22742	0.310932	-1.68533	4.92252e-13	4.04794e-12	Down	0.678602	0.62105	0.642131	0.212802	0.20321	0.190817	GeneID:102191072,Genbank:XM_018061868.1	CBFA2/RUNX1 translocation partner 3
CC2D2B	32.9195	0.383815	3.6845	2.66506	1.41417	0.00022915	0.000874885	Up	0.350203	0.249495	0.333971	1.04387	0.541129	0.919306	GeneID:102189822,Genbank:XM_005698268.2	coiled-coil and C2 domain containing 2B
CCBE1	149.027	0.201652	12.4692	5.71377	2.51444	1.09885e-35	1.92669e-34	Up	0.722182	0.666948	0.382616	3.48807	3.34513	3.29367	GeneID:102175176,Genbank:XM_018039646.1	collagen and calcium binding EGF domains 1	GO:0001946,GO:0002020,GO:0002040,GO:0005509,GO:0005518,GO:0005581,GO:0005615,GO:0010575,GO:0010954,GO:0031012,GO:0048845,GO:1900748	lymphangiogenesis|protease binding|sprouting angiogenesis|calcium ion binding|collagen binding|collagen trimer|extracellular space|positive regulation of vascular endothelial growth factor production|positive regulation of protein processing|extracellular matrix|venous blood vessel morphogenesis|positive regulation of vascular endothelial growth factor signaling pathway
CCDC136	1165.83	0.0637133	-19.0705	0.430759	-1.21505	4.43792e-81	1.56971e-79	Down	7.02558	7.19079	7.2056	3.06219	3.09374	3.10857	GeneID:108633188,Genbank:XM_018046964.1	coiled-coil domain containing 136	GO:0001675,GO:0002080,GO:0007283,GO:0007338,GO:0016021	acrosome assembly|acrosomal membrane|spermatogenesis|single fertilization|integral component of membrane
CCDC146	153.025	0.20422	14.5654	7.8601	2.97455	4.66409e-48	1.03747e-46	Up	0.22741	0.195284	0.304973	2.00481	1.93539	1.82482	GeneID:102188649,Genbank:XM_005679099.3	coiled-coil domain containing 146	GO:0005814	centriole
CCDC159	104.882	0.236339	4.60815	2.12739	1.08909	4.06258e-06	1.99645e-05	Up	0.860498	1.13177	0.656491	1.36702	2.23736	2.03456	GeneID:102188581,Genbank:XM_018051109.1	coiled-coil domain containing 159
CCDC170	8.60872	0.882029	3.04943	6.45171	2.68968	0.00229278	0.00728251	Up	0	0.0152574	0.0190618	0.0212785	0.106169	0.0954009	GeneID:102189212,Genbank:XM_013966606.2	coiled-coil domain containing 170
CCDC80	11899	0.0320472	60.5072	3.83462	1.93908	0	0	Up	28.6203	29.068	29.3283	113.514	110.863	110.659	GeneID:102173884,Genbank:XM_018065994.1	coiled-coil domain containing 80	GO:0001968,GO:0005604,GO:0005614,GO:0008201,GO:0009617,GO:0010811,GO:0030198	fibronectin binding|basement membrane|interstitial matrix|heparin binding|response to bacterium|positive regulation of cell-substrate adhesion|extracellular matrix organization
CCDC85A	61.5861	0.292326	-5.60079	0.321467	-1.63726	2.13373e-08	1.30233e-07	Down	0.469169	0.494155	0.551474	0.104537	0.142251	0.23955	GeneID:102176429,Genbank:XM_018055267.1	coiled-coil domain containing 85A
CCDC88C	46.7032	0.331803	3.89153	2.44735	1.29122	9.96145e-05	0.000403215	Up	0.0597745	0.0640377	0.129009	0.197597	0.24306	0.183189	GeneID:102182348,Genbank:XM_018066131.1	coiled-coil domain containing 88C	GO:0001932,GO:0005737,GO:0005813,GO:0008017,GO:0016055,GO:0030165,GO:0030705,GO:0031098,GO:0031122,GO:0031648,GO:0043621,GO:0051260,GO:0051959	regulation of protein phosphorylation|cytoplasm|centrosome|microtubule binding|Wnt signaling pathway|PDZ domain binding|cytoskeleton-dependent intracellular transport|stress-activated protein kinase signaling cascade|cytoplasmic microtubule organization|protein destabilization|protein self-association|protein homooligomerization|dynein light intermediate chain binding
CCL20	2395.29	0.169117	44.469	183.606	7.52047	0	0	Up	0.627271	0.841537	0.73415	133.856	135.364	136.548	GeneID:102170644,Genbank:XM_005676645.3	C-C motif chemokine ligand 20	GO:0002548,GO:0005615,GO:0005622,GO:0006935,GO:0006954,GO:0007186,GO:0008009,GO:0030593,GO:0031731,GO:0035584,GO:0043547,GO:0048020,GO:0048247,GO:0060326,GO:0070098,GO:0070374,GO:0071346,GO:0071347,GO:0071356,GO:0072678,GO:0072679,GO:2000406	monocyte chemotaxis|extracellular space|intracellular|chemotaxis|inflammatory response|G protein-coupled receptor signaling pathway|chemokine activity|neutrophil chemotaxis|CCR6 chemokine receptor binding|calcium-mediated signaling using intracellular calcium source|positive regulation of GTPase activity|CCR chemokine receptor binding|lymphocyte chemotaxis|cell chemotaxis|chemokine-mediated signa…	ko04060,ko04062,ko04668	Cytokine-cytokine receptor interaction|Chemokine signaling pathway|TNF signaling pathway
CCL5	1073.12	0.284421	27.7582	238.033	7.89502	1.38769e-169	1.09224e-167	Up	0.168223	0.199744	0.374326	57.127	62.0053	59.8696	GeneID:102171272,Genbank:XM_005693201.3	C-C motif chemokine ligand 5	GO:0000165,GO:0002548,GO:0004435,GO:0004672,GO:0005615,GO:0005737,GO:0006816,GO:0006874,GO:0006887,GO:0006954,GO:0007159,GO:0007186,GO:0007267,GO:0008009,GO:0009615,GO:0009636,GO:0010759,GO:0010820,GO:0014068,GO:0014911,GO:0016004,GO:0030298,GO:0030593,GO:0031328,GO:0031584,GO:0031663,GO:0031726,GO:0031729,GO:0031730,GO:0033634,GO:0034112,GO:0042056,GO:0042102,GO:0042119,GO:0042531,GO:0042803,GO:…	MAPK cascade|monocyte chemotaxis|phosphatidylinositol phospholipase C activity|protein kinase activity|extracellular space|cytoplasm|calcium ion transport|cellular calcium ion homeostasis|exocytosis|inflammatory response|leukocyte cell-cell adhesion|G protein-coupled receptor signaling pathway|cell-cell signaling|chemokine activity|response to virus|response to toxic substance|positive regulation…	ko04060,ko04062,ko04620,ko04621,ko04668,ko04623	Cytokine-cytokine receptor interaction|Chemokine signaling pathway|Toll-like receptor signaling pathway|NOD-like receptor signaling pathway|TNF signaling pathway|Cytosolic DNA-sensing pathway
CD14	3409.35	0.0517278	41.2441	4.38769	2.13346	0	0	Up	8.35506	8.6104	9.41162	39.5845	39.5453	37.1342	GeneID:102177056,Genbank:XM_005683042.3	CD14 molecule	GO:0001530,GO:0005576,GO:0005794,GO:0006954,GO:0009617,GO:0009897,GO:0009986,GO:0031362,GO:0031663,GO:0032481,GO:0032729,GO:0032760,GO:0034142,GO:0045087,GO:0045121,GO:0046696,GO:0050715,GO:0071222,GO:0071726,GO:0071727,GO:1901224,GO:2000484	lipopolysaccharide binding|extracellular region|Golgi apparatus|inflammatory response|response to bacterium|external side of plasma membrane|cell surface|anchored component of external side of plasma membrane|lipopolysaccharide-mediated signaling pathway|positive regulation of type I interferon production|positive regulation of interferon-gamma production|positive regulation of tumor necrosis fac…	ko04620,ko04010,ko04145,ko04640,ko04810,ko04064	Toll-like receptor signaling pathway|MAPK signaling pathway|Phagosome|Hematopoietic cell lineage|Regulation of actin cytoskeleton|NF-kappa B signaling pathway
CD248	15992.1	0.0400379	-25.2245	0.496569	-1.00993	2.15902e-140	1.2995e-138	Down	182.158	191.636	193.985	98.9071	89.2695	94.9122	GeneID:102177697,Genbank:XM_005700007.3	CD248 molecule
CD274	194.331	0.185048	15.5048	7.30633	2.86915	3.21702e-54	7.9046e-53	Up	0.560338	0.7431	1.05254	5.63971	5.93615	5.77023	GeneID:102179284,Genbank:XM_005683693.3	CD274 molecule	GO:0002845,GO:0005886,GO:0006955,GO:0007165,GO:0007166,GO:0009897,GO:0009986,GO:0016021,GO:0030335,GO:0031295,GO:0031901,GO:0032689,GO:0032693,GO:0034097,GO:0042102,GO:0042130,GO:0046007,GO:0055038,GO:0070062,GO:0071222,GO:1901998,GO:1903556,GO:1905404,GO:2000562,GO:2001181,GO:2001186	positive regulation of tolerance induction to tumor cell|plasma membrane|immune response|signal transduction|cell surface receptor signaling pathway|external side of plasma membrane|cell surface|integral component of membrane|positive regulation of cell migration|T cell costimulation|early endosome membrane|negative regulation of interferon-gamma production|negative regulation of interleukin-10 p…	ko04514	Cell adhesion molecules (CAMs)
CD40	359.889	0.145889	22.862	10.0932	3.33531	1.10975e-115	5.51987e-114	Up	1.09144	1.21495	0.992058	9.94869	11.3475	12.0627	GeneID:102183249,Genbank:XM_005688619.3	CD40 molecule	GO:0009897,GO:0016021,GO:0038023,GO:0042113,GO:0050776	external side of plasma membrane|integral component of membrane|signaling receptor activity|B cell activation|regulation of immune response	ko04060,ko04620,ko04514,ko04672,ko04064	Cytokine-cytokine receptor interaction|Toll-like receptor signaling pathway|Cell adhesion molecules (CAMs)|Intestinal immune network for IgA production|NF-kappa B signaling pathway
CD44	24596	0.0378619	42.2173	3.02813	1.59843	0	0	Up	90.9433	87.7855	94.267	270.026	292.374	267.687	GeneID:102182426,Genbank:XM_018059241.1	CD44 molecule (Indian blood group)	GO:0001558,GO:0001658,GO:0002246,GO:0002821,GO:0002906,GO:0004888,GO:0005114,GO:0005154,GO:0005540,GO:0005634,GO:0005794,GO:0005829,GO:0005886,GO:0005902,GO:0006954,GO:0007155,GO:0009897,GO:0009986,GO:0010628,GO:0016021,GO:0016055,GO:0016323,GO:0016324,GO:0016477,GO:0019221,GO:0019901,GO:0030214,GO:0031175,GO:0031258,GO:0032991,GO:0033031,GO:0033138,GO:0033674,GO:0034116,GO:0034238,GO:0035692,GO:…	regulation of cell growth|branching involved in ureteric bud morphogenesis|wound healing involved in inflammatory response|positive regulation of adaptive immune response|negative regulation of mature B cell apoptotic process|transmembrane signaling receptor activity|type II transforming growth factor beta receptor binding|epidermal growth factor receptor binding|hyaluronic acid binding|nucleus|G…	ko04640,ko04512	Hematopoietic cell lineage|ECM-receptor interaction
CD47	26397.3	0.0331149	38.1864	2.4025	1.26454	0	0	Up	72.4588	69.9773	69.074	172.086	163.569	174.492	GeneID:102171100,Genbank:XM_018063270.1	CD47 molecule	GO:0005887,GO:0007155,GO:0022409,GO:0050729,GO:0050766,GO:0070053,GO:0070062	integral component of plasma membrane|cell adhesion|positive regulation of cell-cell adhesion|positive regulation of inflammatory response|positive regulation of phagocytosis|thrombospondin receptor activity|extracellular exosome	ko04512	ECM-receptor interaction
CD7	21.2398	0.600332	5.66089	10.5444	3.39841	1.50592e-08	9.31848e-08	Up	0.036627	0.0869804	0.0116431	0.415907	0.636699	0.361284	GeneID:102187527,Genbank:XM_018065405.1	CD7 molecule	GO:0002250,GO:0005886,GO:0006955,GO:0007169,GO:0016020,GO:0016021,GO:0038023,GO:0042110	adaptive immune response|plasma membrane|immune response|transmembrane receptor protein tyrosine kinase signaling pathway|membrane|integral component of membrane|signaling receptor activity|T cell activation	ko04640	Hematopoietic cell lineage
CD9	13365	0.0348786	32.0284	2.16911	1.11711	4.3941e-225	4.66263e-223	Up	178.091	177.134	171.017	389.243	366.947	389.748	GeneID:100860808,Genbank:NM_001285671.1	CD9 molecule	GO:0005178,GO:0005887,GO:0007155,GO:0007166,GO:0007342,GO:0008285,GO:0016020,GO:0030913,GO:0031623,GO:0071404,GO:0090331	integrin binding|integral component of plasma membrane|cell adhesion|cell surface receptor signaling pathway|fusion of sperm to egg plasma membrane involved in single fertilization|negative regulation of cell proliferation|membrane|paranodal junction assembly|receptor internalization|cellular response to low-density lipoprotein particle stimulus|negative regulation of platelet aggregation	ko04640	Hematopoietic cell lineage
CDA	39.9563	0.393976	6.863	6.51542	2.70386	6.74278e-12	5.21828e-11	Up	0.35306	0.0845478	0.217862	1.54762	1.28363	1.46703	GeneID:102191092,Genbank:XM_018055031.1	cytidine deaminase	GO:0001882,GO:0004126,GO:0005829,GO:0008270,GO:0009972,GO:0030308,GO:0042802,GO:0042803,GO:0045980,GO:0051289	nucleoside binding|cytidine deaminase activity|cytosol|zinc ion binding|cytidine deamination|negative regulation of cell growth|identical protein binding|protein homodimerization activity|negative regulation of nucleotide metabolic process|protein homotetramerization	ko00983,ko00240	Drug metabolism - other enzymes|Pyrimidine metabolism
CDC20B	249.737	0.145246	-13.2032	0.264672	-1.91772	8.40515e-40	1.59475e-38	Down	5.73113	4.99582	4.6189	1.25079	1.46249	1.35834	GeneID:102191374,Genbank:XM_005694706.2	cell division cycle 20B	GO:0010997,GO:0097027,GO:1904668	anaphase-promoting complex binding|ubiquitin-protein transferase activator activity|positive regulation of ubiquitin protein ligase activity
CDC5L	5649.25	0.0403135	31.5763	2.41655	1.27295	7.81977e-219	8.05886e-217	Up	11.7683	11.9257	11.9342	27.3419	29.7488	29.3459	GeneID:100861007,Genbank:XM_005696360.3	cell division cycle 5 like	GO:0000398,GO:0000974,GO:0000977,GO:0001228,GO:0003723,GO:0005662,GO:0005737,GO:0006281,GO:0007049,GO:0016607,GO:0071007,GO:0071987,GO:0072422	mRNA splicing, via spliceosome|Prp19 complex|RNA polymerase II regulatory region sequence-specific DNA binding|DNA-binding transcription activator activity, RNA polymerase II-specific|RNA binding|DNA replication factor A complex|cytoplasm|DNA repair|cell cycle|nuclear speck|U2-type catalytic step 2 spliceosome|WD40-repeat domain binding|signal transduction involved in DNA damage checkpoint	ko03040	Spliceosome
CDH1	4.25493	1.37306	-2.61089	0.0833355	-3.58492	0.00903061	0.0248728	Down	0.035761	0.0155982	0.0682069	0	0	0.00975324	GeneID:102170451,Genbank:XM_005692180.3	cadherin 1	GO:0005509,GO:0005737,GO:0005768,GO:0005794,GO:0005886,GO:0005913,GO:0007043,GO:0007156,GO:0007416,GO:0008092,GO:0009986,GO:0016021,GO:0016339,GO:0016342,GO:0016600,GO:0030054,GO:0034332,GO:0042803,GO:0043296,GO:0044331,GO:0045296,GO:0098609	calcium ion binding|cytoplasm|endosome|Golgi apparatus|plasma membrane|cell-cell adherens junction|cell-cell junction assembly|homophilic cell adhesion via plasma membrane adhesion molecules|synapse assembly|cytoskeletal protein binding|cell surface|integral component of membrane|calcium-dependent cell-cell adhesion via plasma membrane cell adhesion molecules|catenin complex|flotillin complex|cel…	ko04390,ko04514,ko04520,ko04015	Hippo signaling pathway|Cell adhesion molecules (CAMs)|Adherens junction|Rap1 signaling pathway
CDH18	60.4787	0.281029	7.0194	3.92489	1.97265	2.22822e-12	1.77034e-11	Up	0.200435	0.149073	0.2132	0.681155	0.75194	0.787395	GeneID:102189245,Genbank:XM_018065791.1	cadherin 18	GO:0005509,GO:0005886,GO:0005913,GO:0007043,GO:0007156,GO:0008092,GO:0009986,GO:0016021,GO:0016339,GO:0016342,GO:0034332,GO:0042803,GO:0044331,GO:0045296,GO:0098609	calcium ion binding|plasma membrane|cell-cell adherens junction|cell-cell junction assembly|homophilic cell adhesion via plasma membrane adhesion molecules|cytoskeletal protein binding|cell surface|integral component of membrane|calcium-dependent cell-cell adhesion via plasma membrane cell adhesion molecules|catenin complex|adherens junction organization|protein homodimerization activity|cell-cel…
CDKN1C	16.4434	0.556844	-2.61261	0.364801	-1.45482	0.00898539	0.0247768	Down	0.204201	0.457218	0.311578	0.20289	0.065735	0.0909645	GeneID:108634245,Genbank:XM_018043545.1	cyclin dependent kinase inhibitor 1C	GO:0000122,GO:0001501,GO:0001822,GO:0001890,GO:0004861,GO:0005634,GO:0005737,GO:0007050,GO:0007096,GO:0007568,GO:0030099,GO:0030325,GO:0030511,GO:0035264,GO:0042326,GO:0042551,GO:0043010,GO:0044877,GO:0045893,GO:0050680,GO:0055123,GO:0060065,GO:0060669,GO:0071514,GO:1902746	negative regulation of transcription by RNA polymerase II|skeletal system development|kidney development|placenta development|cyclin-dependent protein serine/threonine kinase inhibitor activity|nucleus|cytoplasm|cell cycle arrest|regulation of exit from mitosis|aging|myeloid cell differentiation|adrenal gland development|positive regulation of transforming growth factor beta receptor signaling pa…	ko04110	Cell cycle
CDO1	62.9081	0.297377	3.73715	2.16047	1.11134	0.000186119	0.000720195	Up	0.821192	0.331155	0.679697	1.4515	1.46641	1.0649	GeneID:102190230,Genbank:XM_005685043.3	cysteine dioxygenase type 1	GO:0005506,GO:0017172,GO:0042412	iron ion binding|cysteine dioxygenase activity|taurine biosynthetic process	ko00430,ko00270	Taurine and hypotaurine metabolism|Cysteine and methionine metabolism
CEBPD	3629.5	0.0493649	39.9172	3.91906	1.97051	0	0	Up	20.1258	21.8896	22.5016	87.077	84.9292	81.94	GeneID:108637532,Genbank:XM_018058529.1	CCAAT/enhancer binding protein delta	GO:0003677,GO:0003700,GO:0005634	DNA binding|DNA-binding transcription factor activity|nucleus
CELF6	3.04394	1.55823	2.56726	16.0043	4.00039	0.0102505	0.0277631	Up	0	0.00663418	0	0.0555138	0.0188854	0.0373339	GeneID:102173572,Genbank:XM_018053547.1	CUGBP, Elav-like family member 6	GO:0000381,GO:0003723,GO:0003729,GO:0005634,GO:0005737,GO:0005829,GO:0006376,GO:1990904	regulation of alternative mRNA splicing, via spliceosome|RNA binding|mRNA binding|nucleus|cytoplasm|cytosol|mRNA splice site selection|ribonucleoprotein complex
CFB	4444.18	0.205936	28.1587	55.6718	5.79887	1.8766e-174	1.51024e-172	Up	1.10187	1.84304	1.52593	85.5162	79.4941	84.8488	GeneID:102175816,Genbank:XM_018038701.1	complement factor B	GO:0004252,GO:0005576,GO:0006957	serine-type endopeptidase activity|extracellular region|complement activation, alternative pathway	ko04610	Complement and coagulation cascades
CHI3L1	13302.7	0.0313695	68.7224	4.45613	2.15579	0	0	Up	67.6341	66.7482	69.3206	300.992	308.208	302.283	GeneID:100860825,Genbank:XM_005690369.3	chitinase 3 like 1	GO:0005615,GO:0005737,GO:0005783,GO:0005975,GO:0006915,GO:0006954,GO:0007250,GO:0008061,GO:0009612,GO:0010800,GO:0030246,GO:0030324,GO:0034612,GO:0045766,GO:0048471,GO:0051897,GO:0070374,GO:0070555,GO:0070741,GO:0071356,GO:0072606	extracellular space|cytoplasm|endoplasmic reticulum|carbohydrate metabolic process|apoptotic process|inflammatory response|activation of NF-kappaB-inducing kinase activity|chitin binding|response to mechanical stimulus|positive regulation of peptidyl-threonine phosphorylation|carbohydrate binding|lung development|response to tumor necrosis factor|positive regulation of angiogenesis|perinuclear re…
CHI3L2	6.76759	1.22504	3.48584	19.2971	4.27031	0.000490587	0.00176885	Up	0.0137085	0.0139519	0	0.13134	0.251538	0.143943	GeneID:102181178,Genbank:XM_005677907.3	chitinase 3 like 2	GO:0005576,GO:0005615,GO:0005975,GO:0008061,GO:0016787,GO:0030246	extracellular region|extracellular space|carbohydrate metabolic process|chitin binding|hydrolase activity|carbohydrate binding
CHN1	317.327	0.11843	-10.4421	0.424353	-1.23666	1.59171e-25	2.12104e-24	Down	4.00427	4.28782	4.28921	1.66671	1.7686	1.92023	GeneID:102181543,Genbank:XM_018064906.1	chimerin 1	GO:0005070,GO:0005096,GO:0005829,GO:0008045,GO:0035556,GO:0046872,GO:0046875,GO:0048013,GO:0050770,GO:0051056	SH3/SH2 adaptor activity|GTPase activator activity|cytosol|motor neuron axon guidance|intracellular signal transduction|metal ion binding|ephrin receptor binding|ephrin receptor signaling pathway|regulation of axonogenesis|regulation of small GTPase mediated signal transduction
CHODL	84.2134	0.296273	11.4674	10.5377	3.39749	1.92274e-30	2.98087e-29	Up	0.134784	0.0731608	0.179951	1.37745	1.49257	1.26087	GeneID:102180425,Genbank:XM_018051724.1	chondrolectin
CHRD	18.0842	0.544485	-3.00221	0.322046	-1.63466	0.00268025	0.00841247	Down	0.23343	0.121998	0.156429	0.100742	0.0426494	0.0240892	GeneID:102181631,Genbank:XM_018047097.1	chordin	GO:0001501,GO:0001649,GO:0001702,GO:0001707,GO:0002053,GO:0005615,GO:0008201,GO:0019955,GO:0021919,GO:0030336,GO:0030514,GO:0030900,GO:0033504,GO:0045545,GO:0045668,GO:0045785	skeletal system development|osteoblast differentiation|gastrulation with mouth forming second|mesoderm formation|positive regulation of mesenchymal cell proliferation|extracellular space|heparin binding|cytokine binding|BMP signaling pathway involved in spinal cord dorsal/ventral patterning|negative regulation of cell migration|negative regulation of BMP signaling pathway|forebrain development|fl…	ko04350	TGF-beta signaling pathway
CHRM2	2042.35	0.0514643	-22.9668	0.44075	-1.18197	1.00126e-116	5.01504e-115	Down	12.187	11.6905	11.7187	5.10772	5.30606	5.3333	GeneID:102169456,Genbank:XM_005679508.3	cholinergic receptor muscarinic 2	GO:0004930,GO:0004993,GO:0005886,GO:0005887,GO:0006940,GO:0007186,GO:0007187,GO:0007188,GO:0007197,GO:0007207,GO:0007213,GO:0007268,GO:0007399,GO:0008016,GO:0008144,GO:0009615,GO:0016021,GO:0016907,GO:0030054,GO:0030425,GO:0030594,GO:0030665,GO:0032279,GO:0032280,GO:0043025,GO:0043679,GO:0061024,GO:0098978,GO:0098981,GO:0099055,GO:0099056,GO:1990763,GO:2000300	G protein-coupled receptor activity|G protein-coupled serotonin receptor activity|plasma membrane|integral component of plasma membrane|regulation of smooth muscle contraction|G protein-coupled receptor signaling pathway|G protein-coupled receptor signaling pathway, coupled to cyclic nucleotide second messenger|adenylate cyclase-modulating G protein-coupled receptor signaling pathway|adenylate cy…	ko04024,ko04725,ko04020,ko04810,ko04080,ko04151	cAMP signaling pathway|Cholinergic synapse|Calcium signaling pathway|Regulation of actin cytoskeleton|Neuroactive ligand-receptor interaction|PI3K-Akt signaling pathway
CHST15	3098.18	0.0439873	-26.7819	0.441944	-1.17806	5.24692e-158	3.77699e-156	Down	18.5298	17.8063	18.2945	8.07963	8.17987	7.98326	GeneID:102179262,Genbank:XM_018041483.1	carbohydrate sulfotransferase 15	GO:0000139,GO:0016021,GO:0019319,GO:0030206,GO:0050656,GO:0050659	Golgi membrane|integral component of membrane|hexose biosynthetic process|chondroitin sulfate biosynthetic process|3'-phosphoadenosine 5'-phosphosulfate binding|N-acetylgalactosamine 4-sulfate 6-O-sulfotransferase activity	ko00532	Glycosaminoglycan biosynthesis - chondroitin sulfate / dermatan sulfate
CLDN1	3.0892	1.60268	3.1596	33.4477	5.06383	0.00157986	0.00517883	Up	0	0	0	0.0881104	0.0145331	0.0359125	GeneID:102189710,Genbank:XM_005675123.3	claudin 1	GO:0001618,GO:0005198,GO:0005887,GO:0005923,GO:0016323,GO:0016324,GO:0016328,GO:0016338,GO:0042802,GO:0051260,GO:0051291,GO:0061436,GO:0070830	virus receptor activity|structural molecule activity|integral component of plasma membrane|bicellular tight junction|basolateral plasma membrane|apical plasma membrane|lateral plasma membrane|calcium-independent cell-cell adhesion via plasma membrane cell-adhesion molecules|identical protein binding|protein homooligomerization|protein heterooligomerization|establishment of skin barrier|bicellular…	ko04514,ko04670,ko04530	Cell adhesion molecules (CAMs)|Leukocyte transendothelial migration|Tight junction
CLEC4D	3.47385	1.52975	3.42713	37.8611	5.24265	0.000610008	0.00216145	Up	0	0	0	0.101299	0.0612642	0.166528	GeneID:108636139,Genbank:XM_018049114.1	C-type lectin domain family 4 member D
CLEC4E	67.1745	1.04353	7.3305	200.793	7.64956	2.29297e-13	1.92087e-12	Up	0	0.02257	0.0211484	3.18705	3.08398	2.58259	GeneID:102183403,Genbank:XM_005680910.3	C-type lectin domain family 4 member E
CLUH	6681.66	0.0378007	34.9077	2.49586	1.31954	5.68274e-267	7.82742e-265	Up	15.695	16.5668	16.82	41.2052	41.445	40.3599	GeneID:102177922,Genbank:XM_018064415.1	clustered mitochondria homolog	GO:0003729,GO:0005737,GO:0007005,GO:0048312	mRNA binding|cytoplasm|mitochondrion organization|intracellular distribution of mitochondria
CMPK2	1016.98	0.0948469	16.9736	3.05228	1.60989	1.28896e-64	3.73016e-63	Up	3.50237	3.37091	3.64245	12.3257	9.06506	10.8504	GeneID:102189688,Genbank:XM_018055703.1	cytidine/uridine monophosphate kinase 2	GO:0004127,GO:0004550,GO:0004798,GO:0005524,GO:0005737,GO:0005739,GO:0006165,GO:0006227,GO:0006233,GO:0006235,GO:0009041,GO:0009142,GO:0033862,GO:0071222	cytidylate kinase activity|nucleoside diphosphate kinase activity|thymidylate kinase activity|ATP binding|cytoplasm|mitochondrion|nucleoside diphosphate phosphorylation|dUDP biosynthetic process|dTDP biosynthetic process|dTTP biosynthetic process|uridylate kinase activity|nucleoside triphosphate biosynthetic process|UMP kinase activity|cellular response to lipopolysaccharide	ko00240	Pyrimidine metabolism
CNTNAP5	23.231	1.08232	5.64121	68.8599	6.10559	1.68861e-08	1.03951e-07	Up	0	0.00218858	0.00205073	0.0938576	0.105913	0.0944244	GeneID:102187631,Genbank:XM_018061606.1	contactin associated protein like 5	GO:0016021	integral component of membrane
COL23A1	19.976	0.497851	-3.27778	0.322675	-1.63185	0.00104628	0.00355754	Down	0.267801	0.147959	0.269982	0.114035	0.0591145	0.0511269	GeneID:102179846,Genbank:XM_018050569.1	collagen type XXIII alpha 1 chain	GO:0001525,GO:0001886,GO:0005201,GO:0005581,GO:0005615,GO:0005886,GO:0008201,GO:0009986,GO:0016021,GO:0030198,GO:0031012,GO:0042802,GO:0042803,GO:0070207	angiogenesis|endothelial cell morphogenesis|extracellular matrix structural constituent|collagen trimer|extracellular space|plasma membrane|heparin binding|cell surface|integral component of membrane|extracellular matrix organization|extracellular matrix|identical protein binding|protein homodimerization activity|protein homotrimerization
CORO2A	392.37	0.1232	-8.90677	0.467385	-1.09732	5.25431e-19	5.62541e-18	Down	2.45229	2.646	2.99364	1.26738	1.46421	1.06845	GeneID:102171708,Genbank:XM_018052220.1	coronin 2A	GO:0017053,GO:0051015	transcriptional repressor complex|actin filament binding
CPNE4	58.3942	0.309292	8.48185	6.16189	2.62337	2.21639e-17	2.22337e-16	Up	0.140297	0.171345	0.142714	0.886162	0.849073	1.07138	GeneID:102175166,Genbank:XM_018051359.1	copine 4	GO:0005544,GO:0005886,GO:0071277	calcium-dependent phospholipid binding|plasma membrane|cellular response to calcium ion
CPOX	2831.74	0.0474943	27.0327	2.43496	1.2839	6.10149e-161	4.50536e-159	Up	11.0248	10.3987	11.303	26.5705	27.114	26.3481	GeneID:102168486,Genbank:XM_013972598.2	coproporphyrinogen oxidase	GO:0004109,GO:0005737,GO:0005739,GO:0005758,GO:0005829,GO:0006783,GO:0019353,GO:0042803	coproporphyrinogen oxidase activity|cytoplasm|mitochondrion|mitochondrial intermembrane space|cytosol|heme biosynthetic process|protoporphyrinogen IX biosynthetic process from glutamate|protein homodimerization activity	ko00860	Porphyrin and chlorophyll metabolism
CRABP2	105.049	0.221197	-5.04868	0.46113	-1.11675	4.44865e-07	2.41481e-06	Down	3.7052	2.92251	3.29053	1.0847	1.96804	1.52527	GeneID:102174348,Genbank:XM_018046300.1	cellular retinoic acid binding protein 2	GO:0001972,GO:0005634,GO:0005737,GO:0005783,GO:0016918,GO:0019841,GO:0048385	retinoic acid binding|nucleus|cytoplasm|endoplasmic reticulum|retinal binding|retinol binding|regulation of retinoic acid receptor signaling pathway
CRACR2B	239.666	0.133865	-7.57459	0.49518	-1.01397	3.60252e-14	3.14288e-13	Down	2.1342	2.0333	2.33439	1.06702	1.06017	1.10649	GeneID:102179270,Genbank:XM_018042704.1	calcium release activated channel regulator 2B	GO:0002115,GO:0005509,GO:0005737,GO:0034613,GO:2001256	store-operated calcium entry|calcium ion binding|cytoplasm|cellular protein localization|regulation of store-operated calcium entry
CRISPLD2	3508.21	0.0490185	-23.2397	0.454019	-1.13918	1.8084e-119	9.45452e-118	Down	28.0191	27.396	28.2092	12.4954	13.6758	11.9496	GeneID:102186984,Genbank:XM_005691843.3	cysteine rich secretory protein LCCL domain containing 2	GO:0005539,GO:0005615,GO:0008201,GO:0030133,GO:0030198,GO:0031012,GO:0060325	glycosaminoglycan binding|extracellular space|heparin binding|transport vesicle|extracellular matrix organization|extracellular matrix|face morphogenesis
CSDC2	288.747	0.127519	-10.1725	0.406916	-1.2972	2.62945e-24	3.42426e-23	Down	3.48148	3.47985	3.9145	1.33651	1.48762	1.61491	GeneID:102191408,Genbank:XM_005681114.3	cold shock domain containing C2	GO:0003677,GO:0003723,GO:0003730,GO:0005634,GO:0005737,GO:0006355,GO:0006397,GO:0008134,GO:0043488	DNA binding|RNA binding|mRNA 3'-UTR binding|nucleus|cytoplasm|regulation of transcription, DNA-templated|mRNA processing|transcription factor binding|regulation of mRNA stability
CSF2	17.9778	0.828187	5.67529	25.9957	4.7002	1.38455e-08	8.586e-08	Up	0.0599266	0.0304953	0.0285745	1.08451	0.983851	1.02967	GeneID:100861208,Genbank:XM_013965265.2	colony stimulating factor 2	GO:0001892,GO:0005125,GO:0005129,GO:0005615,GO:0006955,GO:0008083,GO:0008284,GO:0010628,GO:0010744,GO:0030223,GO:0030224,GO:0032747,GO:0042531,GO:0043011,GO:0043231,GO:0045892,GO:0045918,GO:0071803,GO:0097011,GO:2001240	embryonic placenta development|cytokine activity|granulocyte macrophage colony-stimulating factor receptor binding|extracellular space|immune response|growth factor activity|positive regulation of cell proliferation|positive regulation of gene expression|positive regulation of macrophage derived foam cell differentiation|neutrophil differentiation|monocyte differentiation|positive regulation of i…	ko04060,ko04650,ko04668,ko04630,ko04640,ko04664,ko04660	Cytokine-cytokine receptor interaction|Natural killer cell mediated cytotoxicity|TNF signaling pathway|Jak-STAT signaling pathway|Hematopoietic cell lineage|Fc epsilon RI signaling pathway|T cell receptor signaling pathway
CSF3	448.157	0.178699	27.1666	28.933	4.85464	1.61051e-162	1.20789e-160	Up	0.299633	0.378142	0.388613	10.7558	9.37552	10.8802	GeneID:102185602,Genbank:XM_013972125.2	colony stimulating factor 3	GO:0005125,GO:0005130,GO:0005615,GO:0006955,GO:0008083,GO:0008284,GO:0014068,GO:0019899,GO:0030838,GO:0032092,GO:0033138,GO:0045639,GO:0045944,GO:0050731,GO:0051091,GO:0051897,GO:0071345,GO:2000251	cytokine activity|granulocyte colony-stimulating factor receptor binding|extracellular space|immune response|growth factor activity|positive regulation of cell proliferation|positive regulation of phosphatidylinositol 3-kinase signaling|enzyme binding|positive regulation of actin filament polymerization|positive regulation of protein binding|positive regulation of peptidyl-serine phosphorylation|…	ko04060,ko04151,ko04640,ko04630	Cytokine-cytokine receptor interaction|PI3K-Akt signaling pathway|Hematopoietic cell lineage|Jak-STAT signaling pathway
CSGALNACT1	24.0706	0.434604	-3.91422	0.307544	-1.70114	9.06959e-05	0.000369201	Down	0.197909	0.214418	0.286148	0.0815552	0.0739853	0.0609412	GeneID:102179349,Genbank:XM_018042046.1	chondroitin sulfate N-acetylgalactosaminyltransferase 1	GO:0001958,GO:0008376,GO:0008955,GO:0015020,GO:0016021,GO:0019276,GO:0030198,GO:0030204,GO:0030206,GO:0032580,GO:0046398,GO:0046872,GO:0047237,GO:0047238,GO:0050653,GO:0051216	endochondral ossification|acetylgalactosaminyltransferase activity|peptidoglycan glycosyltransferase activity|glucuronosyltransferase activity|integral component of membrane|UDP-N-acetylgalactosamine metabolic process|extracellular matrix organization|chondroitin sulfate metabolic process|chondroitin sulfate biosynthetic process|Golgi cisterna membrane|UDP-glucuronate metabolic process|metal ion …	ko00532	Glycosaminoglycan biosynthesis - chondroitin sulfate / dermatan sulfate
CSRP2	6425.16	0.0394782	25.6901	2.01978	1.0142	1.50724e-145	9.72578e-144	Up	47.172	49.2151	50.6226	96.1689	102.607	99.3696	GeneID:102181652,Genbank:XM_018047587.1	cysteine and glycine rich protein 2	GO:0005634,GO:0005925,GO:0007275,GO:0030154,GO:0046872	nucleus|focal adhesion|multicellular organism development|cell differentiation|metal ion binding
CTNNA3	160.77	0.2321	-16.2686	0.0730012	-3.77594	1.64965e-59	4.40061e-58	Down	0.782498	0.700721	0.782571	0.0405686	0.0809668	0.0436528	GeneID:102178978,Genbank:XM_018042551.1	catenin alpha 3	GO:0005737,GO:0005856,GO:0005916,GO:0008013,GO:0030027,GO:0045296,GO:0051015,GO:0086073,GO:0086091,GO:0098609,GO:0098911	cytoplasm|cytoskeleton|fascia adherens|beta-catenin binding|lamellipodium|cadherin binding|actin filament binding|bundle of His cell-Purkinje myocyte adhesion involved in cell communication|regulation of heart rate by cardiac conduction|cell-cell adhesion|regulation of ventricular cardiac muscle cell action potential	ko04390,ko04520,ko04670,ko04530	Hippo signaling pathway|Adherens junction|Leukocyte transendothelial migration|Tight junction
CTNNAL1	2262.87	0.048897	-23.7897	0.446507	-1.16325	4.26887e-125	2.30761e-123	Down	22.304	22.7668	22.8143	10.1637	9.97397	10.2972	GeneID:102172152,Genbank:XM_018052563.1	catenin alpha like 1
CTSC	16448.8	0.0361241	44.6564	3.05924	1.61317	0	0	Up	43.1806	41.1354	40.4292	130.551	122.64	129.919	GeneID:102190937,Genbank:XM_018043268.1	cathepsin C	GO:0004197,GO:0005615,GO:0005764,GO:0031638,GO:0051603	cysteine-type endopeptidase activity|extracellular space|lysosome|zymogen activation|proteolysis involved in cellular protein catabolic process	ko04142,ko04210	Lysosome|Apoptosis
CX3CL1	4.25079	1.48484	3.72904	46.4319	5.53705	0.00019221	0.000742157	Up	0	0	0	0.028466	0.0968393	0.0446689	GeneID:102189703,Genbank:XM_018063153.1	C-X3-C motif chemokine ligand 1			ko04060,ko04062,ko04668	Cytokine-cytokine receptor interaction|Chemokine signaling pathway|TNF signaling pathway
CXADR	167.214	0.162472	7.58322	2.34902	1.23206	3.3709e-14	2.9498e-13	Up	0.37483	0.392816	0.336221	0.782247	0.899594	0.917528	GeneID:102180699,Genbank:XM_018052077.1	coxsackie virus and adenovirus receptor	GO:0001669,GO:0005634,GO:0005737,GO:0005886,GO:0005912,GO:0005923,GO:0007005,GO:0007157,GO:0007507,GO:0008013,GO:0008354,GO:0010669,GO:0016021,GO:0016323,GO:0016327,GO:0030165,GO:0030175,GO:0030426,GO:0030593,GO:0031532,GO:0034109,GO:0043005,GO:0044297,GO:0045121,GO:0045216,GO:0046629,GO:0048739,GO:0050839,GO:0071253,GO:0086067	acrosomal vesicle|nucleus|cytoplasm|plasma membrane|adherens junction|bicellular tight junction|mitochondrion organization|heterophilic cell-cell adhesion via plasma membrane cell adhesion molecules|heart development|beta-catenin binding|germ cell migration|epithelial structure maintenance|integral component of membrane|basolateral plasma membrane|apicolateral plasma membrane|PDZ domain binding|f…
CXCL12	13.4101	0.621356	3.59976	4.71327	2.23673	0.000318515	0.00118574	Up	0.0183649	0.0261674	0.00700547	0.097752	0.0780373	0.0666162	GeneID:102169556,Genbank:XM_018042299.1	C-X-C motif chemokine ligand 12	GO:0005178,GO:0005615,GO:0006952,GO:0006955,GO:0008009,GO:0008083,GO:0009897,GO:0030335,GO:0033622,GO:0042379,GO:0045236,GO:0050930,GO:0060326,GO:0070098	integrin binding|extracellular space|defense response|immune response|chemokine activity|growth factor activity|external side of plasma membrane|positive regulation of cell migration|integrin activation|chemokine receptor binding|CXCR chemokine receptor binding|induction of positive chemotaxis|cell chemotaxis|chemokine-mediated signaling pathway	ko04060,ko04062,ko04670,ko04360,ko04672,ko04064	Cytokine-cytokine receptor interaction|Chemokine signaling pathway|Leukocyte transendothelial migration|Axon guidance|Intestinal immune network for IgA production|NF-kappa B signaling pathway
CXCL16	590.55	0.0998524	17.0605	3.25696	1.70353	2.92272e-65	8.56194e-64	Up	5.2808	5.25101	6.15515	18.2005	19.7743	16.6485	GeneID:102178301,Genbank:XM_018064531.1	C-X-C motif chemokine ligand 16	GO:0005041,GO:0005044,GO:0005615,GO:0008009,GO:0010818,GO:0016021,GO:0030307,GO:0030335,GO:0034341,GO:0034612	low-density lipoprotein particle receptor activity|scavenger receptor activity|extracellular space|chemokine activity|T cell chemotaxis|integral component of membrane|positive regulation of cell growth|positive regulation of cell migration|response to interferon-gamma|response to tumor necrosis factor	ko04060,ko04062	Cytokine-cytokine receptor interaction|Chemokine signaling pathway
CXCL8	31876.3	0.190013	29.1756	46.6483	5.54375	3.95438e-187	3.45405e-185	Up	15.5696	23.7931	23.2853	1013.55	917.831	1003.1	GeneID:102178438,Genbank:XM_005681749.3	C-X-C motif chemokine ligand 8	GO:0005153,GO:0005615,GO:0006954,GO:0006955,GO:0007050,GO:0008009,GO:0030155,GO:0030593,GO:0042119,GO:0045091,GO:0050930	interleukin-8 receptor binding|extracellular space|inflammatory response|immune response|cell cycle arrest|chemokine activity|regulation of cell adhesion|neutrophil chemotaxis|neutrophil activation|regulation of single stranded viral RNA replication via double stranded DNA intermediate|induction of positive chemotaxis	ko04060,ko04620,ko04621,ko04072,ko04064,ko04062,ko04622	Cytokine-cytokine receptor interaction|Toll-like receptor signaling pathway|NOD-like receptor signaling pathway|Phospholipase D signaling pathway|NF-kappa B signaling pathway|Chemokine signaling pathway|RIG-I-like receptor signaling pathway
CXXC5	1674.6	0.0569054	-18.3446	0.485012	-1.04391	3.64685e-75	1.20095e-73	Down	14.5144	15.5518	15.4191	7.26739	7.58799	7.29313	GeneID:100860937,Genbank:XM_018050302.1	CXXC finger protein 5	GO:0000122,GO:0005654,GO:0005829,GO:0008134,GO:0008270,GO:0043123,GO:0043565	negative regulation of transcription by RNA polymerase II|nucleoplasm|cytosol|transcription factor binding|zinc ion binding|positive regulation of I-kappaB kinase/NF-kappaB signaling|sequence-specific DNA binding
CYTIP	24.2122	0.446227	-2.68355	0.436039	-1.19747	0.00728449	0.0205738	Down	0.14445	0.252866	0.181836	0.0984158	0.111601	0.0441241	GeneID:102175533,Genbank:XM_005676115.3	cytohesin 1 interacting protein	GO:0005654,GO:0005737,GO:0005769,GO:0005829,GO:0005938,GO:0030155	nucleoplasm|cytoplasm|early endosome|cytosol|cell cortex|regulation of cell adhesion
DAO	24.273	1.08535	5.68124	71.8109	6.16613	1.33723e-08	8.30333e-08	Up	0	0.027331	0	0.657517	0.479783	0.781844	GeneID:102179224,Genbank:XM_005691592.3	D-amino acid oxidase			ko00260,ko00311,ko04146,ko00330,ko00472	Glycine, serine and threonine metabolism|Penicillin and cephalosporin biosynthesis|Peroxisome|Arginine and proline metabolism|D-Arginine and D-ornithine metabolism
DDAH2	913.21	0.189556	-8.15318	0.342581	-1.54548	3.5447e-16	3.36277e-15	Down	14.0377	17.3052	15.7161	6.41333	4.24561	5.52871	GeneID:102179431,Genbank:XM_018038620.1	dimethylarginine dimethylaminohydrolase 2	GO:0000052,GO:0005739,GO:0005815,GO:0005829,GO:0006525,GO:0006527,GO:0016403,GO:0016597,GO:0045429	citrulline metabolic process|mitochondrion|microtubule organizing center|cytosol|arginine metabolic process|arginine catabolic process|dimethylargininase activity|amino acid binding|positive regulation of nitric oxide biosynthetic process
DGKB	649.943	0.0912071	-21.3889	0.25867	-1.95082	1.69629e-101	7.54638e-100	Down	3.70791	3.62393	3.43912	0.86183	1.02214	0.909954	GeneID:102176295,Genbank:XM_018047359.1	diacylglycerol kinase beta	GO:0003951,GO:0004143,GO:0005509,GO:0005524,GO:0005737,GO:0005829,GO:0005886,GO:0007205,GO:0009617,GO:0030168,GO:0035556,GO:0046486,GO:0046834,GO:0050804,GO:0098685,GO:0098978,GO:0099175	NAD+ kinase activity|diacylglycerol kinase activity|calcium ion binding|ATP binding|cytoplasm|cytosol|plasma membrane|protein kinase C-activating G protein-coupled receptor signaling pathway|response to bacterium|platelet activation|intracellular signal transduction|glycerolipid metabolic process|lipid phosphorylation|modulation of chemical synaptic transmission|Schaffer collateral - CA1 synapse|…	ko00564,ko04072,ko04070,ko00561	Glycerophospholipid metabolism|Phospholipase D signaling pathway|Phosphatidylinositol signaling system|Glycerolipid metabolism
DHRS3	13.0887	0.64327	-3.27538	0.232137	-2.10695	0.00105521	0.00358366	Down	0.31988	0.132258	0.181125	0.021283	0.0772303	0.0477106	GeneID:102179583,Genbank:XM_005690659.3	dehydrogenase/reductase 3	GO:0000166,GO:0001523,GO:0003151,GO:0004745,GO:0005789,GO:0005811,GO:0007601,GO:0009055,GO:0016021,GO:0030278,GO:0042572,GO:0042622,GO:0048387,GO:0052650,GO:0060021,GO:0060349,GO:0060411	nucleotide binding|retinoid metabolic process|outflow tract morphogenesis|retinol dehydrogenase activity|endoplasmic reticulum membrane|lipid droplet|visual perception|electron transfer activity|integral component of membrane|regulation of ossification|retinol metabolic process|photoreceptor outer segment membrane|negative regulation of retinoic acid receptor signaling pathway|NADP-retinol dehydr…	ko00830	Retinol metabolism
DIO2	88.5725	0.225807	4.56107	2.04191	1.02992	5.08939e-06	2.46136e-05	Up	0.162903	0.216549	0.196569	0.392847	0.333909	0.453813	GeneID:102179571,Genbank:XM_018053898.1	deiodinase, iodothyronine, type II	GO:0004800,GO:0016021,GO:0042403,GO:0042446	thyroxine 5'-deiodinase activity|integral component of membrane|thyroid hormone metabolic process|hormone biosynthetic process	ko04919	Thyroid hormone signaling pathway
DLL1	68.6199	0.277609	5.29662	2.77097	1.47039	1.17966e-07	6.71647e-07	Up	0.168038	0.190755	0.338989	0.639858	0.580467	0.727987	GeneID:102182594,Genbank:XM_018053497.1	delta like canonical Notch ligand 1	GO:0001709,GO:0001756,GO:0001757,GO:0001947,GO:0002315,GO:0003323,GO:0005112,GO:0005509,GO:0005576,GO:0005886,GO:0005887,GO:0005912,GO:0007219,GO:0007368,GO:0007386,GO:0008217,GO:0008284,GO:0008285,GO:0009954,GO:0014002,GO:0014807,GO:0016324,GO:0021510,GO:0021688,GO:0021693,GO:0030097,GO:0030154,GO:0030155,GO:0030857,GO:0030957,GO:0031410,GO:0032693,GO:0034351,GO:0035265,GO:0040008,GO:0045121,GO:…	cell fate determination|somitogenesis|somite specification|heart looping|marginal zone B cell differentiation|type B pancreatic cell development|Notch binding|calcium ion binding|extracellular region|plasma membrane|integral component of plasma membrane|adherens junction|Notch signaling pathway|determination of left/right symmetry|compartment pattern specification|regulation of blood pressure|pos…	ko04330	Notch signaling pathway
DMKN	29.4869	0.448836	5.95723	6.38116	2.67382	2.5655e-09	1.68042e-08	Up	0.0967194	0.123046	0.0691773	0.424721	0.700544	0.715521	GeneID:102183173,Genbank:XM_005692309.3	dermokine	GO:0005615,GO:1903575	extracellular space|cornified envelope assembly
DMTN	18.5528	0.47785	-2.50158	0.43667	-1.19538	0.0123639	0.0326595	Down	0.138892	0.129066	0.195801	0.0642857	0.0816463	0.0576441	GeneID:102169870,Genbank:XM_018052259.1	dematin actin binding protein	GO:0003779,GO:0005102,GO:0005829,GO:0005884,GO:0005886,GO:0008360,GO:0010591,GO:0010763,GO:0010801,GO:0010812,GO:0012505,GO:0014069,GO:0014731,GO:0015629,GO:0030032,GO:0030036,GO:0030194,GO:0030507,GO:0030863,GO:0031095,GO:0031253,GO:0031410,GO:0032956,GO:0033137,GO:0035584,GO:0035585,GO:0043621,GO:0048471,GO:0048821,GO:0050732,GO:0051015,GO:0051017,GO:0051489,GO:0051693,GO:0051895,GO:0065003,GO:…	actin binding|signaling receptor binding|cytosol|actin filament|plasma membrane|regulation of cell shape|regulation of lamellipodium assembly|positive regulation of fibroblast migration|negative regulation of peptidyl-threonine phosphorylation|negative regulation of cell-substrate adhesion|endomembrane system|postsynaptic density|spectrin-associated cytoskeleton|actin cytoskeleton|lamellipodium a…
DNASE1L3	37.8436	0.346114	4.67378	3.06876	1.61766	2.95711e-06	1.47341e-05	Up	0.355489	0.307531	0.322061	0.794717	1.15009	1.08589	GeneID:102187173,Genbank:XM_005695793.3	deoxyribonuclease 1 like 3	GO:0000737,GO:0002283,GO:0002673,GO:0003677,GO:0004520,GO:0004530,GO:0004536,GO:0005576,GO:0005634,GO:0005783,GO:0006308,GO:0006309,GO:0010623,GO:0070948	DNA catabolic process, endonucleolytic|neutrophil activation involved in immune response|regulation of acute inflammatory response|DNA binding|endodeoxyribonuclease activity|deoxyribonuclease I activity|deoxyribonuclease activity|extracellular region|nucleus|endoplasmic reticulum|DNA catabolic process|apoptotic DNA fragmentation|programmed cell death involved in cell development|regulation of neu…
DNM1	531.092	0.0909404	-11.3643	0.488531	-1.03348	6.29407e-30	9.62247e-29	Down	3.97117	4.07092	4.1543	2.08011	1.94254	1.96395	GeneID:102189492,Genbank:XM_018055864.1	dynamin 1	GO:0001917,GO:0002031,GO:0003723,GO:0003924,GO:0005525,GO:0005634,GO:0005654,GO:0005737,GO:0005794,GO:0005874,GO:0005886,GO:0006897,GO:0006898,GO:0007032,GO:0008017,GO:0008021,GO:0008022,GO:0014069,GO:0016020,GO:0016185,GO:0017124,GO:0019901,GO:0030117,GO:0030424,GO:0031410,GO:0031623,GO:0031749,GO:0042802,GO:0043196,GO:0043197,GO:0043209,GO:0044327,GO:0044877,GO:0045202,GO:0045211,GO:0048013,GO:…	photoreceptor inner segment|G protein-coupled receptor internalization|RNA binding|GTPase activity|GTP binding|nucleus|nucleoplasm|cytoplasm|Golgi apparatus|microtubule|plasma membrane|endocytosis|receptor-mediated endocytosis|endosome organization|microtubule binding|synaptic vesicle|protein C-terminus binding|postsynaptic density|membrane|synaptic vesicle budding from presynaptic endocytic zone…	ko04961,ko04072,ko04144,ko04721	Endocrine and other factor-regulated calcium reabsorption|Phospholipase D signaling pathway|Endocytosis|Synaptic vesicle cycle
DPP4	896.555	0.0745049	-21.0924	0.336461	-1.57149	9.33279e-99	4.11361e-97	Down	7.66245	7.45419	7.39332	2.4009	2.66811	2.52961	GeneID:102184205,Genbank:XM_005676046.3	dipeptidyl peptidase 4	GO:0002020,GO:0004252,GO:0005102,GO:0005576,GO:0007155,GO:0008239,GO:0008284,GO:0009986,GO:0010716,GO:0016021,GO:0016324,GO:0030027,GO:0030054,GO:0030139,GO:0031258,GO:0031295,GO:0042803,GO:0043542,GO:0045121,GO:0071438	protease binding|serine-type endopeptidase activity|signaling receptor binding|extracellular region|cell adhesion|dipeptidyl-peptidase activity|positive regulation of cell proliferation|cell surface|negative regulation of extracellular matrix disassembly|integral component of membrane|apical plasma membrane|lamellipodium|cell junction|endocytic vesicle|lamellipodium membrane|T cell costimulation|…	ko04974	Protein digestion and absorption
DPT	15.5845	0.567266	-3.02281	0.304658	-1.71474	0.00250438	0.00790029	Down	0.246896	0.349	0.37934	0.0876113	0.0397396	0.170213	GeneID:102191261,Genbank:XM_005690613.3	dermatopontin	GO:0005576,GO:0007155,GO:0008285,GO:0030199	extracellular region|cell adhesion|negative regulation of cell proliferation|collagen fibril organization
DPY19L1	10190.5	0.043414	31.2807	2.56333	1.35802	8.55219e-215	8.56714e-213	Up	27.2352	26.9101	26.3246	71.0105	63.9398	72.125	GeneID:102178790,Genbank:XM_018047137.1	dpy-19 like 1	GO:0000030,GO:0005637,GO:0016020,GO:0016021,GO:0018406	mannosyltransferase activity|nuclear inner membrane|membrane|integral component of membrane|protein C-linked glycosylation via 2'-alpha-mannosyl-L-tryptophan
DRAM1	6690.61	0.0398643	27.0978	2.11438	1.08024	1.04381e-161	7.78782e-160	Up	37.1824	35.9716	37.6669	80.4759	74.9909	79.8183	GeneID:102187197,Genbank:XM_005680638.3	DNA damage regulated autophagy modulator 1
DUSP26	37.3184	0.361491	-2.76855	0.499721	-1.00081	0.00563067	0.0164075	Down	0.594727	0.524581	0.831835	0.478355	0.242504	0.26493	GeneID:102176938,Genbank:XM_018042128.1	dual specificity phosphatase 26 (putative)	GO:0000122,GO:0001102,GO:0002039,GO:0004647,GO:0004725,GO:0005634,GO:0005794,GO:0008138,GO:0044387,GO:0045785,GO:0070373,GO:1902310	negative regulation of transcription by RNA polymerase II|RNA polymerase II activating transcription factor binding|p53 binding|phosphoserine phosphatase activity|protein tyrosine phosphatase activity|nucleus|Golgi apparatus|protein tyrosine/serine/threonine phosphatase activity|negative regulation of protein kinase activity by regulation of protein phosphorylation|positive regulation of cell adh…
DUSP4	42.4661	0.36782	7.10307	6.11626	2.61265	1.22016e-12	9.83611e-12	Up	0.0607324	0.0264903	0.0661913	0.304792	0.347721	0.294007	GeneID:102174186,Genbank:XM_018042022.1	dual specificity phosphatase 4	GO:0000188,GO:0004725,GO:0005634,GO:0005737,GO:0006470,GO:0008138,GO:0008330,GO:0017017,GO:0035335,GO:0035970,GO:0070373,GO:1990439	inactivation of MAPK activity|protein tyrosine phosphatase activity|nucleus|cytoplasm|protein dephosphorylation|protein tyrosine/serine/threonine phosphatase activity|protein tyrosine/threonine phosphatase activity|MAP kinase tyrosine/serine/threonine phosphatase activity|peptidyl-tyrosine dephosphorylation|peptidyl-threonine dephosphorylation|negative regulation of ERK1 and ERK2 cascade|MAP kina…	ko04010	MAPK signaling pathway
E2F2	217.891	0.1459	11.531	3.20957	1.68238	9.20235e-31	1.43131e-29	Up	0.6328	0.532029	0.530003	1.86278	1.78554	1.81215	GeneID:102186169,Genbank:XM_018055614.1	E2F transcription factor 2			ko04110	Cell cycle
EAF2	208.143	0.151842	10.5382	3.03172	1.60014	5.76028e-26	7.82885e-25	Up	1.90208	1.86545	1.55007	5.13578	5.89482	5.13338	GeneID:102183727,Genbank:XM_005675012.2	ELL associated factor 2	GO:0000977,GO:0001228,GO:0005654,GO:0006366,GO:0006368,GO:0006915,GO:0008023,GO:0016607,GO:0030308,GO:0032783,GO:0045944,GO:0060770	RNA polymerase II regulatory region sequence-specific DNA binding|DNA-binding transcription activator activity, RNA polymerase II-specific|nucleoplasm|transcription by RNA polymerase II|transcription elongation from RNA polymerase II promoter|apoptotic process|transcription elongation factor complex|nuclear speck|negative regulation of cell growth|ELL-EAF complex|positive regulation of transcript…
EDN1	49.0564	0.317285	-4.38749	0.381014	-1.39208	1.14667e-05	5.29367e-05	Down	0.510676	0.896811	0.706636	0.330448	0.232085	0.248517	GeneID:102175912,Genbank:XM_005696850.3	endothelin 1	GO:0005576,GO:0019229,GO:0042310	extracellular region|regulation of vasoconstriction|vasoconstriction	ko04066,ko04916,ko04668,ko04270	HIF-1 signaling pathway|Melanogenesis|TNF signaling pathway|Vascular smooth muscle contraction
EEF1A2	34.4703	0.371893	-3.52101	0.403478	-1.30944	0.000429907	0.00156345	Down	0.636518	0.599833	0.483364	0.326255	0.239054	0.135022	GeneID:102170440,Genbank:XM_018057535.1	eukaryotic translation elongation factor 1 alpha 2	GO:0003746,GO:0003924,GO:0005525,GO:0005634,GO:0005737	translation elongation factor activity|GTPase activity|GTP binding|nucleus|cytoplasm	ko03013	RNA transport
EFCAB3	3.48218	1.51247	-2.78323	0.0540501	-4.20956	0.00538205	0.0157664	Down	0.0559743	0.0854521	0.133449	0.0148969	0	0	GeneID:102169701,Genbank:XM_005693969.1	EF-hand calcium binding domain 3	GO:0005509	calcium ion binding
EGLN3	25.1158	0.428349	3.90112	3.18444	1.67104	9.57479e-05	0.000388552	Up	0.139821	0.0978339	0.0750041	0.325603	0.388215	0.283622	GeneID:102179524,Genbank:XM_005695224.3	egl-9 family hypoxia inducible factor 3	GO:0001666,GO:0005506,GO:0005634,GO:0005654,GO:0005737,GO:0005829,GO:0006915,GO:0006919,GO:0006974,GO:0016706,GO:0018126,GO:0018401,GO:0031418,GO:0031545,GO:0042127,GO:0043523,GO:0061418	response to hypoxia|iron ion binding|nucleus|nucleoplasm|cytoplasm|cytosol|apoptotic process|activation of cysteine-type endopeptidase activity involved in apoptotic process|cellular response to DNA damage stimulus|oxidoreductase activity, acting on paired donors, with incorporation or reduction of molecular oxygen, 2-oxoglutarate as one donor, and incorporation of one atom each of oxygen into bo…	ko04066	HIF-1 signaling pathway
EHD3	32.1525	0.371117	2.81054	2.06056	1.04304	0.00494579	0.0146019	Up	0.180085	0.234195	0.209902	0.553829	0.425127	0.315157	GeneID:102190796,Genbank:XM_005686846.3	EH domain containing 3	GO:0001881,GO:0003676,GO:0005509,GO:0005524,GO:0005525,GO:0005634,GO:0005737,GO:0005829,GO:0005925,GO:0007596,GO:0010008,GO:0015031,GO:0020018,GO:0030139,GO:0032456,GO:0034498,GO:0043209,GO:0048471,GO:0051260,GO:0055038,GO:0055117,GO:0060271,GO:0072659,GO:0086036,GO:0090160,GO:1901387,GO:1903358,GO:1903779	receptor recycling|nucleic acid binding|calcium ion binding|ATP binding|GTP binding|nucleus|cytoplasm|cytosol|focal adhesion|blood coagulation|endosome membrane|protein transport|ciliary pocket membrane|endocytic vesicle|endocytic recycling|early endosome to Golgi transport|myelin sheath|perinuclear region of cytoplasm|protein homooligomerization|recycling endosome membrane|regulation of cardiac …	ko04144	Endocytosis
EIF4EBP3	425.867	0.10815	9.95159	2.10856	1.07626	2.4819e-23	3.14909e-22	Up	9.09326	11.5781	10.3408	22.3172	22.4871	20.8469	GeneID:106502334,Genbank:XM_013965467.2	eukaryotic translation initiation factor 4E binding protein 3	GO:0005737,GO:0008190,GO:0045947	cytoplasm|eukaryotic initiation factor 4E binding|negative regulation of translational initiation	ko03013	RNA transport
ELOVL3	28.3361	0.423863	4.02717	3.26474	1.70697	5.64532e-05	0.000238271	Up	0.139448	0.236539	0.236416	0.626786	0.463864	0.916997	GeneID:102189456,Genbank:XM_005698356.2	ELOVL fatty acid elongase 3	GO:0005783,GO:0005789,GO:0006636,GO:0009922,GO:0019367,GO:0030148,GO:0030176,GO:0034625,GO:0034626,GO:0035338,GO:0036109,GO:0042761,GO:0043651,GO:0102336,GO:0102337,GO:0102338,GO:0102756,GO:0120162	endoplasmic reticulum|endoplasmic reticulum membrane|unsaturated fatty acid biosynthetic process|fatty acid elongase activity|fatty acid elongation, saturated fatty acid|sphingolipid biosynthetic process|integral component of endoplasmic reticulum membrane|fatty acid elongation, monounsaturated fatty acid|fatty acid elongation, polyunsaturated fatty acid|long-chain fatty-acyl-CoA biosynthetic pro…	ko00062	Fatty acid elongation
EMB	76.1592	0.236867	-4.64492	0.466442	-1.10023	3.40216e-06	1.68578e-05	Down	0.946477	0.973529	1.19067	0.47163	0.457026	0.528631	GeneID:102173505,Genbank:XM_005694727.3	embigin	GO:0005886,GO:0005887,GO:0007156,GO:0007411,GO:0008028,GO:0030054,GO:0030424,GO:0035879,GO:0045202,GO:0070593,GO:0098632	plasma membrane|integral component of plasma membrane|homophilic cell adhesion via plasma membrane adhesion molecules|axon guidance|monocarboxylic acid transmembrane transporter activity|cell junction|axon|plasma membrane lactate transport|synapse|dendrite self-avoidance|cell-cell adhesion mediator activity
ENO4	151.717	0.179627	11.01	3.93862	1.97769	3.42154e-28	5.00138e-27	Up	0.570937	0.463043	0.595518	2.01331	2.19689	2.23961	GeneID:102186554,Genbank:XM_005698518.3	enolase family member 4	GO:0000015,GO:0000287,GO:0004634,GO:0006096	phosphopyruvate hydratase complex|magnesium ion binding|phosphopyruvate hydratase activity|glycolytic process
ENOX1	768.965	0.0821732	19.6161	3.05658	1.61192	1.12687e-85	4.18199e-84	Up	2.92152	3.04793	3.20518	9.53823	8.89653	9.73357	GeneID:102177070,Genbank:XM_018056315.1	ecto-NOX disulfide-thiol exchanger 1	GO:0003676,GO:0005615,GO:0005886,GO:0007624,GO:0009897,GO:0016491	nucleic acid binding|extracellular space|plasma membrane|ultradian rhythm|external side of plasma membrane|oxidoreductase activity
ENPP1	1676.94	0.0564155	-23.2302	0.403168	-1.31055	2.25362e-119	1.16968e-117	Down	15.6248	15.6304	15.0621	6.12225	6.51006	6.11146	GeneID:102190787,Genbank:XM_018053516.1	ectonucleotide pyrophosphatase/phosphodiesterase 1	GO:0001889,GO:0003676,GO:0004527,GO:0004528,GO:0004551,GO:0005044,GO:0005158,GO:0005509,GO:0005524,GO:0005615,GO:0005765,GO:0005886,GO:0005887,GO:0006091,GO:0006771,GO:0006796,GO:0006955,GO:0008270,GO:0009143,GO:0009612,GO:0009986,GO:0016021,GO:0016323,GO:0021549,GO:0021756,GO:0021766,GO:0021772,GO:0021987,GO:0030247,GO:0030308,GO:0030500,GO:0030505,GO:0030643,GO:0030730,GO:0031214,GO:0031953,GO:…	liver development|nucleic acid binding|exonuclease activity|phosphodiesterase I activity|nucleotide diphosphatase activity|scavenger receptor activity|insulin receptor binding|calcium ion binding|ATP binding|extracellular space|lysosomal membrane|plasma membrane|integral component of plasma membrane|generation of precursor metabolites and energy|riboflavin metabolic process|phosphate-containing c…	ko00230,ko00760,ko00500,ko00770	Purine metabolism|Nicotinate and nicotinamide metabolism|Starch and sucrose metabolism|Pantothenate and CoA biosynthesis
ENPP3	25.2725	0.442137	-3.95929	0.297189	-1.75055	7.51725e-05	0.000310509	Down	0.360561	0.316922	0.273516	0.0785118	0.0553967	0.148623	GeneID:102169872,Genbank:XM_005684756.2	ectonucleotide pyrophosphatase/phosphodiesterase 3	GO:0002276,GO:0003676,GO:0004528,GO:0005044,GO:0005509,GO:0005576,GO:0006220,GO:0008270,GO:0009143,GO:0009897,GO:0016021,GO:0016324,GO:0030247,GO:0033007,GO:0035529,GO:0046034,GO:0047429,GO:0048471,GO:0050728,GO:0070667	basophil activation involved in immune response|nucleic acid binding|phosphodiesterase I activity|scavenger receptor activity|calcium ion binding|extracellular region|pyrimidine nucleotide metabolic process|zinc ion binding|nucleoside triphosphate catabolic process|external side of plasma membrane|integral component of membrane|apical plasma membrane|polysaccharide binding|negative regulation of …	ko00230,ko00760,ko00500,ko00770	Purine metabolism|Nicotinate and nicotinamide metabolism|Starch and sucrose metabolism|Pantothenate and CoA biosynthesis
ENTPD2	175.222	0.477323	14.0506	104.449	6.70666	7.64105e-45	1.61205e-43	Up	0.00711731	0.0144873	0.0475119	2.39425	2.30261	2.68361	GeneID:102183153,Genbank:XM_018056270.1	ectonucleoside triphosphate diphosphohydrolase 2	GO:0005524,GO:0005604,GO:0005789,GO:0005886,GO:0007186,GO:0009181,GO:0016021,GO:0017110,GO:0017111,GO:0030168,GO:0034656,GO:0070062	ATP binding|basement membrane|endoplasmic reticulum membrane|plasma membrane|G protein-coupled receptor signaling pathway|purine ribonucleoside diphosphate catabolic process|integral component of membrane|nucleoside-diphosphatase activity|nucleoside-triphosphatase activity|platelet activation|nucleobase-containing small molecule catabolic process|extracellular exosome	ko00230,ko04742	Purine metabolism|Taste transduction
EPAS1	19156	0.0321297	91.6417	7.69768	2.94442	0	0	Up	24.4878	24.3679	25.518	187.942	191.46	195.498	GeneID:102180230,Genbank:XM_018055188.1	endothelial PAS domain protein 1	GO:0000981,GO:0001077,GO:0001525,GO:0001666,GO:0001892,GO:0001974,GO:0002027,GO:0003677,GO:0005634,GO:0005654,GO:0005667,GO:0005829,GO:0006357,GO:0006366,GO:0007005,GO:0007165,GO:0007601,GO:0008134,GO:0016607,GO:0030218,GO:0030324,GO:0035035,GO:0042415,GO:0043129,GO:0043565,GO:0043619,GO:0043687,GO:0045944,GO:0046982,GO:0048469,GO:0048625,GO:0055072,GO:0061418,GO:0071456,GO:0120162	DNA-binding transcription factor activity, RNA polymerase II-specific|proximal promoter DNA-binding transcription activator activity, RNA polymerase II-specific|angiogenesis|response to hypoxia|embryonic placenta development|blood vessel remodeling|regulation of heart rate|DNA binding|nucleus|nucleoplasm|transcription factor complex|cytosol|regulation of transcription by RNA polymerase II|transcr…
EPB41L4B	762.593	0.0781369	14.8326	2.23298	1.15897	9.01677e-50	2.05024e-48	Up	1.78189	1.68613	1.6993	3.80951	4.02123	3.75331	GeneID:102172718,Genbank:XM_018052570.1	erythrocyte membrane protein band 4.1 like 4B	GO:0005200,GO:0005737,GO:0005829,GO:0005856,GO:0005886,GO:0005923,GO:0008092,GO:0010628,GO:0031032,GO:0042060,GO:0045177,GO:0045785,GO:0051549	structural constituent of cytoskeleton|cytoplasm|cytosol|cytoskeleton|plasma membrane|bicellular tight junction|cytoskeletal protein binding|positive regulation of gene expression|actomyosin structure organization|wound healing|apical part of cell|positive regulation of cell adhesion|positive regulation of keratinocyte migration
EPN3	14.6136	0.544738	-2.32969	0.414927	-1.26907	0.0198224	0.0493752	Down	0.0913461	0.142186	0.0973606	0.0286008	0.0570813	0.0512918	GeneID:102187431,Genbank:XM_018064876.1	epsin 3	GO:0005634,GO:0005654,GO:0005905,GO:0008289,GO:0019897,GO:0030136,GO:0043231,GO:0048471,GO:0070062,GO:1990175	nucleus|nucleoplasm|clathrin-coated pit|lipid binding|extrinsic component of plasma membrane|clathrin-coated vesicle|intracellular membrane-bounded organelle|perinuclear region of cytoplasm|extracellular exosome|EH domain binding	ko04144	Endocytosis
ERAP1	1639.23	0.0593305	28.3726	3.21175	1.68336	4.40547e-177	3.5857e-175	Up	4.03243	4.45402	4.35861	13.5041	13.8255	14.0891	GeneID:102185179,Genbank:XM_018050014.1	endoplasmic reticulum aminopeptidase 1	GO:0001525,GO:0002250,GO:0002474,GO:0004175,GO:0004177,GO:0005138,GO:0005151,GO:0005576,GO:0005615,GO:0005737,GO:0005783,GO:0005788,GO:0005789,GO:0005829,GO:0006508,GO:0006509,GO:0008217,GO:0008235,GO:0008270,GO:0009617,GO:0016020,GO:0016021,GO:0019885,GO:0042277,GO:0043171,GO:0045088,GO:0045444,GO:0045766,GO:0070006,GO:0070062	angiogenesis|adaptive immune response|antigen processing and presentation of peptide antigen via MHC class I|endopeptidase activity|aminopeptidase activity|interleukin-6 receptor binding|interleukin-1, type II receptor binding|extracellular region|extracellular space|cytoplasm|endoplasmic reticulum|endoplasmic reticulum lumen|endoplasmic reticulum membrane|cytosol|proteolysis|membrane protein ect…
ERAP2	6960.83	0.0356915	63.0263	4.75519	2.2495	0	0	Up	11.067	10.7797	11.0467	52.1867	52.7817	52.0882	GeneID:102186114,Genbank:XM_005683453.3	endoplasmic reticulum aminopeptidase 2	GO:0002250,GO:0005737,GO:0005788,GO:0005789,GO:0006508,GO:0008270,GO:0016021,GO:0019885,GO:0042277,GO:0043171,GO:0070006	adaptive immune response|cytoplasm|endoplasmic reticulum lumen|endoplasmic reticulum membrane|proteolysis|zinc ion binding|integral component of membrane|antigen processing and presentation of endogenous peptide antigen via MHC class I|peptide binding|peptide catabolic process|metalloaminopeptidase activity
EREG	1093.52	0.0772479	28.7141	4.65281	2.2181	2.54576e-181	2.10798e-179	Up	3.6857	3.28581	3.76402	16.0719	17.8873	16.2196	GeneID:102183226,Genbank:XM_018049581.1	epiregulin	GO:0000165,GO:0001525,GO:0001550,GO:0001556,GO:0001819,GO:0004713,GO:0005088,GO:0005154,GO:0005576,GO:0005615,GO:0005622,GO:0005887,GO:0007143,GO:0007173,GO:0007267,GO:0008083,GO:0008284,GO:0008285,GO:0009299,GO:0009653,GO:0009887,GO:0019221,GO:0030216,GO:0030728,GO:0038128,GO:0042060,GO:0042108,GO:0042327,GO:0042700,GO:0043434,GO:0043616,GO:0045089,GO:0045410,GO:0045740,GO:0045741,GO:0045840,GO:…	MAPK cascade|angiogenesis|ovarian cumulus expansion|oocyte maturation|positive regulation of cytokine production|protein tyrosine kinase activity|Ras guanyl-nucleotide exchange factor activity|epidermal growth factor receptor binding|extracellular region|extracellular space|intracellular|integral component of plasma membrane|female meiotic nuclear division|epidermal growth factor receptor signali…	ko04012	ErbB signaling pathway
ERG	461.939	0.102245	-12.3529	0.416671	-1.26302	4.69778e-35	8.09817e-34	Down	4.41411	4.52785	4.54759	1.74642	2.11466	1.77833	GeneID:102177198,Genbank:XM_018052860.1	ERG, ETS transcription factor
ESR1	4070.13	0.0426038	25.5396	2.12591	1.08808	7.17118e-144	4.50558e-142	Up	8.25445	7.65583	7.62848	16.6108	16.6533	16.9711	GeneID:102189484,Genbank:XM_018053364.1	estrogen receptor 1	GO:0003700,GO:0005496,GO:0005634,GO:0005794,GO:0005886,GO:0007200,GO:0007204,GO:0008270,GO:0010863,GO:0030284,GO:0030518,GO:0043124,GO:0043433,GO:0043565,GO:0045429,GO:0045893,GO:0051000,GO:0051091,GO:0071392	DNA-binding transcription factor activity|steroid binding|nucleus|Golgi apparatus|plasma membrane|phospholipase C-activating G protein-coupled receptor signaling pathway|positive regulation of cytosolic calcium ion concentration|zinc ion binding|positive regulation of phospholipase C activity|estrogen receptor activity|intracellular steroid hormone receptor signaling pathway|negative regulation o…	ko04915,ko04961,ko04919,ko04917	Estrogen signaling pathway|Endocrine and other factor-regulated calcium reabsorption|Thyroid hormone signaling pathway|Prolactin signaling pathway
ETS1	8167.96	0.033905	31.5454	2.09877	1.06955	2.07577e-218	2.12396e-216	Up	22.1459	22.522	21.5219	45.5338	46.7357	47.182	GeneID:100860919,Genbank:XM_018042658.1	ETS proto-oncogene 1, transcription factor	GO:0000981,GO:0005634,GO:0006357,GO:0010595,GO:0030154,GO:0043565,GO:0045765	DNA-binding transcription factor activity, RNA polymerase II-specific|nucleus|regulation of transcription by RNA polymerase II|positive regulation of endothelial cell migration|cell differentiation|sequence-specific DNA binding|regulation of angiogenesis	ko04014,ko04320,ko04013	Ras signaling pathway|Dorso-ventral axis formation|MAPK signaling pathway - fly
EXOC3L4	14.5717	0.802888	5.03508	16.4796	4.04261	4.77644e-07	2.58393e-06	Up	0.0150127	0.00381981	0	0.0918953	0.0869902	0.128976	GeneID:102186585,Genbank:XM_018066045.1	exocyst complex component 3 like 4	GO:0000145,GO:0000149,GO:0006887,GO:0051601	exocyst|SNARE binding|exocytosis|exocyst localization
EXPH5	2.18687	1.74277	-2.62311	0.0420577	-4.57149	0.00871309	0.0241189	Down	0.0240564	0.0122417	0.00286766	0	0	0	GeneID:108633290,Genbank:XM_018059823.1	exophilin 5	GO:0003334,GO:0005768,GO:0006886,GO:0017137,GO:0045921,GO:0050714,GO:0071985	keratinocyte development|endosome|intracellular protein transport|Rab GTPase binding|positive regulation of exocytosis|positive regulation of protein secretion|multivesicular body sorting pathway
F2RL1	28.1741	0.405854	-4.6442	0.270769	-1.88487	3.41392e-06	1.69103e-05	Down	0.465991	0.398382	0.364401	0.128978	0.117007	0.0889641	GeneID:102187771,Genbank:XM_018053694.1	F2R like trypsin receptor 1	GO:0001965,GO:0002286,GO:0002741,GO:0004930,GO:0005887,GO:0006954,GO:0007204,GO:0007596,GO:0014068,GO:0015057,GO:0030335,GO:0031143,GO:0031274,GO:0031681,GO:0032930,GO:0035025,GO:0035926,GO:0042119,GO:0043122,GO:0045087,GO:0050702,GO:0050900,GO:0050921,GO:0051482,GO:0051607,GO:0070374,GO:0070661,GO:0072608,GO:0072643,GO:0090195,GO:0097029,GO:0097755,GO:1900135,GO:2000484,GO:2000778	G-protein alpha-subunit binding|T cell activation involved in immune response|positive regulation of cytokine secretion involved in immune response|G protein-coupled receptor activity|integral component of plasma membrane|inflammatory response|positive regulation of cytosolic calcium ion concentration|blood coagulation|positive regulation of phosphatidylinositol 3-kinase signaling|thrombin-activa…	ko04080,ko04750	Neuroactive ligand-receptor interaction|Inflammatory mediator regulation of TRP channels
FABP5	496.421	0.0988897	-12.4809	0.425067	-1.23424	9.48588e-36	1.66935e-34	Down	8.5025	8.34714	9.1369	3.72467	3.98449	3.38774	GeneID:102180059,Genbank:XM_018058378.1	fatty acid binding protein 5	GO:0005615,GO:0005634,GO:0005737,GO:0008289,GO:0014069,GO:0030054,GO:0045202,GO:0045211,GO:0099178	extracellular space|nucleus|cytoplasm|lipid binding|postsynaptic density|cell junction|synapse|postsynaptic membrane|regulation of retrograde trans-synaptic signaling by endocanabinoid	ko03320	PPAR signaling pathway
FADS1	5878	0.0377806	32.5527	2.34544	1.22986	1.91875e-232	2.08228e-230	Up	19.2806	18.4876	19.3933	43.9317	46.0642	44.6232	GeneID:102178247,Genbank:XM_018043053.1	fatty acid desaturase 1	GO:0000248,GO:0005739,GO:0005789,GO:0006355,GO:0006636,GO:0007267,GO:0008654,GO:0009267,GO:0016020,GO:0016021,GO:0016491,GO:0019216,GO:0036109,GO:0043231,GO:0043651,GO:0045485,GO:0045595,GO:0046456	C-5 sterol desaturase activity|mitochondrion|endoplasmic reticulum membrane|regulation of transcription, DNA-templated|unsaturated fatty acid biosynthetic process|cell-cell signaling|phospholipid biosynthetic process|cellular response to starvation|membrane|integral component of membrane|oxidoreductase activity|regulation of lipid metabolic process|alpha-linolenic acid metabolic process|intracell…	ko01040,ko01212	Biosynthesis of unsaturated fatty acids|Fatty acid metabolism
FADS2	5757.19	0.0449847	36.0787	3.08013	1.62299	4.89008e-285	7.69784e-283	Up	21.1392	19.8085	22.7127	64.9838	66.724	65.2354	GeneID:102171133,Genbank:XM_018043056.1	fatty acid desaturase 2	GO:0004768,GO:0005789,GO:0006636,GO:0016021	stearoyl-CoA 9-desaturase activity|endoplasmic reticulum membrane|unsaturated fatty acid biosynthetic process|integral component of membrane	ko01212,ko01040,ko00592,ko03320	Fatty acid metabolism|Biosynthesis of unsaturated fatty acids|alpha-Linolenic acid metabolism|PPAR signaling pathway
FAM105A	29.0009	0.40412	4.11835	3.16962	1.66431	3.81589e-05	0.0001643	Up	0.126665	0.0859423	0.136899	0.269682	0.399595	0.443337	GeneID:102177099,Genbank:XM_018065701.1	family with sequence similarity 105 member A
FAM150A	36.2927	0.357914	-5.20474	0.274933	-1.86285	1.94274e-07	1.08287e-06	Down	1.96516	1.59379	1.63981	0.523002	0.533765	0.381038	GeneID:102185934,Genbank:XM_018058128.1	family with sequence similarity 150 member A	GO:0005576,GO:0010976,GO:0030298,GO:0030971,GO:0070374,GO:0070378	extracellular region|positive regulation of neuron projection development|receptor signaling protein tyrosine kinase activator activity|receptor tyrosine kinase binding|positive regulation of ERK1 and ERK2 cascade|positive regulation of ERK5 cascade
FAM166A	22.1132	0.458619	-2.38716	0.468203	-1.0948	0.0169793	0.0431481	Down	0.511477	0.97013	0.598626	0.445494	0.314334	0.221927	GeneID:102184616,Genbank:XM_005701758.3	family with sequence similarity 166 member A
FAM166B	613.508	0.0862916	-14.9733	0.408364	-1.29207	1.09661e-50	2.52962e-49	Down	8.27925	8.5262	8.65414	3.30382	3.56625	3.56249	GeneID:102176796,Genbank:XM_005683833.3	family with sequence similarity 166 member B
FAM198B	1173.89	0.0676764	15.1708	2.03736	1.0267	5.52259e-52	1.30979e-50	Up	3.1325	3.17199	2.80603	6.11714	6.44046	6.06732	GeneID:102191727,Genbank:XM_018061481.1	family with sequence similarity 198 member B	GO:0000139,GO:0005794,GO:0016021	Golgi membrane|Golgi apparatus|integral component of membrane
FAM222A	18.1108	0.522132	2.42659	2.40661	1.267	0.0152413	0.0392613	Up	0.0364795	0.111382	0.0834928	0.116503	0.183195	0.257684	GeneID:102181416,Genbank:XM_018061104.1	family with sequence similarity 222 member A
FAM3B	36.0881	0.383744	4.8246	3.60853	1.85141	1.40281e-06	7.25987e-06	Up	0.183516	0.106728	0.116673	0.567479	0.582322	0.325331	GeneID:102188090,Genbank:XM_018051660.1	family with sequence similarity 3 member B	GO:0005125,GO:0005576,GO:0005615,GO:0005641,GO:0006915,GO:0030073,GO:0042593	cytokine activity|extracellular region|extracellular space|nuclear envelope lumen|apoptotic process|insulin secretion|glucose homeostasis
FAM49A	148.512	0.195032	12.8212	5.65902	2.50055	1.24739e-37	2.28502e-36	Up	0.206227	0.251867	0.226169	1.3337	1.14518	1.40754	GeneID:102179293,Genbank:XM_018055616.1	family with sequence similarity 49 member A	GO:0005622	intracellular
FAM65B	705.27	0.0966616	31.2162	8.09714	3.01741	6.41618e-214	6.29533e-212	Up	0.53601	0.586911	0.581671	4.72623	4.55529	4.58023	GeneID:102190475,Genbank:XM_005696773.3	family with sequence similarity 65 member B	GO:0005737,GO:0005856,GO:0006935,GO:0007155,GO:0007162,GO:0007605,GO:0016324,GO:0030175,GO:0032420,GO:0035024,GO:0045663,GO:0048741,GO:0051491,GO:0060171,GO:0071889,GO:0090023,GO:1901741,GO:1903904,GO:1905872,GO:1990869,GO:2000114,GO:2000391,GO:2000405,GO:2001107	cytoplasm|cytoskeleton|chemotaxis|cell adhesion|negative regulation of cell adhesion|sensory perception of sound|apical plasma membrane|filopodium|stereocilium|negative regulation of Rho protein signal transduction|positive regulation of myoblast differentiation|skeletal muscle fiber development|positive regulation of filopodium assembly|stereocilium membrane|14-3-3 protein binding|positive regul…
FAM65C	36.3523	0.382501	4.97347	3.73823	1.90235	6.57662e-07	3.51924e-06	Up	0.0943591	0.0611128	0.0409025	0.219164	0.3148	0.200615	GeneID:102173762,Genbank:XM_018058024.1	family with sequence similarity 65 member C
FAM78B	479.198	0.102632	10.6871	2.13885	1.09683	1.17016e-26	1.63219e-25	Up	4.21857	5.18923	4.38482	9.41794	9.77478	10.4005	GeneID:102191286,Genbank:XM_005677089.2	family with sequence similarity 78 member B
FAM83E	36.2652	0.401403	-5.70116	0.204693	-2.28846	1.18993e-08	7.41443e-08	Down	0.386683	0.334145	0.584449	0.108736	0.0493216	0.111431	GeneID:102178009,Genbank:XM_013971456.2	family with sequence similarity 83 member E	GO:0019901	protein kinase binding
FAM92B	17.5445	0.487826	2.60084	2.40954	1.26876	0.00929953	0.0255416	Up	0.153345	0.104045	0.13405	0.272072	0.308523	0.365945	GeneID:102187518,Genbank:XM_013970898.2	family with sequence similarity 92 member B	GO:0005814,GO:0030030,GO:0036064	centriole|cell projection organization|ciliary basal body
FAT4	12622.7	0.032083	-36.9272	0.439905	-1.18474	1.68892e-298	2.95046e-296	Down	23.7777	23.2554	24.1489	10.3543	10.7626	10.3228	GeneID:102179034,Genbank:XM_018061516.1	FAT atypical cadherin 4	GO:0001658,GO:0003007,GO:0005509,GO:0005622,GO:0005886,GO:0007009,GO:0007156,GO:0007157,GO:0007219,GO:0008543,GO:0016021,GO:0021987,GO:0022008,GO:0035329,GO:0043931,GO:0045177,GO:0048565,GO:0060122,GO:0070062,GO:0072137,GO:0072307	branching involved in ureteric bud morphogenesis|heart morphogenesis|calcium ion binding|intracellular|plasma membrane|plasma membrane organization|homophilic cell adhesion via plasma membrane adhesion molecules|heterophilic cell-cell adhesion via plasma membrane cell adhesion molecules|Notch signaling pathway|fibroblast growth factor receptor signaling pathway|integral component of membrane|cere…	ko04392,ko04391	Hippo signaling pathway -multiple species|Hippo signaling pathway - fly
FBLN2	11.9144	0.600631	2.45529	2.7793	1.47472	0.0140772	0.0366848	Up	0.0311009	0.0553929	0.0593187	0.11588	0.150177	0.141018	GeneID:102171934,Genbank:XM_018066685.1	fibulin 2	GO:0005201,GO:0005509,GO:0005615,GO:0010811,GO:0030198,GO:0050840,GO:0062023	extracellular matrix structural constituent|calcium ion binding|extracellular space|positive regulation of cell-substrate adhesion|extracellular matrix organization|extracellular matrix binding|collagen-containing extracellular matrix
FBP2	22.0708	0.658165	6.32567	17.9179	4.16333	2.52134e-10	1.7679e-09	Up	0.0518368	0.0527571	0.016478	0.680589	0.717539	0.75872	GeneID:102185744,Genbank:XM_005684137.3	fructose-bisphosphatase 2	GO:0005654,GO:0005737,GO:0005829,GO:0005886,GO:0005986,GO:0006000,GO:0006002,GO:0006094,GO:0030018,GO:0030054,GO:0030388,GO:0042132,GO:0042802,GO:0046872	nucleoplasm|cytoplasm|cytosol|plasma membrane|sucrose biosynthetic process|fructose metabolic process|fructose 6-phosphate metabolic process|gluconeogenesis|Z disc|cell junction|fructose 1,6-bisphosphate metabolic process|fructose 1,6-bisphosphate 1-phosphatase activity|identical protein binding|metal ion binding	ko00710,ko00680,ko01200,ko04152,ko04910,ko00030,ko00051,ko00010	Carbon fixation in photosynthetic organisms|Methane metabolism|Carbon metabolism|AMPK signaling pathway|Insulin signaling pathway|Pentose phosphate pathway|Fructose and mannose metabolism|Glycolysis / Gluconeogenesis
FGF10	1011.28	0.0717627	24.1033	3.31664	1.72972	2.30611e-128	1.27058e-126	Up	2.16853	2.32825	2.41821	7.60701	7.76834	7.65953	GeneID:102174339,Genbank:XM_005694730.3	fibroblast growth factor 10			ko04010,ko04015,ko04810,ko04014,ko04151	MAPK signaling pathway|Rap1 signaling pathway|Regulation of actin cytoskeleton|Ras signaling pathway|PI3K-Akt signaling pathway
FGF14	45.2587	0.333358	-3.05521	0.493637	-1.01848	0.00224906	0.00715633	Down	0.363852	0.363579	0.466856	0.126766	0.16611	0.296803	GeneID:102179782,Genbank:XM_005687730.3	fibroblast growth factor 14	GO:0005576,GO:0005634,GO:0005829,GO:0007254,GO:0007268,GO:0007399,GO:0008083,GO:0008201,GO:0008344,GO:0010765,GO:0048167,GO:0050905,GO:0060078,GO:1901843,GO:1903421	extracellular region|nucleus|cytosol|JNK cascade|chemical synaptic transmission|nervous system development|growth factor activity|heparin binding|adult locomotory behavior|positive regulation of sodium ion transport|regulation of synaptic plasticity|neuromuscular process|regulation of postsynaptic membrane potential|positive regulation of high voltage-gated calcium channel activity|regulation of …	ko04010,ko04015,ko04810,ko04014,ko04151	MAPK signaling pathway|Rap1 signaling pathway|Regulation of actin cytoskeleton|Ras signaling pathway|PI3K-Akt signaling pathway
FGF22	34.5802	0.369687	-3.64996	0.39247	-1.34934	0.00026228	0.000990292	Down	0.630835	0.599233	0.842233	0.223852	0.203074	0.388069	GeneID:102171599,Genbank:XM_013965510.2	fibroblast growth factor 22			ko04010,ko04015,ko04810,ko04014,ko04151	MAPK signaling pathway|Rap1 signaling pathway|Regulation of actin cytoskeleton|Ras signaling pathway|PI3K-Akt signaling pathway
FGFR1	3681.14	0.0461064	37.9465	3.3626	1.74958	0	0	Up	8.66112	8.40675	9.06925	30.2886	29.3483	28.6409	GeneID:102180282,Genbank:XM_018041774.1	fibroblast growth factor receptor 1			ko04010,ko04520,ko04015,ko04810,ko04014,ko04151,ko04550	MAPK signaling pathway|Adherens junction|Rap1 signaling pathway|Regulation of actin cytoskeleton|Ras signaling pathway|PI3K-Akt signaling pathway|Signaling pathways regulating pluripotency of stem cells
FGL2	43.2589	0.371652	4.52575	3.20874	1.68201	6.01819e-06	2.89394e-05	Up	0.113637	0.318049	0.433477	1.14923	0.877947	0.772877	GeneID:102188376,Genbank:XM_005679098.3	fibrinogen like 2	GO:0005576,GO:0008233,GO:0009986,GO:0016504	extracellular region|peptidase activity|cell surface|peptidase activator activity
FGR	24.3503	1.08075	5.71162	72.1462	6.17285	1.11908e-08	6.99118e-08	Up	0	0.00886767	0.00830912	0.46377	0.361822	0.424174	GeneID:102177575,Genbank:XM_018056824.1	FGR proto-oncogene, Src family tyrosine kinase	GO:0001784,GO:0002768,GO:0004713,GO:0004715,GO:0005102,GO:0005524,GO:0005576,GO:0005743,GO:0005758,GO:0005829,GO:0005886,GO:0006468,GO:0007169,GO:0007229,GO:0008360,GO:0009615,GO:0014068,GO:0015629,GO:0016235,GO:0018108,GO:0019901,GO:0030154,GO:0030335,GO:0031234,GO:0032587,GO:0034774,GO:0034987,GO:0034988,GO:0038083,GO:0038096,GO:0043306,GO:0043312,GO:0043552,GO:0045087,GO:0045088,GO:0045859,GO:…	phosphotyrosine residue binding|immune response-regulating cell surface receptor signaling pathway|protein tyrosine kinase activity|non-membrane spanning protein tyrosine kinase activity|signaling receptor binding|ATP binding|extracellular region|mitochondrial inner membrane|mitochondrial intermembrane space|cytosol|plasma membrane|protein phosphorylation|transmembrane receptor protein tyrosine k…	ko04062	Chemokine signaling pathway
FHL2	6328.35	0.0385681	-26.479	0.49269	-1.02125	1.69043e-154	1.17551e-152	Down	71.6668	75.7665	72.9102	36.9748	35.2048	36.8238	GeneID:102190607,Genbank:XM_018054974.1	four and a half LIM domains 2	GO:0000122,GO:0001649,GO:0005634,GO:0008134,GO:0009725,GO:0030018,GO:0042802,GO:0043066,GO:0046872,GO:0055014,GO:0055015,GO:0060347,GO:0070885	negative regulation of transcription by RNA polymerase II|osteoblast differentiation|nucleus|transcription factor binding|response to hormone|Z disc|identical protein binding|negative regulation of apoptotic process|metal ion binding|atrial cardiac muscle cell development|ventricular cardiac muscle cell development|heart trabecula formation|negative regulation of calcineurin-NFAT signaling cascade	ko04380	Osteoclast differentiation
FKBP5	1910.75	0.0623711	17.7277	2.15203	1.1057	2.56324e-70	8.01712e-69	Up	6.81627	6.99954	6.24583	13.7372	15.6246	13.9632	GeneID:102175447,Genbank:XM_018038959.1	FK506 binding protein 5	GO:0000413,GO:0003755,GO:0005528,GO:0005654,GO:0005737,GO:0005829,GO:0006457,GO:0009617,GO:0016020,GO:0031072,GO:0061077,GO:0070062	protein peptidyl-prolyl isomerization|peptidyl-prolyl cis-trans isomerase activity|FK506 binding|nucleoplasm|cytoplasm|cytosol|protein folding|response to bacterium|membrane|heat shock protein binding|chaperone-mediated protein folding|extracellular exosome	ko04915	Estrogen signaling pathway
FLNC	26371.8	0.033449	-33.8381	0.456331	-1.13185	5.43749e-251	6.77322e-249	Down	89.2438	92.3174	94.508	42.1149	43.5708	40.8067	GeneID:102170485,Genbank:XM_018046953.1	filamin C	GO:0005737,GO:0005829,GO:0005856,GO:0005886,GO:0005925,GO:0008092,GO:0016528,GO:0030018,GO:0030506,GO:0034329,GO:0042383,GO:0042802,GO:0043034,GO:0048747,GO:0051015	cytoplasm|cytosol|cytoskeleton|plasma membrane|focal adhesion|cytoskeletal protein binding|sarcoplasm|Z disc|ankyrin binding|cell junction assembly|sarcolemma|identical protein binding|costamere|muscle fiber development|actin filament binding	ko04010,ko04510	MAPK signaling pathway|Focal adhesion
FNDC4	77.5437	0.254995	-8.38841	0.227037	-2.139	4.92775e-17	4.89528e-16	Down	1.84632	1.60656	1.84139	0.495127	0.381114	0.336344	GeneID:102176431,Genbank:XM_018055496.1	fibronectin type III domain containing 4	GO:0005615,GO:0005783,GO:0005886,GO:0016021,GO:0050728	extracellular space|endoplasmic reticulum|plasma membrane|integral component of membrane|negative regulation of inflammatory response
FOS	321.498	0.120527	-12.9138	0.339983	-1.55646	3.76196e-38	6.97155e-37	Down	5.01856	5.47488	5.10918	1.92051	1.71058	1.70122	GeneID:102171520,Genbank:XM_005686096.3	Fos proto-oncogene, AP-1 transcription factor subunit	GO:0000978,GO:0000979,GO:0001077,GO:0001102,GO:0003677,GO:0003682,GO:0003690,GO:0003700,GO:0005634,GO:0005654,GO:0005667,GO:0005783,GO:0005829,GO:0006355,GO:0007179,GO:0007399,GO:0031668,GO:0032993,GO:0034614,GO:0035914,GO:0035976,GO:0035994,GO:0042493,GO:0045672,GO:0046982,GO:0060395,GO:0070412,GO:0071276,GO:0071277	RNA polymerase II proximal promoter sequence-specific DNA binding|RNA polymerase II core promoter sequence-specific DNA binding|proximal promoter DNA-binding transcription activator activity, RNA polymerase II-specific|RNA polymerase II activating transcription factor binding|DNA binding|chromatin binding|double-stranded DNA binding|DNA-binding transcription factor activity|nucleus|nucleoplasm|tr…	ko04620,ko04660,ko04728,ko04668,ko04380,ko04713,ko04024,ko04010,ko04725,ko04917,ko04915,ko04210,ko04662,ko04921	Toll-like receptor signaling pathway|T cell receptor signaling pathway|Dopaminergic synapse|TNF signaling pathway|Osteoclast differentiation|Circadian entrainment|cAMP signaling pathway|MAPK signaling pathway|Cholinergic synapse|Prolactin signaling pathway|Estrogen signaling pathway|Apoptosis|B cell receptor signaling pathway|Oxytocin signaling pathway
FOXF1	1195.2	0.0685341	17.2037	2.26426	1.17904	2.49052e-66	7.4018e-65	Up	6.42727	6.75912	7.07848	14.3477	15.8456	15.8754	GeneID:106503089,Genbank:XM_013970980.2	forkhead box F1
FREM3	10.0947	0.712655	-2.42642	0.301619	-1.7292	0.0152486	0.0392729	Down	0.0282388	0.0467028	0.0875222	0.0225462	0.00681784	0.0202169	GeneID:102190158,Genbank:XM_005691247.2	FRAS1 related extracellular matrix 3	GO:0005604,GO:0005615,GO:0007154,GO:0007155,GO:0016021,GO:0046872	basement membrane|extracellular space|cell communication|cell adhesion|integral component of membrane|metal ion binding
FRRS1	30.613	0.388315	4.28152	3.16582	1.66258	1.85625e-05	8.32261e-05	Up	0.132823	0.152079	0.0791666	0.380004	0.344732	0.427912	GeneID:102177297,Genbank:XM_018045809.1	ferric chelate reductase 1	GO:0016021,GO:0016491,GO:0046872	integral component of membrane|oxidoreductase activity|metal ion binding
FTH1	49028.8	0.026269	76.7143	4.0424	2.01521	0	0	Up	659.259	670.292	679.948	2713.78	2710.8	2731.43	GeneID:100860752,Genbank:NM_001285609.1	ferritin heavy chain 1	GO:0004322,GO:0005506,GO:0005737,GO:0006880,GO:0006955,GO:0008198,GO:0008199,GO:0008285,GO:0042802,GO:0044754,GO:0048147,GO:0060547,GO:0097286	ferroxidase activity|iron ion binding|cytoplasm|intracellular sequestering of iron ion|immune response|ferrous iron binding|ferric iron binding|negative regulation of cell proliferation|identical protein binding|autolysosome|negative regulation of fibroblast proliferation|negative regulation of necrotic cell death|iron ion import	ko04978	Mineral absorption
FUT1	433.172	0.114715	8.90249	2.02968	1.02125	5.46059e-19	5.83753e-18	Up	3.20526	2.79447	3.76882	6.11498	6.64578	7.16109	GeneID:102185596,Genbank:XM_018062738.1	fucosyltransferase 1 (H blood group)	GO:0005975,GO:0006486,GO:0008107,GO:0016021,GO:0032580,GO:0036065	carbohydrate metabolic process|protein glycosylation|galactoside 2-alpha-L-fucosyltransferase activity|integral component of membrane|Golgi cisterna membrane|fucosylation	ko00603,ko00601	Glycosphingolipid biosynthesis - globo series|Glycosphingolipid biosynthesis - lacto and neolacto series
FUT9	16.0534	0.943833	-5.26038	0.0320192	-4.96492	1.43759e-07	8.09493e-07	Down	0.275328	0.280217	0.424146	0.0112731	0.0102268	0.0101085	GeneID:102190604,Genbank:XM_005684665.3	fucosyltransferase 9	GO:0006486,GO:0016021,GO:0032580,GO:0036065,GO:0046920	protein glycosylation|integral component of membrane|Golgi cisterna membrane|fucosylation|alpha-(1->3)-fucosyltransferase activity	ko00603,ko00514,ko00601	Glycosphingolipid biosynthesis - globo series|Other types of O-glycan biosynthesis|Glycosphingolipid biosynthesis - lacto and neolacto series
FYN	1782.84	0.0600366	23.0829	2.6132	1.38582	6.87554e-118	3.50506e-116	Up	5.76572	6.61354	6.00593	15.4414	16.4083	16.3679	GeneID:102179673,Genbank:XM_018053056.1	FYN proto-oncogene, Src family tyrosine kinase	GO:0001764,GO:0004672,GO:0004713,GO:0004715,GO:0005102,GO:0005524,GO:0005623,GO:0005829,GO:0007169,GO:0008360,GO:0015631,GO:0018108,GO:0030154,GO:0030900,GO:0031234,GO:0038083,GO:0045121,GO:0046872,GO:0050852	neuron migration|protein kinase activity|protein tyrosine kinase activity|non-membrane spanning protein tyrosine kinase activity|signaling receptor binding|ATP binding|cell|cytosol|transmembrane receptor protein tyrosine kinase signaling pathway|regulation of cell shape|tubulin binding|peptidyl-tyrosine phosphorylation|cell differentiation|forebrain development|extrinsic component of cytoplasmic …	ko04650,ko04725,ko04520,ko04664,ko04360,ko04380,ko04072,ko04611,ko04071,ko04660,ko04510	Natural killer cell mediated cytotoxicity|Cholinergic synapse|Adherens junction|Fc epsilon RI signaling pathway|Axon guidance|Osteoclast differentiation|Phospholipase D signaling pathway|Platelet activation|Sphingolipid signaling pathway|T cell receptor signaling pathway|Focal adhesion
FZD5	943.415	0.0796914	-23.9427	0.266456	-1.90803	1.10048e-126	5.99408e-125	Down	5.58103	5.10515	5.25715	1.55906	1.39698	1.31555	GeneID:102175724,Genbank:XM_018060254.1	frizzled class receptor 5	GO:0000139,GO:0000578,GO:0001525,GO:0001540,GO:0002726,GO:0004930,GO:0005886,GO:0005887,GO:0005923,GO:0007223,GO:0007416,GO:0008285,GO:0008289,GO:0008595,GO:0009986,GO:0017147,GO:0019901,GO:0030182,GO:0030424,GO:0030425,GO:0030669,GO:0031077,GO:0031625,GO:0031901,GO:0032729,GO:0033077,GO:0035567,GO:0042813,GO:0043204,GO:0043507,GO:0044877,GO:0045202,GO:0045944,GO:0048469,GO:0048471,GO:0048596,GO:…	Golgi membrane|embryonic axis specification|angiogenesis|amyloid-beta binding|positive regulation of T cell cytokine production|G protein-coupled receptor activity|plasma membrane|integral component of plasma membrane|bicellular tight junction|Wnt signaling pathway, calcium modulating pathway|synapse assembly|negative regulation of cell proliferation|lipid binding|anterior/posterior axis specific…	ko04390,ko04916,ko04150,ko04310,ko04550	Hippo signaling pathway|Melanogenesis|mTOR signaling pathway|Wnt signaling pathway|Signaling pathways regulating pluripotency of stem cells
FZD8	1346.16	0.0682975	-18.9967	0.406851	-1.29743	1.81538e-80	6.35827e-79	Down	11.5287	12.571	13.3803	5.03952	5.22668	5.0468	GeneID:106502750,Genbank:XM_018057113.1	frizzled class receptor 8	GO:0004930,GO:0005794,GO:0005886,GO:0007275,GO:0016021,GO:0017147,GO:0035567,GO:0042813,GO:0060070	G protein-coupled receptor activity|Golgi apparatus|plasma membrane|multicellular organism development|integral component of membrane|Wnt-protein binding|non-canonical Wnt signaling pathway|Wnt-activated receptor activity|canonical Wnt signaling pathway	ko04390,ko04916,ko04150,ko04310,ko04550	Hippo signaling pathway|Melanogenesis|mTOR signaling pathway|Wnt signaling pathway|Signaling pathways regulating pluripotency of stem cells
GABRA4	11.2471	1.30436	-4.5615	0.0161778	-5.94984	5.07901e-06	2.45717e-05	Down	0.180445	0.158318	0.071206	0.00662389	0	0	GeneID:102184797,Genbank:XM_005681575.3	gamma-aminobutyric acid type A receptor alpha4 subunit	GO:0004890,GO:0005237,GO:0005254,GO:0005887,GO:0007165,GO:0007214,GO:0007268,GO:0007417,GO:0022851,GO:0030054,GO:0032590,GO:0034220,GO:0034707,GO:0042391,GO:0043005,GO:0045202,GO:0045211,GO:0050877,GO:0051932,GO:0060078,GO:0098794,GO:1902476,GO:1902711,GO:1904315,GO:2001023	GABA-A receptor activity|inhibitory extracellular ligand-gated ion channel activity|chloride channel activity|integral component of plasma membrane|signal transduction|gamma-aminobutyric acid signaling pathway|chemical synaptic transmission|central nervous system development|GABA-gated chloride ion channel activity|cell junction|dendrite membrane|ion transmembrane transport|chloride channel compl…	ko04723,ko04727,ko04080,ko04742	Retrograde endocannabinoid signaling|GABAergic synapse|Neuroactive ligand-receptor interaction|Taste transduction
GABRB1	1597.8	0.0677453	-37.1785	0.174504	-2.51867	1.51956e-302	2.79073e-300	Down	29.9878	28.2639	28.4651	4.49211	5.4094	5.26504	GeneID:102185727,Genbank:XM_005681579.2	gamma-aminobutyric acid type A receptor beta1 subunit	GO:0004890,GO:0005887,GO:0006811,GO:0007165,GO:0007214,GO:0007268,GO:0015276,GO:0022851,GO:0030054,GO:0034220,GO:0034707,GO:0042391,GO:0043005,GO:0045202,GO:0045211,GO:0050877,GO:0071420,GO:1902711	GABA-A receptor activity|integral component of plasma membrane|ion transport|signal transduction|gamma-aminobutyric acid signaling pathway|chemical synaptic transmission|ligand-gated ion channel activity|GABA-gated chloride ion channel activity|cell junction|ion transmembrane transport|chloride channel complex|regulation of membrane potential|neuron projection|synapse|postsynaptic membrane|nervou…	ko04726,ko04727,ko04723,ko04080	Serotonergic synapse|GABAergic synapse|Retrograde endocannabinoid signaling|Neuroactive ligand-receptor interaction
GALNT16	1655.67	0.0649707	-18.8743	0.427419	-1.22628	1.85442e-79	6.47916e-78	Down	13.6115	13.5871	14.7547	5.81807	6.5638	5.62321	GeneID:102177245,Genbank:XM_018054041.1	polypeptide N-acetylgalactosaminyltransferase 16			ko00512	Mucin type O-Glycan biosynthesis
GAS1	1787.53	0.0622796	-17.3473	0.472902	-1.08039	2.06561e-67	6.21636e-66	Down	16.0863	14.0625	15.4854	7.44876	7.36779	6.86021	GeneID:108636574,Genbank:XM_018052458.1	growth arrest specific 1	GO:0005886,GO:0007050,GO:0008589,GO:0010955,GO:0016021,GO:0035924,GO:0042981,GO:0045165,GO:0045930,GO:0046658,GO:0048589,GO:0060628	plasma membrane|cell cycle arrest|regulation of smoothened signaling pathway|negative regulation of protein processing|integral component of membrane|cellular response to vascular endothelial growth factor stimulus|regulation of apoptotic process|cell fate commitment|negative regulation of mitotic cell cycle|anchored component of plasma membrane|developmental growth|regulation of ER to Golgi vesi…	ko04340	Hedgehog signaling pathway
GAS2	17.8806	0.832897	5.63496	25.8723	4.69334	1.75103e-08	1.07608e-07	Up	0.0108932	0.0110866	0.0207766	0.440663	0.305081	0.37434	GeneID:102184501,Genbank:XM_018043608.1	growth arrest specific 2	GO:0001544,GO:0001547,GO:0005829,GO:0005884,GO:0006915,GO:0007050,GO:0008017,GO:0008360,GO:0008593,GO:0016020,GO:0030728,GO:0071711	initiation of primordial ovarian follicle growth|antral ovarian follicle growth|cytosol|actin filament|apoptotic process|cell cycle arrest|microtubule binding|regulation of cell shape|regulation of Notch signaling pathway|membrane|ovulation|basement membrane organization
GCM1	6.17433	0.950761	2.4946	5.17574	2.37176	0.0126101	0.0332364	Up	0.0492702	0	0.0093973	0.115391	0.0856481	0.10347	GeneID:102175726,Genbank:XM_005696430.2	glial cells missing homolog 1	GO:0000978,GO:0000981,GO:0001077,GO:0003677,GO:0003700,GO:0005634,GO:0005667,GO:0006355,GO:0006366,GO:0008134,GO:0008270,GO:0009653,GO:0042826,GO:0045944,GO:0060018,GO:0060143,GO:0060670,GO:0060706,GO:0060800	RNA polymerase II proximal promoter sequence-specific DNA binding|DNA-binding transcription factor activity, RNA polymerase II-specific|proximal promoter DNA-binding transcription activator activity, RNA polymerase II-specific|DNA binding|DNA-binding transcription factor activity|nucleus|transcription factor complex|regulation of transcription, DNA-templated|transcription by RNA polymerase II|tra…
GDF10	29.7393	0.395914	3.66294	2.73248	1.45021	0.000249333	0.000945392	Up	0.124704	0.145049	0.152902	0.312919	0.318283	0.527169	GeneID:102178514,Genbank:XM_018042641.1	growth differentiation factor 10	GO:0001649,GO:0005125,GO:0005160,GO:0005615,GO:0008083,GO:0010862,GO:0042981,GO:0043408,GO:0045444,GO:0045668,GO:0048468,GO:0060395	osteoblast differentiation|cytokine activity|transforming growth factor beta receptor binding|extracellular space|growth factor activity|positive regulation of pathway-restricted SMAD protein phosphorylation|regulation of apoptotic process|regulation of MAPK cascade|fat cell differentiation|negative regulation of osteoblast differentiation|cell development|SMAD protein signal transduction
GDPD1	737.297	0.108411	33.2979	12.2088	3.60985	4.13416e-243	4.73775e-241	Up	1.05363	0.970211	1.30145	13.214	13.2861	14.3585	GeneID:102189339,Genbank:XM_005693113.3	glycerophosphodiester phosphodiesterase domain containing 1	GO:0004622,GO:0006644,GO:0016020,GO:0016021,GO:0046872,GO:0047391,GO:0048471,GO:0070291	lysophospholipase activity|phospholipid metabolic process|membrane|integral component of membrane|metal ion binding|alkylglycerophosphoethanolamine phosphodiesterase activity|perinuclear region of cytoplasm|N-acylethanolamine metabolic process
GDPD5	715.252	0.0864903	19.0174	3.12709	1.64482	1.22386e-80	4.297e-79	Up	1.95894	1.66981	2.02513	5.98747	5.91925	5.86125	GeneID:102190714,Genbank:XM_013969769.2	glycerophosphodiester phosphodiesterase domain containing 5	GO:0006629,GO:0008889,GO:0016021,GO:0021522,GO:0021895,GO:0030426,GO:0031175,GO:0043025,GO:0045666,GO:0045746,GO:0045787,GO:0047389,GO:0048505,GO:0097038	lipid metabolic process|glycerophosphodiester phosphodiesterase activity|integral component of membrane|spinal cord motor neuron differentiation|cerebral cortex neuron differentiation|growth cone|neuron projection development|neuronal cell body|positive regulation of neuron differentiation|negative regulation of Notch signaling pathway|positive regulation of cell cycle|glycerophosphocholine phosp…
GHR	511.477	0.100494	11.8783	2.28738	1.1937	1.53387e-32	2.4969e-31	Up	1.78394	1.46542	1.65077	3.62913	4.04378	3.58264	GeneID:100860790,Genbank:XM_018065463.1	growth hormone receptor	GO:0004896,GO:0005576,GO:0005886,GO:0006897,GO:0016021	cytokine receptor activity|extracellular region|plasma membrane|endocytosis|integral component of membrane	ko04060,ko04080,ko04151,ko04630	Cytokine-cytokine receptor interaction|Neuroactive ligand-receptor interaction|PI3K-Akt signaling pathway|Jak-STAT signaling pathway
GINM1	3857.41	0.0437589	25.0505	2.13788	1.09618	1.72567e-138	1.03432e-136	Up	26.18	27.1534	26.1372	54.7107	56.5985	59.231	GeneID:102168730,Genbank:XM_018053332.1	glycoprotein integral membrane 1	GO:0016021	integral component of membrane
GJA5	6.37221	1.24121	-3.36429	0.0553304	-4.17578	0.000767419	0.00268259	Down	0.045098	0.0917973	0.0430076	0.00533435	0	0.00478324	GeneID:102189449,Genbank:XM_005677755.3	gap junction protein alpha 5	GO:0005922,GO:0007154,GO:0016021	connexin complex|cell communication|integral component of membrane
GLDC	236.682	0.148739	-7.08673	0.481606	-1.05408	1.37323e-12	1.10176e-11	Down	2.16975	1.86187	1.7504	0.769935	1.08586	0.934058	GeneID:102174205,Genbank:XM_018052009.1	glycine decarboxylase	GO:0004375,GO:0005634,GO:0005739,GO:0005759,GO:0005886,GO:0005960,GO:0006546,GO:0009055,GO:0016594,GO:0016829,GO:0019464,GO:0019899,GO:0030170,GO:0036255,GO:0042803,GO:0070280,GO:1903442,GO:1990830	glycine dehydrogenase (decarboxylating) activity|nucleus|mitochondrion|mitochondrial matrix|plasma membrane|glycine cleavage complex|glycine catabolic process|electron transfer activity|glycine binding|lyase activity|glycine decarboxylation via glycine cleavage system|enzyme binding|pyridoxal phosphate binding|response to methylamine|protein homodimerization activity|pyridoxal binding|response to…	ko00260,ko01200,ko00630	Glycine, serine and threonine metabolism|Carbon metabolism|Glyoxylate and dicarboxylate metabolism
GLIPR1	4049.43	0.0507939	41.2739	4.27659	2.09646	0	0	Up	25.7155	22.8598	24.6306	99.1081	110.099	105.152	GeneID:102177958,Genbank:XM_018047568.1	GLI pathogenesis related 1	GO:0005615,GO:0005886,GO:0016020,GO:0016021,GO:0019216,GO:0035577,GO:0043312	extracellular space|plasma membrane|membrane|integral component of membrane|regulation of lipid metabolic process|azurophil granule membrane|neutrophil degranulation
GLIS2	2363.62	0.0570174	-20.4461	0.445722	-1.16578	6.50965e-93	2.60477e-91	Down	20.7307	21.4097	21.0775	9.33952	8.68602	10.2605	GeneID:102188646,Genbank:XM_018040494.1	GLIS family zinc finger 2	GO:0000122,GO:0000977,GO:0000981,GO:0001077,GO:0005634,GO:0005737,GO:0007399,GO:0016607,GO:0043433,GO:0044212,GO:0045879,GO:0045892,GO:0045893,GO:0045944,GO:0046872,GO:0060994,GO:0061005,GO:0097730,GO:1900182	negative regulation of transcription by RNA polymerase II|RNA polymerase II regulatory region sequence-specific DNA binding|DNA-binding transcription factor activity, RNA polymerase II-specific|proximal promoter DNA-binding transcription activator activity, RNA polymerase II-specific|nucleus|cytoplasm|nervous system development|nuclear speck|negative regulation of DNA-binding transcription factor…
GPBAR1	50.0307	0.329889	3.91754	2.44927	1.29235	8.94564e-05	0.00036457	Up	0.341124	0.472165	0.36435	1.03133	1.27821	0.586127	GeneID:102175999,Genbank:XM_018059576.1	G protein-coupled bile acid receptor 1	GO:0004930,GO:0005737,GO:0005886,GO:0016021,GO:0038181,GO:2000810	G protein-coupled receptor activity|cytoplasm|plasma membrane|integral component of membrane|bile acid receptor activity|regulation of bicellular tight junction assembly
GPD1L	1033.06	0.0756647	-16.6836	0.416862	-1.26236	1.72504e-62	4.80763e-61	Down	8.27792	8.35303	8.89854	3.213	3.90341	3.5606	GeneID:102170471,Genbank:XM_018038391.1	glycerol-3-phosphate dehydrogenase 1-like	GO:0002027,GO:0004367,GO:0005829,GO:0005886,GO:0005975,GO:0006072,GO:0006116,GO:0006654,GO:0009331,GO:0010765,GO:0017080,GO:0019674,GO:0033137,GO:0042803,GO:0044325,GO:0046168,GO:0047952,GO:0051287,GO:0060373,GO:0070062,GO:0086005,GO:0090038,GO:2000010,GO:2000649	regulation of heart rate|glycerol-3-phosphate dehydrogenase [NAD+] activity|cytosol|plasma membrane|carbohydrate metabolic process|glycerol-3-phosphate metabolic process|NADH oxidation|phosphatidic acid biosynthetic process|glycerol-3-phosphate dehydrogenase complex|positive regulation of sodium ion transport|sodium channel regulator activity|NAD metabolic process|negative regulation of peptidyl-…	ko00564,ko04011	Glycerophospholipid metabolism|MAPK signaling pathway - yeast
GPR37	519.648	0.100484	-12.0832	0.431021	-1.21417	1.29619e-33	2.16915e-32	Down	5.06918	5.06226	5.70046	2.01975	2.43361	2.39147	GeneID:102190018,Genbank:XM_005679413.3	G protein-coupled receptor 37	GO:0000151,GO:0004930,GO:0005783,GO:0005789,GO:0005886,GO:0005887,GO:0007186,GO:0007193,GO:0008528,GO:0030544,GO:0031072,GO:0031625,GO:0031987,GO:0036505,GO:0042277,GO:0042416,GO:0043235,GO:0043410,GO:0045964,GO:1903206	ubiquitin ligase complex|G protein-coupled receptor activity|endoplasmic reticulum|endoplasmic reticulum membrane|plasma membrane|integral component of plasma membrane|G protein-coupled receptor signaling pathway|adenylate cyclase-inhibiting G protein-coupled receptor signaling pathway|G protein-coupled peptide receptor activity|Hsp70 protein binding|heat shock protein binding|ubiquitin protein l…
GPR68	174.789	0.173158	8.82537	2.88422	1.52818	1.09097e-18	1.15337e-17	Up	0.588779	0.449425	0.370984	1.34311	1.45198	1.27962	GeneID:102182071,Genbank:XM_018066127.1	G protein-coupled receptor 68	GO:0004930,GO:0005886,GO:0016021,GO:0035774,GO:0045656,GO:0071467,GO:2001206	G protein-coupled receptor activity|plasma membrane|integral component of membrane|positive regulation of insulin secretion involved in cellular response to glucose stimulus|negative regulation of monocyte differentiation|cellular response to pH|positive regulation of osteoclast development
GPR84	1520.61	0.245799	24.3853	63.7285	5.99387	2.45147e-131	1.38257e-129	Up	0.464826	0.993465	0.709249	47.3718	43.6182	47.5655	GeneID:102186662,Genbank:XM_005679846.2	G protein-coupled receptor 84	GO:0001604,GO:0005887,GO:0007218,GO:0008528	urotensin II receptor activity|integral component of plasma membrane|neuropeptide signaling pathway|G protein-coupled peptide receptor activity
GPRC5A	1146.46	0.0669437	-17.0453	0.453422	-1.14107	3.78924e-65	1.10327e-63	Down	16.0719	17.0172	17.6357	7.53638	7.74497	7.81013	GeneID:102174546,Genbank:XM_005680813.3	G protein-coupled receptor class C group 5 member A	GO:0004930,GO:0005730,GO:0005886,GO:0007175,GO:0016021,GO:0030295,GO:0031982,GO:0043231,GO:0043235	G protein-coupled receptor activity|nucleolus|plasma membrane|negative regulation of epidermal growth factor-activated receptor activity|integral component of membrane|protein kinase activator activity|vesicle|intracellular membrane-bounded organelle|receptor complex
GPRC5C	41.4824	0.361295	-7.00737	0.172931	-2.53173	2.42846e-12	1.92409e-11	Down	0.418365	0.357666	0.398974	0.0475063	0.0700322	0.0851965	GeneID:102174245,Genbank:XM_018063878.1	G protein-coupled receptor class C group 5 member C	GO:0004930,GO:0005886,GO:0016021,GO:0030295,GO:0043235	G protein-coupled receptor activity|plasma membrane|integral component of membrane|protein kinase activator activity|receptor complex
GREM1	2456.79	0.0510907	-45.6766	0.198381	-2.33365	0	0	Down	21.3817	21.013	21.2212	4.1249	4.25575	4.28617	GeneID:100860969,Genbank:XM_018054498.1	gremlin 1, DAN family BMP antagonist	GO:0000902,GO:0001658,GO:0002042,GO:0002092,GO:0003257,GO:0003337,GO:0005125,GO:0005615,GO:0005622,GO:0006915,GO:0007165,GO:0007267,GO:0008284,GO:0009954,GO:0009986,GO:0010717,GO:0016015,GO:0030199,GO:0030297,GO:0030308,GO:0030326,GO:0030502,GO:0030514,GO:0032331,GO:0033689,GO:0036122,GO:0042803,GO:0043066,GO:0043184,GO:0045668,GO:0045766,GO:0045892,GO:0045944,GO:0046851,GO:0048018,GO:0048263,GO:…	cell morphogenesis|branching involved in ureteric bud morphogenesis|cell migration involved in sprouting angiogenesis|positive regulation of receptor internalization|positive regulation of transcription from RNA polymerase II promoter involved in myocardial precursor cell differentiation|mesenchymal to epithelial transition involved in metanephros morphogenesis|cytokine activity|extracellular spa…
GRID2	153.877	0.403458	-7.52078	0.122062	-3.03432	5.44522e-14	4.69331e-13	Down	1.0795	0.900836	0.850715	0.184756	0.0972123	0.0662674	GeneID:102191781,Genbank:XM_018049306.1	glutamate ionotropic receptor delta type subunit 2	GO:0004970,GO:0005886,GO:0005887,GO:0007157,GO:0007215,GO:0008066,GO:0008328,GO:0010975,GO:0021707,GO:0030054,GO:0030165,GO:0034613,GO:0035249,GO:0043197,GO:0043523,GO:0045202,GO:0045211,GO:0050804,GO:0051965,GO:0060079,GO:0060134,GO:0097110,GO:0098688,GO:0098978,GO:0099061,GO:0099151,GO:1900454,GO:1904861	ionotropic glutamate receptor activity|plasma membrane|integral component of plasma membrane|heterophilic cell-cell adhesion via plasma membrane cell adhesion molecules|glutamate receptor signaling pathway|glutamate receptor activity|ionotropic glutamate receptor complex|regulation of neuron projection development|cerebellar granule cell differentiation|cell junction|PDZ domain binding|cellular p…	ko04080,ko04730	Neuroactive ligand-receptor interaction|Long-term depression
GRP	54.4906	0.289883	5.95934	3.31157	1.72751	2.53258e-09	1.66038e-08	Up	0.883882	0.580371	0.679768	2.33717	2.50573	2.28623	GeneID:102174351,Genbank:XM_018039812.1	gastrin releasing peptide	GO:0005184,GO:0005615,GO:0007218,GO:0034774,GO:0090277,GO:1900738	neuropeptide hormone activity|extracellular space|neuropeptide signaling pathway|secretory granule lumen|positive regulation of peptide hormone secretion|positive regulation of phospholipase C-activating G protein-coupled receptor signaling pathway	ko04080	Neuroactive ligand-receptor interaction
GSAP	4689	0.0487239	61.3347	7.93631	2.98847	0	0	Up	5.0188	4.53309	4.7818	38.0251	36.6286	39.5711	GeneID:102172410,Genbank:XM_018047267.1	gamma-secretase activating protein	GO:0001540,GO:0005802,GO:0030162,GO:1902004	amyloid-beta binding|trans-Golgi network|regulation of proteolysis|positive regulation of amyloid-beta formation
GUCY1A3	141.762	0.307247	15.717	28.4233	4.829	1.15687e-55	2.9125e-54	Up	0.0327229	0.0333039	0.0668704	1.29388	1.24602	1.28515	GeneID:102169692,Genbank:XM_005691313.3	guanylate cyclase 1 soluble subunit alpha	GO:0004383,GO:0005525,GO:0008074,GO:0008217,GO:0010750,GO:0020037,GO:0035556,GO:0052565,GO:0060087,GO:0098925,GO:0098978,GO:0098982	guanylate cyclase activity|GTP binding|guanylate cyclase complex, soluble|regulation of blood pressure|positive regulation of nitric oxide mediated signal transduction|heme binding|intracellular signal transduction|response to defense-related host nitric oxide production|relaxation of vascular smooth muscle|retrograde trans-synaptic signaling by nitric oxide, modulating synaptic transmission|glut…	ko04921,ko04924,ko04540,ko04713,ko04970,ko00230,ko04730,ko04611,ko04270,ko04022	Oxytocin signaling pathway|Renin secretion|Gap junction|Circadian entrainment|Salivary secretion|Purine metabolism|Long-term depression|Platelet activation|Vascular smooth muscle contraction|cGMP-PKG signaling pathway
GUCY1B3	750.574	0.100189	11.6866	2.25147	1.17087	1.49193e-31	2.36154e-30	Up	3.96984	4.30318	4.86228	9.1752	11.4645	9.06736	GeneID:102169406,Genbank:XM_018061474.1	guanylate cyclase 1 soluble subunit beta	GO:0004383,GO:0005525,GO:0005737,GO:0006182,GO:0008074,GO:0019934,GO:0020037,GO:0038060,GO:0046872,GO:0048786,GO:0071732,GO:0099555	guanylate cyclase activity|GTP binding|cytoplasm|cGMP biosynthetic process|guanylate cyclase complex, soluble|cGMP-mediated signaling|heme binding|nitric oxide-cGMP-mediated signaling pathway|metal ion binding|presynaptic active zone|cellular response to nitric oxide|trans-synaptic signaling by nitric oxide, modulating synaptic transmission	ko04921,ko04924,ko04540,ko04713,ko04970,ko00230,ko04730,ko04611,ko04270,ko04022	Oxytocin signaling pathway|Renin secretion|Gap junction|Circadian entrainment|Salivary secretion|Purine metabolism|Long-term depression|Platelet activation|Vascular smooth muscle contraction|cGMP-PKG signaling pathway
HAAO	46.3236	0.35413	7.41421	6.1714	2.6256	1.22351e-13	1.04016e-12	Up	0.196143	0.0998127	0.240495	0.984363	1.24478	1.11002	GeneID:102187775,Genbank:XM_005686543.3	3-hydroxyanthranilate 3,4-dioxygenase	GO:0000334,GO:0005737,GO:0005829,GO:0006569,GO:0008198,GO:0009435,GO:0010043,GO:0019805,GO:0034354,GO:0043420,GO:0046686,GO:0046874,GO:0070050	3-hydroxyanthranilate 3,4-dioxygenase activity|cytoplasm|cytosol|tryptophan catabolic process|ferrous iron binding|NAD biosynthetic process|response to zinc ion|quinolinate biosynthetic process|'de novo' NAD biosynthetic process from tryptophan|anthranilate metabolic process|response to cadmium ion|quinolinate metabolic process|neuron cellular homeostasis	ko00380	Tryptophan metabolism
HAPLN1	544.103	0.0946023	-16.3442	0.342411	-1.5462	4.78279e-60	1.28302e-58	Down	6.41682	6.09691	5.84355	2.11495	2.21268	1.98364	GeneID:102169475,Genbank:XM_005683399.3	hyaluronan and proteoglycan link protein 1	GO:0005540,GO:0007155,GO:0007417,GO:0031012,GO:0045202	hyaluronic acid binding|cell adhesion|central nervous system development|extracellular matrix|synapse
HERC6	1620.52	0.065318	17.0845	2.16735	1.11593	1.93452e-65	5.70207e-64	Up	7.02151	6.16445	5.88369	14.3294	13.5135	13.6442	GeneID:102189747,Genbank:XM_018049316.1	HECT and RLD domain containing E3 ubiquitin protein ligase family member 6	GO:0000209,GO:0002244,GO:0004842,GO:0005634,GO:0005829,GO:0009617	protein polyubiquitination|hematopoietic progenitor cell differentiation|ubiquitin-protein transferase activity|nucleus|cytosol|response to bacterium
HES1	144.934	0.187702	-9.35071	0.296244	-1.75514	8.70637e-21	9.96953e-20	Down	3.5645	3.75735	3.2627	1.10111	1.24479	0.805071	GeneID:102177474,Genbank:XM_018046555.1	hes family bHLH transcription factor 1	GO:0000122,GO:0000977,GO:0001078,GO:0001756,GO:0003714,GO:0005634,GO:0007219,GO:0008134,GO:0021861,GO:0030154,GO:0042531,GO:0042803,GO:0043388,GO:0043565,GO:0045892,GO:0046425,GO:0046427,GO:0048711,GO:0048715,GO:0050767,GO:0060253,GO:0065003,GO:0070888,GO:0071820,GO:1990837,GO:2000974,GO:2000978	negative regulation of transcription by RNA polymerase II|RNA polymerase II regulatory region sequence-specific DNA binding|proximal promoter DNA-binding transcription repressor activity, RNA polymerase II-specific|somitogenesis|transcription corepressor activity|nucleus|Notch signaling pathway|transcription factor binding|forebrain radial glial cell differentiation|cell differentiation|positive …	ko03460,ko04330	Fanconi anemia pathway|Notch signaling pathway
HEY1	818.905	0.119465	37.1598	21.6949	4.43929	3.04667e-302	5.52449e-300	Up	0.597798	0.807718	0.805988	15.4488	16.2644	16.4895	GeneID:102178088,Genbank:XM_018058382.1	hes related family bHLH transcription factor with YRPW motif 1	GO:0000977,GO:0001077,GO:0001078,GO:0001525,GO:0001568,GO:0003714,GO:0005634,GO:0007219,GO:0007507,GO:0008134,GO:0030154,GO:0035939,GO:0043565,GO:0045746,GO:0045944,GO:0046983,GO:0050767,GO:0060412,GO:1990837,GO:2000678,GO:2000820	RNA polymerase II regulatory region sequence-specific DNA binding|proximal promoter DNA-binding transcription activator activity, RNA polymerase II-specific|proximal promoter DNA-binding transcription repressor activity, RNA polymerase II-specific|angiogenesis|blood vessel development|transcription corepressor activity|nucleus|Notch signaling pathway|heart development|transcription factor binding…
HHLA2	198.867	0.16594	14.6642	5.40156	2.43338	1.09327e-48	2.43942e-47	Up	0.42965	0.485864	0.553901	2.52408	2.62021	2.83294	GeneID:102174779,Genbank:XM_013962458.2	HERV-H LTR-associating 2	GO:0001819,GO:0005102,GO:0009897,GO:0016021,GO:0031295,GO:0042104,GO:0050776,GO:0050852	positive regulation of cytokine production|signaling receptor binding|external side of plasma membrane|integral component of membrane|T cell costimulation|positive regulation of activated T cell proliferation|regulation of immune response|T cell receptor signaling pathway
HKDC1	5.22305	1.29735	3.00361	14.8949	3.89674	0.002668	0.00837955	Up	0	0	0.00967042	0.0269875	0.0538617	0.0677582	GeneID:102189736,Genbank:XM_018042596.1	hexokinase domain containing 1	GO:0001678,GO:0004340,GO:0005524,GO:0005536,GO:0005739,GO:0005829,GO:0006096,GO:0008865,GO:0019158,GO:0019318	cellular glucose homeostasis|glucokinase activity|ATP binding|glucose binding|mitochondrion|cytosol|glycolytic process|fructokinase activity|mannokinase activity|hexose metabolic process	ko04066,ko04910,ko04973,ko00524,ko00052,ko01200,ko00051,ko00010,ko00520,ko00500,ko00521	HIF-1 signaling pathway|Insulin signaling pathway|Carbohydrate digestion and absorption|Neomycin, kanamycin and gentamicin biosynthesis|Galactose metabolism|Carbon metabolism|Fructose and mannose metabolism|Glycolysis / Gluconeogenesis|Amino sugar and nucleotide sugar metabolism|Starch and sucrose metabolism|Streptomycin biosynthesis
HMCN1	53390.8	0.0253255	-44.153	0.460669	-1.1182	0	0	Down	93.9592	93.2241	92.3695	43.431	42.6596	43.2041	GeneID:102175882,Genbank:XM_005690978.3	hemicentin 1	GO:0005201,GO:0005509,GO:0005604,GO:0005913,GO:0005938,GO:0007049,GO:0007156,GO:0007157,GO:0007601,GO:0009617,GO:0032154,GO:0038023,GO:0042803,GO:0050839,GO:0051301,GO:0062023,GO:0070062	extracellular matrix structural constituent|calcium ion binding|basement membrane|cell-cell adherens junction|cell cortex|cell cycle|homophilic cell adhesion via plasma membrane adhesion molecules|heterophilic cell-cell adhesion via plasma membrane cell adhesion molecules|visual perception|response to bacterium|cleavage furrow|signaling receptor activity|protein homodimerization activity|cell adh…
HOMER2	264.809	0.140578	10.6187	2.81425	1.49275	2.43968e-26	3.35075e-25	Up	1.62998	1.19102	1.49465	3.74848	4.46007	3.98957	GeneID:102178113,Genbank:XM_013972981.2	homer scaffolding protein 2	GO:0003779,GO:0005737,GO:0005886,GO:0007216,GO:0007605,GO:0008277,GO:0014069,GO:0019904,GO:0030054,GO:0030160,GO:0030425,GO:0032426,GO:0032703,GO:0035254,GO:0035256,GO:0035584,GO:0042803,GO:0043005,GO:0043025,GO:0045177,GO:0045211,GO:0046982,GO:0048148,GO:0048875,GO:0070885,GO:0098978,GO:2001256	actin binding|cytoplasm|plasma membrane|G protein-coupled glutamate receptor signaling pathway|sensory perception of sound|regulation of G protein-coupled receptor signaling pathway|postsynaptic density|protein domain specific binding|cell junction|GKAP/Homer scaffold activity|dendrite|stereocilium tip|negative regulation of interleukin-2 production|glutamate receptor binding|G protein-coupled gl…	ko04068,ko04724	FoxO signaling pathway|Glutamatergic synapse
HOPX	3.15499	1.55321	-2.61758	0.0597198	-4.06565	0.00885555	0.0244612	Down	0.114772	0.0350428	0.054726	0	0.011084	0	GeneID:102178715,Genbank:XM_005681640.3	HOP homeobox	GO:0000122,GO:0001829,GO:0003677,GO:0005634,GO:0005737,GO:0007507,GO:0008016,GO:0016575,GO:0043393,GO:0043415,GO:0048286,GO:0051155	negative regulation of transcription by RNA polymerase II|trophectodermal cell differentiation|DNA binding|nucleus|cytoplasm|heart development|regulation of heart contraction|histone deacetylation|regulation of protein binding|positive regulation of skeletal muscle tissue regeneration|lung alveolus development|positive regulation of striated muscle cell differentiation
HOXA10	707.648	0.0885632	-12.1645	0.473905	-1.07733	4.80259e-34	8.11286e-33	Down	9.01705	9.19589	8.09844	4.33382	3.75366	4.43118	GeneID:106501762,Genbank:XM_018047091.1	homeobox A10	GO:0000978,GO:0000981,GO:0001077,GO:0001501,GO:0005634,GO:0005667,GO:0005737,GO:0007275,GO:0007283,GO:0007338,GO:0008584,GO:0009952,GO:0009954,GO:0030326,GO:0042826,GO:0045944,GO:0060065	RNA polymerase II proximal promoter sequence-specific DNA binding|DNA-binding transcription factor activity, RNA polymerase II-specific|proximal promoter DNA-binding transcription activator activity, RNA polymerase II-specific|skeletal system development|nucleus|transcription factor complex|cytoplasm|multicellular organism development|spermatogenesis|single fertilization|male gonad development|an…
HPGD	16.2776	0.562423	-3.52456	0.253087	-1.98229	0.000424186	0.00154343	Down	0.284967	0.243248	0.184095	0.0293576	0.0443878	0.105298	GeneID:102172997,Genbank:XM_018051829.1	hydroxyprostaglandin dehydrogenase 15-(NAD)	GO:0003824,GO:0004957,GO:0005737,GO:0006693,GO:0007179,GO:0007565,GO:0007567,GO:0016404,GO:0030728,GO:0045786,GO:0051287,GO:0070403,GO:0070493,GO:0097070	catalytic activity|prostaglandin E receptor activity|cytoplasm|prostaglandin metabolic process|transforming growth factor beta receptor signaling pathway|female pregnancy|parturition|15-hydroxyprostaglandin dehydrogenase (NAD+) activity|ovulation|negative regulation of cell cycle|NAD binding|NAD+ binding|thrombin-activated receptor signaling pathway|ductus arteriosus closure
HS6ST3	310.972	0.129923	-12.4561	0.325712	-1.61833	1.29609e-35	2.26975e-34	Down	2.26502	2.4999	2.26084	0.760877	0.651365	0.884066	GeneID:102188872,Genbank:XM_018056433.1	heparan sulfate 6-O-sulfotransferase 3	GO:0015015,GO:0016021,GO:0017095	heparan sulfate proteoglycan biosynthetic process, enzymatic modification|integral component of membrane|heparan sulfate 6-O-sulfotransferase activity	ko00534	Glycosaminoglycan biosynthesis - heparan sulfate / heparin
HSD11B1	110.364	0.203662	7.61858	2.93145	1.55161	2.56487e-14	2.25687e-13	Up	0.898276	0.864358	0.965667	2.43412	2.55519	3.04011	GeneID:102168375,Genbank:XM_018060777.1	hydroxysteroid 11-beta dehydrogenase 1	GO:0005789,GO:0008202,GO:0016021,GO:0070524	endoplasmic reticulum membrane|steroid metabolic process|integral component of membrane|11-beta-hydroxysteroid dehydrogenase (NADP+) activity	ko00980,ko00140	Metabolism of xenobiotics by cytochrome P450|Steroid hormone biosynthesis
HSD17B13	21.1556	0.477805	3.82356	3.54778	1.82691	0.000131539	0.000523125	Up	0.165504	0.117909	0.173616	0.616655	0.367617	0.647737	GeneID:102186573,Genbank:XM_005681877.3	hydroxysteroid 17-beta dehydrogenase 13	GO:0005576,GO:0005811,GO:0005829,GO:0016229,GO:0034389,GO:0046889	extracellular region|lipid droplet|cytosol|steroid dehydrogenase activity|lipid droplet organization|positive regulation of lipid biosynthetic process
HSD17B7	1094.29	0.0722472	15.9215	2.21958	1.15028	4.49493e-57	1.14982e-55	Up	6.15249	6.98983	6.14931	14.8966	13.6613	14.4229	GeneID:102179058,Genbank:XM_005677120.3	hydroxysteroid 17-beta dehydrogenase 7	GO:0000253,GO:0004303,GO:0005783,GO:0005789,GO:0005886,GO:0006695,GO:0006703,GO:0016021	3-keto sterol reductase activity|estradiol 17-beta-dehydrogenase activity|endoplasmic reticulum|endoplasmic reticulum membrane|plasma membrane|cholesterol biosynthetic process|estrogen biosynthetic process|integral component of membrane	ko00140,ko00100,ko04913	Steroid hormone biosynthesis|Steroid biosynthesis|Ovarian steroidogenesis
HSPA12A	295.249	0.124175	11.1215	2.6045	1.38101	9.86313e-29	1.46566e-27	Up	0.609435	0.736813	0.647497	1.7678	1.73012	1.71401	GeneID:102186270,Genbank:XM_018041491.1	heat shock protein family A (Hsp70) member 12A	GO:0005524,GO:0070062	ATP binding|extracellular exosome
HSPA6	63.3328	0.275004	7.03728	3.82452	1.93528	1.96023e-12	1.56001e-11	Up	0.249261	0.171852	0.207036	0.736136	0.885235	0.790565	GeneID:102185412,Genbank:XM_005677146.3	heat shock protein family A (Hsp70) member 6			ko04010,ko04915,ko04141,ko03040,ko04612,ko04213,ko04144	MAPK signaling pathway|Estrogen signaling pathway|Protein processing in endoplasmic reticulum|Spliceosome|Antigen processing and presentation|Longevity regulating pathway - multiple species|Endocytosis
HSPB7	22.1389	0.50125	-4.1079	0.239969	-2.05908	3.9928e-05	0.000171454	Down	0.360856	0.475281	0.293523	0.0451941	0.163997	0.0607874	GeneID:108637007,Genbank:XM_018054586.1	heat shock protein family B (small) member 7	GO:0005634,GO:0005654,GO:0005737,GO:0006986,GO:0007507,GO:0008016,GO:0008022,GO:0015030,GO:0015629,GO:0016235,GO:0031005	nucleus|nucleoplasm|cytoplasm|response to unfolded protein|heart development|regulation of heart contraction|protein C-terminus binding|Cajal body|actin cytoskeleton|aggresome|filamin binding
HTR2A	11.9206	0.674118	3.20818	4.4775	2.16269	0.00133578	0.00445103	Up	0.0314555	0.0182937	0.00857071	0.110025	0.104153	0.0471844	GeneID:102182605,Genbank:XM_005687443.3	5-hydroxytryptamine receptor 2A	GO:0004930,GO:0004993,GO:0005887,GO:0005901,GO:0007187,GO:0007200,GO:0007202,GO:0007268,GO:0007610,GO:0010513,GO:0014065,GO:0030424,GO:0030425,GO:0030594,GO:0031410,GO:0033674,GO:0042493,GO:0044380,GO:0045600,GO:0045821,GO:0050731,GO:0051209,GO:0051378,GO:0070374,GO:0071886	G protein-coupled receptor activity|G protein-coupled serotonin receptor activity|integral component of plasma membrane|caveola|G protein-coupled receptor signaling pathway, coupled to cyclic nucleotide second messenger|phospholipase C-activating G protein-coupled receptor signaling pathway|activation of phospholipase C activity|chemical synaptic transmission|behavior|positive regulation of phosp…	ko04540,ko04080,ko04750,ko04020,ko04726	Gap junction|Neuroactive ligand-receptor interaction|Inflammatory mediator regulation of TRP channels|Calcium signaling pathway|Serotonergic synapse
HTR4	102.838	0.240393	11.7016	7.02733	2.81298	1.251e-31	1.98897e-30	Up	0.0748412	0.0969436	0.0875932	0.608407	0.55522	0.665701	GeneID:102178536,Genbank:XM_005683139.3	5-hydroxytryptamine receptor 4	GO:0004993,GO:0005768,GO:0005887,GO:0007268,GO:0032098	G protein-coupled serotonin receptor activity|endosome|integral component of plasma membrane|chemical synaptic transmission|regulation of appetite	ko04080,ko04024,ko04020,ko04726	Neuroactive ligand-receptor interaction|cAMP signaling pathway|Calcium signaling pathway|Serotonergic synapse
ICAM1	567.117	0.246559	26.0956	86.4674	6.43408	4.0937e-150	2.75316e-148	Up	0.116245	0.0473234	0.133028	8.67064	7.98558	9.29875	GeneID:102181113,Genbank:XM_005682354.3	intercellular adhesion molecule 1	GO:0005178,GO:0005887,GO:0007155,GO:0098609	integrin binding|integral component of plasma membrane|cell adhesion|cell-cell adhesion	ko04650,ko04514,ko04670,ko04668,ko04064	Natural killer cell mediated cytotoxicity|Cell adhesion molecules (CAMs)|Leukocyte transendothelial migration|TNF signaling pathway|NF-kappa B signaling pathway
ICAM4	7.48172	1.22428	3.61241	21.4452	4.42258	0.000303369	0.00113259	Up	0.0527462	0	0	0.393057	0.203756	0.528674	GeneID:102187395,Genbank:XM_018051025.1	intercellular adhesion molecule 4 (Landsteiner-Wiener blood group)	GO:0005178,GO:0005576,GO:0005615,GO:0005737,GO:0005886,GO:0005887,GO:0007155,GO:0098609	integrin binding|extracellular region|extracellular space|cytoplasm|plasma membrane|integral component of plasma membrane|cell adhesion|cell-cell adhesion
ICAM5	213.009	0.28745	18.5512	40.2949	5.33252	7.98144e-77	2.67761e-75	Up	0.061031	0.0690161	0.0776028	2.99587	2.6654	2.75756	GeneID:102187673,Genbank:XM_018051026.1	intercellular adhesion molecule 5	GO:0005178,GO:0005886,GO:0005887,GO:0006909,GO:0007155,GO:0030198,GO:0050776,GO:0098609	integrin binding|plasma membrane|integral component of plasma membrane|phagocytosis|cell adhesion|extracellular matrix organization|regulation of immune response|cell-cell adhesion
ID1	530.283	0.10682	-16.2267	0.300755	-1.73334	3.26461e-59	8.66029e-58	Down	17.8064	20.403	19.5725	6.77537	5.47889	5.23348	GeneID:102182889,Genbank:XM_005688450.3	inhibitor of DNA binding 1, HLH protein			ko04015,ko04550,ko04390,ko04350	Rap1 signaling pathway|Signaling pathways regulating pluripotency of stem cells|Hippo signaling pathway|TGF-beta signaling pathway
ID3	3352.44	0.120279	18.8179	4.80118	2.26339	5.38834e-79	1.85103e-77	Up	23.2905	22.731	28.6546	125.82	112.463	121.78	GeneID:102185881,Genbank:XM_018055625.1	inhibitor of DNA binding 3, HLH protein	GO:0000122,GO:0001085,GO:0001656,GO:0003700,GO:0005634,GO:0005737,GO:0006351,GO:0007417,GO:0007507,GO:0007517,GO:0007623,GO:0008134,GO:0019904,GO:0030182,GO:0030855,GO:0030903,GO:0042476,GO:0043392,GO:0043433,GO:0045662,GO:0045665,GO:0045668,GO:0045892,GO:0046983,GO:0051726,GO:0072750,GO:1901707	negative regulation of transcription by RNA polymerase II|RNA polymerase II transcription factor binding|metanephros development|DNA-binding transcription factor activity|nucleus|cytoplasm|transcription, DNA-templated|central nervous system development|heart development|muscle organ development|circadian rhythm|transcription factor binding|protein domain specific binding|neuron differentiation|ep…	ko04550,ko04350	Signaling pathways regulating pluripotency of stem cells|TGF-beta signaling pathway
ID4	55.5714	0.302186	5.50557	3.16829	1.6637	3.67975e-08	2.1991e-07	Up	0.355526	0.215147	0.192432	0.808096	0.93724	0.678747	GeneID:108633532,Genbank:XM_018039249.1	inhibitor of DNA binding 4, HLH protein			ko04550,ko04350	Signaling pathways regulating pluripotency of stem cells|TGF-beta signaling pathway
IER3	6396.23	0.0345591	33.9124	2.25321	1.17198	4.3716e-252	5.49326e-250	Up	77.5407	76.9233	77.0419	176.301	173.488	173.955	GeneID:102169716,Genbank:XM_005696631.3	immediate early response 3	GO:0005634,GO:0016021,GO:0043066,GO:2001020	nucleus|integral component of membrane|negative regulation of apoptotic process|regulation of response to DNA damage stimulus
IFIH1	1075.75	0.0739577	14.0842	2.05855	1.04163	4.75302e-45	1.0087e-43	Up	4.83475	4.89362	4.13695	9.74373	9.15273	9.74228	GeneID:102183188,Genbank:XM_018063834.1	interferon induced with helicase C domain 1	GO:0003677,GO:0003725,GO:0003727,GO:0004386,GO:0005524,GO:0005634,GO:0005829,GO:0008270,GO:0009597,GO:0009615,GO:0016032,GO:0016579,GO:0016925,GO:0032480,GO:0032727,GO:0032728,GO:0034344,GO:0035549,GO:0039528,GO:0039530,GO:0042802,GO:0043021,GO:0045087,GO:0051607,GO:0060760,GO:0071360,GO:1902741,GO:1904469,GO:2000778	DNA binding|double-stranded RNA binding|single-stranded RNA binding|helicase activity|ATP binding|nucleus|cytosol|zinc ion binding|detection of virus|response to virus|viral process|protein deubiquitination|protein sumoylation|negative regulation of type I interferon production|positive regulation of interferon-alpha production|positive regulation of interferon-beta production|regulation of type …	ko04622	RIG-I-like receptor signaling pathway
IFIT2	580.94	0.0909806	15.6316	2.67989	1.42218	4.43302e-55	1.09867e-53	Up	1.93827	1.88356	1.6647	4.95959	4.89392	4.89861	GeneID:102169450,Genbank:XM_005698197.3	interferon induced protein with tetratricopeptide repeats 2	GO:0003723,GO:0005737,GO:0005783,GO:0005829,GO:0008637,GO:0009615,GO:0032091,GO:0035457,GO:0043065,GO:0051607,GO:0060337	RNA binding|cytoplasm|endoplasmic reticulum|cytosol|apoptotic mitochondrial changes|response to virus|negative regulation of protein binding|cellular response to interferon-alpha|positive regulation of apoptotic process|defense response to virus|type I interferon signaling pathway
IGFBP1	3.46921	1.55252	3.37585	37.8204	5.24109	0.000735868	0.00257734	Up	0	0	0	0.155145	0.365936	0.0834699	GeneID:100860913,Genbank:NM_001285763.1	insulin like growth factor binding protein 1	GO:0001558,GO:0005615,GO:0005794,GO:0031994,GO:0031995	regulation of cell growth|extracellular space|Golgi apparatus|insulin-like growth factor I binding|insulin-like growth factor II binding
IGFBP3	109.368	0.287624	13.7203	15.4153	3.94629	7.67345e-43	1.55918e-41	Up	0.323569	0.329313	0.264489	5.11762	4.99973	4.05942	GeneID:102174541,Genbank:NM_001314219.1	insulin like growth factor binding protein 3	GO:0001558,GO:0001649,GO:0001933,GO:0001968,GO:0005615,GO:0005634,GO:0006468,GO:0008160,GO:0010906,GO:0014912,GO:0031994,GO:0031995,GO:0032868,GO:0042567,GO:0043065,GO:0043410,GO:0043568,GO:0044342,GO:0045663,GO:0048662	regulation of cell growth|osteoblast differentiation|negative regulation of protein phosphorylation|fibronectin binding|extracellular space|nucleus|protein phosphorylation|protein tyrosine phosphatase activator activity|regulation of glucose metabolic process|negative regulation of smooth muscle cell migration|insulin-like growth factor I binding|insulin-like growth factor II binding|response to …	ko04115	p53 signaling pathway
IGFBP5	25074.8	0.0284197	-58.6664	0.314846	-1.66728	0	0	Down	141.425	146.067	146.031	45.4003	45.5846	46.0566	GeneID:100860950,Genbank:XM_018054247.1	insulin like growth factor binding protein 5	GO:0001558,GO:0001968,GO:0005615,GO:0031994,GO:0031995,GO:0060416	regulation of cell growth|fibronectin binding|extracellular space|insulin-like growth factor I binding|insulin-like growth factor II binding|response to growth hormone
IGSF3	386.041	0.127748	22.5189	7.34489	2.87674	2.71207e-112	1.30809e-110	Up	0.267138	0.296882	0.28111	2.14104	1.94231	2.14847	GeneID:102182185,Genbank:XM_018045966.1	immunoglobulin superfamily member 3	GO:0009986,GO:0016021,GO:0032808	cell surface|integral component of membrane|lacrimal gland development
IKBKE	2111.25	0.05582	37.4504	4.2589	2.09048	5.91577e-307	1.12991e-304	Up	4.88039	5.43018	5.44036	22.228	22.5532	22.5819	GeneID:102183809,Genbank:XM_018060090.1	inhibitor of kappa light polypeptide gene enhancer in B-cells, kinase epsilon			ko04620,ko04623,ko04622	Toll-like receptor signaling pathway|Cytosolic DNA-sensing pathway|RIG-I-like receptor signaling pathway
IKZF2	1257.06	0.0671331	33.3011	4.7096	2.23561	3.71957e-243	4.297e-241	Up	0.977521	0.934103	0.984938	4.49209	4.64754	4.56	GeneID:102181170,Genbank:XM_005676497.3	IKAROS family zinc finger 2
IL11RA	932.838	0.0733737	-15.3172	0.458858	-1.12388	5.86721e-53	1.42213e-51	Down	11.7398	11.3376	10.9907	5.34793	4.89478	5.45362	GeneID:102173566,Genbank:XM_018052397.1	interleukin 11 receptor subunit alpha	GO:0004896,GO:0016021,GO:0032502,GO:0060322	cytokine receptor activity|integral component of membrane|developmental process|head development	ko04060,ko04640,ko04630	Cytokine-cytokine receptor interaction|Hematopoietic cell lineage|Jak-STAT signaling pathway
IL16	464.825	0.274209	13.0778	12.0091	3.58605	4.41128e-39	8.282e-38	Up	0.313143	0.233081	0.445714	3.59229	4.67615	3.71638	GeneID:100860884,Genbank:XM_018066447.1	interleukin 16
IL18R1	2810.68	0.0531104	58.2114	8.52458	3.09163	0	0	Up	5.63347	5.55768	5.65607	48.6001	47.6667	47.9489	GeneID:100861236,Genbank:XM_013967547.2	interleukin 18 receptor 1	GO:0004908,GO:0005886,GO:0006954,GO:0006955,GO:0007165,GO:0016021,GO:0030101,GO:0032729,GO:0035655,GO:0038023,GO:0042007,GO:0042008,GO:0045063,GO:0051092,GO:0071345,GO:0120163,GO:1901224,GO:2000556	interleukin-1 receptor activity|plasma membrane|inflammatory response|immune response|signal transduction|integral component of membrane|natural killer cell activation|positive regulation of interferon-gamma production|interleukin-18-mediated signaling pathway|signaling receptor activity|interleukin-18 binding|interleukin-18 receptor activity|T-helper 1 cell differentiation|positive regulation of…	ko04060,ko04668	Cytokine-cytokine receptor interaction|TNF signaling pathway
IL1A	1763.11	0.0866423	53.5046	24.8602	4.63577	0	0	Up	1.68882	1.67852	1.97543	44.96	43.9978	44.635	GeneID:100861289,Genbank:XM_005686665.3	interleukin 1 alpha	GO:0001660,GO:0005125,GO:0005149,GO:0005507,GO:0005615,GO:0005829,GO:0006955,GO:0034605,GO:0046688,GO:0051781	fever generation|cytokine activity|interleukin-1 receptor binding|copper ion binding|extracellular space|cytosol|immune response|cellular response to heat|response to copper ion|positive regulation of cell division	ko04060,ko04010,ko04380,ko04640	Cytokine-cytokine receptor interaction|MAPK signaling pathway|Osteoclast differentiation|Hematopoietic cell lineage
IL1B	1.85891	1.77066	2.44798	20.1757	4.33455	0.014366	0.0373084	Up	0	0	0	0.129101	0.0936944	0.0463053	GeneID:100860816,Genbank:XM_013967700.2	interleukin 1 beta	GO:0001660,GO:0005125,GO:0005149,GO:0005178,GO:0005764,GO:0005776,GO:0005829,GO:0006955,GO:0031410,GO:0032729,GO:0051781,GO:0070062,GO:2000556	fever generation|cytokine activity|interleukin-1 receptor binding|integrin binding|lysosome|autophagosome|cytosol|immune response|cytoplasmic vesicle|positive regulation of interferon-gamma production|positive regulation of cell division|extracellular exosome|positive regulation of T-helper 1 cell cytokine production	ko04623,ko04640,ko04668,ko04380,ko04060,ko04620,ko04010,ko04621,ko04064,ko04750	Cytosolic DNA-sensing pathway|Hematopoietic cell lineage|TNF signaling pathway|Osteoclast differentiation|Cytokine-cytokine receptor interaction|Toll-like receptor signaling pathway|MAPK signaling pathway|NOD-like receptor signaling pathway|NF-kappa B signaling pathway|Inflammatory mediator regulation of TRP channels
IL1RAP	1437.59	0.0695657	25.4756	3.41581	1.77223	3.67799e-143	2.29075e-141	Up	4.00763	4.2853	3.9912	14.3921	12.8786	14.8483	GeneID:102188711,Genbank:XM_005675119.3	interleukin 1 receptor accessory protein	GO:0002114,GO:0004908,GO:0005576,GO:0005886,GO:0005887,GO:0006954,GO:0006955,GO:0016020,GO:0019221,GO:0032736,GO:0032754,GO:0038172,GO:0042094,GO:0045087,GO:0051092,GO:0051965,GO:0065003,GO:0070498,GO:0072602,GO:0098978,GO:0099151,GO:0099545,GO:0099560,GO:1905606,GO:2000778	interleukin-33 receptor activity|interleukin-1 receptor activity|extracellular region|plasma membrane|integral component of plasma membrane|inflammatory response|immune response|membrane|cytokine-mediated signaling pathway|positive regulation of interleukin-13 production|positive regulation of interleukin-5 production|interleukin-33-mediated signaling pathway|interleukin-2 biosynthetic process|in…	ko04060,ko04750	Cytokine-cytokine receptor interaction|Inflammatory mediator regulation of TRP channels
IL1RL1	57.332	0.408632	9.83463	16.2092	4.01874	7.98596e-23	9.99117e-22	Up	0.14096	0.0331068	0.041362	1.26973	1.02622	1.20065	GeneID:102188323,Genbank:XM_005686299.3	interleukin 1 receptor like 1	GO:0002826,GO:0004896,GO:0004908,GO:0005576,GO:0005886,GO:0006955,GO:0007165,GO:0009897,GO:0016021,GO:0032689,GO:0032754,GO:0038172,GO:0043032,GO:0050729,GO:0090197	negative regulation of T-helper 1 type immune response|cytokine receptor activity|interleukin-1 receptor activity|extracellular region|plasma membrane|immune response|signal transduction|external side of plasma membrane|integral component of membrane|negative regulation of interferon-gamma production|positive regulation of interleukin-5 production|interleukin-33-mediated signaling pathway|positiv…
IL33	1386.09	0.0663782	36.104	5.2653	2.39652	1.96512e-285	3.12782e-283	Up	4.26547	4.40949	3.94893	22.3878	22.1704	22.1335	GeneID:102176795,Genbank:XM_005683684.3	interleukin 33	GO:0005125,GO:0005615,GO:0005634,GO:0005694,GO:0030133,GO:0050729	cytokine activity|extracellular space|nucleus|chromosome|transport vesicle|positive regulation of inflammatory response	ko04623	Cytosolic DNA-sensing pathway
IL34	23.4931	0.434977	3.43784	2.81939	1.49538	0.000586365	0.00208377	Up	0.16875	0.085873	0.130754	0.404197	0.36668	0.322167	GeneID:102173115,Genbank:XM_018061673.1	interleukin 34	GO:0001934,GO:0005125,GO:0005157,GO:0005615,GO:0006954,GO:0008083,GO:0008284,GO:0045087,GO:0045651,GO:0045657	positive regulation of protein phosphorylation|cytokine activity|macrophage colony-stimulating factor receptor binding|extracellular space|inflammatory response|growth factor activity|positive regulation of cell proliferation|innate immune response|positive regulation of macrophage differentiation|positive regulation of monocyte differentiation
IL36B	550.326	0.0923452	14.3539	2.50622	1.32551	1.0075e-46	2.18012e-45	Up	4.54812	4.55249	4.9099	11.9684	12.1187	11.1905	GeneID:102182235,Genbank:XM_013967643.2	interleukin 36, beta	GO:0001819,GO:0005125,GO:0005149,GO:0005615,GO:0006954,GO:0019221,GO:0030593,GO:0032755,GO:0043123,GO:0045087,GO:0045582,GO:0046330,GO:0071222	positive regulation of cytokine production|cytokine activity|interleukin-1 receptor binding|extracellular space|inflammatory response|cytokine-mediated signaling pathway|neutrophil chemotaxis|positive regulation of interleukin-6 production|positive regulation of I-kappaB kinase/NF-kappaB signaling|innate immune response|positive regulation of T cell differentiation|positive regulation of JNK casc…
IL37	69.7247	0.377869	10.8522	17.1566	4.10069	1.94766e-27	2.78167e-26	Up	0.0839988	0.117549	0.0400527	1.58722	1.4399	1.10251	GeneID:102179292,Genbank:XM_005686669.2	interleukin 37
IL6	8915.66	0.040849	96.2996	15.2818	3.93374	0	0	Up	39.59	41.2104	41.552	636.742	618.849	621.98	GeneID:100860785,Genbank:NM_001285640.1	interleukin 6	GO:0005125,GO:0005138,GO:0005615,GO:0006953,GO:0008083,GO:0072540	cytokine activity|interleukin-6 receptor binding|extracellular space|acute-phase response|growth factor activity|T-helper 17 cell lineage commitment	ko04066,ko04623,ko04640,ko04668,ko04672,ko04151,ko04060,ko04620,ko04621,ko04630,ko04068	HIF-1 signaling pathway|Cytosolic DNA-sensing pathway|Hematopoietic cell lineage|TNF signaling pathway|Intestinal immune network for IgA production|PI3K-Akt signaling pathway|Cytokine-cytokine receptor interaction|Toll-like receptor signaling pathway|NOD-like receptor signaling pathway|Jak-STAT signaling pathway|FoxO signaling pathway
IL7	42.9321	0.335713	4.48364	2.83868	1.50522	7.33788e-06	3.49104e-05	Up	0.404196	0.301673	0.192731	0.831889	0.988883	0.733083	GeneID:102182054,Genbank:XM_018058383.1	interleukin 7	GO:0005125,GO:0005139,GO:0005615,GO:0006955,GO:0008083,GO:0030890,GO:0043066,GO:0045453,GO:0045582	cytokine activity|interleukin-7 receptor binding|extracellular space|immune response|growth factor activity|positive regulation of B cell proliferation|negative regulation of apoptotic process|bone resorption|positive regulation of T cell differentiation	ko04060,ko04151,ko04640,ko04630	Cytokine-cytokine receptor interaction|PI3K-Akt signaling pathway|Hematopoietic cell lineage|Jak-STAT signaling pathway
ILDR1	14.8715	0.671655	4.69086	8.88047	3.15064	2.72065e-06	1.3608e-05	Up	0.00687625	0.04199	0.0131151	0.204963	0.19258	0.150969	GeneID:102172485,Genbank:XM_018045036.1	immunoglobulin like domain containing receptor 1	GO:0005886,GO:0016021	plasma membrane|integral component of membrane
INHBB	57.3977	0.286753	-6.45641	0.277124	-1.8514	1.07214e-10	7.72947e-10	Down	0.636518	0.716412	0.649863	0.17538	0.231421	0.150113	GeneID:100861250,Genbank:XM_018061661.1	inhibin beta B subunit	GO:0005125,GO:0005160,GO:0005179,GO:0005615,GO:0008083,GO:0009267,GO:0009611,GO:0010862,GO:0032869,GO:0032924,GO:0042803,GO:0042981,GO:0043408,GO:0045444,GO:0046676,GO:0046881,GO:0046882,GO:0048178,GO:0048468,GO:0048471,GO:0060279,GO:0060395	cytokine activity|transforming growth factor beta receptor binding|hormone activity|extracellular space|growth factor activity|cellular response to starvation|response to wounding|positive regulation of pathway-restricted SMAD protein phosphorylation|cellular response to insulin stimulus|activin receptor signaling pathway|protein homodimerization activity|regulation of apoptotic process|regulatio…	ko04060,ko04550,ko04350	Cytokine-cytokine receptor interaction|Signaling pathways regulating pluripotency of stem cells|TGF-beta signaling pathway
INPP1	923.698	0.0708337	16.0308	2.19698	1.13552	7.78542e-58	2.02775e-56	Up	7.17334	7.43153	7.4906	16.4497	15.9285	16.3701	GeneID:102176832,Genbank:XM_018065617.1	inositol polyphosphate-1-phosphatase	GO:0004441,GO:0046854,GO:0046855,GO:0046872	inositol-1,4-bisphosphate 1-phosphatase activity|phosphatidylinositol phosphorylation|inositol phosphate dephosphorylation|metal ion binding	ko00562,ko04070	Inositol phosphate metabolism|Phosphatidylinositol signaling system
INSC	74.4262	0.25916	-5.95591	0.343044	-1.54353	2.58621e-09	1.69279e-08	Down	0.878564	1.13453	1.0991	0.422383	0.246328	0.405798	GeneID:102190052,Genbank:XM_018059588.1	inscuteable homolog (Drosophila)	GO:0005886,GO:0005938,GO:0007399,GO:0019904,GO:0030154,GO:0030674,GO:0031647,GO:0032991	plasma membrane|cell cortex|nervous system development|protein domain specific binding|cell differentiation|protein binding, bridging|regulation of protein stability|protein-containing complex
INSL6	247.28	0.14212	12.0668	3.28281	1.71493	1.58118e-33	2.63377e-32	Up	0.728897	0.842671	0.85708	2.93806	2.48766	2.58723	GeneID:102180394,Genbank:XM_005683697.3	insulin like 6	GO:0005179,GO:0005576	hormone activity|extracellular region
IRAK2	490.26	0.111037	17.2586	3.77464	1.91634	9.64774e-67	2.89129e-65	Up	1.57969	1.19413	1.23143	5.12174	5.33001	4.724	GeneID:102180544,Genbank:XM_005695611.3	interleukin 1 receptor associated kinase 2	GO:0001959,GO:0002755,GO:0004674,GO:0005524,GO:0005634,GO:0005737,GO:0005886,GO:0006954,GO:0007249,GO:0019221,GO:0031663,GO:0032088,GO:0035556,GO:0042803,GO:0046982,GO:0051092,GO:0070498	regulation of cytokine-mediated signaling pathway|MyD88-dependent toll-like receptor signaling pathway|protein serine/threonine kinase activity|ATP binding|nucleus|cytoplasm|plasma membrane|inflammatory response|I-kappaB kinase/NF-kappaB signaling|cytokine-mediated signaling pathway|lipopolysaccharide-mediated signaling pathway|negative regulation of NF-kappaB transcription factor activity|intrac…	ko04722	Neurotrophin signaling pathway
IRAK3	3400.31	0.0476145	51.0725	5.39563	2.43179	0	0	Up	7.54723	8.03207	7.62408	42.5691	40.927	42.1829	GeneID:102178333,Genbank:XM_018047978.1	interleukin 1 receptor associated kinase 3	GO:0000287,GO:0001960,GO:0002755,GO:0004674,GO:0005524,GO:0005634,GO:0005737,GO:0005886,GO:0006468,GO:0009615,GO:0010933,GO:0010936,GO:0019221,GO:0032088,GO:0032494,GO:0032496,GO:0032695,GO:0032715,GO:0032720,GO:0034122,GO:0035556,GO:0042177,GO:0042803,GO:0043242,GO:0043244,GO:0043330,GO:0043407,GO:0045824,GO:0046777,GO:0046982,GO:0051092,GO:0070498,GO:0070555	magnesium ion binding|negative regulation of cytokine-mediated signaling pathway|MyD88-dependent toll-like receptor signaling pathway|protein serine/threonine kinase activity|ATP binding|nucleus|cytoplasm|plasma membrane|protein phosphorylation|response to virus|positive regulation of macrophage tolerance induction|negative regulation of macrophage cytokine production|cytokine-mediated signaling …	ko04722	Neurotrophin signaling pathway
IRF1	2068.52	0.056337	33.1029	3.64247	1.86492	2.702e-240	3.07191e-238	Up	9.34537	8.87438	9.41948	35.0312	33.7337	32.3578	GeneID:102188583,Genbank:XM_005682621.3	interferon regulatory factor 1	GO:0003700,GO:0005634,GO:0005737,GO:0006915,GO:0007050,GO:0008285,GO:0032481,GO:0032728,GO:0034124,GO:0044212,GO:0045590,GO:0045892,GO:0045893,GO:0051607,GO:0060333,GO:2000564	DNA-binding transcription factor activity|nucleus|cytoplasm|apoptotic process|cell cycle arrest|negative regulation of cell proliferation|positive regulation of type I interferon production|positive regulation of interferon-beta production|regulation of MyD88-dependent toll-like receptor signaling pathway|transcription regulatory region DNA binding|negative regulation of regulatory T cell differe…	ko04917	Prolactin signaling pathway
IRS2	3822.79	0.044382	24.0387	2.09491	1.06689	1.09481e-127	6.00886e-126	Up	8.69869	8.96105	9.21257	18.0883	19.5769	18.8583	GeneID:108637286,Genbank:XM_018056365.1	insulin receptor substrate 2	GO:0000165,GO:0002053,GO:0002903,GO:0005088,GO:0005158,GO:0005829,GO:0005886,GO:0006006,GO:0007165,GO:0007411,GO:0007420,GO:0008283,GO:0008284,GO:0008286,GO:0009749,GO:0010748,GO:0010907,GO:0016303,GO:0019216,GO:0019901,GO:0019903,GO:0019904,GO:0030335,GO:0030879,GO:0030890,GO:0032000,GO:0032024,GO:0032869,GO:0032991,GO:0033673,GO:0038111,GO:0043548,GO:0045725,GO:0046326,GO:0046934,GO:0048015,GO:…	MAPK cascade|positive regulation of mesenchymal cell proliferation|negative regulation of B cell apoptotic process|Ras guanyl-nucleotide exchange factor activity|insulin receptor binding|cytosol|plasma membrane|glucose metabolic process|signal transduction|axon guidance|brain development|cell proliferation|positive regulation of cell proliferation|insulin receptor signaling pathway|response to gl…	ko04923,ko04920,ko04211,ko04152,ko04910,ko04068,ko04022,ko04213	Regulation of lipolysis in adipocytes|Adipocytokine signaling pathway|Longevity regulating pathway|AMPK signaling pathway|Insulin signaling pathway|FoxO signaling pathway|cGMP-PKG signaling pathway|Longevity regulating pathway - multiple species
ISG15	35.0819	0.416067	5.13154	4.39257	2.13506	2.87389e-07	1.58097e-06	Up	0.280789	0.571548	0.502076	2.98914	1.52533	1.47418	GeneID:102169982,Genbank:XM_005690795.3	ISG15 ubiquitin-like modifier	GO:0005576,GO:0005737,GO:0019941,GO:0030501,GO:0031386,GO:0031397,GO:0032020,GO:0032649,GO:0034340,GO:0042742,GO:0045071,GO:0045648,GO:0051607	extracellular region|cytoplasm|modification-dependent protein catabolic process|positive regulation of bone mineralization|protein tag|negative regulation of protein ubiquitination|ISG15-protein conjugation|regulation of interferon-gamma production|response to type I interferon|defense response to bacterium|negative regulation of viral genome replication|positive regulation of erythrocyte differe…	ko04622	RIG-I-like receptor signaling pathway
ISL1	36.4222	0.371462	3.79865	2.65932	1.41106	0.000145484	0.000574911	Up	0.199733	0.141412	0.173912	0.305073	0.637378	0.431056	GeneID:102173232,Genbank:XM_018065772.1	ISL LIM homeobox 1	GO:0000122,GO:0001102,GO:0001158,GO:0001755,GO:0003139,GO:0003148,GO:0003203,GO:0003215,GO:0003266,GO:0003713,GO:0005634,GO:0005654,GO:0007507,GO:0008284,GO:0010575,GO:0021520,GO:0021524,GO:0021559,GO:0021983,GO:0031016,GO:0031290,GO:0032725,GO:0032729,GO:0032730,GO:0032731,GO:0032735,GO:0032755,GO:0032760,GO:0035066,GO:0042531,GO:0043388,GO:0043425,GO:0043524,GO:0043565,GO:0045597,GO:0045665,GO:…	negative regulation of transcription by RNA polymerase II|RNA polymerase II activating transcription factor binding|enhancer sequence-specific DNA binding|neural crest cell migration|secondary heart field specification|outflow tract septum morphogenesis|endocardial cushion morphogenesis|cardiac right ventricle morphogenesis|regulation of secondary heart field cardioblast proliferation|transcripti…	ko04550	Signaling pathways regulating pluripotency of stem cells
ITGA10	310.173	0.124128	-10.742	0.396836	-1.33338	6.45972e-27	9.06323e-26	Down	1.93809	1.60342	1.78293	0.673433	0.739336	0.707706	GeneID:102185415,Genbank:XM_005677740.3	integrin subunit alpha 10	GO:0005518,GO:0005886,GO:0007160,GO:0007229,GO:0008305,GO:0030198,GO:0034680,GO:0046872,GO:0098639	collagen binding|plasma membrane|cell-matrix adhesion|integrin-mediated signaling pathway|integrin complex|extracellular matrix organization|integrin alpha10-beta1 complex|metal ion binding|collagen binding involved in cell-matrix adhesion	ko04810,ko04151,ko04512,ko04510	Regulation of actin cytoskeleton|PI3K-Akt signaling pathway|ECM-receptor interaction|Focal adhesion
ITGA6	12482.1	0.0350488	-35.2898	0.424293	-1.23687	8.41303e-273	1.19323e-270	Down	74.9052	70.5222	72.3493	30.7802	31.9606	30.0321	GeneID:102186530,Genbank:XM_018064673.1	integrin subunit alpha 6	GO:0005604,GO:0005886,GO:0005913,GO:0005925,GO:0007044,GO:0007160,GO:0007229,GO:0009897,GO:0009925,GO:0009986,GO:0010668,GO:0010811,GO:0022409,GO:0030056,GO:0030175,GO:0030198,GO:0030335,GO:0031581,GO:0031589,GO:0031668,GO:0031994,GO:0034676,GO:0035878,GO:0038132,GO:0042327,GO:0043065,GO:0043236,GO:0043547,GO:0043588,GO:0044877,GO:0045296,GO:0045944,GO:0046847,GO:0046872,GO:0048565,GO:0050873,GO:…	basement membrane|plasma membrane|cell-cell adherens junction|focal adhesion|cell-substrate junction assembly|cell-matrix adhesion|integrin-mediated signaling pathway|external side of plasma membrane|basal plasma membrane|cell surface|ectodermal cell differentiation|positive regulation of cell-substrate adhesion|positive regulation of cell-cell adhesion|hemidesmosome|filopodium|extracellular matr…	ko04514,ko04640,ko04810,ko04151,ko04512,ko04510	Cell adhesion molecules (CAMs)|Hematopoietic cell lineage|Regulation of actin cytoskeleton|PI3K-Akt signaling pathway|ECM-receptor interaction|Focal adhesion
ITGB3	6787.89	0.0383496	-32.5259	0.42122	-1.24736	4.58682e-232	4.94031e-230	Down	40.2232	40.7826	39.0032	16.8132	16.3374	17.5956	GeneID:102169417,Genbank:XM_018065309.1	integrin subunit beta 3			ko04145,ko04380,ko04919,ko04015,ko04640,ko04810,ko04611,ko04151,ko04512,ko04510	Phagosome|Osteoclast differentiation|Thyroid hormone signaling pathway|Rap1 signaling pathway|Hematopoietic cell lineage|Regulation of actin cytoskeleton|Platelet activation|PI3K-Akt signaling pathway|ECM-receptor interaction|Focal adhesion
ITGB4	896.551	0.0743027	17.3775	2.4473	1.29119	1.22213e-67	3.68568e-66	Up	2.05232	1.86047	1.87163	4.81928	4.79436	4.59973	GeneID:102191175,Genbank:XM_018063803.1	integrin subunit beta 4	GO:0001664,GO:0005178,GO:0005886,GO:0005925,GO:0006914,GO:0007155,GO:0007160,GO:0007229,GO:0008305,GO:0009611,GO:0009986,GO:0016477,GO:0030054,GO:0030056,GO:0030198,GO:0031252,GO:0031581,GO:0033627,GO:0035878,GO:0043235,GO:0043588,GO:0048333,GO:0048565,GO:0048870,GO:0070062,GO:0072001,GO:0097186	G protein-coupled receptor binding|integrin binding|plasma membrane|focal adhesion|autophagy|cell adhesion|cell-matrix adhesion|integrin-mediated signaling pathway|integrin complex|response to wounding|cell surface|cell migration|cell junction|hemidesmosome|extracellular matrix organization|cell leading edge|hemidesmosome assembly|cell adhesion mediated by integrin|nail development|receptor compl…	ko04810,ko04151,ko04512,ko04510	Regulation of actin cytoskeleton|PI3K-Akt signaling pathway|ECM-receptor interaction|Focal adhesion
ITGB8	9528.24	0.033957	42.8282	2.74026	1.45432	0	0	Up	13.393	13.7958	13.7721	36.7254	38.6745	37.2959	GeneID:102191301,Genbank:XM_005679027.3	integrin subunit beta 8	GO:0001570,GO:0001573,GO:0005178,GO:0005886,GO:0005925,GO:0007155,GO:0007229,GO:0008305,GO:0009986,GO:0010628,GO:0010629,GO:0016477,GO:0030198,GO:0033627,GO:0034686,GO:0038023,GO:0045766,GO:0051216,GO:0060674,GO:0070062,GO:1901388,GO:1990430	vasculogenesis|ganglioside metabolic process|integrin binding|plasma membrane|focal adhesion|cell adhesion|integrin-mediated signaling pathway|integrin complex|cell surface|positive regulation of gene expression|negative regulation of gene expression|cell migration|extracellular matrix organization|cell adhesion mediated by integrin|integrin alphav-beta8 complex|signaling receptor activity|positi…	ko04514,ko04810,ko04151,ko04512,ko04510	Cell adhesion molecules (CAMs)|Regulation of actin cytoskeleton|PI3K-Akt signaling pathway|ECM-receptor interaction|Focal adhesion
ITPR3	33.207	0.396519	-3.85183	0.34692	-1.52732	0.000117239	0.000469512	Down	0.0929244	0.170759	0.115695	0.0247307	0.0473632	0.0591352	GeneID:102184768,Genbank:XM_018038897.1	inositol 1,4,5-trisphosphate receptor type 3	GO:0005220,GO:0005509,GO:0005789,GO:0005791,GO:0005886,GO:0006816,GO:0015278,GO:0016021,GO:0016529,GO:0030141,GO:0030658,GO:0030659,GO:0030667,GO:0035091,GO:0051209,GO:0060402,GO:0070679	inositol 1,4,5-trisphosphate-sensitive calcium-release channel activity|calcium ion binding|endoplasmic reticulum membrane|rough endoplasmic reticulum|plasma membrane|calcium ion transport|calcium-release channel activity|integral component of membrane|sarcoplasmic reticulum|secretory granule|transport vesicle membrane|cytoplasmic vesicle membrane|secretory granule membrane|phosphatidylinositol b…	ko04924,ko04540,ko04922,ko04730,ko04611,ko04728,ko04970,ko04925,ko04911,ko04918,ko04713,ko04070,ko04724,ko04725,ko04114,ko04723,ko04270,ko04020,ko04912,ko04742,ko04022,ko04971,ko04915,ko04750,ko04210,ko04972,ko04720,ko04726,ko04921	Renin secretion|Gap junction|Glucagon signaling pathway|Long-term depression|Platelet activation|Dopaminergic synapse|Salivary secretion|Aldosterone synthesis and secretion|Insulin secretion|Thyroid hormone synthesis|Circadian entrainment|Phosphatidylinositol signaling system|Glutamatergic synapse|Cholinergic synapse|Oocyte meiosis|Retrograde endocannabinoid signaling|Vascular smooth muscle contr…
IZUMO1	74.9837	0.250172	7.16776	3.46576	1.79317	7.62322e-13	6.20117e-12	Up	0.92933	0.721817	0.792964	2.68157	2.62162	3.19826	GeneID:102185301,Genbank:NM_001287235.1	izumo sperm-egg fusion 1	GO:0005102,GO:0005886,GO:0007155,GO:0007338,GO:0007342,GO:0016021,GO:0034113,GO:0035036,GO:0042802,GO:0042803,GO:0086080	signaling receptor binding|plasma membrane|cell adhesion|single fertilization|fusion of sperm to egg plasma membrane involved in single fertilization|integral component of membrane|heterotypic cell-cell adhesion|sperm-egg recognition|identical protein binding|protein homodimerization activity|protein binding involved in heterotypic cell-cell adhesion
JADE1	3852.46	0.0420742	-33.082	0.381064	-1.3919	5.40174e-240	6.09291e-238	Down	21.0113	21.2316	21.6265	8.01712	8.42506	7.99332	GeneID:102172649,Genbank:XM_018061527.1	jade family PHD finger 1	GO:0000123,GO:0003713,GO:0005634,GO:0005654,GO:0005737,GO:0005829,GO:0005886,GO:0006915,GO:0016607,GO:0030308,GO:0036064,GO:0043966,GO:0043981,GO:0043982,GO:0043983,GO:0046872,GO:0090090,GO:2000134	histone acetyltransferase complex|transcription coactivator activity|nucleus|nucleoplasm|cytoplasm|cytosol|plasma membrane|apoptotic process|nuclear speck|negative regulation of cell growth|ciliary basal body|histone H3 acetylation|histone H4-K5 acetylation|histone H4-K8 acetylation|histone H4-K12 acetylation|metal ion binding|negative regulation of canonical Wnt signaling pathway|negative regula…
JAK2	7896.52	0.032582	35.5006	2.22944	1.15668	4.80409e-276	7.1686e-274	Up	24.0098	23.8438	23.8844	53.8437	53.1082	53.6282	GeneID:102180670,Genbank:XM_018052022.1	Janus kinase 2	GO:0002250,GO:0004713,GO:0005131,GO:0005524,GO:0005634,GO:0005654,GO:0005737,GO:0005856,GO:0005886,GO:0005925,GO:0007165,GO:0007260,GO:0010811,GO:0012505,GO:0019221,GO:0019901,GO:0020037,GO:0030218,GO:0033209,GO:0035401,GO:0035409,GO:0035722,GO:0042169,GO:0042393,GO:0042531,GO:0042802,GO:0042976,GO:0045087,GO:0046677,GO:0046777,GO:0046872,GO:0050727,GO:0060397	adaptive immune response|protein tyrosine kinase activity|growth hormone receptor binding|ATP binding|nucleus|nucleoplasm|cytoplasm|cytoskeleton|plasma membrane|focal adhesion|signal transduction|tyrosine phosphorylation of STAT protein|positive regulation of cell-substrate adhesion|endomembrane system|cytokine-mediated signaling pathway|protein kinase binding|heme binding|erythrocyte differentia…	ko04062,ko04725,ko04630,ko04920,ko04151,ko04917,ko04550	Chemokine signaling pathway|Cholinergic synapse|Jak-STAT signaling pathway|Adipocytokine signaling pathway|PI3K-Akt signaling pathway|Prolactin signaling pathway|Signaling pathways regulating pluripotency of stem cells
JAM2	28.5324	0.423421	2.94316	2.37215	1.24619	0.00324881	0.0100235	Up	0.20888	0.146154	0.298797	0.764373	0.428662	0.373856	GeneID:102189619,Genbank:XM_005674736.2	junctional adhesion molecule 2	GO:0005886,GO:0005887,GO:0005923,GO:0007162,GO:0030198,GO:0046982,GO:0050900,GO:0098609	plasma membrane|integral component of plasma membrane|bicellular tight junction|negative regulation of cell adhesion|extracellular matrix organization|protein heterodimerization activity|leukocyte migration|cell-cell adhesion	ko04514,ko04670,ko04530	Cell adhesion molecules (CAMs)|Leukocyte transendothelial migration|Tight junction
JPH2	5194.89	0.0393431	36.5714	2.71101	1.43883	8.16359e-293	1.35981e-290	Up	14.3112	15.2487	15.1797	40.7811	40.6949	40.3113	GeneID:102184074,Genbank:XM_018057897.1	junctophilin 2	GO:0001786,GO:0005546,GO:0005547,GO:0005783,GO:0005789,GO:0005886,GO:0007275,GO:0010314,GO:0015278,GO:0016021,GO:0016529,GO:0030018,GO:0030314,GO:0032266,GO:0033017,GO:0055024,GO:0060316,GO:0070273,GO:0070300,GO:0080025	phosphatidylserine binding|phosphatidylinositol-4,5-bisphosphate binding|phosphatidylinositol-3,4,5-trisphosphate binding|endoplasmic reticulum|endoplasmic reticulum membrane|plasma membrane|multicellular organism development|phosphatidylinositol-5-phosphate binding|calcium-release channel activity|integral component of membrane|sarcoplasmic reticulum|Z disc|junctional membrane complex|phosphatid…
JUN	4531.68	0.0406753	-26.9692	0.467493	-1.09698	3.39385e-160	2.49317e-158	Down	54.4309	51.6146	54.6352	24.8107	25.6074	25.0023	GeneID:102185423,Genbank:XM_018044742.1	Jun proto-oncogene, AP-1 transcription factor subunit	GO:0000122,GO:0000790,GO:0000978,GO:0000981,GO:0003713,GO:0005654,GO:0005667,GO:0007265,GO:0008134,GO:0009314,GO:0009612,GO:0010033,GO:0032496,GO:0032870,GO:0034097,GO:0042493,GO:0044212,GO:0045597,GO:0045944,GO:0051591,GO:0051726	negative regulation of transcription by RNA polymerase II|nuclear chromatin|RNA polymerase II proximal promoter sequence-specific DNA binding|DNA-binding transcription factor activity, RNA polymerase II-specific|transcription coactivator activity|nucleoplasm|transcription factor complex|Ras protein signal transduction|transcription factor binding|response to radiation|response to mechanical stimu…	ko04214,ko04620,ko04722,ko04660,ko04668,ko04380,ko04510,ko04013,ko04310,ko04024,ko04010,ko04912,ko04915,ko04210,ko04662,ko04012,ko04921	Apoptosis - fly|Toll-like receptor signaling pathway|Neurotrophin signaling pathway|T cell receptor signaling pathway|TNF signaling pathway|Osteoclast differentiation|Focal adhesion|MAPK signaling pathway - fly|Wnt signaling pathway|cAMP signaling pathway|MAPK signaling pathway|GnRH signaling pathway|Estrogen signaling pathway|Apoptosis|B cell receptor signaling pathway|ErbB signaling pathway|Oxy…
KANK2	7856.32	0.0368927	-27.6471	0.493124	-1.01998	3.02125e-168	2.33943e-166	Down	41.4068	43.8244	43.5112	20.7243	21.8706	21.1426	GeneID:102191231,Genbank:XM_018051100.1	KN motif and ankyrin repeat domains 2	GO:0000122,GO:0005737,GO:0005739,GO:0006915,GO:0008285,GO:0033147,GO:0035023,GO:0043069,GO:0070563,GO:0072073,GO:0090521,GO:2000134	negative regulation of transcription by RNA polymerase II|cytoplasm|mitochondrion|apoptotic process|negative regulation of cell proliferation|negative regulation of intracellular estrogen receptor signaling pathway|regulation of Rho protein signal transduction|negative regulation of programmed cell death|negative regulation of vitamin D receptor signaling pathway|kidney epithelium development|glo…
KCNB2	17.0072	0.540143	-2.90756	0.336692	-1.5705	0.00364257	0.0110785	Down	0.113388	0.0726602	0.132162	0.0223533	0.0608354	0.0240527	GeneID:102179495,Genbank:XM_005689061.3	potassium voltage-gated channel subfamily B member 2	GO:0005249,GO:0005251,GO:0005886,GO:0006813,GO:0008076,GO:0016021,GO:0030425,GO:0032809,GO:0034765,GO:0043025,GO:0043204,GO:0046982,GO:0051260,GO:0071805,GO:0072659	voltage-gated potassium channel activity|delayed rectifier potassium channel activity|plasma membrane|potassium ion transport|voltage-gated potassium channel complex|integral component of membrane|dendrite|neuronal cell body membrane|regulation of ion transmembrane transport|neuronal cell body|perikaryon|protein heterodimerization activity|protein homooligomerization|potassium ion transmembrane t…
KCNH7	25.7079	0.559553	-6.61277	0.0769364	-3.70019	3.77204e-11	2.80116e-10	Down	0.261981	0.20687	0.172302	0.0240424	0.0130865	0.0129351	GeneID:102182639,Genbank:XM_013969285.2	potassium voltage-gated channel subfamily H member 7	GO:0005249,GO:0005886,GO:0005887,GO:0034765,GO:0042391,GO:0071805	voltage-gated potassium channel activity|plasma membrane|integral component of plasma membrane|regulation of ion transmembrane transport|regulation of membrane potential|potassium ion transmembrane transport
KCTD12	870.198	0.089214	27.9409	5.62838	2.49272	8.50357e-172	6.76742e-170	Up	1.01142	0.884563	1.10391	5.96081	5.3184	5.6974	GeneID:102190143,Genbank:XM_018056497.1	potassium channel tetramerization domain containing 12	GO:0008277,GO:0030054,GO:0042734,GO:0042802,GO:0043235,GO:0045211,GO:0051260	regulation of G protein-coupled receptor signaling pathway|cell junction|presynaptic membrane|identical protein binding|receptor complex|postsynaptic membrane|protein homooligomerization
KDM8	281.067	0.136809	9.07826	2.36524	1.24199	1.10325e-19	1.20275e-18	Up	1.07937	1.50285	1.14371	3.13592	2.85933	2.84772	GeneID:102186078,Genbank:XM_018040743.1	lysine demethylase 8	GO:0000086,GO:0003682,GO:0005634,GO:0005654,GO:0005694,GO:0005829,GO:0008233,GO:0045893,GO:0046872,GO:0051864,GO:0070544	G2/M transition of mitotic cell cycle|chromatin binding|nucleus|nucleoplasm|chromosome|cytosol|peptidase activity|positive regulation of transcription, DNA-templated|metal ion binding|histone demethylase activity (H3-K36 specific)|histone H3-K36 demethylation
KIAA0408	658.274	0.0881764	-12.6434	0.46174	-1.11485	1.21714e-36	2.18217e-35	Down	4.69181	4.34291	4.6744	2.07521	2.3273	1.95361	GeneID:102178276,Genbank:XM_018052943.1	KIAA0408 ortholog
KIAA1024	15.6879	0.577335	2.66145	2.901	1.53655	0.00778042	0.0218538	Up	0.0137485	0.0454759	0.0229447	0.117088	0.0763455	0.0459336	GeneID:102171822,Genbank:XM_005695056.3	KIAA1024 ortholog	GO:0001525,GO:0005886,GO:0008285,GO:0010977,GO:0016021,GO:0016525,GO:0030308,GO:0031397,GO:0032007	angiogenesis|plasma membrane|negative regulation of cell proliferation|negative regulation of neuron projection development|integral component of membrane|negative regulation of angiogenesis|negative regulation of cell growth|negative regulation of protein ubiquitination|negative regulation of TOR signaling
KIAA1211	157.385	0.181886	7.39223	2.53949	1.34454	1.44387e-13	1.22243e-12	Up	0.259231	0.244046	0.352282	0.783051	0.776086	0.627915	GeneID:102182211,Genbank:XM_018049481.1	KIAA1211 ortholog
KIAA1217	1469.89	0.0645676	15.6356	2.01329	1.00956	4.16229e-55	1.03336e-53	Up	2.47371	2.2165	2.34749	4.80723	4.97232	4.44948	GeneID:102170438,Genbank:XM_018057095.1	KIAA1217 ortholog	GO:0005737,GO:0048706	cytoplasm|embryonic skeletal system development
KIAA1324L	169.265	0.17252	8.52769	2.77252	1.4712	1.49294e-17	1.50821e-16	Up	0.610004	0.454425	0.611715	1.72722	1.5669	1.38069	GeneID:102180914,Genbank:XM_018047288.1	KIAA1324 like	GO:0016021	integral component of membrane
KIAA1456	11.361	0.899116	4.46022	16.1141	4.01025	8.18773e-06	3.86966e-05	Up	0.0138536	0	0.00440383	0.0737395	0.0936531	0.127834	GeneID:102173528,Genbank:XM_018042084.1	KIAA1456 ortholog	GO:0000049,GO:0002098,GO:0005634,GO:0005737,GO:0016300,GO:0016706	tRNA binding|tRNA wobble uridine modification|nucleus|cytoplasm|tRNA (uracil) methyltransferase activity|oxidoreductase activity, acting on paired donors, with incorporation or reduction of molecular oxygen, 2-oxoglutarate as one donor, and incorporation of one atom each of oxygen into both donors
KIAA1671	1264.64	0.0665668	24.9976	3.16895	1.66401	6.49954e-138	3.87941e-136	Up	1.24372	1.38721	1.35672	4.06843	4.29883	4.31869	GeneID:102185023,Genbank:XM_018061072.1	KIAA1671 ortholog
KIF21A	1333.84	0.0670951	23.1875	2.93991	1.55577	6.08421e-119	3.13512e-117	Up	2.3494	2.62767	2.23027	6.93975	7.26257	7.05567	GeneID:102189737,Genbank:XM_018047930.1	kinesin family member 21A	GO:0003777,GO:0005524,GO:0005829,GO:0005871,GO:0005874,GO:0005886,GO:0007018,GO:0008017,GO:0016887	microtubule motor activity|ATP binding|cytosol|kinesin complex|microtubule|plasma membrane|microtubule-based movement|microtubule binding|ATPase activity
KIRREL2	19.6269	0.487745	2.58201	2.3939	1.25936	0.00982272	0.0267307	Up	0.100613	0.0472612	0.118092	0.17302	0.179383	0.288126	GeneID:102173682,Genbank:XM_018063165.1	kin of IRRE like 2 (Drosophila)	GO:0001933,GO:0005886,GO:0005911,GO:0007155,GO:0016021,GO:0036057,GO:0042802,GO:0098609	negative regulation of protein phosphorylation|plasma membrane|cell-cell junction|cell adhesion|integral component of membrane|slit diaphragm|identical protein binding|cell-cell adhesion
KLF15	53.1933	0.408746	9.75167	15.8449	3.98595	1.81465e-22	2.2448e-21	Up	0.019894	0.0168727	0.0252958	0.338851	0.300995	0.351318	GeneID:102179715,Genbank:XM_018067119.1	Kruppel like factor 15	GO:0000977,GO:0000978,GO:0000981,GO:0001228,GO:0005634,GO:0006357,GO:0010001,GO:0014898,GO:0044212,GO:0045944,GO:0046872,GO:0072112,GO:2000757,GO:2001275	RNA polymerase II regulatory region sequence-specific DNA binding|RNA polymerase II proximal promoter sequence-specific DNA binding|DNA-binding transcription factor activity, RNA polymerase II-specific|DNA-binding transcription activator activity, RNA polymerase II-specific|nucleus|regulation of transcription by RNA polymerase II|glial cell differentiation|cardiac muscle hypertrophy in response t…
KLF9	2826.3	0.050928	26.8312	2.57837	1.36646	1.39839e-158	1.01172e-156	Up	7.29837	6.70956	7.25351	18.0245	17.8109	19.2116	GeneID:102181681,Genbank:XM_013965975.2	Kruppel like factor 9	GO:0000981,GO:0003677,GO:0005634,GO:0006357,GO:0010839,GO:0046872,GO:0048511,GO:0071387	DNA-binding transcription factor activity, RNA polymerase II-specific|DNA binding|nucleus|regulation of transcription by RNA polymerase II|negative regulation of keratinocyte proliferation|metal ion binding|rhythmic process|cellular response to cortisol stimulus
KLHDC8B	223.838	0.155375	-8.56028	0.397753	-1.33005	1.12596e-17	1.13988e-16	Down	3.15993	3.25766	3.31578	1.6003	1.29375	1.00546	GeneID:102182548,Genbank:XM_018066637.1	kelch domain containing 8B	GO:0005737,GO:0007049,GO:0030496,GO:0051301	cytoplasm|cell cycle|midbody|cell division
KLHL38	74.7032	0.284769	6.881	3.88926	1.9595	5.94331e-12	4.60953e-11	Up	0.153428	0.205837	0.27268	1.02454	0.585951	0.86543	GeneID:102191253,Genbank:XM_005688864.3	kelch like family member 38
KLK10	28.1894	0.392435	3.97147	2.94557	1.55854	7.14302e-05	0.000296076	Up	0.154751	0.118124	0.138355	0.370666	0.457689	0.387766	GeneID:102168758,Genbank:XM_018062871.1	kallikrein related peptidase 10
KNG1	5.37739	1.31919	2.96868	15.0976	3.91625	0.00299082	0.00930774	Up	0	0.0136228	0	0.0284984	0.045243	0.12777	GeneID:102174978,Genbank:XM_005675157.3	kininogen 1	GO:0004869,GO:0005576,GO:0005615,GO:0005623,GO:0006954,GO:0007204,GO:0007596,GO:0010951,GO:0030195,GO:0042311	cysteine-type endopeptidase inhibitor activity|extracellular region|extracellular space|cell|inflammatory response|positive regulation of cytosolic calcium ion concentration|blood coagulation|negative regulation of endopeptidase activity|negative regulation of blood coagulation|vasodilation	ko04610	Complement and coagulation cascades
KRT14	16.592	0.797097	-5.3301	0.0526068	-4.24861	9.81578e-08	5.64477e-07	Down	0.383483	0.605625	0.252213	0.0140772	0.0127705	0.0378684	GeneID:102178106,Genbank:XM_005693818.3	keratin 14
KRT8	6.20816	1.25877	-3.29931	0.0562076	-4.15309	0.000969215	0.00332198	Down	0.144164	0.240093	0.0749902	0	0.0126568	0.0125104	GeneID:102182762,Genbank:XM_005679931.3	keratin 8	GO:0005198,GO:0005654,GO:0005737,GO:0016363,GO:0045095	structural molecule activity|nucleoplasm|cytoplasm|nuclear matrix|keratin filament
LACTB	1646.84	0.0615654	26.5508	3.10503	1.63461	2.5174e-155	1.75911e-153	Up	9.17199	8.40025	8.22143	26.4285	25.9369	28.019	GeneID:102172902,Genbank:XM_018054312.1	lactamase beta	GO:0005739,GO:0005829,GO:0006508,GO:0006629,GO:0008233,GO:0019216	mitochondrion|cytosol|proteolysis|lipid metabolic process|peptidase activity|regulation of lipid metabolic process
LAD1	23.6369	0.455708	4.88218	4.67462	2.22485	1.04918e-06	5.496e-06	Up	0.0789551	0.114796	0.0860519	0.456281	0.403036	0.452208	GeneID:102184988,Genbank:XM_018060885.1	ladinin 1	GO:0005198,GO:0005604,GO:0015629	structural molecule activity|basement membrane|actin cytoskeleton
LAMA2	41.5364	0.343561	-6.12083	0.232793	-2.10288	9.30867e-10	6.28994e-09	Down	0.173082	0.166369	0.142135	0.0460637	0.0301803	0.0367153	GeneID:102187050,Genbank:XM_005684731.3	laminin subunit alpha 2	GO:0005102,GO:0005198,GO:0005201,GO:0005576,GO:0005604,GO:0007155,GO:0007411,GO:0007517,GO:0014037,GO:0030155,GO:0030198,GO:0030334,GO:0031594,GO:0032224,GO:0042383,GO:0043083,GO:0043197,GO:0045995,GO:0062023	signaling receptor binding|structural molecule activity|extracellular matrix structural constituent|extracellular region|basement membrane|cell adhesion|axon guidance|muscle organ development|Schwann cell differentiation|regulation of cell adhesion|extracellular matrix organization|regulation of cell migration|neuromuscular junction|positive regulation of synaptic transmission, cholinergic|sarcol…	ko04151,ko04512,ko04510	PI3K-Akt signaling pathway|ECM-receptor interaction|Focal adhesion
LAMA3	158.291	0.197601	12.9925	5.92712	2.56733	1.34895e-38	2.50957e-37	Up	0.093345	0.121515	0.0807376	0.63782	0.616354	0.501471	GeneID:102190835,Genbank:XM_018039638.1	laminin subunit alpha 3	GO:0005102,GO:0005198,GO:0005201,GO:0005576,GO:0005604,GO:0005610,GO:0005783,GO:0007155,GO:0008544,GO:0030155,GO:0030198,GO:0030334,GO:0031581,GO:0035987,GO:0045995,GO:0062023,GO:0070062	signaling receptor binding|structural molecule activity|extracellular matrix structural constituent|extracellular region|basement membrane|laminin-5 complex|endoplasmic reticulum|cell adhesion|epidermis development|regulation of cell adhesion|extracellular matrix organization|regulation of cell migration|hemidesmosome assembly|endodermal cell differentiation|regulation of embryonic development|co…	ko04151,ko04512,ko04510	PI3K-Akt signaling pathway|ECM-receptor interaction|Focal adhesion
LAMA4	348.972	0.125	19.1103	5.23717	2.38879	2.07441e-81	7.35544e-80	Up	0.398028	0.415945	0.369412	2.18292	2.03522	2.0015	GeneID:102177440,Genbank:XM_018053050.1	laminin subunit alpha 4	GO:0005102,GO:0005201,GO:0005576,GO:0005604,GO:0007155,GO:0030155,GO:0030198,GO:0030334,GO:0045995,GO:0062023,GO:0070062,GO:0120163	signaling receptor binding|extracellular matrix structural constituent|extracellular region|basement membrane|cell adhesion|regulation of cell adhesion|extracellular matrix organization|regulation of cell migration|regulation of embryonic development|collagen-containing extracellular matrix|extracellular exosome|negative regulation of cold-induced thermogenesis	ko04151,ko04512,ko04510	PI3K-Akt signaling pathway|ECM-receptor interaction|Focal adhesion
LAMB4	12.3517	0.680563	3.92926	6.38245	2.67411	8.52072e-05	0.000348641	Up	0.00827518	0.0252663	0.00789162	0.0969029	0.0719251	0.0947908	GeneID:102174902,Genbank:XM_018047504.1	laminin subunit beta 4	GO:0005604,GO:0007155	basement membrane|cell adhesion	ko04151,ko04512,ko04510	PI3K-Akt signaling pathway|ECM-receptor interaction|Focal adhesion
LBH	324.068	0.120535	-12.0131	0.366529	-1.448	3.03303e-33	5.01711e-32	Down	3.61166	4.03124	3.5578	1.38582	1.28785	1.44722	GeneID:102168269,Genbank:XM_018055480.1	limb bud and heart development	GO:0005634,GO:0005737,GO:0033147,GO:0045893,GO:0060644,GO:1904674,GO:1904677,GO:2000103,GO:2000737	nucleus|cytoplasm|negative regulation of intracellular estrogen receptor signaling pathway|positive regulation of transcription, DNA-templated|mammary gland epithelial cell differentiation|positive regulation of somatic stem cell population maintenance|positive regulation of somatic stem cell division|positive regulation of mammary stem cell proliferation|negative regulation of stem cell differen…
LCMT1	1699.39	0.0570992	19.4681	2.16087	1.11161	2.04635e-84	7.51642e-83	Up	19.7809	18.5972	17.7268	40.9581	40.408	40.3256	GeneID:102174529,Genbank:XM_005697619.2	leucine carboxyl methyltransferase 1	GO:0005829,GO:0006481,GO:0010906,GO:0018423,GO:0031333,GO:0042981,GO:0090266	cytosol|C-terminal protein methylation|regulation of glucose metabolic process|protein C-terminal leucine carboxyl O-methyltransferase activity|negative regulation of protein complex assembly|regulation of apoptotic process|regulation of mitotic cell cycle spindle assembly checkpoint
LDB2	288.194	0.12793	-13.3463	0.306212	-1.7074	1.24458e-40	2.3931e-39	Down	1.888	1.67719	1.77721	0.524126	0.573716	0.543775	GeneID:102174469,Genbank:XM_005681920.3	LIM domain binding 2	GO:0000122,GO:0001102,GO:0001942,GO:0003712,GO:0005634,GO:0005667,GO:0005730,GO:0005886,GO:0007275,GO:0010669,GO:0019899,GO:0030274,GO:0030334,GO:0031252,GO:0035019,GO:0043549,GO:0044089,GO:0045892,GO:0045944	negative regulation of transcription by RNA polymerase II|RNA polymerase II activating transcription factor binding|hair follicle development|transcription coregulator activity|nucleus|transcription factor complex|nucleolus|plasma membrane|multicellular organism development|epithelial structure maintenance|enzyme binding|LIM domain binding|regulation of cell migration|cell leading edge|somatic st…
LEPR	52.9595	0.599765	9.12935	44.4917	5.47546	6.89093e-20	7.58743e-19	Up	0.0073163	0.0037231	0.0139544	0.43616	0.367414	0.328244	GeneID:102180987,Genbank:XM_018045226.1	leptin receptor	GO:0001525,GO:0004896,GO:0006909,GO:0009897,GO:0010507,GO:0016021,GO:0016323,GO:0017046,GO:0019953,GO:0019955,GO:0030217,GO:0033210,GO:0038021,GO:0042593,GO:0043235,GO:0044321,GO:0046850,GO:0060259,GO:0097009,GO:0098868	angiogenesis|cytokine receptor activity|phagocytosis|external side of plasma membrane|negative regulation of autophagy|integral component of membrane|basolateral plasma membrane|peptide hormone binding|sexual reproduction|cytokine binding|T cell differentiation|leptin-mediated signaling pathway|leptin receptor activity|glucose homeostasis|receptor complex|response to leptin|regulation of bone rem…	ko04060,ko04630,ko04152,ko04920,ko04080	Cytokine-cytokine receptor interaction|Jak-STAT signaling pathway|AMPK signaling pathway|Adipocytokine signaling pathway|Neuroactive ligand-receptor interaction
LFNG	752.674	0.0850361	-21.9579	0.274102	-1.86722	7.27535e-107	3.38375e-105	Down	11.9561	12.8088	11.5003	3.21766	3.52671	3.22989	GeneID:102169449,Genbank:XM_018040946.1	LFNG O-fucosylpeptide 3-beta-N-acetylglucosaminyltransferase	GO:0001541,GO:0001756,GO:0002315,GO:0007386,GO:0008375,GO:0008593,GO:0030173,GO:0030217,GO:0032092,GO:0033829,GO:0036066,GO:0045747,GO:0046872,GO:0051446,GO:1902367	ovarian follicle development|somitogenesis|marginal zone B cell differentiation|compartment pattern specification|acetylglucosaminyltransferase activity|regulation of Notch signaling pathway|integral component of Golgi membrane|T cell differentiation|positive regulation of protein binding|O-fucosylpeptide 3-beta-N-acetylglucosaminyltransferase activity|protein O-linked fucosylation|positive regul…	ko00514,ko04330	Other types of O-glycan biosynthesis|Notch signaling pathway
LGI3	302.724	0.146911	11.1698	3.11875	1.64097	5.72831e-29	8.55663e-28	Up	0.658816	0.839651	1.09241	2.89383	2.52205	2.71384	GeneID:102179196,Genbank:XM_005684200.3	leucine rich repeat LGI family member 3	GO:0003824,GO:0005576,GO:0006887,GO:0008021,GO:0017157,GO:0030054,GO:0043005	catalytic activity|extracellular region|exocytosis|synaptic vesicle|regulation of exocytosis|cell junction|neuron projection
LHFPL2	4642.64	0.0411558	44.0406	3.51256	1.81252	0	0	Up	6.22909	6.65311	6.55196	22.638	23.2748	22.6267	GeneID:102189127,Genbank:XM_018053681.1	lipoma HMGIC fusion partner-like 2	GO:0002576,GO:0005886,GO:0007338,GO:0016021,GO:0031092,GO:0046545,GO:0046546,GO:1905516	platelet degranulation|plasma membrane|single fertilization|integral component of membrane|platelet alpha granule membrane|development of primary female sexual characteristics|development of primary male sexual characteristics|positive regulation of fertilization
LHFPL3	11.4251	0.72563	2.7419	3.97128	1.98961	0.00610847	0.0175711	Up	0	0.0165078	0.056716	0.0978453	0.125313	0.0722537	GeneID:102168688,Genbank:XM_018047259.1	lipoma HMGIC fusion partner-like 3	GO:0016021	integral component of membrane
LIF	3060.92	0.0604936	43.3378	6.15458	2.62166	0	0	Up	4.60877	5.406	5.53765	32.8473	32.9742	30.3231	GeneID:102188524,Genbank:XM_005691625.3	leukemia inhibitory factor	GO:0001974,GO:0005125,GO:0005146,GO:0005615,GO:0005829,GO:0006955,GO:0007260,GO:0007566,GO:0008083,GO:0008284,GO:0008285,GO:0019827,GO:0033141,GO:0042531,GO:0043410,GO:0045595,GO:0045651,GO:0045835,GO:0045944,GO:0046697,GO:0046888,GO:0048286,GO:0048644,GO:0048666,GO:0048711,GO:0048861,GO:0048863,GO:0060426,GO:0060463,GO:0060707,GO:0060708,GO:0070373,GO:0072108,GO:0072307,GO:1900182,GO:1901676,GO:…	blood vessel remodeling|cytokine activity|leukemia inhibitory factor receptor binding|extracellular space|cytosol|immune response|tyrosine phosphorylation of STAT protein|embryo implantation|growth factor activity|positive regulation of cell proliferation|negative regulation of cell proliferation|stem cell population maintenance|positive regulation of peptidyl-serine phosphorylation of STAT prote…	ko04060,ko04668,ko04630,ko04550	Cytokine-cytokine receptor interaction|TNF signaling pathway|Jak-STAT signaling pathway|Signaling pathways regulating pluripotency of stem cells
LIPC	6.0061	0.878874	2.33264	4.14135	2.0501	0.0196668	0.0490557	Up	0.0240196	0.036669	0.0229062	0.12785	0.104385	0.114642	GeneID:102181127,Genbank:XM_005685714.2	lipase C, hepatic type	GO:0004806,GO:0008201,GO:0016042,GO:0034364	triglyceride lipase activity|heparin binding|lipid catabolic process|high-density lipoprotein particle	ko00561	Glycerolipid metabolism
LIPI	1.83302	1.77438	-2.43414	0.0500986	-4.31909	0.0149274	0.03855	Down	0.0276098	0.07025	0.0526601	0	0	0	GeneID:102183181,Genbank:XM_018049348.1	lipase I	GO:0004620,GO:0005576,GO:0005615,GO:0005886,GO:0006654,GO:0008201,GO:0016042,GO:0052689	phospholipase activity|extracellular region|extracellular space|plasma membrane|phosphatidic acid biosynthetic process|heparin binding|lipid catabolic process|carboxylic ester hydrolase activity
LMCD1	656.473	0.0869516	-21.869	0.267657	-1.90154	5.13061e-106	2.36322e-104	Down	14.3205	14.1688	13.906	3.6172	3.93243	3.83441	GeneID:102190272,Genbank:XM_005695648.2	LIM and cysteine rich domains 1	GO:0000122,GO:0003714,GO:0005634,GO:0005737,GO:0008270,GO:0010611,GO:0070886	negative regulation of transcription by RNA polymerase II|transcription corepressor activity|nucleus|cytoplasm|zinc ion binding|regulation of cardiac muscle hypertrophy|positive regulation of calcineurin-NFAT signaling cascade
LOC100860781	3459.27	0.301099	24.3902	162.449	7.34384	2.17525e-131	1.23164e-129	Up	1.35791	1.33883	2.6304	273.934	269.244	328.428	GeneID:100860781,Genbank:NM_001285637.1	serum amyloid A3	GO:0006953,GO:0034364	acute-phase response|high-density lipoprotein particle
LOC100861326	1071.56	0.0725346	31.9543	4.98569	2.31779	4.70253e-224	4.95321e-222	Up	1.47169	1.46058	1.3996	7.08907	7.23594	7.35015	GeneID:100861326,Genbank:XM_005696862.3	N-acetyllactosaminide beta-1,6-N-acetylglucosaminyl-transferase			ko00601	Glycosphingolipid biosynthesis - lacto and neolacto series
LOC102168270	5699.88	0.0427232	24.8664	2.08836	1.06237	1.72103e-136	1.0104e-134	Up	15.2808	14.9313	13.8645	29.6466	31.8165	30.9275	GeneID:102168270,Genbank:XM_018055705.1	N-acetyllactosaminide alpha-1,3-galactosyltransferase	GO:0005794,GO:0005975,GO:0016021,GO:0016757,GO:0030259,GO:0031982,GO:0031985,GO:0032580,GO:0033580,GO:0046872,GO:0047276	Golgi apparatus|carbohydrate metabolic process|integral component of membrane|transferase activity, transferring glycosyl groups|lipid glycosylation|vesicle|Golgi cisterna|Golgi cisterna membrane|protein galactosylation at cell surface|metal ion binding|N-acetyllactosaminide 3-alpha-galactosyltransferase activity	ko00601	Glycosphingolipid biosynthesis - lacto and neolacto series
LOC102168428	5136.15	0.415468	16.8949	129.721	7.01927	4.90958e-64	1.40379e-62	Up	1.31448	4.05063	3.16871	330.476	418.989	362.558	GeneID:102168428,Genbank:XM_018043001.1	serum amyloid A protein	GO:0005615,GO:0006953,GO:0034364,GO:0042056,GO:0060326	extracellular space|acute-phase response|high-density lipoprotein particle|chemoattractant activity|cell chemotaxis
LOC102169118	21.345	0.502087	4.87117	5.44809	2.44575	1.10942e-06	5.79169e-06	Up	0.0530034	0.035963	0.0842444	0.291528	0.281531	0.379465	GeneID:102169118,Genbank:XM_018060559.1	tyrosine-protein phosphatase non-receptor type 11	GO:0000077,GO:0000187,GO:0001784,GO:0004725,GO:0004726,GO:0005070,GO:0005158,GO:0005634,GO:0005737,GO:0006641,GO:0007173,GO:0007229,GO:0007409,GO:0009755,GO:0021697,GO:0030220,GO:0030971,GO:0032528,GO:0032728,GO:0032755,GO:0032760,GO:0032991,GO:0033277,GO:0033629,GO:0035264,GO:0035265,GO:0035855,GO:0036302,GO:0040014,GO:0042445,GO:0042593,GO:0043254,GO:0045931,GO:0046326,GO:0046628,GO:0046676,GO:…	DNA damage checkpoint|activation of MAPK activity|phosphotyrosine residue binding|protein tyrosine phosphatase activity|non-membrane spanning protein tyrosine phosphatase activity|SH3/SH2 adaptor activity|insulin receptor binding|nucleus|cytoplasm|triglyceride metabolic process|epidermal growth factor receptor signaling pathway|integrin-mediated signaling pathway|axonogenesis|hormone-mediated sig…
LOC102169149	8.93207	1.02503	3.97832	16.8879	4.07791	6.94042e-05	0.000288764	Up	0	0.0691755	0.0324092	0.470315	0.787682	0.454166	GeneID:102169149,Genbank:XM_018046133.1	protein S100-A12	GO:0005509,GO:0005576,GO:0005856,GO:0005886,GO:0006954,GO:0008144,GO:0042629,GO:0043303,GO:0045087	calcium ion binding|extracellular region|cytoskeleton|plasma membrane|inflammatory response|drug binding|mast cell granule|mast cell degranulation|innate immune response
LOC102170144	6019.72	0.0473832	84.8168	16.2109	4.01889	0	0	Up	4.19871	4.53167	4.16355	68.7404	71.7436	69.2703	GeneID:102170144,Genbank:XM_018045708.1	guanylate-binding protein 1	GO:0000139,GO:0003924,GO:0005525,GO:0005576,GO:0005886,GO:0042742,GO:0051607	Golgi membrane|GTPase activity|GTP binding|extracellular region|plasma membrane|defense response to bacterium|defense response to virus
LOC102170232	1720.72	0.0671751	22.3417	2.83001	1.50081	1.45375e-110	6.9186e-109	Up	5.83465	6.77377	6.98322	17.5648	19.5588	18.5559	GeneID:102170232,Genbank:XM_005683807.3	transducin-like enhancer protein 1	GO:0003714,GO:0005634,GO:0005654,GO:0005667,GO:0005829,GO:0007165,GO:0007275,GO:0008134,GO:0009887,GO:0010628,GO:0016055,GO:0030178,GO:0042802,GO:0043124,GO:0045892,GO:0070491,GO:0090090,GO:1904837,GO:1990907,GO:2000811	transcription corepressor activity|nucleus|nucleoplasm|transcription factor complex|cytosol|signal transduction|multicellular organism development|transcription factor binding|animal organ morphogenesis|positive regulation of gene expression|Wnt signaling pathway|negative regulation of Wnt signaling pathway|identical protein binding|negative regulation of I-kappaB kinase/NF-kappaB signaling|negat…
LOC102170238	21.5065	0.446096	2.93486	2.47809	1.30923	0.00333701	0.0102449	Up	0.120724	0.163823	0.086346	0.321291	0.291469	0.307304	GeneID:102170238,Genbank:XM_005685375.3	ribonuclease 7	GO:0001530,GO:0003676,GO:0004519,GO:0004540,GO:0005576,GO:0005615,GO:0005737,GO:0019730,GO:0019731,GO:0042834,GO:0045087,GO:0050829,GO:0050830,GO:0050832,GO:0051673,GO:0061844	lipopolysaccharide binding|nucleic acid binding|endonuclease activity|ribonuclease activity|extracellular region|extracellular space|cytoplasm|antimicrobial humoral response|antibacterial humoral response|peptidoglycan binding|innate immune response|defense response to Gram-negative bacterium|defense response to Gram-positive bacterium|defense response to fungus|membrane disruption in other organ…
LOC102170373	406.592	0.134375	14.0094	3.68715	1.88251	1.36579e-44	2.8562e-43	Up	1.9626	2.37931	3.09645	8.77193	10.2851	8.52688	GeneID:102170373,Genbank:XM_005696965.3	plasminogen activator inhibitor 2	GO:0004867,GO:0005576,GO:0005615,GO:0005737,GO:0005886,GO:0010951,GO:0035722,GO:0042060,GO:0042730,GO:0043066	serine-type endopeptidase inhibitor activity|extracellular region|extracellular space|cytoplasm|plasma membrane|negative regulation of endopeptidase activity|interleukin-12-mediated signaling pathway|wound healing|fibrinolysis|negative regulation of apoptotic process	ko04610	Complement and coagulation cascades
LOC102170446	280.653	0.125425	9.76994	2.33819	1.22539	1.51546e-22	1.88446e-21	Up	1.67717	1.56299	1.81141	3.9043	3.83463	4.12783	GeneID:102170446,Genbank:XM_005689802.3	tripartite motif-containing protein 34	GO:0005737,GO:0005829,GO:0008270,GO:0051091,GO:0051607,GO:0060333,GO:0070206	cytoplasm|cytosol|zinc ion binding|positive regulation of DNA-binding transcription factor activity|defense response to virus|interferon-gamma-mediated signaling pathway|protein trimerization
LOC102170588	85.5837	0.329014	11.8851	15.0362	3.91037	1.41422e-32	2.31e-31	Up	0.107736	0.186404	0.0513713	1.47951	1.92484	1.75859	GeneID:102170588,Genbank:XM_013963982.2	apolipoprotein L6	GO:0005576,GO:0005737,GO:0006869,GO:0008289,GO:0042157	extracellular region|cytoplasm|lipid transport|lipid binding|lipoprotein metabolic process
LOC102170691	219.907	0.375772	13.497	33.6331	5.07181	1.62765e-41	3.21158e-40	Up	0.0483597	0.154686	0.0592948	3.19184	2.82886	2.78954	GeneID:102170691,Genbank:XM_018048257.1	apolipoprotein L3-like	GO:0005319,GO:0005576,GO:0005737,GO:0006954,GO:0008289,GO:0016020,GO:0042157,GO:0043123	lipid transporter activity|extracellular region|cytoplasm|inflammatory response|lipid binding|membrane|lipoprotein metabolic process|positive regulation of I-kappaB kinase/NF-kappaB signaling
LOC102170800	10.9842	0.633218	-2.39736	0.349158	-1.51805	0.0165138	0.0421299	Down	0.283408	0.158642	0.243244	0.105596	0.0684245	0.067633	GeneID:102170800,Genbank:XM_013969071.2	hyaluronan synthase 2-like	GO:0001570,GO:0005887,GO:0030213,GO:0035810,GO:0036302,GO:0045226,GO:0050501,GO:0070295,GO:0085029,GO:0090500	vasculogenesis|integral component of plasma membrane|hyaluronan biosynthetic process|positive regulation of urine volume|atrioventricular canal development|extracellular polysaccharide biosynthetic process|hyaluronan synthase activity|renal water absorption|extracellular matrix assembly|endocardial cushion to mesenchymal transition
LOC102171353	75.1067	0.261666	5.37586	2.65126	1.40668	7.62188e-08	4.42575e-07	Up	0.890015	0.418069	0.783473	1.91315	1.95046	1.7155	GeneID:102171353,Genbank:XM_005688875.3	histone H3.3C	GO:0000786,GO:0005634,GO:0006334,GO:0031492,GO:0046982	nucleosome|nucleus|nucleosome assembly|nucleosomal DNA binding|protein heterodimerization activity
LOC102171721	35.6402	0.36245	3.77887	2.58408	1.36965	0.000157544	0.000619153	Up	0.398422	0.315386	0.591041	1.31955	0.897802	1.18322	GeneID:102171721,Genbank:XM_018056303.1	uncharacterized LOC102171721
LOC102172438	57.7788	0.35191	-8.38625	0.1293	-2.95121	5.01883e-17	4.98231e-16	Down	0.360333	0.36673	0.505794	0.0431003	0.0273698	0.0888891	GeneID:102172438,Genbank:XM_018042635.1	neuropeptide Y receptor type 4	GO:0001602,GO:0004930,GO:0005886,GO:0005887,GO:0007186,GO:0016020,GO:0017046	pancreatic polypeptide receptor activity|G protein-coupled receptor activity|plasma membrane|integral component of plasma membrane|G protein-coupled receptor signaling pathway|membrane|peptide hormone binding	ko04080	Neuroactive ligand-receptor interaction
LOC102172749	216.533	0.142607	8.99939	2.43408	1.28338	2.26983e-19	2.44845e-18	Up	0.948049	0.798283	0.813045	2.0548	2.16707	2.03132	GeneID:102172749,Genbank:XM_013971144.2	zinc finger protein 420	GO:0003677,GO:0005634,GO:0006355,GO:0046872	DNA binding|nucleus|regulation of transcription, DNA-templated|metal ion binding
LOC102173176	163.529	0.190437	14.0738	6.4093	2.68017	5.50596e-45	1.16676e-43	Up	0.0537518	0.0453661	0.0725147	0.36566	0.374767	0.367929	GeneID:102173176,Genbank:XM_018051284.1	mucin-16
LOC102173909	35.9033	0.353753	3.43441	2.3213	1.21493	0.000593848	0.00210827	Up	0.0498613	0.0778114	0.0855904	0.201704	0.14767	0.149134	GeneID:102173909,Genbank:XM_018039861.1	uncharacterized LOC102173909
LOC102173932	471.532	0.0989472	12.815	2.40829	1.26801	1.35149e-37	2.46626e-36	Up	3.39751	3.44543	3.18196	8.28368	8.33802	7.61386	GeneID:102173932,Genbank:XM_005701417.3	interferon-activable protein 203	GO:0000978,GO:0001078,GO:0003690,GO:0005634,GO:0005730,GO:0005829,GO:0008134,GO:0035458,GO:0042802	RNA polymerase II proximal promoter sequence-specific DNA binding|proximal promoter DNA-binding transcription repressor activity, RNA polymerase II-specific|double-stranded DNA binding|nucleus|nucleolus|cytosol|transcription factor binding|cellular response to interferon-beta|identical protein binding
LOC102174020	9.87898	0.733039	3.38982	5.59783	2.48487	0.000699393	0.00246344	Up	0.0145918	0.0222763	0.0278309	0.155337	0.0915973	0.118396	GeneID:102174020,Genbank:XM_018066599.1	myeloid-associated differentiation marker-like	GO:0001726,GO:0001933,GO:0005886,GO:0005911,GO:0010629,GO:0016021,GO:0030335,GO:0030837,GO:0030864,GO:0031579,GO:0034115,GO:0045121,GO:0061028,GO:0072659,GO:0090038,GO:1900026	ruffle|negative regulation of protein phosphorylation|plasma membrane|cell-cell junction|negative regulation of gene expression|integral component of membrane|positive regulation of cell migration|negative regulation of actin filament polymerization|cortical actin cytoskeleton|membrane raft organization|negative regulation of heterotypic cell-cell adhesion|membrane raft|establishment of endotheli…
LOC102174044	162.256	0.251562	16.7196	18.4561	4.20603	9.43131e-63	2.63874e-61	Up	0.611719	0.97278	0.328143	12.0473	11.4091	11.6786	GeneID:102174044,Genbank:XM_005688590.3	antileukoproteinase	GO:0004867,GO:0005615,GO:0006955,GO:0019731,GO:0032496,GO:0045087	serine-type endopeptidase inhibitor activity|extracellular space|immune response|antibacterial humoral response|response to lipopolysaccharide|innate immune response
LOC102174071	30.8744	0.372284	2.77994	2.04901	1.03493	0.00543686	0.0159042	Up	0.284276	0.489624	0.542199	0.8846	0.929201	0.897579	GeneID:102174071,Genbank:XM_018052840.1	ribosomal RNA processing protein 36 homolog	GO:0000462,GO:0000469,GO:0005730,GO:0006364,GO:0030686,GO:0042274	maturation of SSU-rRNA from tricistronic rRNA transcript (SSU-rRNA, 5.8S rRNA, LSU-rRNA)|cleavage involved in rRNA processing|nucleolus|rRNA processing|90S preribosome|ribosomal small subunit biogenesis
LOC102174081	47.0671	0.311972	4.9811	2.93622	1.55396	6.32238e-07	3.3908e-06	Up	0.308763	0.173377	0.274145	0.782065	0.760886	0.691104	GeneID:102174081,Genbank:XM_018039365.1	nose resistant to fluoxetine protein 6	GO:0016021,GO:0016747	integral component of membrane|transferase activity, transferring acyl groups other than amino-acyl groups
LOC102174264	289.087	0.150342	17.9301	6.47842	2.69564	6.86767e-72	2.19108e-70	Up	0.834753	0.690987	1.02957	5.00007	5.78282	5.87529	GeneID:102174264,Genbank:XM_018045713.1	guanylate-binding protein 5	GO:0000139,GO:0003924,GO:0005525,GO:0005737,GO:0005794,GO:0006954,GO:0009617,GO:0016020,GO:0031410,GO:0034067,GO:0042802,GO:0042803,GO:0045089,GO:0048471,GO:0050702,GO:0051289,GO:0071346,GO:0072616,GO:1900017,GO:1900227	Golgi membrane|GTPase activity|GTP binding|cytoplasm|Golgi apparatus|inflammatory response|response to bacterium|membrane|cytoplasmic vesicle|protein localization to Golgi apparatus|identical protein binding|protein homodimerization activity|positive regulation of innate immune response|perinuclear region of cytoplasm|interleukin-1 beta secretion|protein homotetramerization|cellular response to i…
LOC102174470	3.41742	1.5471	2.70818	18.25	4.18983	0.00676529	0.019267	Up	0.0195445	0	0	0.0416123	0.226499	0.11194	GeneID:102174470,Genbank:XM_018043552.1	HRAS-like suppressor 3	GO:0004623,GO:0005737,GO:0005777,GO:0005778,GO:0005783,GO:0006641,GO:0007031,GO:0008654,GO:0008970,GO:0009617,GO:0016020,GO:0016021,GO:0016042,GO:0045786,GO:0046485,GO:0048471,GO:0052739,GO:0052740,GO:0102567,GO:0102568,GO:1904177	phospholipase A2 activity|cytoplasm|peroxisome|peroxisomal membrane|endoplasmic reticulum|triglyceride metabolic process|peroxisome organization|phospholipid biosynthetic process|phospholipase A1 activity|response to bacterium|membrane|integral component of membrane|lipid catabolic process|negative regulation of cell cycle|ether lipid metabolic process|perinuclear region of cytoplasm|phosphatidyl…	ko00564,ko04923,ko00592,ko00591,ko00565,ko00590,ko04014	Glycerophospholipid metabolism|Regulation of lipolysis in adipocytes|alpha-Linolenic acid metabolism|Linoleic acid metabolism|Ether lipid metabolism|Arachidonic acid metabolism|Ras signaling pathway
LOC102174895	35.4191	1.2171	6.26192	196.911	7.6214	3.80265e-10	2.64175e-09	Up	0	0	0.00715045	0.614613	0.419984	0.543958	GeneID:102174895,Genbank:XM_005709559.3	vascular cell adhesion protein 1	GO:0005178,GO:0005887,GO:0007155,GO:0098609	integrin binding|integral component of plasma membrane|cell adhesion|cell-cell adhesion	ko04514,ko04670,ko04668,ko04064	Cell adhesion molecules (CAMs)|Leukocyte transendothelial migration|TNF signaling pathway|NF-kappa B signaling pathway
LOC102175177	2.72161	1.59879	2.39448	14.2044	3.82826	0.016644	0.0423928	Up	0.0075776	0	0	0.0645339	0.021954	0.0289334	GeneID:102175177,Genbank:XM_005678041.3	vascular cell adhesion protein 1	GO:0005178,GO:0005887,GO:0007155,GO:0098609	integrin binding|integral component of plasma membrane|cell adhesion|cell-cell adhesion	ko04514,ko04670,ko04668,ko04064	Cell adhesion molecules (CAMs)|Leukocyte transendothelial migration|TNF signaling pathway|NF-kappa B signaling pathway
LOC102175889	457.783	0.237475	15.1739	12.1545	3.60341	5.26915e-52	1.25175e-50	Up	1.80486	1.43368	1.32238	15.8864	23.297	16.4512	GeneID:102175889,Genbank:XM_005693218.3	C-C motif chemokine 2	GO:0000165,GO:0002548,GO:0005615,GO:0005622,GO:0006954,GO:0007010,GO:0007186,GO:0008009,GO:0008360,GO:0030593,GO:0031663,GO:0034351,GO:0043491,GO:0043524,GO:0043547,GO:0043615,GO:0044344,GO:0048020,GO:0048245,GO:0048246,GO:0048247,GO:0070098,GO:0070374,GO:0071346,GO:0071347,GO:0071356,GO:0071407,GO:0090280,GO:1905563,GO:2000134,GO:2000353,GO:2000502	MAPK cascade|monocyte chemotaxis|extracellular space|intracellular|inflammatory response|cytoskeleton organization|G protein-coupled receptor signaling pathway|chemokine activity|regulation of cell shape|neutrophil chemotaxis|lipopolysaccharide-mediated signaling pathway|negative regulation of glial cell apoptotic process|protein kinase B signaling|negative regulation of neuron apoptotic process|…	ko04060,ko04062,ko04621,ko04668	Cytokine-cytokine receptor interaction|Chemokine signaling pathway|NOD-like receptor signaling pathway|TNF signaling pathway
LOC102176527	8.31976	0.773615	-2.39284	0.277174	-1.85114	0.0167186	0.0425616	Down	0.413178	0.549903	0.272788	0.0338346	0.214859	0.0910171	GeneID:102176527,Genbank:XM_013965495.2	sperm-associated acrosin inhibitor	GO:0004867,GO:0005576	serine-type endopeptidase inhibitor activity|extracellular region
LOC102177379	54.9026	0.32777	5.99936	3.90794	1.96641	1.98091e-09	1.30527e-08	Up	0.335995	0.192353	0.170224	1.21836	0.75037	0.771758	GeneID:102177379,Genbank:XM_018065852.1	myeloid-associated differentiation marker	GO:0001726,GO:0001933,GO:0005886,GO:0005911,GO:0010629,GO:0016021,GO:0030335,GO:0030837,GO:0030864,GO:0031579,GO:0034115,GO:0045121,GO:0061028,GO:0072659,GO:0090038,GO:1900026	ruffle|negative regulation of protein phosphorylation|plasma membrane|cell-cell junction|negative regulation of gene expression|integral component of membrane|positive regulation of cell migration|negative regulation of actin filament polymerization|cortical actin cytoskeleton|membrane raft organization|negative regulation of heterotypic cell-cell adhesion|membrane raft|establishment of endotheli…
LOC102178014	3.85297	1.49071	3.61472	41.8887	5.38849	0.000300676	0.00112313	Up	0	0	0	0.179082	0.0902552	0.16058	GeneID:102178014,Genbank:XM_018065469.1	microtubule-associated serine/threonine-protein kinase 4	GO:0000287,GO:0004674,GO:0005524,GO:0005737,GO:0007010,GO:0018105,GO:0035556	magnesium ion binding|protein serine/threonine kinase activity|ATP binding|cytoplasm|cytoskeleton organization|peptidyl-serine phosphorylation|intracellular signal transduction
LOC102178567	13.7312	0.823525	4.79549	15.4465	3.9492	1.62278e-06	8.33204e-06	Up	0.077522	0	0	0.478651	0.389304	0.3256	GeneID:102178567,Genbank:XM_018065349.1	intercellular adhesion molecule 2			ko04514,ko04650	Cell adhesion molecules (CAMs)|Natural killer cell mediated cytotoxicity
LOC102179380	2260.65	0.0605243	22.489	2.56887	1.36113	5.31835e-112	2.55656e-110	Up	13.6952	13.1248	12.8398	30.827	36.0516	35.3735	GeneID:102179380,Genbank:XM_018045545.1	medium-chain specific acyl-CoA dehydrogenase, mitochondrial	GO:0001889,GO:0003995,GO:0005739,GO:0005759,GO:0005978,GO:0006111,GO:0006635,GO:0009409,GO:0009791,GO:0016607,GO:0019254,GO:0033539,GO:0042594,GO:0050660,GO:0051793,GO:0055007,GO:0070991	liver development|acyl-CoA dehydrogenase activity|mitochondrion|mitochondrial matrix|glycogen biosynthetic process|regulation of gluconeogenesis|fatty acid beta-oxidation|response to cold|post-embryonic development|nuclear speck|carnitine metabolic process, CoA-linked|fatty acid beta-oxidation using acyl-CoA dehydrogenase|response to starvation|flavin adenine dinucleotide binding|medium-chain fat…	ko00071,ko00410,ko01200,ko00280,ko00640,ko01212,ko03320	Fatty acid degradation|beta-Alanine metabolism|Carbon metabolism|Valine, leucine and isoleucine degradation|Propanoate metabolism|Fatty acid metabolism|PPAR signaling pathway
LOC102179751	3.52858	1.37177	2.37752	9.58928	3.26142	0.0174294	0.0441669	Up	0	0.00619202	0.005802	0.0518138	0.0352534	0.029038	GeneID:102179751,Genbank:XM_018056446.1	multidrug resistance-associated protein 4-like			ko04976,ko04024,ko02010	Bile secretion|cAMP signaling pathway|ABC transporters
LOC102180421	5.59807	1.12915	2.95643	10.1138	3.33825	0.0031122	0.00963523	Up	0.0327555	0.0166685	0	0.261524	0.126533	0.109436	GeneID:102180421,Genbank:XM_013971350.2	carcinoembryonic antigen-related cell adhesion molecule 3-like	GO:0005615,GO:0005886,GO:0006915,GO:0007156,GO:0007157,GO:0007165,GO:0008284,GO:0009986,GO:0016324,GO:0030335,GO:0031225,GO:0034116,GO:0035577,GO:0042802,GO:0043312,GO:0046982,GO:0050900,GO:1904906,GO:2000811	extracellular space|plasma membrane|apoptotic process|homophilic cell adhesion via plasma membrane adhesion molecules|heterophilic cell-cell adhesion via plasma membrane cell adhesion molecules|signal transduction|positive regulation of cell proliferation|cell surface|apical plasma membrane|positive regulation of cell migration|anchored component of membrane|positive regulation of heterotypic cel…
LOC102180430	788.163	0.0915974	20.871	3.76259	1.91172	9.83524e-97	4.20567e-95	Up	2.06719	1.98777	2.54742	8.00228	8.13455	8.83488	GeneID:102180430,Genbank:XM_018050332.1	uncharacterized LOC102180430	GO:0005524,GO:0005634,GO:0005654,GO:0005829,GO:0006919,GO:0006954,GO:0019899,GO:0019904,GO:0030163,GO:0032610,GO:0032611,GO:0043280,GO:0045087,GO:0050718,GO:0051402,GO:0061702,GO:0070269,GO:0072558,GO:1904784	ATP binding|nucleus|nucleoplasm|cytosol|activation of cysteine-type endopeptidase activity involved in apoptotic process|inflammatory response|enzyme binding|protein domain specific binding|protein catabolic process|interleukin-1 alpha production|interleukin-1 beta production|positive regulation of cysteine-type endopeptidase activity involved in apoptotic process|innate immune response|positive …
LOC102180455	24.7626	0.408102	2.62731	2.10265	1.07221	0.00860619	0.023846	Up	0.0230546	0.0306836	0.0304422	0.0585252	0.068507	0.0507859	GeneID:102180455,Genbank:XM_018047124.1	calcium/calmodulin-dependent 3',5'-cyclic nucleotide phosphodiesterase 1C	GO:0004117,GO:0005516,GO:0005829,GO:0007165,GO:0046872	calmodulin-dependent cyclic-nucleotide phosphodiesterase activity|calmodulin binding|cytosol|signal transduction|metal ion binding	ko04924,ko04740,ko00230,ko04020,ko04742	Renin secretion|Olfactory transduction|Purine metabolism|Calcium signaling pathway|Taste transduction
LOC102181045	10.1172	0.728114	3.47368	5.77266	2.52924	0.000513366	0.00184495	Up	0.0269773	0.0411844	0.0514537	0.21539	0.29961	0.180262	GeneID:102181045,Genbank:XM_013967641.2	interleukin-36 gamma
LOC102181552	32874.6	0.0336512	150.09	33.1444	5.05069	0	0	Up	21.4567	22.7377	22.4596	745.441	739.381	733.294	GeneID:102181552,Genbank:XM_005697318.2	plasminogen activator inhibitor 2	GO:0004867,GO:0005576,GO:0005615,GO:0005737,GO:0005886,GO:0010951,GO:0035722,GO:0042060,GO:0042730,GO:0043066	serine-type endopeptidase inhibitor activity|extracellular region|extracellular space|cytoplasm|plasma membrane|negative regulation of endopeptidase activity|interleukin-12-mediated signaling pathway|wound healing|fibrinolysis|negative regulation of apoptotic process	ko04610	Complement and coagulation cascades
LOC102181582	98805.3	0.0373354	103.863	14.7002	3.87776	0	0	Up	185.648	192.737	186.554	2736.05	2646.37	2955.35	GeneID:102181582,Genbank:XM_018049574.1	C-X-C motif chemokine 6	GO:0005615,GO:0006954,GO:0006955,GO:0008009,GO:0008201,GO:0030593,GO:0030595,GO:0042119,GO:0042742,GO:0061844,GO:0070098,GO:0071222	extracellular space|inflammatory response|immune response|chemokine activity|heparin binding|neutrophil chemotaxis|leukocyte chemotaxis|neutrophil activation|defense response to bacterium|antimicrobial humoral immune response mediated by antimicrobial peptide|chemokine-mediated signaling pathway|cellular response to lipopolysaccharide	ko04060,ko04062	Cytokine-cytokine receptor interaction|Chemokine signaling pathway
LOC102181826	8625.6	0.0427585	25.4754	2.12769	1.08929	3.69593e-143	2.29196e-141	Up	78.8238	73.1078	73.0262	156.426	169.934	154.176	GeneID:102181826,Genbank:XM_005697319.2	serpin B10	GO:0004867,GO:0005615,GO:0005634,GO:0005737,GO:0010951	serine-type endopeptidase inhibitor activity|extracellular space|nucleus|cytoplasm|negative regulation of endopeptidase activity
LOC102181965	1561.35	0.0601145	24.5487	2.78125	1.47573	4.46695e-133	2.56984e-131	Up	10.5288	11.3334	10.5566	30.5352	29.1153	30.8566	GeneID:102181965,Genbank:XM_018055331.1	interleukin-36 alpha
LOC102182115	271.711	0.258377	20.8723	42.0178	5.39293	9.55874e-97	4.09967e-95	Up	0.242171	0.205393	0.307929	10.1833	10.8557	10.9613	GeneID:102182115,Genbank:XM_018049575.1	growth-regulated alpha protein	GO:0005615,GO:0006954,GO:0006955,GO:0008009,GO:0008083	extracellular space|inflammatory response|immune response|chemokine activity|growth factor activity	ko04060,ko04062,ko04668	Cytokine-cytokine receptor interaction|Chemokine signaling pathway|TNF signaling pathway
LOC102182395	7723.62	0.0511544	69.2931	11.6693	3.54465	0	0	Up	27.5994	27.7935	25.7656	298.905	342.958	308.716	GeneID:102182395,Genbank:XM_018049578.1	growth-regulated protein homolog gamma	GO:0005615,GO:0006954,GO:0006955,GO:0008009,GO:0008083	extracellular space|inflammatory response|immune response|chemokine activity|growth factor activity	ko04060,ko04062,ko04668	Cytokine-cytokine receptor interaction|Chemokine signaling pathway|TNF signaling pathway
LOC102182460	560.016	0.110166	16.825	3.61385	1.85354	1.60128e-63	4.52432e-62	Up	1.69357	2.1725	2.49831	7.46509	8.09255	7.5611	GeneID:102182460,Genbank:XM_018046336.1	CD48 antigen	GO:0016021	integral component of membrane
LOC102182683	1510.74	0.108361	47.4047	35.1839	5.13684	0	0	Up	1.49836	1.75957	1.52051	52.4128	59.7363	56.4414	GeneID:102182683,Genbank:XM_018049579.1	growth-regulated alpha protein-like	GO:0005615,GO:0006954,GO:0006955,GO:0008009,GO:0008083	extracellular space|inflammatory response|immune response|chemokine activity|growth factor activity	ko04060,ko04062,ko04668	Cytokine-cytokine receptor interaction|Chemokine signaling pathway|TNF signaling pathway
LOC102182927	26.0315	0.44917	2.64981	2.28187	1.19022	0.00805365	0.0225395	Up	0.0208019	0.059985	0.082657	0.0922693	0.133928	0.148926	GeneID:102182927,Genbank:XM_013976351.2	SLAM family member 8	GO:0002232,GO:0002336,GO:0005623,GO:0010760,GO:0016021,GO:0033860,GO:0035690,GO:0038023,GO:0042742,GO:0042802,GO:0043549,GO:0045577,GO:0060266,GO:0090027,GO:0090383,GO:1902623,GO:2000509	leukocyte chemotaxis involved in inflammatory response|B-1 B cell lineage commitment|cell|negative regulation of macrophage chemotaxis|integral component of membrane|regulation of NAD(P)H oxidase activity|cellular response to drug|signaling receptor activity|defense response to bacterium|identical protein binding|regulation of kinase activity|regulation of B cell differentiation|negative regulati…
LOC102183296	4.81708	1.17638	2.63896	8.60047	3.10442	0.00831615	0.0231498	Up	0.0253648	0.0129075	0	0.108008	0.0489915	0.169487	GeneID:102183296,Genbank:XM_005699509.1	glycerophosphodiester phosphodiesterase domain-containing protein 4-like	GO:0006629,GO:0008889,GO:0016021,GO:0046872	lipid metabolic process|glycerophosphodiester phosphodiesterase activity|integral component of membrane|metal ion binding
LOC102183480	1726.92	0.0589653	35.5707	4.27947	2.09743	3.98338e-277	6.00651e-275	Up	13.9002	14.837	15.2389	62.7267	63.7583	62.5245	GeneID:102183480,Genbank:XM_018046485.1	protein BEX3-like	GO:0005123,GO:0005634,GO:0005829,GO:0008625,GO:0042802,GO:0046872	death receptor binding|nucleus|cytosol|extrinsic apoptotic signaling pathway via death domain receptors|identical protein binding|metal ion binding	ko04722	Neurotrophin signaling pathway
LOC102183650	9.37083	0.720295	2.61275	3.68573	1.88195	0.00898163	0.0247712	Up	0.0189166	0.115515	0.090199	0.342341	0.255759	0.234744	GeneID:102183650,Genbank:XM_005677303.3	SLAM family member 7	GO:0005886,GO:0007155,GO:0009986,GO:0016021,GO:0032740,GO:0045087,GO:0072540	plasma membrane|cell adhesion|cell surface|integral component of membrane|positive regulation of interleukin-17 production|innate immune response|T-helper 17 cell lineage commitment
LOC102183943	119.664	0.203595	10.9128	4.66471	2.22179	1.00166e-27	1.44791e-26	Up	0.243927	0.260671	0.261699	1.1945	1.25441	1.14094	GeneID:102183943,Genbank:XM_013964230.2	scavenger receptor cysteine-rich type 1 protein M130	GO:0005044,GO:0005576,GO:0006953,GO:0009897,GO:0016021	scavenger receptor activity|extracellular region|acute-phase response|external side of plasma membrane|integral component of membrane
LOC102184002	66.5839	0.293234	8.81874	6.00413	2.58596	1.15753e-18	1.22103e-17	Up	0.19762	0.16615	0.122909	1.09762	0.83808	0.992421	GeneID:102184002,Genbank:XM_005675013.3	solute carrier family 15 member 2	GO:0005886,GO:0005887,GO:0006811,GO:0015031,GO:0015333,GO:0015893,GO:0016021,GO:0035673,GO:0070062,GO:0071916,GO:1904680	plasma membrane|integral component of plasma membrane|ion transport|protein transport|peptide:proton symporter activity|drug transport|integral component of membrane|oligopeptide transmembrane transporter activity|extracellular exosome|dipeptide transmembrane transporter activity|peptide transmembrane transporter activity
LOC102184095	6.37866	0.98141	2.80423	6.73696	2.7521	0.00504375	0.0148544	Up	0.0117638	0	0.0448742	0.187848	0.0795256	0.123523	GeneID:102184095,Genbank:XM_018065873.1	myeloid-associated differentiation marker-like	GO:0001726,GO:0001933,GO:0005886,GO:0005911,GO:0010629,GO:0016021,GO:0030335,GO:0030837,GO:0030864,GO:0031579,GO:0034115,GO:0045121,GO:0061028,GO:0072659,GO:0090038,GO:1900026	ruffle|negative regulation of protein phosphorylation|plasma membrane|cell-cell junction|negative regulation of gene expression|integral component of membrane|positive regulation of cell migration|negative regulation of actin filament polymerization|cortical actin cytoskeleton|membrane raft organization|negative regulation of heterotypic cell-cell adhesion|membrane raft|establishment of endotheli…
LOC102184252	1480.78	0.0641319	16.5556	2.08745	1.06174	1.45952e-61	4.02069e-60	Up	3.66729	4.00962	3.59142	7.70297	8.34899	7.55529	GeneID:102184252,Genbank:XM_018055135.1	cytochrome P450 1B1			ko00980,ko00140,ko00380,ko04913	Metabolism of xenobiotics by cytochrome P450|Steroid hormone biosynthesis|Tryptophan metabolism|Ovarian steroidogenesis
LOC102184282	112.929	0.212199	7.80674	3.15269	1.65658	5.8688e-15	5.30079e-14	Up	0.272111	0.353101	0.473584	1.11525	1.15627	1.21432	GeneID:102184282,Genbank:XM_013963220.2	solute carrier family 15 member 2	GO:0005886,GO:0005887,GO:0006811,GO:0015031,GO:0015333,GO:0015893,GO:0016021,GO:0035673,GO:0070062,GO:0071916,GO:1904680	plasma membrane|integral component of plasma membrane|ion transport|protein transport|peptide:proton symporter activity|drug transport|integral component of membrane|oligopeptide transmembrane transporter activity|extracellular exosome|dipeptide transmembrane transporter activity|peptide transmembrane transporter activity
LOC102184306	151.292	0.185946	-6.97474	0.406992	-1.29693	3.06447e-12	2.40804e-11	Down	1.85333	1.46127	1.36923	0.76423	0.601327	0.552416	GeneID:102184306,Genbank:XM_018040393.1	ras GTPase-activating protein 4	GO:0000165,GO:0005096,GO:0005543,GO:0005829,GO:0005886,GO:0034260,GO:0046580,GO:0046872,GO:0071277	MAPK cascade|GTPase activator activity|phospholipid binding|cytosol|plasma membrane|negative regulation of GTPase activity|negative regulation of Ras protein signal transduction|metal ion binding|cellular response to calcium ion	ko04014	Ras signaling pathway
LOC102184634	19.8099	0.470607	-2.91215	0.386763	-1.37048	0.00358947	0.0109403	Down	0.333429	0.248855	0.36037	0.165644	0.107335	0.0954842	GeneID:102184634,Genbank:XM_013968294.2	phosphatidylinositol 3,4,5-trisphosphate 3-phosphatase TPTE2-like	GO:0000139,GO:0004725,GO:0005789,GO:0006661,GO:0008138,GO:0016021,GO:0016314,GO:0051800	Golgi membrane|protein tyrosine phosphatase activity|endoplasmic reticulum membrane|phosphatidylinositol biosynthetic process|protein tyrosine/serine/threonine phosphatase activity|integral component of membrane|phosphatidylinositol-3,4,5-trisphosphate 3-phosphatase activity|phosphatidylinositol-3,4-bisphosphate 3-phosphatase activity
LOC102184901	89.9534	0.249731	5.75574	2.7083	1.43739	8.62612e-09	5.43878e-08	Up	1.41539	1.29883	0.641701	3.28522	2.80102	3.01226	GeneID:102184901,Genbank:XM_018048926.1	C-type lectin domain family 2 member E	GO:0005886,GO:0016021,GO:0030246	plasma membrane|integral component of membrane|carbohydrate binding
LOC102185264	224.28	0.143528	10.6309	2.87953	1.52583	2.13936e-26	2.9496e-25	Up	2.19762	1.84523	2.25294	5.88769	6.40237	5.92623	GeneID:102185264,Genbank:XM_018053341.1	NKG2D ligand 3-like	GO:0001913,GO:0005886,GO:0006955,GO:0016032,GO:0030101,GO:0042267,GO:0042271,GO:0046658,GO:0046703,GO:0050776	T cell mediated cytotoxicity|plasma membrane|immune response|viral process|natural killer cell activation|natural killer cell mediated cytotoxicity|susceptibility to natural killer cell mediated cytotoxicity|anchored component of plasma membrane|natural killer cell lectin-like receptor binding|regulation of immune response	ko04650	Natural killer cell mediated cytotoxicity
LOC102185432	20.6171	0.543946	-4.47753	0.184855	-2.43554	7.55115e-06	3.59012e-05	Down	0.662695	1.1414	0.826434	0.325603	0.0738452	0.0973213	GeneID:102185432,Genbank:XM_005679624.3	taste receptor type 2 member 143-like	GO:0001580,GO:0004930,GO:0016021,GO:0033038	detection of chemical stimulus involved in sensory perception of bitter taste|G protein-coupled receptor activity|integral component of membrane|bitter taste receptor activity	ko04742	Taste transduction
LOC102185742	219.896	0.155602	9.18723	2.69363	1.42955	4.03096e-20	4.49366e-19	Up	0.91989	1.35903	1.22627	2.8641	3.43887	3.17249	GeneID:102185742,Genbank:XM_018051646.1	uncharacterized LOC102185742
LOC102185836	18.2849	0.501014	-3.38211	0.308965	-1.69449	0.000719308	0.00252489	Down	0.129273	0.185391	0.173714	0.0500428	0.0340484	0.067309	GeneID:102185836,Genbank:XM_018052779.1	protein FAM205A	GO:0005634,GO:0016021	nucleus|integral component of membrane
LOC102185892	41.4027	0.318599	4.52002	2.71335	1.44007	6.18341e-06	2.96443e-05	Up	0.638161	0.711347	0.666541	1.84396	1.87824	1.76949	GeneID:102185892,Genbank:XM_018056442.1	NKG2D ligand 2-like	GO:0001913,GO:0005576,GO:0005615,GO:0005783,GO:0005886,GO:0006955,GO:0009986,GO:0016032,GO:0030101,GO:0042267,GO:0042271,GO:0046658,GO:0046703	T cell mediated cytotoxicity|extracellular region|extracellular space|endoplasmic reticulum|plasma membrane|immune response|cell surface|viral process|natural killer cell activation|natural killer cell mediated cytotoxicity|susceptibility to natural killer cell mediated cytotoxicity|anchored component of plasma membrane|natural killer cell lectin-like receptor binding
LOC102186111	4.98957	1.45398	3.96403	54.3276	5.76361	7.36945e-05	0.000304844	Up	0	0	0	0.144922	0.248332	0.0577552	GeneID:102186111,Genbank:XM_018066463.1	serpin A3-6	GO:0004867,GO:0005615,GO:0010951,GO:0031410,GO:0042583	serine-type endopeptidase inhibitor activity|extracellular space|negative regulation of endopeptidase activity|cytoplasmic vesicle|chromaffin granule
LOC102186275	9.22878	0.798218	-3.2	0.170247	-2.5543	0.00137427	0.00456761	Down	0.457008	0.651171	0.319606	0.129736	0	0.116332	GeneID:102186275,Genbank:XM_005679627.2	olfactory receptor 2F1-like			ko04740	Olfactory transduction
LOC102186299	105.983	0.285755	13.3988	14.2093	3.82876	6.14846e-41	1.19507e-39	Up	0.108349	0.0902232	0.206654	1.97132	1.82639	2.03093	GeneID:102186299,Genbank:XM_018045715.1	guanylate-binding protein 1	GO:0000139,GO:0003924,GO:0005525,GO:0005737,GO:0005829,GO:0042803,GO:0048471,GO:0051607,GO:0071347,GO:0071356	Golgi membrane|GTPase activity|GTP binding|cytoplasm|cytosol|protein homodimerization activity|perinuclear region of cytoplasm|defense response to virus|cellular response to interleukin-1|cellular response to tumor necrosis factor
LOC102186527	12.0386	0.677732	2.37013	3.04473	1.60631	0.0177818	0.0449724	Up	0.403965	0.0411137	0.269669	0.602058	0.429138	1.15684	GeneID:102186527,Genbank:XM_005675653.3	stefin-C	GO:0004869,GO:0005829	cysteine-type endopeptidase inhibitor activity|cytosol
LOC102186557	6.58816	0.981122	-2.48093	0.18504	-2.43409	0.0131042	0.0343741	Down	0.120405	0.465661	0.206683	0.128177	0	0.0229869	GeneID:102186557,Genbank:XM_018047481.1	olfactory receptor 10AC1-like			ko04740	Olfactory transduction
LOC102186657	34.3531	0.386028	3.08113	2.28058	1.1894	0.00206219	0.00659542	Up	1.00012	0.361181	0.646097	1.75157	1.71361	1.13946	GeneID:102186657,Genbank:XM_005698751.2	putative claudin-24	GO:0005198,GO:0005886,GO:0005923,GO:0016021	structural molecule activity|plasma membrane|bicellular tight junction|integral component of membrane	ko04514,ko04670,ko04530	Cell adhesion molecules (CAMs)|Leukocyte transendothelial migration|Tight junction
LOC102186659	11.6146	0.696459	-2.89098	0.24768	-2.01345	0.00384038	0.0116062	Down	0.429121	0.513812	0.457376	0.0537437	0.268154	0.0240956	GeneID:102186659,Genbank:XM_005679566.2	olfactory receptor 2A12-like			ko04740	Olfactory transduction
LOC102186893	42.0857	0.416429	5.04884	4.29448	2.10248	4.44497e-07	2.41373e-06	Up	0.084129	0.0352564	0.113265	0.511017	0.191169	0.307056	GeneID:102186893,Genbank:XM_018061163.1	2'-5'-oligoadenylate synthase 2	GO:0001730,GO:0003725,GO:0005524,GO:0005634,GO:0005654,GO:0005829,GO:0006401,GO:0009615,GO:0009617,GO:0046872,GO:0048471,GO:0051607,GO:0060337,GO:0060700,GO:1903487	2'-5'-oligoadenylate synthetase activity|double-stranded RNA binding|ATP binding|nucleus|nucleoplasm|cytosol|RNA catabolic process|response to virus|response to bacterium|metal ion binding|perinuclear region of cytoplasm|defense response to virus|type I interferon signaling pathway|regulation of ribonuclease activity|regulation of lactation
LOC102187233	506.628	0.114518	12.6241	2.72394	1.44569	1.55448e-36	2.77655e-35	Up	1.41858	1.21387	1.02539	3.71286	3.1719	3.11365	GeneID:102187233,Genbank:XM_018055050.1	cytochrome P450 26B1	GO:0001709,GO:0001768,GO:0001972,GO:0005506,GO:0005789,GO:0006805,GO:0006954,GO:0007140,GO:0007283,GO:0008401,GO:0009954,GO:0010628,GO:0016125,GO:0016709,GO:0020037,GO:0030326,GO:0031090,GO:0034653,GO:0043587,GO:0045580,GO:0048384,GO:0048387,GO:0055114,GO:0060349,GO:0061436,GO:0070268,GO:0071300,GO:2001037	cell fate determination|establishment of T cell polarity|retinoic acid binding|iron ion binding|endoplasmic reticulum membrane|xenobiotic metabolic process|inflammatory response|male meiotic nuclear division|spermatogenesis|retinoic acid 4-hydroxylase activity|proximal/distal pattern formation|positive regulation of gene expression|sterol metabolic process|oxidoreductase activity, acting on paire…	ko00830	Retinol metabolism
LOC102187742	2.79045	1.57661	2.46002	14.7076	3.87849	0.013893	0.0362508	Up	0.0342812	0	0	0.109482	0.231747	0.196343	GeneID:102187742,Genbank:XM_018049015.1	fibronectin	GO:0005576,GO:0006953,GO:0007155,GO:0008201,GO:0008360	extracellular region|acute-phase response|cell adhesion|heparin binding|regulation of cell shape
LOC102187998	41.5263	0.352993	-3.38297	0.43704	-1.19416	0.000717057	0.00251884	Down	0.957	0.867461	0.741522	0.573061	0.202172	0.356845	GeneID:102187998,Genbank:XM_005696209.3	HLA class II histocompatibility antigen, DM beta chain	GO:0002399,GO:0002503,GO:0005765,GO:0006955,GO:0016021,GO:0019886,GO:0023026,GO:0031902,GO:0042102,GO:0042613,GO:2001190	MHC class II protein complex assembly|peptide antigen assembly with MHC class II protein complex|lysosomal membrane|immune response|integral component of membrane|antigen processing and presentation of exogenous peptide antigen via MHC class II|MHC class II protein complex binding|late endosome membrane|positive regulation of T cell proliferation|MHC class II protein complex|positive regulation o…	ko04145,ko04514,ko04672,ko04612	Phagosome|Cell adhesion molecules (CAMs)|Intestinal immune network for IgA production|Antigen processing and presentation
LOC102188452	18.6859	1.24989	5.35454	103.435	6.69259	8.57758e-08	4.94462e-07	Up	0	0.020861	0	0.850988	0.554257	0.8609	GeneID:102188452,Genbank:XM_018038838.1	ubiquitin D-like
LOC102188515	26.8628	0.401169	3.54394	2.67904	1.42172	0.0003942	0.00144607	Up	0.379858	0.265789	0.384891	0.884576	0.825399	1.06514	GeneID:102188515,Genbank:XM_005688711.3	trophoblast Kunitz domain protein 1-like	GO:0004867,GO:0005615	serine-type endopeptidase inhibitor activity|extracellular space
LOC102188569	45.1041	0.313428	4.42197	2.61347	1.38597	9.78061e-06	4.57418e-05	Up	0.327479	0.319406	0.36435	1.0749	0.764293	0.820577	GeneID:102188569,Genbank:XM_018048541.1	complement C1r subcomponent-like	GO:0004252,GO:0005509,GO:0006958,GO:0045087	serine-type endopeptidase activity|calcium ion binding|complement activation, classical pathway|innate immune response	ko04610,ko04145	Complement and coagulation cascades|Phagosome
LOC102188626	849.053	0.0779894	-14.7335	0.45092	-1.14906	3.92734e-49	8.77677e-48	Down	4.6576	4.94011	4.94365	2.24122	2.32768	2.01765	GeneID:102188626,Genbank:XM_018064004.1	cytospin-B
LOC102189109	8.05405	0.86192	-2.39691	0.23883	-2.06595	0.0165339	0.0421663	Down	0.128803	0.100838	0.151179	0.0843801	0.0095685	0	GeneID:102189109,Genbank:XM_018057318.1	dihydrodiol dehydrogenase 3	GO:0004032,GO:0005737,GO:0006693,GO:0008106,GO:0008202,GO:0016229,GO:0016491,GO:0042448,GO:0044597,GO:0044598,GO:0047023,GO:0047086	alditol:NADP+ 1-oxidoreductase activity|cytoplasm|prostaglandin metabolic process|alcohol dehydrogenase (NADP+) activity|steroid metabolic process|steroid dehydrogenase activity|oxidoreductase activity|progesterone metabolic process|daunorubicin metabolic process|doxorubicin metabolic process|androsterone dehydrogenase activity|ketosteroid monooxygenase activity	ko00140,ko00590,ko04913	Steroid hormone biosynthesis|Arachidonic acid metabolism|Ovarian steroidogenesis
LOC102189208	25.9717	0.441591	2.44317	2.1124	1.07888	0.0145589	0.0377274	Up	0.77573	0.378961	0.384683	1.38735	1.22861	0.651629	GeneID:102189208,Genbank:XM_018052810.1	interferon beta-2	GO:0002250,GO:0002286,GO:0002323,GO:0005125,GO:0005132,GO:0005615,GO:0006959,GO:0019221,GO:0030183,GO:0033141,GO:0042100,GO:0043330,GO:0051607	adaptive immune response|T cell activation involved in immune response|natural killer cell activation involved in immune response|cytokine activity|type I interferon receptor binding|extracellular space|humoral immune response|cytokine-mediated signaling pathway|B cell differentiation|positive regulation of peptidyl-serine phosphorylation of STAT protein|B cell proliferation|response to exogenous…	ko04060,ko04620,ko04650,ko04630,ko04380,ko04623,ko04622,ko04151	Cytokine-cytokine receptor interaction|Toll-like receptor signaling pathway|Natural killer cell mediated cytotoxicity|Jak-STAT signaling pathway|Osteoclast differentiation|Cytosolic DNA-sensing pathway|RIG-I-like receptor signaling pathway|PI3K-Akt signaling pathway
LOC102189578	397.424	0.112531	10.5021	2.2686	1.1818	8.45121e-26	1.13782e-24	Up	1.04737	1.34726	1.11442	2.68936	2.74412	2.555	GeneID:102189578,Genbank:XM_018062988.1	zinc finger protein 665	GO:0000981,GO:0003677,GO:0005634,GO:0046872	DNA-binding transcription factor activity, RNA polymerase II-specific|DNA binding|nucleus|metal ion binding
LOC102189863	46.1371	0.31051	3.71629	2.22521	1.15394	0.000202169	0.000778513	Up	1.78989	1.05465	1.1679	2.75786	3.32067	2.8776	GeneID:102189863,Genbank:XM_013965801.2	40S ribosomal protein S26-like	GO:0000184,GO:0002181,GO:0003723,GO:0003729,GO:0003735,GO:0005654,GO:0005829,GO:0006412,GO:0006413,GO:0006614,GO:0015935,GO:0016020,GO:0022627,GO:0033119,GO:0042788,GO:0045296,GO:0070062,GO:0098556	nuclear-transcribed mRNA catabolic process, nonsense-mediated decay|cytoplasmic translation|RNA binding|mRNA binding|structural constituent of ribosome|nucleoplasm|cytosol|translation|translational initiation|SRP-dependent cotranslational protein targeting to membrane|small ribosomal subunit|membrane|cytosolic small ribosomal subunit|negative regulation of RNA splicing|polysomal ribosome|cadherin…	ko03010	Ribosome
LOC102189920	1910.77	0.0541003	29.0866	2.97645	1.57359	5.30607e-186	4.60663e-184	Up	7.76421	7.39971	7.23995	22.0855	22.7292	22.1222	GeneID:102189920,Genbank:XM_018038506.1	cytidine monophosphate-N-acetylneuraminic acid hydroxylase	GO:0005737,GO:0006054,GO:0030338,GO:0046872,GO:0051537	cytoplasm|N-acetylneuraminate metabolic process|CMP-N-acetylneuraminate monooxygenase activity|metal ion binding|2 iron, 2 sulfur cluster binding	ko00520	Amino sugar and nucleotide sugar metabolism
LOC102190036	164.522	0.340835	3.7676	2.43535	1.28413	0.000164822	0.000644749	Up	1.84715	1.51213	2.35509	6.519	3.95553	3.5073	GeneID:102190036,Genbank:XM_018056862.1	tyrosine-protein phosphatase non-receptor type substrate 1	GO:0005886,GO:0016021,GO:0017124,GO:0022409,GO:0050766,GO:0050870	plasma membrane|integral component of membrane|SH3 domain binding|positive regulation of cell-cell adhesion|positive regulation of phagocytosis|positive regulation of T cell activation	ko04380	Osteoclast differentiation
LOC102190128	198.989	0.152404	6.92063	2.07734	1.05474	4.49626e-12	3.51194e-11	Up	0.969374	1.28726	1.29422	2.41771	2.56776	2.42349	GeneID:102190128,Genbank:XM_018050252.1	protocadherin beta-13-like	GO:0005509,GO:0005887,GO:0007155,GO:0007156	calcium ion binding|integral component of plasma membrane|cell adhesion|homophilic cell adhesion via plasma membrane adhesion molecules
LOC102190481	91.2405	0.235982	-6.31017	0.356239	-1.48908	2.78737e-10	1.94966e-09	Down	1.20941	0.977189	1.50552	0.481576	0.463624	0.378946	GeneID:102190481,Genbank:XM_018045880.1	glutathione S-transferase Mu 1	GO:0004364,GO:0005737	glutathione transferase activity|cytoplasm	ko00982,ko00480,ko00980	Drug metabolism - cytochrome P450|Glutathione metabolism|Metabolism of xenobiotics by cytochrome P450
LOC102190498	6.9105	0.967218	-2.98378	0.135281	-2.88597	0.00284708	0.00888936	Down	0.0823828	0.0943261	0.196411	0.0109626	0	0.03932	GeneID:102190498,Genbank:XM_018057304.1	dihydrodiol dehydrogenase 3	GO:0004032,GO:0005737,GO:0006693,GO:0008106,GO:0008202,GO:0016229,GO:0016491,GO:0042448,GO:0044597,GO:0044598,GO:0047023,GO:0047086	alditol:NADP+ 1-oxidoreductase activity|cytoplasm|prostaglandin metabolic process|alcohol dehydrogenase (NADP+) activity|steroid metabolic process|steroid dehydrogenase activity|oxidoreductase activity|progesterone metabolic process|daunorubicin metabolic process|doxorubicin metabolic process|androsterone dehydrogenase activity|ketosteroid monooxygenase activity	ko00140,ko00590,ko04913	Steroid hormone biosynthesis|Arachidonic acid metabolism|Ovarian steroidogenesis
LOC102190602	4.84777	1.4178	3.31991	26.1178	4.70696	0.00090048	0.00310978	Up	0	0.0272378	0	0.284903	0.232612	0.229922	GeneID:102190602,Genbank:XM_013977270.2	mast cell protease 3-like	GO:0004252,GO:0005576	serine-type endopeptidase activity|extracellular region	ko04650,ko04210	Natural killer cell mediated cytotoxicity|Apoptosis
LOC102190831	41.4155	0.549776	8.32465	23.8628	4.57669	8.45813e-17	8.28179e-16	Up	0.0529537	0.0269469	0.0504993	1.43748	0.946082	0.75822	GeneID:102190831,Genbank:XM_013973757.2	galanin receptor type 3-like	GO:0004966,GO:0005887,GO:0007194,GO:0007218,GO:0008528,GO:0017046,GO:0045944	galanin receptor activity|integral component of plasma membrane|negative regulation of adenylate cyclase activity|neuropeptide signaling pathway|G protein-coupled peptide receptor activity|peptide hormone binding|positive regulation of transcription by RNA polymerase II
LOC102191110	2120.61	0.0566757	-19.7967	0.459459	-1.12199	3.17915e-87	1.19846e-85	Down	11.078	11.2586	11.8309	5.09507	5.6565	5.01008	GeneID:102191110,Genbank:XM_005698980.3	mitogen-activated protein kinase kinase kinase MLK4	GO:0004709,GO:0005524,GO:0005622,GO:0006468,GO:0007257,GO:0042803,GO:0046777	MAP kinase kinase kinase activity|ATP binding|intracellular|protein phosphorylation|activation of JUN kinase activity|protein homodimerization activity|protein autophosphorylation
LOC102191152	758.173	0.119991	33.3143	15.9712	3.9974	2.40009e-243	2.79523e-241	Up	0.322619	0.338297	0.208218	4.95739	4.52557	4.40168	GeneID:102191152,Genbank:XM_018058457.1	25-hydroxycholesterol 7-alpha-hydroxylase			ko00140,ko00120	Steroid hormone biosynthesis|Primary bile acid biosynthesis
LOC102191717	3566.88	0.0519928	45.5891	5.1705	2.3703	0	0	Up	7.75482	7.77152	8.51569	40.2125	43.9827	40.6704	GeneID:102191717,Genbank:XM_018058933.1	uncharacterized LOC102191717	GO:0004197,GO:0005737,GO:0006915,GO:0006919,GO:0097199	cysteine-type endopeptidase activity|cytoplasm|apoptotic process|activation of cysteine-type endopeptidase activity involved in apoptotic process|cysteine-type endopeptidase activity involved in apoptotic signaling pathway	ko04621,ko04623	NOD-like receptor signaling pathway|Cytosolic DNA-sensing pathway
LOC102191827	21.2381	0.497124	3.93504	3.8804	1.9562	8.31835e-05	0.00034075	Up	0.159295	0.112239	0.046742	0.482644	0.295842	0.456175	GeneID:102191827,Genbank:XM_018063030.1	cationic amino acid transporter 3	GO:0000064,GO:0005886,GO:0006865,GO:0015171,GO:0015181,GO:0015189,GO:0016021,GO:0097638,GO:1903352	L-ornithine transmembrane transporter activity|plasma membrane|amino acid transport|amino acid transmembrane transporter activity|arginine transmembrane transporter activity|L-lysine transmembrane transporter activity|integral component of membrane|L-arginine import across plasma membrane|L-ornithine transmembrane transport
LOC106501899	96.7798	0.254811	11.7348	7.94559	2.99016	8.45169e-32	1.35123e-30	Up	0.0975939	0.108356	0.0803789	0.689476	0.745434	0.842675	GeneID:106501899,Genbank:XM_018066049.1	tumor necrosis factor alpha-induced protein 2
LOC106502282	33.0623	0.452679	6.99717	8.98468	3.16747	2.61193e-12	2.06262e-11	Up	0.0216862	0.0220712	0.062043	0.334747	0.293205	0.33639	GeneID:106502282,Genbank:XM_018051682.1	mucin-16-like
LOC106502552	309.736	0.124091	9.20301	2.20688	1.14201	3.4805e-20	3.89822e-19	Up	2.93511	3.48807	3.67063	7.59627	7.80775	6.97924	GeneID:106502552,Genbank:XM_018053762.1	uncharacterized LOC106502552
LOC106502555	24.2611	0.463708	3.3807	2.96423	1.56766	0.000723019	0.00253606	Up	0.170798	0.038629	0.135735	0.272735	0.403203	0.35325	GeneID:106502555,Genbank:XM_018054290.1	C2 calcium-dependent domain-containing protein 4A	GO:0005634	nucleus
LOC106502965	789.13	0.0807547	17.5345	2.66844	1.416	7.80666e-69	2.38954e-67	Up	2.99539	2.90645	3.02968	8.50332	7.83543	7.60482	GeneID:106502965,Genbank:XM_018060499.1	endogenous retrovirus group K member 7 Env polyprotein	GO:0003677,GO:0003964,GO:0004523,GO:0005198,GO:0006310,GO:0008270,GO:0015074	DNA binding|RNA-directed DNA polymerase activity|RNA-DNA hybrid ribonuclease activity|structural molecule activity|DNA recombination|zinc ion binding|DNA integration
LOC106503109	19.616	0.567654	5.31299	8.08887	3.01594	1.07841e-07	6.16695e-07	Up	0.013499	0.0228977	0.0214554	0.119753	0.147747	0.201876	GeneID:106503109,Genbank:XM_018063312.1	inactive serine/threonine-protein kinase TEX14	GO:0000776,GO:0000777,GO:0004672,GO:0005524,GO:0005623,GO:0005737,GO:0007094,GO:0007140,GO:0008608,GO:0019901,GO:0030496,GO:0032091,GO:0032466,GO:0043063,GO:0045171,GO:0051301,GO:0051306,GO:1990830	kinetochore|condensed chromosome kinetochore|protein kinase activity|ATP binding|cell|cytoplasm|mitotic spindle assembly checkpoint|male meiotic nuclear division|attachment of spindle microtubules to kinetochore|protein kinase binding|midbody|negative regulation of protein binding|negative regulation of cytokinesis|intercellular bridge organization|intercellular bridge|cell division|mitotic siste…
LOC106503204	1.97954	1.72543	2.56874	21.5884	4.43218	0.010207	0.027661	Up	0	0	0	0.0633117	0.0765802	0.0946179	GeneID:106503204,Genbank:XM_018065067.1	keratin-associated protein 4-9-like
LOC106503499	24.1469	0.451039	-2.43143	0.467595	-1.09667	0.0150395	0.0387903	Down	1.01238	1.13881	0.457321	0.482143	0.437391	0.305175	GeneID:106503499,Genbank:XM_018038515.1	histone H3.1-like	GO:0000228,GO:0000786,GO:0000788,GO:0005634,GO:0005654,GO:0006334,GO:0006335,GO:0031492,GO:0032991,GO:0046982,GO:0051290,GO:0060968	nuclear chromosome|nucleosome|nuclear nucleosome|nucleus|nucleoplasm|nucleosome assembly|DNA replication-dependent nucleosome assembly|nucleosomal DNA binding|protein-containing complex|protein heterodimerization activity|protein heterotetramerization|regulation of gene silencing
LOC106503512	509.524	0.103791	20.3718	4.3301	2.1144	2.97434e-92	1.18354e-90	Up	2.99443	2.9714	2.55579	12.6393	11.6541	12.7198	GeneID:106503512,Genbank:XM_013974152.2	N-acetyllactosaminide beta-1,6-N-acetylglucosaminyl-transferase-like
LOC106503573	21.5396	0.460511	-2.33289	0.474894	-1.07432	0.019654	0.0490404	Down	0.14407	0.30188	0.290948	0.0902174	0.122765	0.137525	GeneID:106503573,Genbank:XM_018041032.1	histone-lysine N-methyltransferase 2B	GO:0016021	integral component of membrane
LOC106503599	51.1742	0.326417	6.34687	4.20389	2.07173	2.19745e-10	1.54914e-09	Up	0.0452783	0.078998	0.0647694	0.31675	0.284226	0.197583	GeneID:106503599,Genbank:XM_018040756.1	monocyte to macrophage differentiation factor 2	GO:0000139,GO:0004672,GO:0016021,GO:0019835,GO:0032880,GO:0045666,GO:0045860,GO:0046579,GO:0048471	Golgi membrane|protein kinase activity|integral component of membrane|cytolysis|regulation of protein localization|positive regulation of neuron differentiation|positive regulation of protein kinase activity|positive regulation of Ras protein signal transduction|perinuclear region of cytoplasm
LOC106503728	559.199	0.724599	10.3897	184.618	7.5284	2.76109e-25	3.66567e-24	Up	0.0387355	0.473078	0.1847	48.947	29.6275	50.0651	GeneID:106503728,Genbank:XM_018043003.1	serum amyloid A protein	GO:0005615,GO:0006953,GO:0034364,GO:0042056,GO:0060326	extracellular space|acute-phase response|high-density lipoprotein particle|chemoattractant activity|cell chemotaxis
LOC108633177	47.4159	0.583736	8.75357	34.53	5.10978	2.06702e-18	2.15817e-17	Up	0.0112524	0.0687128	0.0107308	1.07808	0.76068	1.25671	GeneID:108633177,Genbank:XM_018045724.1	guanylate-binding protein 6-like	GO:0003924,GO:0005525,GO:0006955,GO:0042742,GO:0070062,GO:0071346	GTPase activity|GTP binding|immune response|defense response to bacterium|extracellular exosome|cellular response to interferon-gamma
LOC108633280	15.9263	0.603296	3.66727	4.63461	2.21245	0.000245155	0.000932267	Up	0.157973	0.0133982	0.050217	0.322327	0.368689	0.339292	GeneID:108633280,Genbank:XM_018062501.1	carcinoembryonic antigen-related cell adhesion molecule 6-like	GO:0005615,GO:0005886,GO:0006915,GO:0007156,GO:0007157,GO:0007165,GO:0008284,GO:0009986,GO:0016324,GO:0030335,GO:0031225,GO:0034116,GO:0035577,GO:0042802,GO:0043312,GO:0046982,GO:0050900,GO:1904906,GO:2000811	extracellular space|plasma membrane|apoptotic process|homophilic cell adhesion via plasma membrane adhesion molecules|heterophilic cell-cell adhesion via plasma membrane cell adhesion molecules|signal transduction|positive regulation of cell proliferation|cell surface|apical plasma membrane|positive regulation of cell migration|anchored component of membrane|positive regulation of heterotypic cel…
LOC108633864	6.66586	0.842136	-2.37481	0.250015	-1.99991	0.017558	0.0444536	Down	0.316123	0.268113	0.251225	0.0841323	0.0254411	0.100587	GeneID:108633864,Genbank:XM_018040006.1	proline-rich protein 2-like
LOC108633902	125.64	0.213946	6.72646	2.71152	1.4391	1.73838e-11	1.31968e-10	Up	0.54233	0.848381	0.632124	2.08483	1.41606	2.00366	GeneID:108633902,Genbank:XM_018040793.1	uncharacterized LOC108633902
LOC108635647	42.1961	0.336995	3.38248	2.20363	1.13988	0.000718342	0.00252212	Up	0.87616	1.17706	0.701861	1.49235	2.60612	1.9738	GeneID:108635647,Genbank:XM_018046568.1	basic proline-rich protein-like
LOC108635666	179.887	0.166185	7.33996	2.32913	1.21979	2.13651e-13	1.79294e-12	Up	1.18784	1.25542	1.23081	2.61414	2.54798	3.42342	GeneID:108635666,Genbank:XM_018046603.1	MLV-related proviral Env polyprotein-like	GO:0005886,GO:0016021,GO:0046872	plasma membrane|integral component of membrane|metal ion binding
LOC108635907	10.9222	0.698873	-2.55845	0.289567	-1.78803	0.0105141	0.0284124	Down	0.0921167	0.239589	0.185455	0.0108959	0.0889608	0.048851	GeneID:108635907,Genbank:XM_018047510.1	olfactory receptor 2F1-like			ko04740	Olfactory transduction
LOC108636419	47.9189	0.3542	3.97536	2.65383	1.40807	7.02736e-05	0.000292042	Up	0.605101	0.194477	0.440383	1.32223	1.21488	0.775214	GeneID:108636419,Genbank:XM_018051636.1	translation initiation factor IF-2-like
LOC108636616	24.2776	0.426538	3.40849	2.73938	1.45385	0.000653242	0.00230599	Up	0.333271	0.603001	0.494393	1.30088	1.50198	1.13113	GeneID:108636616,Genbank:XM_018052800.1	interferon omega-1-like	GO:0002250,GO:0002286,GO:0002323,GO:0005125,GO:0005132,GO:0005615,GO:0006959,GO:0019221,GO:0030183,GO:0033141,GO:0042100,GO:0043330,GO:0051607	adaptive immune response|T cell activation involved in immune response|natural killer cell activation involved in immune response|cytokine activity|type I interferon receptor binding|extracellular space|humoral immune response|cytokine-mediated signaling pathway|B cell differentiation|positive regulation of peptidyl-serine phosphorylation of STAT protein|B cell proliferation|response to exogenous…	ko04060,ko04622,ko04630	Cytokine-cytokine receptor interaction|RIG-I-like receptor signaling pathway|Jak-STAT signaling pathway
LOC108636618	85.3396	0.230314	5.36336	2.35424	1.23526	8.16864e-08	4.72791e-07	Up	1.85342	1.30091	1.67609	4.32031	3.48726	3.62994	GeneID:108636618,Genbank:XM_018052803.1	interferon omega-1-like	GO:0002250,GO:0002286,GO:0002323,GO:0005125,GO:0005132,GO:0005615,GO:0006959,GO:0019221,GO:0030183,GO:0033141,GO:0042100,GO:0043330,GO:0051607	adaptive immune response|T cell activation involved in immune response|natural killer cell activation involved in immune response|cytokine activity|type I interferon receptor binding|extracellular space|humoral immune response|cytokine-mediated signaling pathway|B cell differentiation|positive regulation of peptidyl-serine phosphorylation of STAT protein|B cell proliferation|response to exogenous…
LOC108636955	21.7527	0.484951	3.44808	3.1869	1.67215	0.000564581	0.0020139	Up	0.068629	0.209542	0.0763559	0.438354	0.320343	0.371229	GeneID:108636955,Genbank:XM_018054059.1	uncharacterized LOC108636955
LOC108637142	22.0968	0.439431	2.52328	2.15667	1.10881	0.0116265	0.0309457	Up	0.357438	0.262733	0.208309	0.570766	0.498611	0.720309	GeneID:108637142,Genbank:XM_018055246.1	basic salivary proline-rich protein 2-like
LOC108637261	148.199	0.189067	9.30734	3.3863	1.75971	1.31069e-20	1.49132e-19	Up	1.48615	1.03209	1.00043	3.75978	3.73162	4.45619	GeneID:108637261,Genbank:XM_018056314.1	atherin-like
LOC108637769	14.3507	0.557384	2.75245	2.89622	1.53417	0.00591508	0.017111	Up	0.0992673	0.126287	0.0473331	0.277397	0.263633	0.248738	GeneID:108637769,Genbank:XM_018060239.1	52 kDa repressor of the inhibitor of the protein kinase-like	GO:0003677,GO:0005634,GO:0046872,GO:0046983	DNA binding|nucleus|metal ion binding|protein dimerization activity
LOC108637882	14.5095	0.55067	2.83427	2.95007	1.56075	0.00459299	0.013656	Up	0.122344	0.0871611	0.0583365	0.286531	0.236305	0.268607	GeneID:108637882,Genbank:XM_018061398.1	endogenous retrovirus group K member 9 Env polyprotein-like	GO:0005198,GO:0005886,GO:0016021	structural molecule activity|plasma membrane|integral component of membrane
LOC108638075	2.9979	1.54487	2.58026	15.8474	3.98617	0.00987256	0.026851	Up	0	0	0.0674461	0.451737	0.341506	0.405067	GeneID:108638075,Genbank:XM_018063198.1	protein ZNF738-like	GO:0000981,GO:0003677,GO:0005634,GO:0046872	DNA-binding transcription factor activity, RNA polymerase II-specific|DNA binding|nucleus|metal ion binding
LOC108638288	2.01516	1.73408	2.56779	21.8982	4.45274	0.010235	0.0277264	Up	0	0	0	0.109196	0.0396242	0.0979147	GeneID:108638288,Genbank:XM_018065072.1	keratin-associated protein 4-9-like
LOC108638471	4.12681	1.46465	3.05159	22.1544	4.46952	0.00227632	0.00723665	Up	0	0.0309681	0	0.194352	0.176313	0.348546	GeneID:108638471,Genbank:XM_018065911.1	myeloid-associated differentiation marker-like	GO:0001726,GO:0001933,GO:0005886,GO:0005911,GO:0010629,GO:0016021,GO:0030335,GO:0030837,GO:0030864,GO:0031579,GO:0034115,GO:0045121,GO:0061028,GO:0072659,GO:0090038,GO:1900026	ruffle|negative regulation of protein phosphorylation|plasma membrane|cell-cell junction|negative regulation of gene expression|integral component of membrane|positive regulation of cell migration|negative regulation of actin filament polymerization|cortical actin cytoskeleton|membrane raft organization|negative regulation of heterotypic cell-cell adhesion|membrane raft|establishment of endotheli…
LOC108638532	12.5046	0.73349	3.45893	5.80418	2.53709	0.000542327	0.00194172	Up	0.0138374	0.0422491	0.019794	0.147306	0.247221	0.0462305	GeneID:108638532,Genbank:XM_018066535.1	myeloid-associated differentiation marker-like	GO:0001726,GO:0001933,GO:0005886,GO:0005911,GO:0010629,GO:0016021,GO:0030335,GO:0030837,GO:0030864,GO:0031579,GO:0034115,GO:0045121,GO:0061028,GO:0072659,GO:0090038,GO:1900026	ruffle|negative regulation of protein phosphorylation|plasma membrane|cell-cell junction|negative regulation of gene expression|integral component of membrane|positive regulation of cell migration|negative regulation of actin filament polymerization|cortical actin cytoskeleton|membrane raft organization|negative regulation of heterotypic cell-cell adhesion|membrane raft|establishment of endotheli…
LOC108638587	14.779	0.625851	4.07835	5.86626	2.55244	4.53567e-05	0.000193546	Up	0.0875508	0.0891052	0.194816	0.776686	0.450941	0.975022	GeneID:108638587,Genbank:XM_018066627.1	uncharacterized LOC108638587
LOR	49.8588	0.334478	4.23643	2.67029	1.41699	2.27101e-05	0.000100688	Up	0.338994	0.435806	0.663578	1.32955	1.67136	0.868592	GeneID:108635597,Genbank:XM_018046124.1	loricrin
LPAR1	372.819	0.117621	11.1863	2.4893	1.31574	4.76077e-29	7.13369e-28	Up	0.873799	1.01101	1.03943	2.2178	2.40279	2.68668	GeneID:102189399,Genbank:XM_018052587.1	lysophosphatidic acid receptor 1	GO:0005768,GO:0005887,GO:0007193,GO:0007202,GO:0008360,GO:0009986,GO:0010977,GO:0035025,GO:0043410,GO:0051496,GO:0070915	endosome|integral component of plasma membrane|adenylate cyclase-inhibiting G protein-coupled receptor signaling pathway|activation of phospholipase C activity|regulation of cell shape|cell surface|negative regulation of neuron projection development|positive regulation of Rho protein signal transduction|positive regulation of MAPK cascade|positive regulation of stress fiber assembly|lysophosphat…	ko04540,ko04015,ko04072,ko04080,ko04151	Gap junction|Rap1 signaling pathway|Phospholipase D signaling pathway|Neuroactive ligand-receptor interaction|PI3K-Akt signaling pathway
LPCAT2	162.934	0.169796	-6.34251	0.474036	-1.07693	2.26058e-10	1.59286e-09	Down	3.18123	2.53386	2.55413	1.37873	1.15361	1.40433	GeneID:102184933,Genbank:XM_018061999.1	lysophosphatidylcholine acyltransferase 2	GO:0000139,GO:0003841,GO:0005509,GO:0005783,GO:0005789,GO:0005795,GO:0005811,GO:0006663,GO:0016021,GO:0036151,GO:0047144,GO:0047184,GO:0047192,GO:0061024	Golgi membrane|1-acylglycerol-3-phosphate O-acyltransferase activity|calcium ion binding|endoplasmic reticulum|endoplasmic reticulum membrane|Golgi stack|lipid droplet|platelet activating factor biosynthetic process|integral component of membrane|phosphatidylcholine acyl-chain remodeling|2-acylglycerol-3-phosphate O-acyltransferase activity|1-acylglycerophosphocholine O-acyltransferase activity|1…	ko00564,ko00565	Glycerophospholipid metabolism|Ether lipid metabolism
LPIN1	1536.06	0.0601037	16.7789	2.01178	1.00848	3.4808e-63	9.77694e-62	Up	4.20616	4.46678	3.93201	8.37188	8.48501	8.589	GeneID:102180603,Genbank:XM_005686993.3	lipin 1	GO:0000122,GO:0000266,GO:0001085,GO:0003713,GO:0005634,GO:0005667,GO:0005737,GO:0005741,GO:0005789,GO:0006629,GO:0006642,GO:0006955,GO:0008195,GO:0009062,GO:0019432,GO:0031065,GO:0031529,GO:0031532,GO:0031965,GO:0032869,GO:0042826,GO:0042975,GO:0044255,GO:0045444,GO:0045598,GO:0045944,GO:0120162	negative regulation of transcription by RNA polymerase II|mitochondrial fission|RNA polymerase II transcription factor binding|transcription coactivator activity|nucleus|transcription factor complex|cytoplasm|mitochondrial outer membrane|endoplasmic reticulum membrane|lipid metabolic process|triglyceride mobilization|immune response|phosphatidate phosphatase activity|fatty acid catabolic process|…	ko00564,ko00561	Glycerophospholipid metabolism|Glycerolipid metabolism
LRRC15	30.4721	0.419525	-4.02838	0.309925	-1.69001	5.61619e-05	0.000237182	Down	0.277283	0.127448	0.213251	0.090459	0.0561481	0.0469604	GeneID:102184196,Genbank:XM_005675100.3	leucine rich repeat containing 15	GO:0005622,GO:0007154,GO:0016021	intracellular|cell communication|integral component of membrane
LRRC31	72.6541	0.245983	6.23363	2.8946	1.53336	4.55763e-10	3.14793e-09	Up	0.449689	0.383168	0.329114	1.1133	1.13116	1.12805	GeneID:102190076,Genbank:XM_013964434.2	leucine rich repeat containing 31
LRRC4C	25.0152	0.468185	3.66366	3.28358	1.71527	0.000248637	0.000943254	Up	0.0205732	0.104692	0.0539539	0.164259	0.198684	0.225843	GeneID:102191321,Genbank:XM_018059225.1	leucine rich repeat containing 4C	GO:0005615,GO:0016020,GO:0016021,GO:0030054,GO:0050770,GO:0050804,GO:0050839,GO:0098632,GO:0098685,GO:0098978,GO:0099061,GO:0099560	extracellular space|membrane|integral component of membrane|cell junction|regulation of axonogenesis|modulation of chemical synaptic transmission|cell adhesion molecule binding|cell-cell adhesion mediator activity|Schaffer collateral - CA1 synapse|glutamatergic synapse|integral component of postsynaptic density membrane|synaptic membrane adhesion	ko04514,ko04360	Cell adhesion molecules (CAMs)|Axon guidance
LRRC7	16.6056	0.535899	2.67632	2.70239	1.43423	0.00744359	0.0209737	Up	0.0100589	0.0409498	0.0383705	0.0785267	0.0939045	0.0704138	GeneID:102173627,Genbank:XM_018045424.1	leucine rich repeat containing 7	GO:0005576,GO:0005911,GO:0005913,GO:0010976,GO:0014069,GO:0016323,GO:0030054,GO:0035255,GO:0035580,GO:0043005,GO:0043113,GO:0043194,GO:0043312,GO:0045197,GO:0045202,GO:0045211,GO:0097120,GO:0098609,GO:0098887,GO:0098968	extracellular region|cell-cell junction|cell-cell adherens junction|positive regulation of neuron projection development|postsynaptic density|basolateral plasma membrane|cell junction|ionotropic glutamate receptor binding|specific granule lumen|neuron projection|receptor clustering|axon initial segment|neutrophil degranulation|establishment or maintenance of epithelial cell apical/basal polarity|…
LRRTM3	170.504	0.452213	-10.9821	0.0319893	-4.96627	4.6578e-28	6.80153e-27	Down	2.10498	1.76161	1.62403	0.0356635	0.107844	0.031979	GeneID:102179546,Genbank:XM_005699091.3	leucine rich repeat transmembrane neuronal 3	GO:0005615,GO:0030054,GO:0031012,GO:0051965,GO:0098978,GO:0099054,GO:0099061,GO:1902004	extracellular space|cell junction|extracellular matrix|positive regulation of synapse assembly|glutamatergic synapse|presynapse assembly|integral component of postsynaptic density membrane|positive regulation of amyloid-beta formation
LSAMP	160.469	0.1819	13.2306	5.30241	2.40665	5.84319e-40	1.11456e-38	Up	0.145317	0.112803	0.115093	0.67385	0.651741	0.660659	GeneID:102189071,Genbank:XM_005674948.3	limbic system-associated membrane protein	GO:0005576,GO:0005829,GO:0005886,GO:0007155,GO:0007399,GO:0031225,GO:0035641	extracellular region|cytosol|plasma membrane|cell adhesion|nervous system development|anchored component of membrane|locomotory exploration behavior
LSP1	939.794	0.0742493	-15.3129	0.454713	-1.13697	6.27009e-53	1.51721e-51	Down	6.74154	7.51361	6.98765	3.14128	3.3887	3.16488	GeneID:102177038,Genbank:XM_018042944.1	lymphocyte-specific protein 1	GO:0003779,GO:0005886,GO:0006968,GO:0007165,GO:0015629,GO:0016020,GO:0070062	actin binding|plasma membrane|cellular defense response|signal transduction|actin cytoskeleton|membrane|extracellular exosome
LTB4R	44.3268	0.346653	4.18467	2.73327	1.45063	2.85587e-05	0.000125032	Up	0.135766	0.116586	0.0485524	0.234861	0.32369	0.263246	GeneID:102186399,Genbank:XM_018054641.1	leukotriene B4 receptor	GO:0001632,GO:0004966,GO:0005887,GO:0006954,GO:0007218,GO:0008528	leukotriene B4 receptor activity|galanin receptor activity|integral component of plasma membrane|inflammatory response|neuropeptide signaling pathway|G protein-coupled peptide receptor activity	ko04080	Neuroactive ligand-receptor interaction
LTBP1	23522.2	0.0284867	38.8674	2.15427	1.1072	0	0	Up	53.9507	51.631	53.0078	114.303	113.625	115.088	GeneID:102190794,Genbank:XM_018055104.1	latent transforming growth factor beta binding protein 1	GO:0001527,GO:0003281,GO:0005024,GO:0005201,GO:0005509,GO:0005576,GO:0005788,GO:0031012,GO:0032991,GO:0035583,GO:0035904,GO:0043687,GO:0044267,GO:0050431,GO:0050436,GO:0060976,GO:0062023,GO:1901388	microfibril|ventricular septum development|transforming growth factor beta-activated receptor activity|extracellular matrix structural constituent|calcium ion binding|extracellular region|endoplasmic reticulum lumen|extracellular matrix|protein-containing complex|sequestering of TGFbeta in extracellular matrix|aorta development|post-translational protein modification|cellular protein metabolic pr…	ko04350	TGF-beta signaling pathway
LUZP2	908.619	0.074996	24.4913	3.57204	1.83675	1.82957e-132	1.04834e-130	Up	1.89936	1.81652	1.9251	6.80764	6.84864	6.58265	GeneID:102184037,Genbank:XM_013975878.2	leucine zipper protein 2	GO:0005576	extracellular region
LY6G6C	103.743	0.213853	-6.54932	0.378773	-1.40059	5.77999e-11	4.23955e-10	Down	3.89061	4.32926	3.38872	1.6567	1.17729	1.58458	GeneID:102179717,Genbank:XM_005696575.3	lymphocyte antigen 6 complex, locus G6C	GO:0009617,GO:0009897,GO:0031225,GO:0032991,GO:0042802,GO:0051260	response to bacterium|external side of plasma membrane|anchored component of membrane|protein-containing complex|identical protein binding|protein homooligomerization
LY6G6F	29.1129	0.385968	-2.99323	0.448975	-1.15529	0.00276037	0.00864691	Down	1.03418	0.717644	1.05349	0.525449	0.385882	0.358982	GeneID:102179719,Genbank:XM_005696664.2	lymphocyte antigen 6 complex, locus G6F	GO:0005886,GO:0016021	plasma membrane|integral component of membrane
LYPD1	2.69658	1.638	-2.33299	0.0707342	-3.82145	0.0196485	0.0490357	Down	0.0207377	0.0281412	0.00329609	0	0.00333788	0	GeneID:100861143,Genbank:XM_018062051.1	LY6/PLAUR domain containing 1	GO:0001662,GO:0005576,GO:0005886,GO:0007271,GO:0030550,GO:0031225,GO:0033130,GO:0035094,GO:0095500,GO:1903077	behavioral fear response|extracellular region|plasma membrane|synaptic transmission, cholinergic|acetylcholine receptor inhibitor activity|anchored component of membrane|acetylcholine receptor binding|response to nicotine|acetylcholine receptor signaling pathway|negative regulation of protein localization to plasma membrane
LZTS1	1017.5	0.0719286	-19.9615	0.369641	-1.4358	1.19025e-88	4.58344e-87	Down	6.51378	6.40667	6.43312	2.24618	2.59995	2.33169	GeneID:102191426,Genbank:XM_018052251.1	leucine zipper tumor suppressor 1
MAATS1	52.3028	0.316155	6.70792	4.34918	2.12074	1.97422e-11	1.49475e-10	Up	0.126306	0.168102	0.268699	0.837783	0.778786	0.853248	GeneID:102170550,Genbank:XM_013962739.2	MYCBP associated and testis expressed 1	GO:0003341,GO:0005739,GO:0005930,GO:0031514	cilium movement|mitochondrion|axoneme|motile cilium
MACC1	24.2232	0.463691	4.74911	4.60155	2.20212	2.04317e-06	1.03752e-05	Up	0.0541282	0.0495803	0.0361335	0.149818	0.224777	0.268679	GeneID:102191014,Genbank:XM_018047343.1	MACC1, MET transcriptional regulator	GO:0000977,GO:0001228,GO:0005634,GO:0005737,GO:0005739,GO:0008083,GO:0045944,GO:0051781	RNA polymerase II regulatory region sequence-specific DNA binding|DNA-binding transcription activator activity, RNA polymerase II-specific|nucleus|cytoplasm|mitochondrion|growth factor activity|positive regulation of transcription by RNA polymerase II|positive regulation of cell division
MAFF	1781.56	0.0557517	22.6188	2.39668	1.26104	2.82771e-113	1.37312e-111	Up	10.9592	11.0561	11.2756	27.7297	26.1142	26.2909	GeneID:102182388,Genbank:XM_018048754.1	MAF bZIP transcription factor F	GO:0000978,GO:0001077,GO:0001701,GO:0003700,GO:0005634,GO:0005654,GO:0005739,GO:0035914,GO:0043565,GO:0045604,GO:0045944	RNA polymerase II proximal promoter sequence-specific DNA binding|proximal promoter DNA-binding transcription activator activity, RNA polymerase II-specific|in utero embryonic development|DNA-binding transcription factor activity|nucleus|nucleoplasm|mitochondrion|skeletal muscle cell differentiation|sequence-specific DNA binding|regulation of epidermal cell differentiation|positive regulation of …
MAP1LC3B	4459.08	0.039283	34.299	2.54447	1.34737	8.11935e-258	1.05736e-255	Up	27.8643	27.1577	27.5511	68.8026	70.4594	71.6766	GeneID:102185857,Genbank:XM_018061829.1	microtubule associated protein 1 light chain 3 beta	GO:0000045,GO:0000421,GO:0000422,GO:0005737,GO:0005776,GO:0005829,GO:0005874,GO:0005930,GO:0006995,GO:0008017,GO:0012505,GO:0031090,GO:0031410,GO:0044754,GO:0070257	autophagosome assembly|autophagosome membrane|autophagy of mitochondrion|cytoplasm|autophagosome|cytosol|microtubule|axoneme|cellular response to nitrogen starvation|microtubule binding|endomembrane system|organelle membrane|cytoplasmic vesicle|autolysosome|positive regulation of mucus secretion
MAP34-B	42.1409	0.335536	5.52332	3.61319	1.85327	3.32646e-08	1.99797e-07	Up	0.370731	0.337596	0.353547	1.03858	1.28137	1.52731	GeneID:100861275,Genbank:NM_001285620.1	MAP34-B protein	GO:0001530,GO:0005615,GO:0042581,GO:0045087,GO:0050829,GO:0050830,GO:0061844	lipopolysaccharide binding|extracellular space|specific granule|innate immune response|defense response to Gram-negative bacterium|defense response to Gram-positive bacterium|antimicrobial humoral immune response mediated by antimicrobial peptide	ko04970	Salivary secretion
MAP3K8	198.726	0.218727	18.2193	15.8351	3.98506	3.62559e-74	1.1777e-72	Up	0.168826	0.195253	0.175637	2.51613	2.80135	3.25241	GeneID:102188512,Genbank:XM_018057204.1	mitogen-activated protein kinase kinase kinase 8			ko04668,ko04620,ko04660,ko04010	TNF signaling pathway|Toll-like receptor signaling pathway|T cell receptor signaling pathway|MAPK signaling pathway
2022-03-03	1410.76	0.0590253	17.819	2.07307	1.05177	5.03504e-71	1.5887e-69	Up	10.7742	10.7936	11.3794	22.8751	22.8841	22.8382	GeneID:102186006,Genbank:XM_018050700.1	membrane associated ring-CH-type finger 3	GO:0005764,GO:0005768,GO:0006897,GO:0008270,GO:0016021,GO:0016567,GO:0016740,GO:0030659,GO:0031901	lysosome|endosome|endocytosis|zinc ion binding|integral component of membrane|protein ubiquitination|transferase activity|cytoplasmic vesicle membrane|early endosome membrane
MAT1A	9.21669	0.839444	3.63138	8.27258	3.04834	0.000281915	0.00105801	Up	0.0277073	0	0.0132115	0.0811134	0.13379	0.12563	GeneID:102176585,Genbank:XM_005699270.3	methionine adenosyltransferase 1A	GO:0004478,GO:0005524,GO:0005829,GO:0006556,GO:0006730,GO:0009087,GO:0046872	methionine adenosyltransferase activity|ATP binding|cytosol|S-adenosylmethionine biosynthetic process|one-carbon metabolic process|methionine catabolic process|metal ion binding	ko01230,ko00270	Biosynthesis of amino acids|Cysteine and methionine metabolism
MAT2B	4570.8	0.0383755	27.2224	2.0629	1.04467	3.52503e-163	2.67175e-161	Up	20.8817	20.8704	21.1225	42.3636	43.8269	44.0297	GeneID:102186305,Genbank:XM_018050076.1	methionine adenosyltransferase 2B	GO:0005634,GO:0006556,GO:0006730,GO:0019899,GO:0048269,GO:0048270	nucleus|S-adenosylmethionine biosynthetic process|one-carbon metabolic process|enzyme binding|methionine adenosyltransferase complex|methionine adenosyltransferase regulator activity	ko01230,ko00270	Biosynthesis of amino acids|Cysteine and methionine metabolism
MCHR1	32.0181	0.386799	-4.74145	0.280488	-1.83399	2.12194e-06	1.07561e-05	Down	0.392683	0.5795	0.486826	0.167212	0.142211	0.103082	GeneID:102187201,Genbank:XM_018048808.1	melanin concentrating hormone receptor 1	GO:0004930,GO:0005887,GO:0007218,GO:0030273,GO:0042923	G protein-coupled receptor activity|integral component of plasma membrane|neuropeptide signaling pathway|melanin-concentrating hormone receptor activity|neuropeptide binding	ko04080	Neuroactive ligand-receptor interaction
MELTF	583.393	0.0898617	-13.165	0.440427	-1.18303	1.39619e-39	2.6351e-38	Down	3.9521	4.15475	4.43927	1.83476	1.84549	1.86888	GeneID:102178210,Genbank:XM_013963597.2	melanotransferrin	GO:0005506,GO:0005576,GO:0005788,GO:0005886,GO:0009986,GO:0010756,GO:0043687,GO:0044267,GO:0046658,GO:0055072,GO:0070062,GO:0090091,GO:0097286,GO:1900025	iron ion binding|extracellular region|endoplasmic reticulum lumen|plasma membrane|cell surface|positive regulation of plasminogen activation|post-translational protein modification|cellular protein metabolic process|anchored component of plasma membrane|iron ion homeostasis|extracellular exosome|positive regulation of extracellular matrix disassembly|iron ion import|negative regulation of substra…
METTL21B	804.187	0.0856913	11.853	2.02189	1.0157	2.07556e-32	3.36339e-31	Up	5.91546	5.1297	4.88335	11.5665	10.3569	10.4099	GeneID:102170490,Genbank:XM_005680263.3	methyltransferase like 21B	GO:0005737,GO:0005813,GO:0008168,GO:0016279,GO:0018022,GO:0031072,GO:0032991	cytoplasm|centrosome|methyltransferase activity|protein-lysine N-methyltransferase activity|peptidyl-lysine methylation|heat shock protein binding|protein-containing complex
MEX3B	119.318	0.197116	7.27217	2.70094	1.43346	3.53755e-13	2.93941e-12	Up	0.534579	0.634748	0.726938	1.82318	1.7878	1.54033	GeneID:106503356,Genbank:XM_018066592.1	mex-3 RNA binding family member B	GO:0000932,GO:0003723,GO:0005654,GO:0005829,GO:0022409,GO:0032794,GO:0043547,GO:0046872,GO:0050766,GO:0072697	P-body|RNA binding|nucleoplasm|cytosol|positive regulation of cell-cell adhesion|GTPase activating protein binding|positive regulation of GTPase activity|metal ion binding|positive regulation of phagocytosis|protein localization to cell cortex
MMD	7058.81	0.0374511	61.5057	4.93638	2.30345	0	0	Up	10.3776	10.0992	9.86388	50.9965	49.3939	49.9646	GeneID:102176260,Genbank:XM_018064078.1	monocyte to macrophage differentiation associated	GO:0004672,GO:0005765,GO:0005794,GO:0005887,GO:0016020,GO:0019835,GO:0031902,GO:0032880,GO:0038023,GO:0045666,GO:0045860	protein kinase activity|lysosomal membrane|Golgi apparatus|integral component of plasma membrane|membrane|cytolysis|late endosome membrane|regulation of protein localization|signaling receptor activity|positive regulation of neuron differentiation|positive regulation of protein kinase activity
MMP1	180.862	0.177913	11.6423	4.20268	2.07131	2.5123e-31	3.9548e-30	Up	0.632549	0.896694	0.807897	3.13844	2.92349	3.79539	GeneID:102170620,Genbank:XM_005689361.3	matrix metallopeptidase 1	GO:0004222,GO:0008270,GO:0030574,GO:0031012	metalloendopeptidase activity|zinc ion binding|collagen catabolic process|extracellular matrix	ko03320	PPAR signaling pathway
MOB3B	20.4454	0.499168	4.39363	4.57306	2.19316	1.11474e-05	5.15614e-05	Up	0.0195933	0.0358941	0.0298962	0.166865	0.113532	0.112219	GeneID:102168825,Genbank:XM_018051889.1	MOB kinase activator 3B	GO:0035330,GO:0046872	regulation of hippo signaling|metal ion binding
MOCOS	3233.17	0.0467966	50.3159	5.11456	2.35461	0	0	Up	5.47448	5.51347	5.36947	28.215	27.4589	28.3124	GeneID:102184109,Genbank:XM_018039418.1	molybdenum cofactor sulfurase	GO:0006777,GO:0008265,GO:0016829,GO:0030151,GO:0030170,GO:0043545,GO:0102867	Mo-molybdopterin cofactor biosynthetic process|Mo-molybdopterin cofactor sulfurase activity|lyase activity|molybdenum ion binding|pyridoxal phosphate binding|molybdopterin cofactor metabolic process|molybdenum cofactor sulfurtransferase activity
MSC	1676.17	0.0616445	27.0574	3.1776	1.66794	3.12877e-161	2.32226e-159	Up	9.12281	9.18072	8.81914	29.1956	30.2819	27.0469	GeneID:108637528,Genbank:XM_018058423.1	musculin	GO:0000980,GO:0000981,GO:0001206,GO:0003700,GO:0003714,GO:0005634,GO:0005654,GO:0006366,GO:0014707,GO:0046983,GO:0060021,GO:0060539,GO:1990830	RNA polymerase II distal enhancer sequence-specific DNA binding|DNA-binding transcription factor activity, RNA polymerase II-specific|distal enhancer DNA-binding transcription repressor activity, RNA polymerase II-specific|DNA-binding transcription factor activity|transcription corepressor activity|nucleus|nucleoplasm|transcription by RNA polymerase II|branchiomeric skeletal muscle development|pr…
MST1R	1084.57	0.0839381	30.7183	5.97291	2.57843	3.24383e-207	3.11865e-205	Up	1.37263	1.57726	1.5999	9.83583	8.49527	8.96994	GeneID:102175906,Genbank:XM_018038400.1	macrophage stimulating 1 receptor
MT3	13.769	0.608418	2.41166	2.76504	1.4673	0.0158799	0.0406795	Up	0.314016	0.319591	0.224596	0.376071	0.644422	1.34887	GeneID:100860760,Genbank:XM_013970987.2	metallothionein 3	GO:0000060,GO:0001666,GO:0001934,GO:0005507,GO:0005622,GO:0005634,GO:0006112,GO:0006707,GO:0006829,GO:0006882,GO:0008021,GO:0008144,GO:0008270,GO:0010507,GO:0010628,GO:0010940,GO:0010942,GO:0014002,GO:0016234,GO:0016570,GO:0019430,GO:0030295,GO:0030308,GO:0030517,GO:0030949,GO:0032095,GO:0032148,GO:0033210,GO:0034599,GO:0035690,GO:0036091,GO:0043027,GO:0043066,GO:0043085,GO:0043154,GO:0043491,GO:…	protein import into nucleus, translocation|response to hypoxia|positive regulation of protein phosphorylation|copper ion binding|intracellular|nucleus|energy reserve metabolic process|cholesterol catabolic process|zinc ion transport|cellular zinc ion homeostasis|synaptic vesicle|drug binding|zinc ion binding|negative regulation of autophagy|positive regulation of gene expression|positive regulati…
MTSS1	453.142	0.102362	11.8827	2.32356	1.21634	1.45515e-32	2.37415e-31	Up	1.09551	1.28614	1.30483	2.85024	2.95004	2.8031	GeneID:102173208,Genbank:XM_018058554.1	MTSS1, I-BAR domain containing	GO:0001726,GO:0003785,GO:0005102,GO:0005737,GO:0007009,GO:0007155,GO:0007169,GO:0015629,GO:0030035,GO:0030036,GO:0030139,GO:0042802,GO:0050680,GO:0061333,GO:0071498,GO:0072102,GO:0072160,GO:2001013	ruffle|actin monomer binding|signaling receptor binding|cytoplasm|plasma membrane organization|cell adhesion|transmembrane receptor protein tyrosine kinase signaling pathway|actin cytoskeleton|microspike assembly|actin cytoskeleton organization|endocytic vesicle|identical protein binding|negative regulation of epithelial cell proliferation|renal tubule morphogenesis|cellular response to fluid she…
MUC1	36.7389	0.372024	3.1086	2.22912	1.15648	0.00187973	0.00606195	Up	0.158062	0.361953	0.150735	0.452211	0.46748	0.575232	GeneID:102190921,Genbank:XM_018046233.1	mucin 1, cell surface associated	GO:0005634,GO:0005737,GO:0016021,GO:0016324	nucleus|cytoplasm|integral component of membrane|apical plasma membrane
MUC20	1.89453	1.79166	2.43188	20.4934	4.35709	0.0150208	0.0387628	Up	0	0	0	0.034725	0.00900052	0.00889641	GeneID:102174698,Genbank:XM_005675240.3	mucin 20, cell surface associated
MVD	2681.9	0.0515078	24.9344	2.43567	1.28432	3.15412e-137	1.8748e-135	Up	19.3529	19.1103	20.9704	47.4177	50.5567	47.4183	GeneID:102169040,Genbank:XM_018061849.1	mevalonate diphosphate decarboxylase	GO:0004163,GO:0005524,GO:0005829,GO:0006695,GO:0008284,GO:0008299,GO:0019287,GO:0030544,GO:0042803	diphosphomevalonate decarboxylase activity|ATP binding|cytosol|cholesterol biosynthetic process|positive regulation of cell proliferation|isoprenoid biosynthetic process|isopentenyl diphosphate biosynthetic process, mevalonate pathway|Hsp70 protein binding|protein homodimerization activity	ko00900	Terpenoid backbone biosynthesis
MX1	5421.67	0.0972055	11.3737	2.15187	1.10559	5.65229e-30	8.66907e-29	Up	26.0493	25.6003	28.7374	63.2054	58.2491	52.2212	GeneID:102188635,Genbank:XM_018051653.1	MX dynamin like GTPase 1	GO:0003924,GO:0005525,GO:0005737,GO:0005789,GO:0045087,GO:0048471	GTPase activity|GTP binding|cytoplasm|endoplasmic reticulum membrane|innate immune response|perinuclear region of cytoplasm
MX2	741.595	0.22658	15.6488	11.6778	3.5457	3.38799e-55	8.44052e-54	Up	0.653751	1.07607	1.07757	12.0546	10.9279	9.94628	GeneID:108636422,Genbank:XM_018051642.1	MX dynamin like GTPase 2	GO:0003924,GO:0005525,GO:0005634,GO:0005737,GO:0045087,GO:0051607	GTPase activity|GTP binding|nucleus|cytoplasm|innate immune response|defense response to virus
MYBPH	290.659	0.130703	15.045	3.90798	1.96642	3.72458e-51	8.74667e-50	Up	1.21164	1.26618	1.33086	5.28607	4.95214	4.7193	GeneID:102182713,Genbank:XM_018059995.1	myosin binding protein H	GO:0006942,GO:0007155,GO:0008307,GO:0032982	regulation of striated muscle contraction|cell adhesion|structural constituent of muscle|myosin filament
MYCL	838.988	0.0924293	29.0648	6.43722	2.68644	1.00079e-185	8.6363e-184	Up	1.64597	1.81541	1.41064	11.0305	10.5248	9.8909	GeneID:102189820,Genbank:XM_018042224.1	v-myc avian myelocytomatosis viral oncogene lung carcinoma derived homolog	GO:0000981,GO:0003677,GO:0005634,GO:0045607,GO:0046983	DNA-binding transcription factor activity, RNA polymerase II-specific|DNA binding|nucleus|regulation of inner ear auditory receptor cell differentiation|protein dimerization activity
MYL1	12.0291	0.659899	-3.52946	0.19901	-2.32909	0.000416402	0.00151819	Down	0.393414	0.418598	0.255804	0.0761471	0.0345396	0.10242	GeneID:102177387,Genbank:XM_005676482.3	myosin light chain 1	GO:0005509,GO:0006936,GO:0016459,GO:0030016	calcium ion binding|muscle contraction|myosin complex|myofibril
MYLK	474.762	0.10942	-9.36831	0.491384	-1.02508	7.37042e-21	8.46004e-20	Down	1.9924	1.62162	1.98181	1.01645	0.870719	0.877577	GeneID:102190641,Genbank:XM_018045771.1	myosin light chain kinase			ko04971,ko04921,ko04510,ko04020,ko04810,ko04611,ko04270,ko04022	Gastric acid secretion|Oxytocin signaling pathway|Focal adhesion|Calcium signaling pathway|Regulation of actin cytoskeleton|Platelet activation|Vascular smooth muscle contraction|cGMP-PKG signaling pathway
MYO7A	22.0282	0.451359	-3.7723	0.307219	-1.70266	0.00016175	0.000633773	Down	0.101747	0.119733	0.0970306	0.0406179	0.0245652	0.0333864	GeneID:102177736,Genbank:XM_018059307.1	myosin VIIA
MYRFL	15.5821	1.25904	5.10693	86.2115	6.42981	3.27436e-07	1.79302e-06	Up	0	0.00826528	0	0.233424	0.227443	0.286829	GeneID:102185065,Genbank:XM_018049033.1	myelin regulatory factor-like	GO:0003700,GO:0005634,GO:0005737,GO:0016021,GO:0043565,GO:0045893	DNA-binding transcription factor activity|nucleus|cytoplasm|integral component of membrane|sequence-specific DNA binding|positive regulation of transcription, DNA-templated
NAB1	3376.54	0.0452962	30.4727	2.60322	1.3803	5.98897e-204	5.68159e-202	Up	6.97393	6.65855	6.7553	18.1729	17.1642	17.9536	GeneID:102176080,Genbank:XM_013967703.2	NGFI-A binding protein 1	GO:0001958,GO:0005634,GO:0006355,GO:0008134,GO:0014037,GO:0042552,GO:0045682,GO:0045892	endochondral ossification|nucleus|regulation of transcription, DNA-templated|transcription factor binding|Schwann cell differentiation|myelination|regulation of epidermis development|negative regulation of transcription, DNA-templated
NCALD	166.274	0.187703	14.8097	6.86767	2.77982	1.26869e-49	2.87109e-48	Up	0.293889	0.285511	0.261158	1.9056	1.81903	2.06577	GeneID:102189774,Genbank:XM_018058321.1	neurocalcin delta	GO:0003073,GO:0003779,GO:0005509,GO:0005622,GO:0005829,GO:0015631,GO:0019722,GO:0030276,GO:0043014	regulation of systemic arterial blood pressure|actin binding|calcium ion binding|intracellular|cytosol|tubulin binding|calcium-mediated signaling|clathrin binding|alpha-tubulin binding	ko04740	Olfactory transduction
NCCRP1	15.5718	0.540102	-2.84789	0.344326	-1.53815	0.00440098	0.0131369	Down	0.29439	0.393246	0.579035	0.156696	0.124383	0.158071	GeneID:102182338,Genbank:XM_018062383.1	non-specific cytotoxic cell receptor protein 1 homolog (zebrafish)	GO:0005737,GO:0008284,GO:0070062	cytoplasm|positive regulation of cell proliferation|extracellular exosome
NCF1	55.6694	0.325523	7.79625	5.80725	2.53786	6.37758e-15	5.7567e-14	Up	0.417143	0.265343	0.165753	1.73927	1.74569	1.44344	GeneID:102176291,Genbank:XM_018040750.1	neutrophil cytosolic factor 1	GO:0005737,GO:0005829,GO:0006612,GO:0006801,GO:0014068,GO:0016020,GO:0016175,GO:0016176,GO:0017124,GO:0019898,GO:0034614,GO:0035091,GO:0042554,GO:0043020,GO:0043325,GO:0045730,GO:0045741,GO:0045893,GO:0046330,GO:0071276,GO:1900745	cytoplasm|cytosol|protein targeting to membrane|superoxide metabolic process|positive regulation of phosphatidylinositol 3-kinase signaling|membrane|superoxide-generating NADPH oxidase activity|superoxide-generating NADPH oxidase activator activity|SH3 domain binding|extrinsic component of membrane|cellular response to reactive oxygen species|phosphatidylinositol binding|superoxide anion generati…	ko04062,ko04145,ko04670,ko04380,ko04666	Chemokine signaling pathway|Phagosome|Leukocyte transendothelial migration|Osteoclast differentiation|Fc gamma R-mediated phagocytosis
NCF4	7.26152	0.882883	2.43168	4.42873	2.14689	0.0150288	0.0387697	Up	0	0.0995265	0.0310859	0.138804	0.14166	0.295601	GeneID:102175930,Genbank:XM_005680667.3	neutrophil cytosolic factor 4	GO:0005829,GO:0006801,GO:0006909,GO:0006955,GO:0010008,GO:0016020,GO:0016176,GO:0032010,GO:0032266,GO:0035091,GO:0043020,GO:0045730,GO:0046983,GO:0048010,GO:0055114	cytosol|superoxide metabolic process|phagocytosis|immune response|endosome membrane|membrane|superoxide-generating NADPH oxidase activator activity|phagolysosome|phosphatidylinositol-3-phosphate binding|phosphatidylinositol binding|NADPH oxidase complex|respiratory burst|protein dimerization activity|vascular endothelial growth factor receptor signaling pathway|oxidation-reduction process	ko04670,ko04380,ko04145	Leukocyte transendothelial migration|Osteoclast differentiation|Phagosome
NEFH	3.01683	1.57768	-2.53241	0.0627026	-3.99533	0.011328	0.030275	Down	0.0552989	0.0375204	0.011719	0	0	0.00586518	GeneID:102190538,Genbank:XM_018061020.1	neurofilament heavy polypeptide
NFIA	1197.8	0.0666114	16.0241	2.09564	1.06739	8.67052e-58	2.25418e-56	Up	2.02318	1.8014	1.94614	4.04602	4.18375	3.91519	GeneID:102189452,Genbank:XM_005678336.3	nuclear factor I A	GO:0000122,GO:0000981,GO:0003677,GO:0005634,GO:0006260,GO:0014070,GO:0045893,GO:0045944	negative regulation of transcription by RNA polymerase II|DNA-binding transcription factor activity, RNA polymerase II-specific|DNA binding|nucleus|DNA replication|response to organic cyclic compound|positive regulation of transcription, DNA-templated|positive regulation of transcription by RNA polymerase II
NFIB	72.7863	0.333408	11.2869	13.5774	3.76313	1.52331e-29	2.30914e-28	Up	0.0204282	0.0311863	0.0243517	0.345232	0.327984	0.360752	GeneID:102190412,Genbank:XM_018051952.1	nuclear factor I B	GO:0000122,GO:0000978,GO:0000981,GO:0001077,GO:0001650,GO:0002062,GO:0003677,GO:0003690,GO:0003714,GO:0005634,GO:0006260,GO:0008285,GO:0009617,GO:0010001,GO:0021740,GO:0021960,GO:0030324,GO:0030900,GO:0030902,GO:0043392,GO:0044300,GO:0045893,GO:0045944,GO:0060486,GO:0060509,GO:0060510,GO:0060662,GO:0060689,GO:0061141,GO:0071679,GO:1902894,GO:2000791,GO:2000795	negative regulation of transcription by RNA polymerase II|RNA polymerase II proximal promoter sequence-specific DNA binding|DNA-binding transcription factor activity, RNA polymerase II-specific|proximal promoter DNA-binding transcription activator activity, RNA polymerase II-specific|fibrillar center|chondrocyte differentiation|DNA binding|double-stranded DNA binding|transcription corepressor act…
NFIL3	2437.06	0.0538774	21.7867	2.25606	1.17381	3.10411e-105	1.42065e-103	Up	17.1405	15.6957	17.5105	36.3975	38.1511	39.5121	GeneID:102173846,Genbank:XM_018052510.1	nuclear factor, interleukin 3 regulated	GO:0000978,GO:0001078,GO:0005634,GO:0006366,GO:0006955,GO:0007623,GO:0010628,GO:0071353	RNA polymerase II proximal promoter sequence-specific DNA binding|proximal promoter DNA-binding transcription repressor activity, RNA polymerase II-specific|nucleus|transcription by RNA polymerase II|immune response|circadian rhythm|positive regulation of gene expression|cellular response to interleukin-4
NFKB1	4482.86	0.0421115	40.4199	3.25384	1.70214	0	0	Up	12.9892	13.5112	12.5296	43.2787	42.3691	41.8315	GeneID:102175660,Genbank:XM_018049265.1	nuclear factor kappa B subunit 1	GO:0000122,GO:0003700,GO:0005634,GO:0005737,GO:0007165,GO:0044212,GO:0045893	negative regulation of transcription by RNA polymerase II|DNA-binding transcription factor activity|nucleus|cytoplasm|signal transduction|transcription regulatory region DNA binding|positive regulation of transcription, DNA-templated	ko04066,ko04620,ko04623,ko04722,ko04211,ko04071,ko04660,ko04668,ko04380,ko04014,ko04151,ko04024,ko04010,ko04621,ko04064,ko04917,ko04062,ko04210,ko04622,ko04662,ko04920	HIF-1 signaling pathway|Toll-like receptor signaling pathway|Cytosolic DNA-sensing pathway|Neurotrophin signaling pathway|Longevity regulating pathway|Sphingolipid signaling pathway|T cell receptor signaling pathway|TNF signaling pathway|Osteoclast differentiation|Ras signaling pathway|PI3K-Akt signaling pathway|cAMP signaling pathway|MAPK signaling pathway|NOD-like receptor signaling pathway|NF-…
NFKB2	6291.42	0.0436959	31.6532	2.60831	1.38312	6.84604e-220	7.10649e-218	Up	25.1251	25.4904	24.2841	68.0971	61.5603	66.465	GeneID:102191581,Genbank:XM_018041389.1	nuclear factor kappa B subunit 2	GO:0000978,GO:0001077,GO:0002268,GO:0002467,GO:0005634,GO:0005737,GO:0005829,GO:0006355,GO:0007568,GO:0030198,GO:0032496,GO:0033257,GO:0034097,GO:0038061,GO:0045944,GO:0048511,GO:0048535,GO:0048536	RNA polymerase II proximal promoter sequence-specific DNA binding|proximal promoter DNA-binding transcription activator activity, RNA polymerase II-specific|follicular dendritic cell differentiation|germinal center formation|nucleus|cytoplasm|cytosol|regulation of transcription, DNA-templated|aging|extracellular matrix organization|response to lipopolysaccharide|Bcl3/NF-kappaB2 complex|response t…	ko04010,ko04380,ko04064	MAPK signaling pathway|Osteoclast differentiation|NF-kappa B signaling pathway
NFKBIA	4105	0.0551219	65.1823	12.0668	3.59297	0	0	Up	8.31546	9.72688	8.06308	102.365	106.284	107.292	GeneID:102169137,Genbank:XM_018066509.1	NFKB inhibitor alpha	GO:0000060,GO:0005634,GO:0005737,GO:0005829,GO:0005886,GO:0007249,GO:0007253,GO:0008139,GO:0010745,GO:0010875,GO:0010888,GO:0031625,GO:0031663,GO:0032270,GO:0032495,GO:0032496,GO:0033209,GO:0034142,GO:0035994,GO:0042127,GO:0042802,GO:0042994,GO:0043330,GO:0045638,GO:0045746,GO:0045944,GO:0050729,GO:0051059,GO:0070427,GO:0070431	protein import into nucleus, translocation|nucleus|cytoplasm|cytosol|plasma membrane|I-kappaB kinase/NF-kappaB signaling|cytoplasmic sequestering of NF-kappaB|nuclear localization sequence binding|negative regulation of macrophage derived foam cell differentiation|positive regulation of cholesterol efflux|negative regulation of lipid storage|ubiquitin protein ligase binding|lipopolysaccharide-med…	ko04722,ko04620,ko04623,ko04660,ko04668,ko04380,ko04024,ko04621,ko04064,ko04062,ko04210,ko04622,ko04662,ko04920	Neurotrophin signaling pathway|Toll-like receptor signaling pathway|Cytosolic DNA-sensing pathway|T cell receptor signaling pathway|TNF signaling pathway|Osteoclast differentiation|cAMP signaling pathway|NOD-like receptor signaling pathway|NF-kappa B signaling pathway|Chemokine signaling pathway|Apoptosis|RIG-I-like receptor signaling pathway|B cell receptor signaling pathway|Adipocytokine signal…
NFKBIZ	5196.26	0.0419906	63.2386	6.30033	2.65543	0	0	Up	9.01603	8.90738	9.34126	58.596	57.4299	56.495	GeneID:102186434,Genbank:XM_018061706.1	NFKB inhibitor zeta	GO:0005634,GO:0006954,GO:0016607,GO:0036464,GO:0050729,GO:0050852,GO:2000321	nucleus|inflammatory response|nuclear speck|cytoplasmic ribonucleoprotein granule|positive regulation of inflammatory response|T cell receptor signaling pathway|positive regulation of T-helper 17 cell differentiation
NGF	1049.25	0.0922513	17.5532	3.07227	1.61931	5.6212e-69	1.72428e-67	Up	10.1089	12.6609	10.6376	34.4645	38.314	30.2384	GeneID:100862660,Genbank:XM_018039349.1	nerve growth factor	GO:0005163,GO:0005615,GO:0007169,GO:0007422,GO:0007613,GO:0008021,GO:0008083,GO:0008191,GO:0008625,GO:0010628,GO:0021675,GO:0030424,GO:0030425,GO:0031410,GO:0038180,GO:0043524,GO:0045664,GO:0048672,GO:0048812,GO:0050804	nerve growth factor receptor binding|extracellular space|transmembrane receptor protein tyrosine kinase signaling pathway|peripheral nervous system development|memory|synaptic vesicle|growth factor activity|metalloendopeptidase inhibitor activity|extrinsic apoptotic signaling pathway via death domain receptors|positive regulation of gene expression|nerve development|axon|dendrite|cytoplasmic vesi…	ko04722,ko04010,ko04750,ko04210,ko04015,ko04014,ko04151	Neurotrophin signaling pathway|MAPK signaling pathway|Inflammatory mediator regulation of TRP channels|Apoptosis|Rap1 signaling pathway|Ras signaling pathway|PI3K-Akt signaling pathway
NGFR	14.1218	0.632034	-4.1406	0.163006	-2.617	3.46399e-05	0.000150232	Down	0.225572	0.143486	0.14117	0.0150083	0.0272306	0.0403733	GeneID:102190168,Genbank:XM_018064913.1	nerve growth factor receptor	GO:0001540,GO:0001678,GO:0004888,GO:0005035,GO:0005516,GO:0005576,GO:0005654,GO:0005768,GO:0005829,GO:0005886,GO:0005887,GO:0006886,GO:0006919,GO:0007266,GO:0009986,GO:0015026,GO:0016021,GO:0017137,GO:0031293,GO:0031625,GO:0032922,GO:0038023,GO:0042593,GO:0043065,GO:0043066,GO:0043121,GO:0043154,GO:0043281,GO:0048011,GO:0048406,GO:0050771,GO:0050772,GO:0051402,GO:1900182,GO:1902895,GO:1903588,GO:…	amyloid-beta binding|cellular glucose homeostasis|transmembrane signaling receptor activity|death receptor activity|calmodulin binding|extracellular region|nucleoplasm|endosome|cytosol|plasma membrane|integral component of plasma membrane|intracellular protein transport|activation of cysteine-type endopeptidase activity involved in apoptotic process|Rho protein signal transduction|cell surface|co…	ko04060,ko04722,ko04215,ko04015,ko04014,ko04151	Cytokine-cytokine receptor interaction|Neurotrophin signaling pathway|Apoptosis - multiple species|Rap1 signaling pathway|Ras signaling pathway|PI3K-Akt signaling pathway
NINJ1	1001.98	0.0734658	21.0713	2.92415	1.54802	1.45956e-98	6.41354e-97	Up	9.31606	10.2988	10.8756	29.624	30.3451	29.5916	GeneID:100861274,Genbank:XM_018052500.1	ninjurin 1	GO:0001954,GO:0007155,GO:0016021,GO:0042246,GO:1990384	positive regulation of cell-matrix adhesion|cell adhesion|integral component of membrane|tissue regeneration|hyaloid vascular plexus regression
NIPAL4	893.097	0.0800877	-16.7906	0.39373	-1.34472	2.85824e-63	8.05991e-62	Down	8.00169	8.20975	8.51509	3.03038	3.65086	3.08869	GeneID:102178171,Genbank:XM_018050111.1	NIPA like domain containing 4	GO:0015095,GO:0015693,GO:0016021	magnesium ion transmembrane transporter activity|magnesium ion transport|integral component of membrane
NKAIN2	371.297	0.130079	20.8882	6.57554	2.71711	6.85681e-97	2.95855e-95	Up	0.723392	0.541758	0.722402	4.33719	4.19165	4.6122	GeneID:102183327,Genbank:XM_005684494.3	Na+/K+ transporting ATPase interacting 2	GO:0002028,GO:0005886,GO:0016021	regulation of sodium ion transport|plasma membrane|integral component of membrane
NKD1	75.4848	0.29653	-5.64657	0.313302	-1.67438	1.63685e-08	1.00894e-07	Down	0.587422	0.447132	0.654344	0.131374	0.286032	0.113089	GeneID:102186146,Genbank:XM_018061939.1	naked cuticle homolog 1	GO:0000159,GO:0001754,GO:0005509,GO:0005737,GO:0005886,GO:0007525,GO:0016055,GO:0030165,GO:0030178,GO:0045732,GO:0090090,GO:0090249,GO:1901231,GO:1901233,GO:2000096	protein phosphatase type 2A complex|eye photoreceptor cell differentiation|calcium ion binding|cytoplasm|plasma membrane|somatic muscle development|Wnt signaling pathway|PDZ domain binding|negative regulation of Wnt signaling pathway|positive regulation of protein catabolic process|negative regulation of canonical Wnt signaling pathway|regulation of cell motility involved in somitogenic axis elon…	ko04310	Wnt signaling pathway
NKX3-1	17.8578	0.529983	4.36189	4.96477	2.31173	1.28944e-05	5.92025e-05	Up	0.0425624	0.0360984	0.0473545	0.241652	0.205521	0.182829	GeneID:102181392,Genbank:XM_013966088.2	NK3 homeobox 1
NLGN1	3.90829	1.49942	2.9203	20.8035	4.37875	0.00349699	0.0106902	Up	0	0.00463533	0	0.0533331	0.0351875	0.0130427	GeneID:102170914,Genbank:XM_005675300.3	neuroligin 1	GO:0001540,GO:0002087,GO:0005794,GO:0005886,GO:0005887,GO:0006605,GO:0007157,GO:0007158,GO:0007399,GO:0007416,GO:0009897,GO:0009986,GO:0010841,GO:0014069,GO:0016080,GO:0016339,GO:0017146,GO:0023041,GO:0030054,GO:0030165,GO:0030425,GO:0031175,GO:0032230,GO:0032433,GO:0035418,GO:0038023,GO:0042043,GO:0043197,GO:0043198,GO:0045184,GO:0045202,GO:0045664,GO:0046983,GO:0048488,GO:0048511,GO:0048789,GO:…	amyloid-beta binding|regulation of respiratory gaseous exchange by neurological system process|Golgi apparatus|plasma membrane|integral component of plasma membrane|protein targeting|heterophilic cell-cell adhesion via plasma membrane cell adhesion molecules|neuron cell-cell adhesion|nervous system development|synapse assembly|external side of plasma membrane|cell surface|positive regulation of c…	ko04514	Cell adhesion molecules (CAMs)
NLRP3	2573.74	0.0607043	41.8994	5.82991	2.54347	0	0	Up	4.84616	5.15198	4.25205	28.8308	26.8417	27.665	GeneID:102173382,Genbank:XM_005682796.3	NLR family pyrin domain containing 3	GO:0002374,GO:0002674,GO:0002830,GO:0005524,GO:0005576,GO:0005634,GO:0005737,GO:0005783,GO:0006919,GO:0006954,GO:0008134,GO:0032088,GO:0032611,GO:0032621,GO:0032736,GO:0032753,GO:0032754,GO:0042802,GO:0043280,GO:0043565,GO:0044546,GO:0045087,GO:0045630,GO:0045944,GO:0050701,GO:0050713,GO:0050718,GO:0050830,GO:0051092,GO:0051607,GO:0071222,GO:0071224,GO:0072559,GO:1901223,GO:2000321,GO:2000553	cytokine secretion involved in immune response|negative regulation of acute inflammatory response|positive regulation of type 2 immune response|ATP binding|extracellular region|nucleus|cytoplasm|endoplasmic reticulum|activation of cysteine-type endopeptidase activity involved in apoptotic process|inflammatory response|transcription factor binding|negative regulation of NF-kappaB transcription fac…	ko04621	NOD-like receptor signaling pathway
NMI	1623.21	0.0585175	20.8046	2.32533	1.21744	3.92931e-96	1.64103e-94	Up	14.7694	15.0003	14.8315	33.0145	34.6947	36.3891	GeneID:102184384,Genbank:XM_005676155.3	N-myc and STAT interactor	GO:0003712,GO:0005737,GO:0006366,GO:0060333	transcription coregulator activity|cytoplasm|transcription by RNA polymerase II|interferon-gamma-mediated signaling pathway
NOCT	1457.39	0.0692688	37.4492	6.03798	2.59407	6.17964e-307	1.16478e-304	Up	3.35617	3.30611	3.54042	21.7456	20.0473	20.1002	GeneID:102187886,Genbank:XM_018061536.1	nocturnin	GO:0000290,GO:0000932,GO:0003729,GO:0004535,GO:0005634,GO:0005737,GO:0006397,GO:0009991,GO:0010629,GO:0032496,GO:0032922,GO:0033962,GO:0042752,GO:0045600,GO:0045668,GO:0045995,GO:0046872,GO:0048255,GO:0048471	deadenylation-dependent decapping of nuclear-transcribed mRNA|P-body|mRNA binding|poly(A)-specific ribonuclease activity|nucleus|cytoplasm|mRNA processing|response to extracellular stimulus|negative regulation of gene expression|response to lipopolysaccharide|circadian regulation of gene expression|cytoplasmic mRNA processing body assembly|regulation of circadian rhythm|positive regulation of fat…
NOD1	11.4021	0.650916	2.84259	3.60571	1.85029	0.00447492	0.0133366	Up	0.0114548	0.0233164	0.0491576	0.091457	0.0995617	0.114812	GeneID:102187833,Genbank:XM_018047107.1	nucleotide binding oligomerization domain containing 1	GO:0000187,GO:0002606,GO:0005524,GO:0005737,GO:0005829,GO:0006915,GO:0006919,GO:0006952,GO:0006954,GO:0007165,GO:0007254,GO:0008656,GO:0009595,GO:0016045,GO:0016323,GO:0016324,GO:0032731,GO:0032755,GO:0032760,GO:0035556,GO:0042228,GO:0042742,GO:0042802,GO:0042803,GO:0042834,GO:0043123,GO:0043280,GO:0044877,GO:0045087,GO:0046330,GO:0050700,GO:0050830,GO:0051000,GO:0051092,GO:0051259,GO:0070374,GO:…	activation of MAPK activity|positive regulation of dendritic cell antigen processing and presentation|ATP binding|cytoplasm|cytosol|apoptotic process|activation of cysteine-type endopeptidase activity involved in apoptotic process|defense response|inflammatory response|signal transduction|JNK cascade|cysteine-type endopeptidase activator activity involved in apoptotic process|detection of biotic …	ko04621	NOD-like receptor signaling pathway
NODAL	17.2959	0.552385	3.29135	3.52615	1.81809	0.000997075	0.00340723	Up	0.158365	0.161177	0.194175	0.6021	0.917638	0.302341	GeneID:102170202,Genbank:XM_005699147.2	nodal growth differentiation factor	GO:0000122,GO:0001831,GO:0001842,GO:0001889,GO:0001890,GO:0001892,GO:0001893,GO:0001944,GO:0001947,GO:0002085,GO:0005125,GO:0005160,GO:0005615,GO:0007420,GO:0008083,GO:0009880,GO:0010085,GO:0010470,GO:0010575,GO:0010721,GO:0010862,GO:0016015,GO:0019827,GO:0022409,GO:0030509,GO:0032927,GO:0033505,GO:0035987,GO:0042074,GO:0042981,GO:0043280,GO:0043408,GO:0045766,GO:0045944,GO:0048327,GO:0048382,GO:…	negative regulation of transcription by RNA polymerase II|trophectodermal cellular morphogenesis|neural fold formation|liver development|placenta development|embryonic placenta development|maternal placenta development|vasculature development|heart looping|inhibition of neuroepithelial cell differentiation|cytokine activity|transforming growth factor beta receptor binding|extracellular space|brai…	ko04550,ko04350	Signaling pathways regulating pluripotency of stem cells|TGF-beta signaling pathway
NOG	5.88459	1.39091	3.59825	32.1074	5.00483	0.000320363	0.001192	Up	0	0	0.0113146	0.0757826	0.160413	0.169883	GeneID:102183633,Genbank:XM_013971792.2	noggin	GO:0000122,GO:0001501,GO:0001649,GO:0001655,GO:0001657,GO:0001701,GO:0001706,GO:0001707,GO:0001837,GO:0001839,GO:0001843,GO:0003149,GO:0003151,GO:0003203,GO:0003223,GO:0005615,GO:0007389,GO:0007411,GO:0007417,GO:0007420,GO:0007492,GO:0007613,GO:0008045,GO:0008284,GO:0008542,GO:0009953,GO:0010628,GO:0010629,GO:0019955,GO:0021510,GO:0021533,GO:0021915,GO:0021983,GO:0030336,GO:0030424,GO:0030509,GO:…	negative regulation of transcription by RNA polymerase II|skeletal system development|osteoblast differentiation|urogenital system development|ureteric bud development|in utero embryonic development|endoderm formation|mesoderm formation|epithelial to mesenchymal transition|neural plate morphogenesis|neural tube closure|membranous septum morphogenesis|outflow tract morphogenesis|endocardial cushio…	ko04350	TGF-beta signaling pathway
NOV	62.8172	0.278136	7.0727	3.91002	1.96717	1.5195e-12	1.21602e-11	Up	0.282238	0.223416	0.289093	1.06829	0.898466	1.15749	GeneID:102181319,Genbank:XM_005689131.3	nephroblastoma overexpressed	GO:0001525,GO:0002062,GO:0005112,GO:0005178,GO:0005520,GO:0005576,GO:0005737,GO:0005921,GO:0007155,GO:0008083,GO:0008201,GO:0010468,GO:0010761,GO:0010832,GO:0014909,GO:0030308,GO:0030424,GO:0030425,GO:0031012,GO:0033627,GO:0035767,GO:0043025,GO:0043231,GO:0044342,GO:0045747,GO:0046676,GO:0048659,GO:0050728,GO:0060326,GO:0060392,GO:0060548,GO:0061484,GO:0062023,GO:0071603,GO:0090027,GO:1901223,GO:…	angiogenesis|chondrocyte differentiation|Notch binding|integrin binding|insulin-like growth factor binding|extracellular region|cytoplasm|gap junction|cell adhesion|growth factor activity|heparin binding|regulation of gene expression|fibroblast migration|negative regulation of myotube differentiation|smooth muscle cell migration|negative regulation of cell growth|axon|dendrite|extracellular matri…
NPNT	17.9556	0.579601	4.56198	6.2512	2.64413	5.06723e-06	2.4523e-05	Up	0.0292682	0.00496465	0.0372155	0.114244	0.193148	0.144349	GeneID:102172699,Genbank:XM_018049240.1	nephronectin	GO:0001657,GO:0001658,GO:0005178,GO:0005201,GO:0005509,GO:0005576,GO:0005604,GO:0007160,GO:0010694,GO:0010811,GO:0030198,GO:0030485,GO:0030511,GO:0033631,GO:0034678,GO:0045184,GO:0045669,GO:0045987,GO:0062023,GO:0070062,GO:0070374,GO:0071356,GO:0097195,GO:2000721	ureteric bud development|branching involved in ureteric bud morphogenesis|integrin binding|extracellular matrix structural constituent|calcium ion binding|extracellular region|basement membrane|cell-matrix adhesion|positive regulation of alkaline phosphatase activity|positive regulation of cell-substrate adhesion|extracellular matrix organization|smooth muscle contractile fiber|positive regulatio…
NPPB	23.401	0.494451	-5.28379	0.163507	-2.61257	1.26539e-07	7.17887e-07	Down	1.38316	1.67405	1.426	0.0795918	0.324919	0.32116	GeneID:108637755,Genbank:XM_018059984.1	natriuretic peptide B	GO:0005179,GO:0005576,GO:0006182,GO:0007168,GO:0050880	hormone activity|extracellular region|cGMP biosynthetic process|receptor guanylyl cyclase signaling pathway|regulation of blood vessel size	ko04270,ko04022	Vascular smooth muscle contraction|cGMP-PKG signaling pathway
NPR1	42.0806	0.336679	-5.43763	0.281121	-1.83074	5.39937e-08	3.17251e-07	Down	0.337092	0.302113	0.345458	0.058916	0.111754	0.105658	GeneID:102186447,Genbank:XM_018046143.1	natriuretic peptide receptor 1	GO:0001653,GO:0004383,GO:0004672,GO:0005524,GO:0005525,GO:0005622,GO:0005886,GO:0006182,GO:0007165,GO:0007166,GO:0007168,GO:0007589,GO:0008217,GO:0008528,GO:0010753,GO:0016021,GO:0016525,GO:0016941,GO:0017046,GO:0019901,GO:0019934,GO:0030308,GO:0035810,GO:0035815,GO:0042417,GO:0042562,GO:0043114,GO:0043235,GO:0048662,GO:0097746,GO:1903779	peptide receptor activity|guanylate cyclase activity|protein kinase activity|ATP binding|GTP binding|intracellular|plasma membrane|cGMP biosynthetic process|signal transduction|cell surface receptor signaling pathway|receptor guanylyl cyclase signaling pathway|body fluid secretion|regulation of blood pressure|G protein-coupled peptide receptor activity|positive regulation of cGMP-mediated signali…	ko04024,ko04923,ko04924,ko04270,ko00230,ko04925,ko04921,ko04022	cAMP signaling pathway|Regulation of lipolysis in adipocytes|Renin secretion|Vascular smooth muscle contraction|Purine metabolism|Aldosterone synthesis and secretion|Oxytocin signaling pathway|cGMP-PKG signaling pathway
NPR3	77.6827	0.440747	11.1493	30.1489	4.91403	7.21388e-29	1.07533e-27	Up	0.0330157	0.0280015	0.0209902	0.626786	1.10533	0.74062	GeneID:102185687,Genbank:XM_018065682.1	natriuretic peptide receptor 3	GO:0001501,GO:0002158,GO:0008217,GO:0016021,GO:0016941,GO:0033688,GO:0035810	skeletal system development|osteoclast proliferation|regulation of blood pressure|integral component of membrane|natriuretic peptide receptor activity|regulation of osteoblast proliferation|positive regulation of urine volume
NR3C1	10462.2	0.0332716	40.5588	2.54816	1.34946	0	0	Up	16.6049	15.5922	16.0661	40.6602	41.6257	41.1915	GeneID:102189859,Genbank:XM_013965655.2	nuclear receptor subfamily 3 group C member 1			ko04080	Neuroactive ligand-receptor interaction
NR4A2	1258.75	0.0693298	27.4294	3.73647	1.90168	1.22332e-165	9.37116e-164	Up	2.7007	2.59387	2.99061	10.6851	10.1238	10.302	GeneID:102169808,Genbank:XM_018063204.1	nuclear receptor subfamily 4 group A member 2	GO:0000122,GO:0000977,GO:0000978,GO:0000981,GO:0001077,GO:0001666,GO:0001764,GO:0001975,GO:0003677,GO:0003707,GO:0004879,GO:0005634,GO:0005654,GO:0005667,GO:0005737,GO:0006351,GO:0006367,GO:0007165,GO:0008013,GO:0008270,GO:0008344,GO:0009791,GO:0016607,GO:0021952,GO:0021953,GO:0021986,GO:0031668,GO:0034599,GO:0035259,GO:0042053,GO:0042416,GO:0042551,GO:0042803,GO:0043085,GO:0043524,GO:0043565,GO:…	negative regulation of transcription by RNA polymerase II|RNA polymerase II regulatory region sequence-specific DNA binding|RNA polymerase II proximal promoter sequence-specific DNA binding|DNA-binding transcription factor activity, RNA polymerase II-specific|proximal promoter DNA-binding transcription activator activity, RNA polymerase II-specific|response to hypoxia|neuron migration|response to…	ko04925	Aldosterone synthesis and secretion
NR4A3	433.281	0.104261	-12.3316	0.410171	-1.2857	6.12263e-35	1.05417e-33	Down	2.85389	2.6141	2.55831	1.12176	1.15757	1.02683	GeneID:102188043,Genbank:XM_018052239.1	nuclear receptor subfamily 4 group A member 3	GO:0000122,GO:0000977,GO:0000978,GO:0001077,GO:0001223,GO:0001707,GO:0003677,GO:0003707,GO:0004879,GO:0005634,GO:0005667,GO:0007369,GO:0007411,GO:0008270,GO:0009444,GO:0010613,GO:0010828,GO:0019901,GO:0021766,GO:0030534,GO:0031100,GO:0032765,GO:0035035,GO:0035259,GO:0035497,GO:0035726,GO:0038097,GO:0042542,GO:0042629,GO:0042803,GO:0043303,GO:0043434,GO:0043524,GO:0043565,GO:0044320,GO:0045333,GO:…	negative regulation of transcription by RNA polymerase II|RNA polymerase II regulatory region sequence-specific DNA binding|RNA polymerase II proximal promoter sequence-specific DNA binding|proximal promoter DNA-binding transcription activator activity, RNA polymerase II-specific|transcription coactivator binding|mesoderm formation|DNA binding|steroid hormone receptor activity|nuclear receptor ac…
NRG1	299.113	0.192082	22.7441	20.6593	4.36872	1.64271e-114	8.11442e-113	Up	0.0562603	0.108156	0.0924016	1.79676	1.84732	1.68273	GeneID:102182565,Genbank:XM_018042028.1	neuregulin 1	GO:0000187,GO:0005102,GO:0005178,GO:0005615,GO:0005622,GO:0005886,GO:0007171,GO:0007399,GO:0007613,GO:0008083,GO:0008284,GO:0010625,GO:0010976,GO:0016021,GO:0030296,GO:0030971,GO:0032148,GO:0032570,GO:0035556,GO:0038127,GO:0043125,GO:0045202,GO:0048680,GO:0050731,GO:2000853	activation of MAPK activity|signaling receptor binding|integrin binding|extracellular space|intracellular|plasma membrane|activation of transmembrane receptor protein tyrosine kinase activity|nervous system development|memory|growth factor activity|positive regulation of cell proliferation|positive regulation of Schwann cell proliferation|positive regulation of neuron projection development|integ…	ko04012	ErbB signaling pathway
NTNG2	4.51625	1.07654	2.35536	5.79836	2.53565	0.0185047	0.0465789	Up	0.00592781	0.00603305	0.0113061	0.0567941	0.040073	0.0396095	GeneID:102186316,Genbank:XM_018056031.1	netrin G2	GO:0005829,GO:0005886,GO:0007409,GO:0030424,GO:0045171,GO:0046658,GO:0050804,GO:0090543,GO:0098685,GO:0098698,GO:0098978,GO:0099029,GO:0099560,GO:1905606	cytosol|plasma membrane|axonogenesis|axon|intercellular bridge|anchored component of plasma membrane|modulation of chemical synaptic transmission|Flemming body|Schaffer collateral - CA1 synapse|postsynaptic specialization assembly|glutamatergic synapse|anchored component of presynaptic active zone membrane|synaptic membrane adhesion|regulation of presynapse assembly	ko04514,ko04360	Cell adhesion molecules (CAMs)|Axon guidance
OCIAD2	423.65	0.143107	23.2222	10.0092	3.32326	2.71776e-119	1.40549e-117	Up	0.922265	0.761794	1.36389	10.1879	9.62955	10.9472	GeneID:102191686,Genbank:XM_005681602.3	OCIA domain containing 2	GO:0005768,GO:0009617	endosome|response to bacterium
OCLN	134.823	0.270989	15.2187	17.4372	4.12409	2.65815e-52	6.35693e-51	Up	0.0725768	0.110798	0.131504	1.8311	1.63311	2.06453	GeneID:102185782,Genbank:XM_018065677.1	occludin			ko04514,ko04670,ko04530	Cell adhesion molecules (CAMs)|Leukocyte transendothelial migration|Tight junction
OGN	881.502	0.081136	-17.9048	0.365331	-1.45272	1.08181e-71	3.44375e-70	Down	12.1744	13.1618	12.9699	4.45809	5.22869	4.35919	GeneID:100860756,Genbank:XM_013966068.2	osteoglycin	GO:0005576,GO:0008083	extracellular region|growth factor activity
OLFML2B	467.393	0.107868	17.598	3.72763	1.89826	2.55286e-69	7.88142e-68	Up	1.56431	1.20323	1.47118	5.11098	5.30492	5.45687	GeneID:102182842,Genbank:XM_005677138.3	olfactomedin like 2B	GO:0030198,GO:0031012,GO:0050840	extracellular matrix organization|extracellular matrix|extracellular matrix binding
OLR1	9.57002	1.16575	4.11594	27.8221	4.79816	3.85603e-05	0.000165779	Up	0	0.0123681	0.011589	0.181115	0.222984	0.266805	GeneID:102185442,Genbank:XM_005680848.3	oxidized low density lipoprotein receptor 1	GO:0002376,GO:0005576,GO:0005886,GO:0006954,GO:0007155,GO:0016021,GO:0030246,GO:0045121	immune system process|extracellular region|plasma membrane|inflammatory response|cell adhesion|integral component of membrane|carbohydrate binding|membrane raft	ko03320,ko04145	PPAR signaling pathway|Phagosome
OMD	371.157	0.119164	-17.1628	0.242291	-2.04519	5.04114e-66	1.49203e-64	Down	7.1137	6.71281	6.63029	1.80132	1.44514	1.73609	GeneID:102169007,Genbank:XM_005684164.3	osteomodulin	GO:0007155,GO:0030500,GO:0062023	cell adhesion|regulation of bone mineralization|collagen-containing extracellular matrix
ONECUT2	491.19	0.0985192	11.3193	2.16621	1.11517	1.05251e-29	1.60225e-28	Up	0.580328	0.562791	0.659643	1.27302	1.28129	1.36905	GeneID:102169443,Genbank:XM_005697281.3	one cut homeobox 2
OSBPL3	6266.92	0.0345786	38.4268	2.51184	1.32875	0	0	Up	12.1992	12.2195	12.1494	30.8131	30.8369	30.5722	GeneID:102174273,Genbank:XM_018047074.1	oxysterol binding protein like 3	GO:0005789,GO:0005829,GO:0005886,GO:0006699,GO:0008289,GO:0015248,GO:0015485,GO:0016020,GO:0031965,GO:0032433,GO:0032934,GO:0043231,GO:0097038	endoplasmic reticulum membrane|cytosol|plasma membrane|bile acid biosynthetic process|lipid binding|sterol transporter activity|cholesterol binding|membrane|nuclear membrane|filopodium tip|sterol binding|intracellular membrane-bounded organelle|perinuclear endoplasmic reticulum
OSM	17.9083	0.509996	2.54982	2.46297	1.3004	0.0107777	0.0289991	Up	0.170281	0.11998	0.112423	0.404378	0.404793	0.187552	GeneID:102188790,Genbank:XM_005691626.3	oncostatin M	GO:0005125,GO:0005147,GO:0005615,GO:0006955,GO:0038165,GO:0040008	cytokine activity|oncostatin-M receptor binding|extracellular space|immune response|oncostatin-M-mediated signaling pathway|regulation of growth	ko04060,ko04151,ko04630	Cytokine-cytokine receptor interaction|PI3K-Akt signaling pathway|Jak-STAT signaling pathway
OTOF	11.4606	0.916564	4.38749	16.2392	4.02141	1.14668e-05	5.29367e-05	Up	0	0.00699425	0.00655371	0.0768164	0.0365024	0.10824	GeneID:102181693,Genbank:XM_018055534.1	otoferlin	GO:0005509,GO:0005737,GO:0005783,GO:0005789,GO:0005886,GO:0007605,GO:0016021,GO:0016079,GO:0016323,GO:0030054,GO:0030672,GO:0044877,GO:0045177,GO:0045178,GO:0090102	calcium ion binding|cytoplasm|endoplasmic reticulum|endoplasmic reticulum membrane|plasma membrane|sensory perception of sound|integral component of membrane|synaptic vesicle exocytosis|basolateral plasma membrane|cell junction|synaptic vesicle membrane|protein-containing complex binding|apical part of cell|basal part of cell|cochlea development
OXER1	29.6409	0.483066	6.33538	8.34209	3.06041	2.36761e-10	1.665e-09	Up	0.105296	0.0357218	0.0251038	0.560464	0.44065	0.385297	GeneID:102178833,Genbank:XM_013967583.2	oxoeicosanoid receptor 1	GO:0004930,GO:0005886,GO:0007186,GO:0007193,GO:0016021,GO:0050646,GO:0050647,GO:0050648	G protein-coupled receptor activity|plasma membrane|G protein-coupled receptor signaling pathway|adenylate cyclase-inhibiting G protein-coupled receptor signaling pathway|integral component of membrane|5-oxo-6E,8Z,11Z,14Z-icosatetraenoic acid binding|5-hydroxy-6E,8Z,11Z,14Z-icosatetraenoic acid binding|5(S)-hydroxyperoxy-6E,8Z,11Z,14Z-icosatetraenoic acid binding
P3H2	1393.72	0.0616758	-18.7245	0.449113	-1.15485	3.12452e-78	1.06063e-76	Down	12.3992	13.2305	12.1328	5.71114	5.60164	5.71321	GeneID:102189992,Genbank:XM_018046610.1	prolyl 3-hydroxylase 2	GO:0005506,GO:0005604,GO:0005783,GO:0005794,GO:0008285,GO:0016529,GO:0019511,GO:0019797,GO:0031418,GO:0032963	iron ion binding|basement membrane|endoplasmic reticulum|Golgi apparatus|negative regulation of cell proliferation|sarcoplasmic reticulum|peptidyl-proline hydroxylation|procollagen-proline 3-dioxygenase activity|L-ascorbic acid binding|collagen metabolic process
PAG-2	6.97569	1.03133	-2.82106	0.133098	-2.90944	0.00478657	0.0141786	Down	0.478936	0.127158	0.158865	0	0.10055	0	GeneID:100861384,Genbank:NM_001285720.1	pregnancy-associated glycoprotein-2	GO:0004190,GO:0005615,GO:0006508,GO:0030163	aspartic-type endopeptidase activity|extracellular space|proteolysis|protein catabolic process	ko04974	Protein digestion and absorption
PAK6	21.5235	0.52669	-3.19919	0.311006	-1.68499	0.00137812	0.00457935	Down	0.155968	0.0952423	0.130146	0.0290563	0.0112968	0.0781632	GeneID:100860973,Genbank:XM_018054460.1	p21 (RAC1) activated kinase 6	GO:0001650,GO:0004674,GO:0005524,GO:0005634,GO:0005737,GO:0007612,GO:0007613,GO:0007626,GO:0023014,GO:0030054,GO:0031098,GO:0032147,GO:0043408,GO:0048365	fibrillar center|protein serine/threonine kinase activity|ATP binding|nucleus|cytoplasm|learning|memory|locomotory behavior|signal transduction by protein phosphorylation|cell junction|stress-activated protein kinase signaling cascade|activation of protein kinase activity|regulation of MAPK cascade|Rac GTPase binding	ko04360,ko04810,ko04012,ko04014,ko04660,ko04510	Axon guidance|Regulation of actin cytoskeleton|ErbB signaling pathway|Ras signaling pathway|T cell receptor signaling pathway|Focal adhesion
PALD1	22.2354	0.442064	-3.26016	0.368261	-1.4412	0.00111349	0.00375666	Down	0.133732	0.140967	0.186745	0.0610134	0.0461252	0.0638282	GeneID:102170488,Genbank:XM_018042537.1	phosphatase domain containing, paladin 1	GO:0004722,GO:0004725,GO:0005737,GO:0005829	protein serine/threonine phosphatase activity|protein tyrosine phosphatase activity|cytoplasm|cytosol
PAMR1	4055.69	0.0431465	-27.8085	0.435324	-1.19984	3.42453e-170	2.7103e-168	Down	41.3447	43.1151	44.262	18.2493	19.1656	18.8415	GeneID:102182711,Genbank:XM_018059238.1	peptidase domain containing associated with muscle regeneration 1	GO:0005509,GO:0005576	calcium ion binding|extracellular region
PAPSS2	4586.35	0.0485269	27.2105	2.49743	1.32044	4.87433e-163	3.67499e-161	Up	16.4359	17.0484	17.7148	45.2515	40.4491	42.7068	GeneID:102187555,Genbank:XM_018041299.1	3'-phosphoadenosine 5'-phosphosulfate synthase 2	GO:0000103,GO:0001501,GO:0004020,GO:0004781,GO:0005524,GO:0005829,GO:0007596,GO:0016779,GO:0050428,GO:0060348	sulfate assimilation|skeletal system development|adenylylsulfate kinase activity|sulfate adenylyltransferase (ATP) activity|ATP binding|cytosol|blood coagulation|nucleotidyltransferase activity|3'-phosphoadenosine 5'-phosphosulfate biosynthetic process|bone development	ko00230,ko00920,ko00261,ko00450	Purine metabolism|Sulfur metabolism|Monobactam biosynthesis|Selenocompound metabolism
PAQR9	73.6254	0.263725	-7.99092	0.232064	-2.1074	1.33934e-15	1.24828e-14	Down	1.19768	1.10904	1.17962	0.355327	0.199096	0.26239	GeneID:102187270,Genbank:XM_013965919.2	progestin and adipoQ receptor family member 9	GO:0005496,GO:0005886,GO:0016021,GO:0038023	steroid binding|plasma membrane|integral component of membrane|signaling receptor activity
PARM1	33.2156	0.359039	-2.8198	0.495714	-1.01242	0.00480531	0.0142282	Down	0.250695	0.21182	0.162391	0.115815	0.109633	0.0857889	GeneID:102181283,Genbank:XM_018049587.1	prostate androgen-regulated mucin-like protein 1	GO:0000139,GO:0005634,GO:0005769,GO:0005770,GO:0005794,GO:0005829,GO:0005886,GO:0010008,GO:0016021,GO:0043231,GO:0051973	Golgi membrane|nucleus|early endosome|late endosome|Golgi apparatus|cytosol|plasma membrane|endosome membrane|integral component of membrane|intracellular membrane-bounded organelle|positive regulation of telomerase activity
PARP14	2580.16	0.0543767	23.6754	2.44086	1.28739	6.46333e-124	3.45475e-122	Up	5.99918	5.90325	5.84252	15.5129	14.2344	13.747	GeneID:102188085,Genbank:XM_005675030.3	poly(ADP-ribose) polymerase family member 14	GO:0003950,GO:0005634,GO:0005737,GO:0005829,GO:0006471,GO:0010629,GO:0016020,GO:0019899,GO:0042531,GO:0042532,GO:0045087,GO:0060336,GO:0070212,GO:0070403,GO:1902216	NAD+ ADP-ribosyltransferase activity|nucleus|cytoplasm|cytosol|protein ADP-ribosylation|negative regulation of gene expression|membrane|enzyme binding|positive regulation of tyrosine phosphorylation of STAT protein|negative regulation of tyrosine phosphorylation of STAT protein|innate immune response|negative regulation of interferon-gamma-mediated signaling pathway|protein poly-ADP-ribosylation|…
PAWR	5896.04	0.0365039	30.5997	2.16897	1.11701	1.23599e-205	1.18037e-203	Up	9.87774	9.84133	9.44502	20.7671	21.2943	21.4352	GeneID:102186745,Genbank:XM_018047594.1	pro-apoptotic WT1 regulator
PAX9	5.96655	1.09383	3.15191	10.9105	3.44765	0.00162204	0.00530737	Up	0.00956781	0.00486884	0	0.0458344	0.0554401	0.0547988	GeneID:102171104,Genbank:XM_018066320.1	paired box 9	GO:0000977,GO:0001228,GO:0003700,GO:0005634,GO:0005667,GO:0006355,GO:0007492,GO:0009887,GO:0042476,GO:0042481,GO:0045892,GO:0045944,GO:0060325,GO:0071363	RNA polymerase II regulatory region sequence-specific DNA binding|DNA-binding transcription activator activity, RNA polymerase II-specific|DNA-binding transcription factor activity|nucleus|transcription factor complex|regulation of transcription, DNA-templated|endoderm development|animal organ morphogenesis|odontogenesis|regulation of odontogenesis|negative regulation of transcription, DNA-templa…
PCDH7	490.924	0.103908	-11.2351	0.445218	-1.16742	2.74268e-29	4.13567e-28	Down	0.974401	0.926671	1.03172	0.499326	0.408102	0.406153	GeneID:102186849,Genbank:XM_013964573.2	protocadherin 7	GO:0002576,GO:0005509,GO:0005886,GO:0005887,GO:0007155,GO:0007156,GO:0031092	platelet degranulation|calcium ion binding|plasma membrane|integral component of plasma membrane|cell adhesion|homophilic cell adhesion via plasma membrane adhesion molecules|platelet alpha granule membrane
PCDH9	844.247	0.0748535	-18.8548	0.37596	-1.41135	2.68333e-79	9.30719e-78	Down	3.66392	3.74425	3.5571	1.34597	1.40666	1.38465	GeneID:102175035,Genbank:XM_005687580.3	protocadherin 9	GO:0005509,GO:0005887,GO:0007155,GO:0007156,GO:0030426,GO:0044291	calcium ion binding|integral component of plasma membrane|cell adhesion|homophilic cell adhesion via plasma membrane adhesion molecules|growth cone|cell-cell contact zone
PCDHB7	540.971	0.114526	10.799	2.3567	1.23677	3.47931e-27	4.95438e-26	Up	2.08013	3.07936	2.39699	6.3077	5.61569	5.94936	GeneID:102181678,Genbank:XM_018050248.1	protocadherin beta 7	GO:0005509,GO:0005887,GO:0007155,GO:0007156	calcium ion binding|integral component of plasma membrane|cell adhesion|homophilic cell adhesion via plasma membrane adhesion molecules
PCLO	7.58781	0.780789	2.35502	3.57706	1.83877	0.0185217	0.0466135	Up	0.00349562	0.00355768	0.0044448	0.00992338	0.0202552	0.0111227	GeneID:102171838,Genbank:XM_018047285.1	piccolo presynaptic cytomatrix protein	GO:0005509,GO:0005522,GO:0005544,GO:0005856,GO:0007010,GO:0007416,GO:0014069,GO:0016079,GO:0017157,GO:0019933,GO:0030054,GO:0030073,GO:0035418,GO:0045202,GO:0048788,GO:0070062,GO:0097091,GO:0098882,GO:0099526	calcium ion binding|profilin binding|calcium-dependent phospholipid binding|cytoskeleton|cytoskeleton organization|synapse assembly|postsynaptic density|synaptic vesicle exocytosis|regulation of exocytosis|cAMP-mediated signaling|cell junction|insulin secretion|protein localization to synapse|synapse|cytoskeleton of presynaptic active zone|extracellular exosome|synaptic vesicle clustering|structu…	ko04911	Insulin secretion
PCSK5	133.076	0.187674	9.77884	3.5683	1.83524	1.38795e-22	1.7289e-21	Up	0.107304	0.132311	0.118074	0.439349	0.402554	0.439263	GeneID:102187133,Genbank:XM_005683789.3	proprotein convertase subtilisin/kexin type 5	GO:0001822,GO:0002001,GO:0003279,GO:0004175,GO:0004252,GO:0005576,GO:0005615,GO:0005794,GO:0005796,GO:0006465,GO:0007267,GO:0007368,GO:0007507,GO:0007566,GO:0008233,GO:0009952,GO:0016021,GO:0016485,GO:0016486,GO:0019058,GO:0030141,GO:0030323,GO:0035108,GO:0042089,GO:0042277,GO:0043043,GO:0048566,GO:0048706,GO:0051004,GO:0060976	kidney development|renin secretion into blood stream|cardiac septum development|endopeptidase activity|serine-type endopeptidase activity|extracellular region|extracellular space|Golgi apparatus|Golgi lumen|signal peptide processing|cell-cell signaling|determination of left/right symmetry|heart development|embryo implantation|peptidase activity|anterior/posterior pattern specification|integral co…
PDCD1LG2	151.828	0.218438	14.0152	8.34816	3.06146	1.25843e-44	2.64197e-43	Up	0.190176	0.131116	0.269117	1.49553	1.87808	1.59869	GeneID:102179003,Genbank:XM_013965949.2	programmed cell death 1 ligand 2	GO:0005576,GO:0005886,GO:0006955,GO:0007165,GO:0007166,GO:0009897,GO:0009986,GO:0012505,GO:0016021,GO:0031295,GO:0032689,GO:0032693,GO:0042102,GO:0042130,GO:0046007,GO:0071222	extracellular region|plasma membrane|immune response|signal transduction|cell surface receptor signaling pathway|external side of plasma membrane|cell surface|endomembrane system|integral component of membrane|T cell costimulation|negative regulation of interferon-gamma production|negative regulation of interleukin-10 production|positive regulation of T cell proliferation|negative regulation of T…	ko04514	Cell adhesion molecules (CAMs)
PDE4B	2216.45	0.0705151	58.107	17.1177	4.09742	0	0	Up	1.0636	1.1355	0.964622	18.2548	17.7385	18.3082	GeneID:102180558,Genbank:XM_018045231.1	phosphodiesterase 4B	GO:0000930,GO:0001780,GO:0004115,GO:0005813,GO:0005829,GO:0005891,GO:0006198,GO:0007186,GO:0008021,GO:0014069,GO:0030018,GO:0030552,GO:0030593,GO:0032729,GO:0032743,GO:0035690,GO:0043015,GO:0043197,GO:0044325,GO:0046872,GO:0050852,GO:0050900,GO:0060076,GO:0071222,GO:0071872,GO:0086004,GO:1901841,GO:1901898	gamma-tubulin complex|neutrophil homeostasis|3',5'-cyclic-AMP phosphodiesterase activity|centrosome|cytosol|voltage-gated calcium channel complex|cAMP catabolic process|G protein-coupled receptor signaling pathway|synaptic vesicle|postsynaptic density|Z disc|cAMP binding|neutrophil chemotaxis|positive regulation of interferon-gamma production|positive regulation of interleukin-2 production|cellul…	ko00230,ko04024	Purine metabolism|cAMP signaling pathway
PDE7B	28.4605	0.451227	6.12286	6.78713	2.7628	9.19104e-10	6.21632e-09	Up	0.0215416	0.0219241	0.0234779	0.134317	0.133738	0.188004	GeneID:102179199,Genbank:XM_005684794.3	phosphodiesterase 7B	GO:0004115,GO:0006198,GO:0007165,GO:0046872	3',5'-cyclic-AMP phosphodiesterase activity|cAMP catabolic process|signal transduction|metal ion binding	ko00230	Purine metabolism
PDPN	13173.5	0.0334646	33.3327	2.16665	1.11546	1.29667e-243	1.5351e-241	Up	76.0114	76.5092	72.653	164.654	158.973	166.139	GeneID:102176715,Genbank:XM_005690821.3	podoplanin	GO:0000902,GO:0001726,GO:0001946,GO:0003333,GO:0005102,GO:0005829,GO:0005886,GO:0005887,GO:0006833,GO:0007266,GO:0008285,GO:0008360,GO:0010718,GO:0015884,GO:0016020,GO:0016323,GO:0016324,GO:0019956,GO:0030027,GO:0030054,GO:0030168,GO:0030175,GO:0030324,GO:0030335,GO:0031258,GO:0031410,GO:0031527,GO:0031528,GO:0032587,GO:0042995,GO:0043066,GO:0044319,GO:0045121,GO:0048535,GO:0051087,GO:0051272,GO:…	cell morphogenesis|ruffle|lymphangiogenesis|amino acid transmembrane transport|signaling receptor binding|cytosol|plasma membrane|integral component of plasma membrane|water transport|Rho protein signal transduction|negative regulation of cell proliferation|regulation of cell shape|positive regulation of epithelial to mesenchymal transition|folic acid transport|membrane|basolateral plasma membran…
PDXK	11494.6	0.043635	48.8738	4.3851	2.13261	0	0	Up	15.4473	16.6062	15.5316	71.1979	65.3926	72.8798	GeneID:102168865,Genbank:XM_018051780.1	pyridoxal (pyridoxine, vitamin B6) kinase	GO:0005524,GO:0005737,GO:0008478,GO:0009443,GO:0046872	ATP binding|cytoplasm|pyridoxal kinase activity|pyridoxal 5'-phosphate salvage|metal ion binding	ko00750	Vitamin B6 metabolism
PDZD7	24.9382	0.419102	-2.76941	0.447306	-1.16066	0.00561586	0.0163744	Down	0.253316	0.294644	0.19326	0.146391	0.0838758	0.103632	GeneID:102177586,Genbank:XM_018041121.1	PDZ domain containing 7	GO:0002141,GO:0002142,GO:0005615,GO:0005634,GO:0005886,GO:0005929,GO:0007605,GO:0032420,GO:0032426,GO:0042803,GO:0045184,GO:0046982,GO:0050910,GO:0060088,GO:1990696	stereocilia ankle link|stereocilia ankle link complex|extracellular space|nucleus|plasma membrane|cilium|sensory perception of sound|stereocilium|stereocilium tip|protein homodimerization activity|establishment of protein localization|protein heterodimerization activity|detection of mechanical stimulus involved in sensory perception of sound|auditory receptor cell stereocilium organization|USH2 c…
PEG10	7241.2	0.0358003	-37.0505	0.398757	-1.32642	1.76286e-300	3.11765e-298	Down	36.8355	36.684	37.7921	14.592	15.3455	14.6264	GeneID:102183389,Genbank:NM_001291299.1	paternally expressed 10
PFKFB3	1932.5	0.0611672	20.8089	2.41634	1.27282	3.59242e-96	1.50472e-94	Up	4.57894	4.87454	4.44545	11.327	10.459	11.9225	GeneID:102170613,Genbank:XM_013968474.2	6-phosphofructo-2-kinase/fructose-2,6-biphosphatase 3	GO:0003873,GO:0004331,GO:0005524,GO:0005654,GO:0005829,GO:0006000,GO:0006003,GO:0006110,GO:0007420	6-phosphofructo-2-kinase activity|fructose-2,6-bisphosphate 2-phosphatase activity|ATP binding|nucleoplasm|cytosol|fructose metabolic process|fructose 2,6-bisphosphate metabolic process|regulation of glycolytic process|brain development	ko04066,ko04152,ko00051	HIF-1 signaling pathway|AMPK signaling pathway|Fructose and mannose metabolism
PGLYRP2	6.09653	1.38265	4.3795	66.5011	6.05531	1.18954e-05	5.48266e-05	Up	0	0	0	0.0956925	0.106102	0.162078	GeneID:102183951,Genbank:XM_005682223.3	peptidoglycan recognition protein 2	GO:0005615,GO:0008270,GO:0008745,GO:0009253,GO:0016019,GO:0016020,GO:0016045,GO:0019730,GO:0032827,GO:0042834,GO:0050830	extracellular space|zinc ion binding|N-acetylmuramoyl-L-alanine amidase activity|peptidoglycan catabolic process|peptidoglycan receptor activity|membrane|detection of bacterium|antimicrobial humoral response|negative regulation of natural killer cell differentiation involved in immune response|peptidoglycan binding|defense response to Gram-positive bacterium
PGM2	2349.67	0.0527133	20.5086	2.11562	1.08108	1.80273e-93	7.31562e-92	Up	8.75786	8.4611	8.03008	17.0057	18.5833	18.0193	GeneID:102174732,Genbank:XM_018049365.1	phosphoglucomutase 2	GO:0000287,GO:0004614,GO:0005576,GO:0005829,GO:0005978,GO:0005980,GO:0006006,GO:0006098,GO:0008973,GO:0019388,GO:0034774,GO:0043312,GO:0046386,GO:0070062,GO:1904813	magnesium ion binding|phosphoglucomutase activity|extracellular region|cytosol|glycogen biosynthetic process|glycogen catabolic process|glucose metabolic process|pentose-phosphate shunt|phosphopentomutase activity|galactose catabolic process|secretory granule lumen|neutrophil degranulation|deoxyribose phosphate catabolic process|extracellular exosome|ficolin-1-rich granule lumen	ko00052,ko00230,ko00520,ko00030,ko00500,ko00010	Galactose metabolism|Purine metabolism|Amino sugar and nucleotide sugar metabolism|Pentose phosphate pathway|Starch and sucrose metabolism|Glycolysis / Gluconeogenesis
PHYHIP	200.579	0.162719	14.7574	5.2828	2.4013	2.75872e-49	6.19414e-48	Up	0.433641	0.479386	0.506231	2.50714	2.63545	2.39086	GeneID:102172716,Genbank:XM_018052288.1	phytanoyl-CoA 2-hydroxylase interacting protein
PIEZO2	512.715	0.0921938	11.8568	2.13335	1.09312	1.98521e-32	3.22062e-31	Up	0.759939	0.773431	0.715904	1.62045	1.60388	1.59194	GeneID:102178229,Genbank:XM_018039712.1	piezo type mechanosensitive ion channel component 2	GO:0005261,GO:0005886,GO:0006812,GO:0008381,GO:0009612,GO:0016021,GO:0042391,GO:0050974,GO:0050982,GO:0071260	cation channel activity|plasma membrane|cation transport|mechanosensitive ion channel activity|response to mechanical stimulus|integral component of membrane|regulation of membrane potential|detection of mechanical stimulus involved in sensory perception|detection of mechanical stimulus|cellular response to mechanical stimulus
PKD2L1	8.29078	0.835065	-3.16092	0.160475	-2.63958	0.00157269	0.00515888	Down	0.124863	0.156407	0.128236	0	0.0463791	0.018337	GeneID:102175646,Genbank:XM_005698393.3	polycystin 2 like 1, transient receptor potential cation channel	GO:0001581,GO:0005227,GO:0005261,GO:0005262,GO:0005272,GO:0005509,GO:0005783,GO:0005886,GO:0006812,GO:0007224,GO:0008092,GO:0009986,GO:0015269,GO:0016020,GO:0016021,GO:0033040,GO:0034704,GO:0035725,GO:0042802,GO:0043231,GO:0043235,GO:0050915,GO:0050982,GO:0051371,GO:0051393,GO:0060170,GO:0070207,GO:0071468,GO:0071805,GO:0097730	detection of chemical stimulus involved in sensory perception of sour taste|calcium activated cation channel activity|cation channel activity|calcium channel activity|sodium channel activity|calcium ion binding|endoplasmic reticulum|plasma membrane|cation transport|smoothened signaling pathway|cytoskeletal protein binding|cell surface|calcium-activated potassium channel activity|membrane|integral…	ko04742	Taste transduction
PLA2G4A	10675.3	0.0327162	57.2957	3.66674	1.8745	0	0	Up	36.1312	34.8637	35.811	131.481	129.023	132.715	GeneID:102178930,Genbank:XM_005690990.2	phospholipase A2 group IVA	GO:0004622,GO:0004623,GO:0005509,GO:0005544,GO:0005634,GO:0005737,GO:0005783,GO:0005794,GO:0005811,GO:0005829,GO:0031410,GO:0042127,GO:0046456,GO:0046475,GO:0047498,GO:0050482,GO:0071236,GO:0102567,GO:0102568	lysophospholipase activity|phospholipase A2 activity|calcium ion binding|calcium-dependent phospholipid binding|nucleus|cytoplasm|endoplasmic reticulum|Golgi apparatus|lipid droplet|cytosol|cytoplasmic vesicle|regulation of cell proliferation|icosanoid biosynthetic process|glycerophospholipid catabolic process|calcium-dependent phospholipase A2 activity|arachidonic acid secretion|cellular respons…	ko04921,ko00564,ko00592,ko04010,ko04913,ko04726,ko04664,ko00591,ko00565,ko04730,ko04072,ko00590,ko04912,ko04370,ko04611,ko04014,ko04270,ko04750,ko04724	Oxytocin signaling pathway|Glycerophospholipid metabolism|alpha-Linolenic acid metabolism|MAPK signaling pathway|Ovarian steroidogenesis|Serotonergic synapse|Fc epsilon RI signaling pathway|Linoleic acid metabolism|Ether lipid metabolism|Long-term depression|Phospholipase D signaling pathway|Arachidonic acid metabolism|GnRH signaling pathway|VEGF signaling pathway|Platelet activation|Ras signalin…
PLAU	4865.5	0.0443917	24.1156	2.10021	1.07053	1.71654e-128	9.49399e-127	Up	30.3195	31.3901	30.4102	68.135	61.7822	64.3356	GeneID:102188193,Genbank:XM_005699221.3	plasminogen activator, urokinase	GO:0001666,GO:0004252,GO:0005615,GO:0006508,GO:0009986,GO:0010469,GO:0014909,GO:0014910,GO:0030335,GO:0031639,GO:0033628,GO:0042127,GO:0042730,GO:2000097	response to hypoxia|serine-type endopeptidase activity|extracellular space|proteolysis|cell surface|regulation of signaling receptor activity|smooth muscle cell migration|regulation of smooth muscle cell migration|positive regulation of cell migration|plasminogen activation|regulation of cell adhesion mediated by integrin|regulation of cell proliferation|fibrinolysis|regulation of smooth muscle c…	ko04064,ko04610	NF-kappa B signaling pathway|Complement and coagulation cascades
PLCL1	2911.08	0.0495318	23.5782	2.2468	1.16787	6.45088e-123	3.43528e-121	Up	7.61331	7.79856	8.44633	17.4905	17.9535	18.3906	GeneID:102174784,Genbank:XM_005676315.3	phospholipase C like 1	GO:0004435,GO:0004629,GO:0005737,GO:0005886,GO:0006629,GO:0007214,GO:0032228,GO:0033135,GO:0035556,GO:0050811,GO:0070679,GO:0120163,GO:1900122	phosphatidylinositol phospholipase C activity|phospholipase C activity|cytoplasm|plasma membrane|lipid metabolic process|gamma-aminobutyric acid signaling pathway|regulation of synaptic transmission, GABAergic|regulation of peptidyl-serine phosphorylation|intracellular signal transduction|GABA receptor binding|inositol 1,4,5 trisphosphate binding|negative regulation of cold-induced thermogenesis|…	ko04727	GABAergic synapse
PLEKHD1	10.5286	0.744978	3.47415	6.01334	2.58817	0.000512469	0.00184219	Up	0.0312848	0.0127361	0.0119339	0.126556	0.151065	0.0597269	GeneID:102177803,Genbank:XM_018054039.1	pleckstrin homology and coiled-coil domain containing D1
PLEKHG4	284.832	0.158941	-11.8269	0.271727	-1.87977	2.83553e-32	4.57421e-31	Down	2.84437	2.63508	2.614	0.905806	0.82173	0.487335	GeneID:102182162,Genbank:XM_005692135.3	pleckstrin homology and RhoGEF domain containing G4	GO:0005089,GO:0035023,GO:0090630	Rho guanyl-nucleotide exchange factor activity|regulation of Rho protein signal transduction|activation of GTPase activity
PLK2	12604.4	0.0332962	-38.7546	0.408843	-1.29038	0	0	Down	144.64	145.211	141.857	58.664	61.3407	57.2017	GeneID:102183106,Genbank:XM_018065725.1	polo like kinase 2	GO:0000082,GO:0000785,GO:0004674,GO:0005524,GO:0005622,GO:0005813,GO:0005814,GO:0007052,GO:0007093,GO:0007265,GO:0007613,GO:0010508,GO:0016525,GO:0018105,GO:0030425,GO:0032486,GO:0043008,GO:0043066,GO:0045732,GO:0046599,GO:0048167,GO:0060291,GO:0060292,GO:0071866,GO:0090050,GO:2000773	G1/S transition of mitotic cell cycle|chromatin|protein serine/threonine kinase activity|ATP binding|intracellular|centrosome|centriole|mitotic spindle organization|mitotic cell cycle checkpoint|Ras protein signal transduction|memory|positive regulation of autophagy|negative regulation of angiogenesis|peptidyl-serine phosphorylation|dendrite|Rap protein signal transduction|ATP-dependent protein b…	ko04068	FoxO signaling pathway
PLPP3	6569.33	0.0364191	-41.8951	0.347291	-1.52578	0	0	Down	67.2416	68.1048	69.568	24.2969	23.6789	23.4927	GeneID:102171567,Genbank:XM_018044641.1	phospholipid phosphatase 3	GO:0001568,GO:0001702,GO:0001933,GO:0005178,GO:0005789,GO:0005887,GO:0006644,GO:0008195,GO:0016791,GO:0030111,GO:0042392,GO:0042577,GO:0046839,GO:0050731,GO:0050821,GO:0051091,GO:0060020,GO:0060070,GO:0098609,GO:1902068	blood vessel development|gastrulation with mouth forming second|negative regulation of protein phosphorylation|integrin binding|endoplasmic reticulum membrane|integral component of plasma membrane|phospholipid metabolic process|phosphatidate phosphatase activity|phosphatase activity|regulation of Wnt signaling pathway|sphingosine-1-phosphate phosphatase activity|lipid phosphatase activity|phospho…	ko00564,ko00561,ko00565,ko04072,ko00600,ko04666,ko04975	Glycerophospholipid metabolism|Glycerolipid metabolism|Ether lipid metabolism|Phospholipase D signaling pathway|Sphingolipid metabolism|Fc gamma R-mediated phagocytosis|Fat digestion and absorption
PLTP	904.929	0.110665	38.6453	19.3826	4.27669	0	0	Up	0.624115	0.859383	0.936544	15.9359	15.5292	15.7176	GeneID:102191252,Genbank:XM_018057937.1	phospholipid transfer protein			ko03320	PPAR signaling pathway
PLXNC1	69.9357	0.279709	5.40399	2.85115	1.51154	6.51737e-08	3.80601e-07	Up	0.171689	0.0873688	0.0976091	0.386633	0.360312	0.2742	GeneID:102175748,Genbank:XM_013963727.2	plexin C1	GO:0002116,GO:0005102,GO:0005886,GO:0005887,GO:0007155,GO:0007162,GO:0008360,GO:0016020,GO:0017154,GO:0030334,GO:0043087,GO:0050772,GO:1902287	semaphorin receptor complex|signaling receptor binding|plasma membrane|integral component of plasma membrane|cell adhesion|negative regulation of cell adhesion|regulation of cell shape|membrane|semaphorin receptor activity|regulation of cell migration|regulation of GTPase activity|positive regulation of axonogenesis|semaphorin-plexin signaling pathway involved in axon guidance	ko04360	Axon guidance
PM20D1	56.1536	0.295689	5.85894	3.32286	1.73242	4.65817e-09	2.99096e-08	Up	0.25198	0.256454	0.188808	0.670615	0.686588	0.962131	GeneID:102172176,Genbank:XM_005690403.3	peptidase M20 domain containing 1	GO:0005615,GO:0006520,GO:0008233,GO:0016811,GO:0016829,GO:0043604,GO:0043605,GO:0044255,GO:0046872,GO:0097009,GO:1990845,GO:2000275	extracellular space|cellular amino acid metabolic process|peptidase activity|hydrolase activity, acting on carbon-nitrogen (but not peptide) bonds, in linear amides|lyase activity|amide biosynthetic process|cellular amide catabolic process|cellular lipid metabolic process|metal ion binding|energy homeostasis|adaptive thermogenesis|regulation of oxidative phosphorylation uncoupler activity
PM20D2	93.8021	0.23669	5.7967	2.58833	1.37202	6.76344e-09	4.30797e-08	Up	0.631238	0.627148	1.07496	1.82396	1.98849	2.26677	GeneID:102187770,Genbank:XM_005684818.3	peptidase M20 domain containing 2	GO:0005654,GO:0006508,GO:0016805,GO:0032268	nucleoplasm|proteolysis|dipeptidase activity|regulation of cellular protein metabolic process
POPDC3	48.8739	0.403449	8.64676	11.2241	3.48853	5.29825e-18	5.42125e-17	Up	0.15625	0.115654	0.0677309	1.10387	1.65987	1.04406	GeneID:102170049,Genbank:XM_018053120.1	popeye domain containing 3	GO:0007507,GO:0007519,GO:0016020,GO:0016021,GO:0030552,GO:0042383,GO:0042391	heart development|skeletal muscle tissue development|membrane|integral component of membrane|cAMP binding|sarcolemma|regulation of membrane potential
POSTN	4157.5	0.0419031	-24.3215	0.493408	-1.01915	1.1624e-130	6.52994e-129	Down	39.6215	38.7	37.1733	18.7553	18.8391	19.6062	GeneID:102172638,Genbank:XM_005687496.3	periostin	GO:0001501,GO:0001666,GO:0001953,GO:0003073,GO:0005201,GO:0005615,GO:0005802,GO:0007155,GO:0008201,GO:0008593,GO:0009612,GO:0014850,GO:0014911,GO:0030198,GO:0031012,GO:0031594,GO:0032355,GO:0044344,GO:0046872,GO:0050839,GO:0062023,GO:0071307,GO:0071356,GO:0071560,GO:1900025,GO:1904209,GO:1990138,GO:1990523	skeletal system development|response to hypoxia|negative regulation of cell-matrix adhesion|regulation of systemic arterial blood pressure|extracellular matrix structural constituent|extracellular space|trans-Golgi network|cell adhesion|heparin binding|regulation of Notch signaling pathway|response to mechanical stimulus|response to muscle activity|positive regulation of smooth muscle cell migrat…
POU2F2	14.9535	0.659266	4.80702	8.99489	3.16911	1.53199e-06	7.897e-06	Up	0.00422064	0.0171823	0.0161	0.112327	0.122281	0.104751	GeneID:102178760,Genbank:XM_018062486.1	POU class 2 homeobox 2	GO:0000978,GO:0000981,GO:0001077,GO:0002335,GO:0002380,GO:0003700,GO:0005634,GO:0005654,GO:0005737,GO:0006366,GO:0006959,GO:0019904,GO:0042795,GO:0043231,GO:0043565,GO:0048469	RNA polymerase II proximal promoter sequence-specific DNA binding|DNA-binding transcription factor activity, RNA polymerase II-specific|proximal promoter DNA-binding transcription activator activity, RNA polymerase II-specific|mature B cell differentiation|immunoglobulin secretion involved in immune response|DNA-binding transcription factor activity|nucleus|nucleoplasm|cytoplasm|transcription by …
PPARGC1A	13.981	0.748763	4.94038	12.9886	3.69917	7.79718e-07	4.14297e-06	Up	0.00373709	0.0114103	0.00712775	0.0994582	0.104663	0.0856156	GeneID:100861288,Genbank:XM_018049155.1	PPARG coactivator 1 alpha	GO:0003677,GO:0003713,GO:0003723,GO:0005102,GO:0005634,GO:0006355,GO:0007005,GO:0008134,GO:0010822,GO:0014850,GO:0016605,GO:0022904,GO:0030374,GO:0031490,GO:0032922,GO:0034599,GO:0042752,GO:0043524,GO:0043565,GO:0045893,GO:0045944,GO:0050873,GO:0051091,GO:0097009,GO:1901215,GO:2001171	DNA binding|transcription coactivator activity|RNA binding|signaling receptor binding|nucleus|regulation of transcription, DNA-templated|mitochondrion organization|transcription factor binding|positive regulation of mitochondrion organization|response to muscle activity|PML body|respiratory electron transport chain|nuclear receptor transcription coactivator activity|chromatin DNA binding|circadia…	ko04922,ko04920,ko04211,ko04152,ko04910	Glucagon signaling pathway|Adipocytokine signaling pathway|Longevity regulating pathway|AMPK signaling pathway|Insulin signaling pathway
PPL	1073.92	0.0734912	-21.7436	0.330342	-1.59797	7.93617e-105	3.62056e-103	Down	5.81431	6.04794	6.23836	1.88938	2.19437	1.9172	GeneID:102168596,Genbank:XM_018040145.1	periplakin	GO:0001533,GO:0005198,GO:0005200,GO:0005634,GO:0005737,GO:0005739,GO:0005829,GO:0005856,GO:0009612,GO:0016020,GO:0030057,GO:0042060,GO:0045104,GO:0045296,GO:0070062,GO:0070268	cornified envelope|structural molecule activity|structural constituent of cytoskeleton|nucleus|cytoplasm|mitochondrion|cytosol|cytoskeleton|response to mechanical stimulus|membrane|desmosome|wound healing|intermediate filament cytoskeleton organization|cadherin binding|extracellular exosome|cornification
PPM1E	1601.75	0.0577105	-19.4752	0.458844	-1.12392	1.78113e-84	6.55905e-83	Down	7.82851	8.12337	7.86554	3.73412	3.75727	3.48408	GeneID:102189429,Genbank:XM_018064131.1	protein phosphatase, Mg2+/Mn2+ dependent 1E	GO:0004722,GO:0005634,GO:0005730,GO:0005739,GO:0006469,GO:0032991,GO:0035690,GO:0035970,GO:0046872,GO:0051496	protein serine/threonine phosphatase activity|nucleus|nucleolus|mitochondrion|negative regulation of protein kinase activity|protein-containing complex|cellular response to drug|peptidyl-threonine dephosphorylation|metal ion binding|positive regulation of stress fiber assembly
PPM1H	51.793	0.319118	3.16928	2.01583	1.01137	0.00152819	0.00502788	Up	0.0881349	0.191099	0.113284	0.195807	0.307156	0.288971	GeneID:102185440,Genbank:XM_018047995.1	protein phosphatase, Mg2+/Mn2+ dependent 1H	GO:0004721,GO:0004722,GO:0005634,GO:0005654,GO:0005737,GO:0098978	phosphoprotein phosphatase activity|protein serine/threonine phosphatase activity|nucleus|nucleoplasm|cytoplasm|glutamatergic synapse
PPP1R16B	4.43489	1.34584	2.7071	12.4953	3.64331	0.00678744	0.0193184	Up	0	0	0.00685997	0.0229732	0.0173674	0.0480661	GeneID:102188419,Genbank:XM_018057861.1	protein phosphatase 1 regulatory subunit 16B	GO:0005634,GO:0005886,GO:0014066,GO:0016607,GO:0019888,GO:0035307,GO:0042995,GO:0048471,GO:0051489,GO:0061028,GO:1902309,GO:1903589,GO:1903670	nucleus|plasma membrane|regulation of phosphatidylinositol 3-kinase signaling|nuclear speck|protein phosphatase regulator activity|positive regulation of protein dephosphorylation|cell projection|perinuclear region of cytoplasm|regulation of filopodium assembly|establishment of endothelial barrier|negative regulation of peptidyl-serine dephosphorylation|positive regulation of blood vessel endothe…
PPP1R3C	162.253	0.163235	8.8527	2.72277	1.44507	8.54298e-19	9.0785e-18	Up	0.727169	0.823338	0.806151	2.1675	2.12432	2.15181	GeneID:102172686,Genbank:XM_005698208.3	protein phosphatase 1 regulatory subunit 3C	GO:0005977,GO:0005978,GO:0019888,GO:0019903	glycogen metabolic process|glycogen biosynthetic process|protein phosphatase regulator activity|protein phosphatase binding	ko04910	Insulin signaling pathway
PPP1R9A	5.35497	1.10114	-2.57858	0.139722	-2.83937	0.00992078	0.0269617	Down	0.0310059	0.0247943	0.00633615	0	0.00641649	0.00211409	GeneID:102188108,Genbank:XM_018047402.1	protein phosphatase 1 regulatory subunit 9A	GO:0005737,GO:0005829,GO:0007015,GO:0007568,GO:0008022,GO:0008157,GO:0014069,GO:0015629,GO:0019722,GO:0019901,GO:0019904,GO:0030054,GO:0030175,GO:0030425,GO:0030833,GO:0030864,GO:0031175,GO:0031594,GO:0042803,GO:0043025,GO:0044325,GO:0044326,GO:0045860,GO:0051015,GO:0051020,GO:0051489,GO:0051497,GO:0051823,GO:0051963,GO:0060079,GO:0060999,GO:0061001,GO:0097237,GO:0098871,GO:0098974,GO:0098978,GO:…	cytoplasm|cytosol|actin filament organization|aging|protein C-terminus binding|protein phosphatase 1 binding|postsynaptic density|actin cytoskeleton|calcium-mediated signaling|protein kinase binding|protein domain specific binding|cell junction|filopodium|dendrite|regulation of actin filament polymerization|cortical actin cytoskeleton|neuron projection development|neuromuscular junction|protein h…
PPP2R2B	342.498	0.121866	-16.242	0.253603	-1.97935	2.545e-59	6.76385e-58	Down	3.85213	4.09607	3.73526	0.994594	0.902277	1.07707	GeneID:102170971,Genbank:XM_018050189.1	protein phosphatase 2 regulatory subunit Bbeta	GO:0000159,GO:0000266,GO:0000278,GO:0005737,GO:0005739,GO:0005741,GO:0005829,GO:0005856,GO:0006626,GO:0016020,GO:0019888,GO:0043525,GO:0043653,GO:0043666,GO:0044877,GO:0070262	protein phosphatase type 2A complex|mitochondrial fission|mitotic cell cycle|cytoplasm|mitochondrion|mitochondrial outer membrane|cytosol|cytoskeleton|protein targeting to mitochondrion|membrane|protein phosphatase regulator activity|positive regulation of neuron apoptotic process|mitochondrial fragmentation involved in apoptotic process|regulation of phosphoprotein phosphatase activity|protein-c…	ko03015,ko04390,ko04391,ko04728,ko04261,ko04152,ko04530,ko04071,ko04151,ko04111	mRNA surveillance pathway|Hippo signaling pathway|Hippo signaling pathway - fly|Dopaminergic synapse|Adrenergic signaling in cardiomyocytes|AMPK signaling pathway|Tight junction|Sphingolipid signaling pathway|PI3K-Akt signaling pathway|Cell cycle - yeast
PPP4R4	96.8081	0.258353	7.17427	3.61373	1.85349	7.26966e-13	5.92029e-12	Up	0.13842	0.281755	0.198006	0.631522	0.639744	0.967391	GeneID:102185122,Genbank:XM_018066380.1	protein phosphatase 4 regulatory subunit 4	GO:0001835,GO:0005737,GO:0005829,GO:0008287,GO:0019888,GO:0032515,GO:0080163	blastocyst hatching|cytoplasm|cytosol|protein serine/threonine phosphatase complex|protein phosphatase regulator activity|negative regulation of phosphoprotein phosphatase activity|regulation of protein serine/threonine phosphatase activity
PRDM1	800.037	0.0765274	19.7317	2.84814	1.51002	1.15131e-86	4.30614e-85	Up	1.45043	1.41246	1.43959	4.05453	4.16862	4.08055	GeneID:102181213,Genbank:XM_018053115.1	PR/SET domain 1
PRDX6	27627.6	0.0373364	71.1976	6.31272	2.65826	0	0	Up	96.3434	92.7914	93.6774	566.076	632.625	593.891	GeneID:102175786,Genbank:XM_018060608.1	peroxiredoxin 6	GO:0000302,GO:0004601,GO:0004602,GO:0005634,GO:0005737,GO:0005764,GO:0005829,GO:0006979,GO:0031625,GO:0034599,GO:0042744,GO:0042803,GO:0045454,GO:0046475,GO:0047499,GO:0048026,GO:0048471,GO:0051920,GO:0102567,GO:0102568	response to reactive oxygen species|peroxidase activity|glutathione peroxidase activity|nucleus|cytoplasm|lysosome|cytosol|response to oxidative stress|ubiquitin protein ligase binding|cellular response to oxidative stress|hydrogen peroxide catabolic process|protein homodimerization activity|cell redox homeostasis|glycerophospholipid catabolic process|calcium-independent phospholipase A2 activity…	ko00940	Phenylpropanoid biosynthesis
PRKG2	173.809	0.202852	15.3513	8.65801	3.11404	3.47412e-53	8.43505e-52	Up	0.15785	0.179012	0.146232	1.60357	1.18905	1.40346	GeneID:102172135,Genbank:XM_005681818.3	protein kinase, cGMP-dependent, type II	GO:0004672,GO:0004692,GO:0005524,GO:0005829,GO:0006468,GO:0007165,GO:0016324,GO:0030553,GO:0031965,GO:0036289,GO:0042803,GO:0051186,GO:0072659,GO:2001226	protein kinase activity|cGMP-dependent protein kinase activity|ATP binding|cytosol|protein phosphorylation|signal transduction|apical plasma membrane|cGMP binding|nuclear membrane|peptidyl-serine autophosphorylation|protein homodimerization activity|cofactor metabolic process|protein localization to plasma membrane|negative regulation of chloride transport	ko04923,ko04924,ko04540,ko04740,ko04970,ko04730,ko04611,ko04713,ko04022	Regulation of lipolysis in adipocytes|Renin secretion|Gap junction|Olfactory transduction|Salivary secretion|Long-term depression|Platelet activation|Circadian entrainment|cGMP-PKG signaling pathway
PRR16	435.455	0.115164	9.76732	2.18078	1.12484	1.55506e-22	1.93202e-21	Up	2.02238	2.63882	2.38195	4.65546	5.70903	5.04899	GeneID:102171144,Genbank:XM_018050670.1	proline rich 16	GO:0045727,GO:0045793	positive regulation of translation|positive regulation of cell size
PRSS23	9407.4	0.0363028	-36.3995	0.400145	-1.32141	4.33011e-290	7.12975e-288	Down	190.432	194.221	188.718	77.4588	79.5497	73.3583	GeneID:102184405,Genbank:XM_018043443.1	protease, serine 23	GO:0004252,GO:0005576,GO:0005634	serine-type endopeptidase activity|extracellular region|nucleus
PRSS35	40.2908	0.388134	-7.5767	0.130238	-2.94077	3.54451e-14	3.09793e-13	Down	0.559717	0.518532	0.444811	0.0534735	0.0831602	0.0616487	GeneID:102177164,Genbank:XM_005684468.3	protease, serine 35	GO:0005576	extracellular region
PSMB10	999.379	0.0792944	30.7757	5.42769	2.44034	5.54923e-208	5.37113e-206	Up	6.74569	7.98977	7.01581	40.3094	38.4066	39.7572	GeneID:102189234,Genbank:XM_018062174.1	proteasome subunit beta 10	GO:0000902,GO:0004175,GO:0004298,GO:0005634,GO:0005737,GO:0005839,GO:0010498,GO:0010499,GO:0019774,GO:0042098,GO:0043161,GO:1990111	cell morphogenesis|endopeptidase activity|threonine-type endopeptidase activity|nucleus|cytoplasm|proteasome core complex|proteasomal protein catabolic process|proteasomal ubiquitin-independent protein catabolic process|proteasome core complex, beta-subunit complex|T cell proliferation|proteasome-mediated ubiquitin-dependent protein catabolic process|spermatoproteasome complex	ko03050	Proteasome
PSMB8	1102.58	0.0706615	20.9587	2.79136	1.48097	1.56384e-97	6.78848e-96	Up	8.52358	9.56506	9.41754	26.7135	25.2476	25.1529	GeneID:102180902,Genbank:XM_018038902.1	proteasome subunit beta 8	GO:0004175,GO:0004298,GO:0005634,GO:0005737,GO:0005839,GO:0010498,GO:0010499,GO:0019774,GO:0019882,GO:0043161,GO:0045444,GO:0052548,GO:1990111	endopeptidase activity|threonine-type endopeptidase activity|nucleus|cytoplasm|proteasome core complex|proteasomal protein catabolic process|proteasomal ubiquitin-independent protein catabolic process|proteasome core complex, beta-subunit complex|antigen processing and presentation|proteasome-mediated ubiquitin-dependent protein catabolic process|fat cell differentiation|regulation of endopeptida…	ko03050	Proteasome
PSMB9	102.22	0.240934	11.096	6.37936	2.67341	1.31118e-28	1.94236e-27	Up	0.769832	1.01565	0.571006	5.43315	4.81871	4.79019	GeneID:102181449,Genbank:XM_005696446.3	proteasome subunit beta 9	GO:0002376,GO:0004175,GO:0004298,GO:0005634,GO:0005737,GO:0005829,GO:0005839,GO:0010498,GO:0010499,GO:0019774,GO:0043161,GO:1990111,GO:2000116	immune system process|endopeptidase activity|threonine-type endopeptidase activity|nucleus|cytoplasm|cytosol|proteasome core complex|proteasomal protein catabolic process|proteasomal ubiquitin-independent protein catabolic process|proteasome core complex, beta-subunit complex|proteasome-mediated ubiquitin-dependent protein catabolic process|spermatoproteasome complex|regulation of cysteine-type e…	ko03050	Proteasome
PTGDR	476.136	0.108082	15.8198	3.27123	1.70984	2.27067e-56	5.75704e-55	Up	3.00465	3.77753	2.9918	11.101	10.8814	10.0948	GeneID:102190420,Genbank:XM_005685657.3	prostaglandin D2 receptor	GO:0001785,GO:0004956,GO:0005622,GO:0005886,GO:0006954,GO:0007204,GO:0016021,GO:0030238,GO:0030431,GO:0046085,GO:0071799	prostaglandin J receptor activity|prostaglandin D receptor activity|intracellular|plasma membrane|inflammatory response|positive regulation of cytosolic calcium ion concentration|integral component of membrane|male sex determination|sleep|adenosine metabolic process|cellular response to prostaglandin D stimulus	ko04080	Neuroactive ligand-receptor interaction
PTGES	6552.54	0.0547969	35.664	3.87523	1.95428	1.42762e-278	2.1756e-276	Up	64.4657	64.7483	58.9647	250.364	220.718	260.858	GeneID:102181874,Genbank:XM_018055956.1	prostaglandin E synthase	GO:0001516,GO:0004364,GO:0005641,GO:0005739,GO:0006749,GO:0008285,GO:0016021,GO:0043295,GO:0050220,GO:0055114,GO:0071347	prostaglandin biosynthetic process|glutathione transferase activity|nuclear envelope lumen|mitochondrion|glutathione metabolic process|negative regulation of cell proliferation|integral component of membrane|glutathione binding|prostaglandin-E synthase activity|oxidation-reduction process|cellular response to interleukin-1	ko00590	Arachidonic acid metabolism
PTGFR	1766.17	0.0589545	37.3524	4.60146	2.20209	2.31856e-305	4.31343e-303	Up	2.97936	2.8638	3.02618	13.749	13.3041	13.9356	GeneID:102173625,Genbank:XM_005678194.3	prostaglandin F receptor	GO:0004958,GO:0005576,GO:0005737,GO:0005886,GO:0008284,GO:0010628,GO:0016021,GO:0032355,GO:0032496,GO:0035584,GO:0043066,GO:0071799	prostaglandin F receptor activity|extracellular region|cytoplasm|plasma membrane|positive regulation of cell proliferation|positive regulation of gene expression|integral component of membrane|response to estradiol|response to lipopolysaccharide|calcium-mediated signaling using intracellular calcium source|negative regulation of apoptotic process|cellular response to prostaglandin D stimulus	ko04072,ko04020,ko04080	Phospholipase D signaling pathway|Calcium signaling pathway|Neuroactive ligand-receptor interaction
PTGS2	42300.6	0.0382324	100.834	14.4715	3.85515	0	0	Up	31.3126	33.7693	33.5505	493.947	456.14	482.964	GeneID:100860905,Genbank:XM_018060731.1	prostaglandin-endoperoxide synthase 2	GO:0001516,GO:0004601,GO:0004666,GO:0005737,GO:0005789,GO:0006954,GO:0006979,GO:0008217,GO:0019371,GO:0020037,GO:0031090,GO:0046872,GO:0051213	prostaglandin biosynthetic process|peroxidase activity|prostaglandin-endoperoxide synthase activity|cytoplasm|endoplasmic reticulum membrane|inflammatory response|response to oxidative stress|regulation of blood pressure|cyclooxygenase pathway|heme binding|organelle membrane|metal ion binding|dioxygenase activity	ko04923,ko04726,ko04668,ko04723,ko00590,ko04913,ko04370,ko04921,ko04064	Regulation of lipolysis in adipocytes|Serotonergic synapse|TNF signaling pathway|Retrograde endocannabinoid signaling|Arachidonic acid metabolism|Ovarian steroidogenesis|VEGF signaling pathway|Oxytocin signaling pathway|NF-kappa B signaling pathway
PTPN1	2316.98	0.0657639	15.2848	2.00721	1.00519	9.65221e-53	2.31993e-51	Up	6.81718	8.41761	7.97918	16.0835	15.9602	14.7457	GeneID:102191814,Genbank:XM_018058021.1	protein tyrosine phosphatase, non-receptor type 1			ko04910,ko04520	Insulin signaling pathway|Adherens junction
PTPN12	6388.79	0.0520321	33.3801	3.33304	1.73684	2.66422e-244	3.20713e-242	Up	19.4658	18.7719	20.3205	61.7121	71.7787	62.5115	GeneID:102187831,Genbank:XM_018047268.1	protein tyrosine phosphatase, non-receptor type 12	GO:0002102,GO:0004721,GO:0004725,GO:0004726,GO:0005654,GO:0005737,GO:0005829,GO:0005925,GO:0006470,GO:0017124,GO:0035335,GO:0038128,GO:0042058,GO:0042246,GO:0042995,GO:0071345,GO:0071364,GO:1901185,GO:2000587	podosome|phosphoprotein phosphatase activity|protein tyrosine phosphatase activity|non-membrane spanning protein tyrosine phosphatase activity|nucleoplasm|cytoplasm|cytosol|focal adhesion|protein dephosphorylation|SH3 domain binding|peptidyl-tyrosine dephosphorylation|ERBB2 signaling pathway|regulation of epidermal growth factor receptor signaling pathway|tissue regeneration|cell projection|cellu…
PTPN6	10.3735	0.659403	-2.48755	0.32079	-1.6403	0.0128626	0.0338211	Down	0.183635	0.130827	0.11383	0.068421	0.0354687	0.0350584	GeneID:102190308,Genbank:XM_005680926.2	protein tyrosine phosphatase, non-receptor type 6			ko04650,ko04520,ko04630,ko04662,ko04660	Natural killer cell mediated cytotoxicity|Adherens junction|Jak-STAT signaling pathway|B cell receptor signaling pathway|T cell receptor signaling pathway
[truncated: 243 more rows]

## Sheet: TZ_48h-vs-C_48h
gene_id	BaseMean	lfcSE	stat	FoldChange	log2FoldChange	pValue	qValue	Regulation	Expression_C1_48h	Expression_C2_48h	Expression_C3_48h	Expression_TZ1_48h	Expression_TZ2_48h	Expression_TZ3_48h	Dbxref	product	GO_id	GO_term	pathway	pathway_description
[truncated: 1,238 more rows]

## Sheet: TZ_48h-vs-TZ_24h
gene_id	BaseMean	lfcSE	stat	FoldChange	log2FoldChange	pValue	qValue	Regulation	Expression_TZ1_24h	Expression_TZ2_24h	Expression_TZ3_24h	Expression_TZ1_48h	Expression_TZ2_48h	Expression_TZ3_48h	Dbxref	product	GO_id	GO_term	pathway	pathway_description
[truncated: 489 more rows]
