# Supplementary material for: RNA sequencing reveals dynamic expression of lncRNAs and mRNAs in caprine endometrial epithelial cells induced by Neospora caninum infection
Source: Parasit Vectors. 2022 Aug 24;15:297. doi: 10.1186/s13071-022-05405-5 (PMC9398501; doi:10.1186/s13071-022-05405-5)
Supplement: Supplementary file 6 — Additional file 6: Data S6. Gene Ontology (GO) enrichment analysis of all differentially expressed mRNAs (DEmRNAs). [file 13071_2022_5405_MOESM6_ESM.xlsx]

## Sheet: TZ_24h-vs-C_24h
id	Term	Category	GO_classify2	ListHits	ListTotal	PopHits	PopTotal	p-value	q-value	Enrichment_score	Gene
GO:0000030	mannosyltransferase activity	molecular_function	catalytic activity	1	791	10	15877	0.40022	0.610106	2.00721	DPY19L1
GO:0000045	autophagosome assembly	biological_process	cellular component organization or biogenesis|cellular process|metabolic process	2	791	49	15877	0.70869	0.798394	0.819268	MAP1LC3B;RUFY4
GO:0000049	tRNA binding	molecular_function	binding	1	791	54	15877	0.936984	0.961486	0.371705	KIAA1456
GO:0000050	urea cycle	biological_process	cellular process|metabolic process	1	791	6	15877	0.264111	0.576638	3.34534	ARG2
GO:0000060	protein import into nucleus, translocation	biological_process	establishment of localization|localization	2	791	15	15877	0.169934	0.573914	2.67627	MT3;NFKBIA
GO:0000064	L-ornithine transmembrane transporter activity	molecular_function	transporter activity	1	791	32	15877	0.805433	0.872833	0.627252	LOC102191827
GO:0000077	DNA damage checkpoint	biological_process	biological regulation|cellular process|negative regulation of biological process|regulation of biological process|response to stimulus	1	791	14	15877	0.51118	0.6748	1.43372	LOC102169118
GO:0000079	regulation of cyclin-dependent protein serine/threonine kinase activity	biological_process	biological regulation|cellular process|metabolic process|regulation of biological process	1	791	22	15877	0.675367	0.776387	0.912366	RGCC
GO:0000082	G1/S transition of mitotic cell cycle	biological_process	cellular process	1	791	32	15877	0.805433	0.872833	0.627252	PLK2
GO:0000086	G2/M transition of mitotic cell cycle	biological_process	cellular process	2	791	67	15877	0.853531	0.904519	0.599166	BRSK2;KDM8
GO:0000122	negative regulation of transcription by RNA polymerase II	biological_process	biological regulation|cellular process|metabolic process|negative regulation of biological process|regulation of biological process	27	791	479	15877	0.280077	0.576638	1.13141	BHLHE41;CDKN1C;CXXC5;DUSP26;FHL2;GLIS2;HES1;HOPX;ID3;ISL1;JUN;KANK2;LDB2;LMCD1;LOC102173932;NFIA;NFIB;NFKB1;NODAL;NOG;NR4A2;NR4A3;RORC;SALL4;SATB1;TLE4;ZEB2
GO:0000123	histone acetyltransferase complex	cellular_component	cell|cell part|macromolecular complex|membrane-enclosed lumen|organelle|organelle part	1	791	17	15877	0.580723	0.716225	1.18071	JADE1
GO:0000139	Golgi membrane	cellular_component	cell|cell part|membrane|organelle|organelle part	17	791	402	15877	0.79063	0.86184	0.848818	B3GALT1;CHST15;FAM198B;FZD5;LOC102170144;LOC102174264;LOC102184634;LOC102186299;LPCAT2;PARM1;RAB19;RNF125;RNF13;ST8SIA5;STEAP4;SVIP;WHAMM
GO:0000145	exocyst	cellular_component	cell|cell part|macromolecular complex	2	791	17	15877	0.206601	0.576638	2.36142	EXOC3L4;TNFAIP2
GO:0000149	SNARE binding	molecular_function	binding	3	791	55	15877	0.521039	0.686066	1.09484	EXOC3L4;SYT1;TNFAIP2
GO:0000151	ubiquitin ligase complex	cellular_component	cell|cell part|macromolecular complex	3	791	71	15877	0.693751	0.790851	0.848115	GPR37;RNF144A;RNF144B
GO:0000159	protein phosphatase type 2A complex	cellular_component	cell|cell part|macromolecular complex	2	791	17	15877	0.206601	0.576638	2.36142	NKD1;PPP2R2B
GO:0000165	MAPK cascade	biological_process	biological regulation|cellular process|metabolic process|regulation of biological process|response to stimulus|signaling	9	791	103	15877	0.0712128	0.358138	1.75387	CCL5;EREG;IRS2;LOC102175889;LOC102184306;RASGRF2;RIPK2;SHC3;SPTBN4
GO:0000166	nucleotide binding	molecular_function	binding	1	791	49	15877	0.91857	0.951624	0.409634	DHRS3
GO:0000184	nuclear-transcribed mRNA catabolic process, nonsense-mediated decay	biological_process	biological regulation|cellular process|metabolic process|negative regulation of biological process|regulation of biological process	1	791	69	15877	0.970811	0.98604	0.290899	LOC102189863
GO:0000187	activation of MAPK activity	biological_process	biological regulation|cellular process|metabolic process|positive regulation of biological process|regulation of biological process|response to stimulus|signaling	4	791	56	15877	0.304461	0.581084	1.43372	AVPI1;LOC102169118;NOD1;NRG1
GO:0000188	inactivation of MAPK activity	biological_process	biological regulation|cellular process|metabolic process|negative regulation of biological process|regulation of biological process|response to stimulus|signaling	1	791	16	15877	0.558716	0.703146	1.2545	DUSP4
GO:0000209	protein polyubiquitination	biological_process	cellular process|metabolic process	5	791	116	15877	0.691767	0.788938	0.865175	HERC6;RNF125;RNF144A;RNF144B;ZNRF2
GO:0000226	microtubule cytoskeleton organization	biological_process	cellular component organization or biogenesis|cellular process	1	791	79	15877	0.982533	0.992496	0.254077	TUBAL3
GO:0000228	nuclear chromosome	cellular_component	cell|cell part|membrane-enclosed lumen|organelle|organelle part	1	791	24	15877	0.706951	0.797823	0.836336	LOC106503499
GO:0000278	mitotic cell cycle	biological_process	cellular process	1	791	91	15877	0.990572	0.997888	0.220572	TUBAL3
GO:0000281	mitotic cytokinesis	biological_process	cellular process	1	791	50	15877	0.922639	0.954327	0.401441	2022-09-12
GO:0000287	magnesium ion binding	molecular_function	binding	9	791	181	15877	0.550832	0.703146	0.998058	ADPRH;ATP10B;BRSK2;ENO4;IRAK3;LOC102178014;PGM2;SIK1;TNNI3
GO:0000290	deadenylation-dependent decapping of nuclear-transcribed mRNA	biological_process	biological regulation|cellular process|metabolic process|negative regulation of biological process|regulation of biological process	1	791	10	15877	0.40022	0.610106	2.00721	NOCT
GO:0000302	response to reactive oxygen species	biological_process	response to stimulus	1	791	5	15877	0.225513	0.576638	4.01441	PRDX6
GO:0000381	regulation of alternative mRNA splicing, via spliceosome	biological_process	biological regulation|cellular process|metabolic process|regulation of biological process	1	791	51	15877	0.926505	0.956035	0.39357	CELF6
GO:0000398	mRNA splicing, via spliceosome	biological_process	cellular process|metabolic process	1	791	158	15877	0.999701	1	0.127038	CDC5L
GO:0000413	protein peptidyl-prolyl isomerization	biological_process	cellular process|metabolic process	1	791	22	15877	0.675367	0.776387	0.912366	FKBP5
GO:0000421	autophagosome membrane	cellular_component	cell|cell part|membrane|organelle|organelle part	2	791	23	15877	0.319059	0.581084	1.7454	MAP1LC3B;TECPR1
GO:0000422	autophagy of mitochondrion	biological_process	cellular component organization or biogenesis|cellular process|metabolic process	1	791	29	15877	0.773128	0.852448	0.69214	MAP1LC3B
GO:0000462	maturation of SSU-rRNA from tricistronic rRNA transcript (SSU-rRNA, 5.8S rRNA, LSU-rRNA)	biological_process	cellular component organization or biogenesis|cellular process|metabolic process	1	791	24	15877	0.706951	0.797823	0.836336	LOC102174071
GO:0000737	DNA catabolic process, endonucleolytic	biological_process	cellular process|metabolic process	1	791	7	15877	0.300787	0.576638	2.86744	DNASE1L3
GO:0000776	kinetochore	cellular_component	cell|cell part|macromolecular complex|organelle|organelle part	1	791	57	15877	0.945971	0.96764	0.352141	LOC106503109
GO:0000777	condensed chromosome kinetochore	cellular_component	cell|cell part|macromolecular complex|organelle|organelle part	1	791	76	15877	0.979624	0.99033	0.264106	LOC106503109
GO:0000784	nuclear chromosome, telomeric region	cellular_component	cell|cell part|membrane-enclosed lumen|organelle|organelle part	1	791	46	15877	0.905033	0.941002	0.436349	XRCC4
GO:0000785	chromatin	cellular_component	cell|cell part|organelle|organelle part	3	791	63	15877	0.613847	0.740429	0.955812	ARRB1;PLK2;SATB1
GO:0000786	nucleosome	cellular_component	cell|cell part|macromolecular complex|organelle|organelle part	2	791	90	15877	0.94296	0.965323	0.446046	LOC102171353;LOC106503499
GO:0000788	nuclear nucleosome	cellular_component	cell|cell part|macromolecular complex|membrane-enclosed lumen|organelle|organelle part	2	791	20	15877	0.262793	0.576638	2.00721	LOC106503499;TNP2
GO:0000790	nuclear chromatin	cellular_component	cell|cell part|membrane-enclosed lumen|organelle|organelle part	2	791	139	15877	0.993345	0.99952	0.288807	JUN;ZEB2
GO:0000792	heterochromatin	cellular_component	cell|cell part|organelle|organelle part	1	791	17	15877	0.580723	0.716225	1.18071	SALL4
GO:0000902	cell morphogenesis	biological_process	cellular component organization or biogenesis|cellular process|developmental process	4	791	45	15877	0.184755	0.576638	1.78418	GREM1;PDPN;PSMB10;TGFB2
GO:0000921	septin ring assembly	biological_process	cellular component organization or biogenesis|cellular process	1	791	10	15877	0.40022	0.610106	2.00721	2022-09-12
GO:0000930	gamma-tubulin complex	cellular_component	cell|cell part|macromolecular complex|organelle|organelle part	1	791	8	15877	0.335638	0.581084	2.50901	PDE4B
GO:0000932	P-body	cellular_component	cell|cell part|macromolecular complex|organelle	4	791	80	15877	0.569143	0.715226	1.0036	MEX3B;NOCT;ZC3H12A;ZC3H12D
GO:0000974	Prp19 complex	cellular_component	macromolecular complex	1	791	10	15877	0.40022	0.610106	2.00721	CDC5L
GO:0000977	RNA polymerase II regulatory region sequence-specific DNA binding	molecular_function	binding	12	791	190	15877	0.239124	0.576638	1.26771	BHLHE41;CDC5L;EAF2;GLIS2;HES1;HEY1;MACC1;NR4A2;NR4A3;PAX9;RORA;SATB1
GO:0000978	RNA polymerase II proximal promoter sequence-specific DNA binding	molecular_function	binding	19	791	305	15877	0.187221	0.576638	1.25039	BATF2;BHLHE41;ETS1;FOS;GCM1;HOXA10;JUN;LOC102173932;MAFF;NFIB;NFIL3;NFKB2;NR4A2;NR4A3;POU2F2;RORA;RORC;SOX9;TBX15
GO:0000979	RNA polymerase II core promoter sequence-specific DNA binding	molecular_function	binding	1	791	15	15877	0.535555	0.690093	1.33814	FOS
GO:0000980	RNA polymerase II distal enhancer sequence-specific DNA binding	molecular_function	binding	2	791	47	15877	0.686761	0.78704	0.85413	BHLHE41;MSC
GO:0000981	DNA-binding transcription factor activity, RNA polymerase II-specific	molecular_function	NA	25	791	847	15877	0.998932	1	0.592446	BATF2;BHLHE41;EPAS1;ETS1;GCM1;GLIS2;HOXA10;JUN;KLF9;LOC102189578;LOC108638075;MSC;MYCL;NFIA;NFIB;NR4A2;POU2F2;RORA;RORC;SALL4;SOX5;TBX15;ZBTB7C;ZEB2;ZNF697
GO:0000982	transcription factor activity, RNA polymerase II proximal promoter sequence-specific DNA binding	molecular_function	NA	1	791	11	15877	0.43012	0.626906	1.82473	ETS1
GO:0001077	proximal promoter DNA-binding transcription activator activity, RNA polymerase II-specific	molecular_function	NA	13	791	201	15877	0.203627	0.576638	1.29819	EPAS1;FOS;GCM1;GLIS2;HEY1;HOXA10;MAFF;NFIB;NFKB2;NR4A2;NR4A3;POU2F2;SOX9
GO:0001078	proximal promoter DNA-binding transcription repressor activity, RNA polymerase II-specific	molecular_function	NA	7	791	121	15877	0.398308	0.610106	1.16119	BHLHE41;HES1;HEY1;LOC102173932;NFIL3;RORC;TBX15
GO:0001085	RNA polymerase II transcription factor binding	molecular_function	binding	1	791	29	15877	0.773128	0.852448	0.69214	ID3
GO:0001102	RNA polymerase II activating transcription factor binding	molecular_function	binding	5	791	23	15877	0.00481804	0.108511	4.36349	BHLHE41;DUSP26;FOS;ISL1;LDB2
GO:0001158	enhancer sequence-specific DNA binding	molecular_function	binding	2	791	18	15877	0.225236	0.576638	2.23023	ISL1;SOX9
GO:0001205	distal enhancer DNA-binding transcription activator activity, RNA polymerase II-specific	molecular_function	NA	1	791	25	15877	0.721573	0.809037	0.802882	ZEB2
GO:0001206	distal enhancer DNA-binding transcription repressor activity, RNA polymerase II-specific	molecular_function	NA	1	791	6	15877	0.264111	0.576638	3.34534	MSC
GO:0001222	transcription corepressor binding	molecular_function	binding	1	791	10	15877	0.40022	0.610106	2.00721	RORA
GO:0001223	transcription coactivator binding	molecular_function	binding	3	791	11	15877	0.0150497	0.213231	5.4742	NR4A3;RORA;RORC
GO:0001227	DNA-binding transcription repressor activity, RNA polymerase II-specific	molecular_function	NA	3	791	77	15877	0.745023	0.830654	0.782028	BHLHE41;SATB1;ZEB2
GO:0001228	DNA-binding transcription activator activity, RNA polymerase II-specific	molecular_function	NA	5	791	102	15877	0.579092	0.716225	0.983925	CDC5L;EAF2;MACC1;PAX9;RORA
GO:0001501	skeletal system development	biological_process	developmental process|multicellular organismal process	9	791	70	15877	0.00770929	0.141852	2.58069	CDKN1C;CHRD;HOXA10;NOG;NPR3;PAPSS2;POSTN;SOX9;TLL1
GO:0001502	cartilage condensation	biological_process	developmental process|multicellular organismal process	1	791	11	15877	0.43012	0.626906	1.82473	SOX9
GO:0001503	ossification	biological_process	multicellular organismal process	1	791	60	15877	0.953677	0.973012	0.334534	BMP2
GO:0001516	prostaglandin biosynthetic process	biological_process	cellular process|metabolic process	2	791	17	15877	0.206601	0.576638	2.36142	PTGES;PTGS2
GO:0001518	voltage-gated sodium channel complex	cellular_component	cell|cell part|macromolecular complex|membrane|membrane part	1	791	13	15877	0.485528	0.65701	1.544	SCN3A
GO:0001523	retinoid metabolic process	biological_process	cellular process|metabolic process	3	791	15	15877	0.0357947	0.26564	4.01441	ALDH1A1;DHRS3;RDH11
GO:0001525	angiogenesis	biological_process	developmental process|multicellular organismal process	18	791	162	15877	0.00120137	0.0493895	2.23023	ANGPT1;ANGPTL4;CALCRL;COL23A1;EPAS1;ERAP1;EREG;FZD5;HEY1;KIAA1024;LEPR;NOV;RORA;S1PR1;STAB2;TMEM100;TNFAIP2;ZC3H12A
GO:0001527	microfibril	cellular_component	extracellular matrix|extracellular matrix part|extracellular region|extracellular region part	1	791	10	15877	0.40022	0.610106	2.00721	LTBP1
GO:0001530	lipopolysaccharide binding	molecular_function	binding	3	791	25	15877	0.125965	0.481905	2.40865	CD14;LOC102170238;MAP34-B
GO:0001533	cornified envelope	cellular_component	cell|cell part|membrane	1	791	18	15877	0.601634	0.729168	1.11511	PPL
GO:0001540	amyloid-beta binding	molecular_function	binding	7	791	38	15877	0.00241876	0.0783073	3.69748	APBB3;BACE2;FZD5;GSAP;NGFR;NLGN1;TGFB2
GO:0001541	ovarian follicle development	biological_process	developmental process|multicellular organismal process|reproduction|reproductive process|rhythmic process	1	791	17	15877	0.580723	0.716225	1.18071	LFNG
GO:0001556	oocyte maturation	biological_process	cellular process|developmental process|multicellular organismal process|multi-organism process|reproduction|reproductive process	1	791	11	15877	0.43012	0.626906	1.82473	EREG
GO:0001558	regulation of cell growth	biological_process	biological regulation|cellular component organization or biogenesis|cellular process|growth|regulation of biological process	6	791	48	15877	0.0310115	0.259906	2.50901	CD44;IGFBP1;IGFBP3;IGFBP5;SOCS2;TGFB2
GO:0001568	blood vessel development	biological_process	developmental process|multicellular organismal process	2	791	27	15877	0.392246	0.610106	1.48682	HEY1;PLPP3
GO:0001570	vasculogenesis	biological_process	cellular process|developmental process|multicellular organismal process	5	791	40	15877	0.0471979	0.30184	2.50901	ADM;ITGB8;LOC102170800;TMEM100;TNNI3
GO:0001580	detection of chemical stimulus involved in sensory perception of bitter taste	biological_process	multicellular organismal process|response to stimulus	3	791	16	15877	0.042467	0.283827	3.76351	LOC102185432;RTP4;TAS2R38
GO:0001618	virus receptor activity	molecular_function	NA	1	791	24	15877	0.706951	0.797823	0.836336	CLDN1
GO:0001649	osteoblast differentiation	biological_process	cellular process|developmental process|multicellular organismal process	5	791	58	15877	0.161521	0.565324	1.73035	CHRD;FHL2;GDF10;IGFBP3;NOG
GO:0001650	fibrillar center	cellular_component	cell|cell part|membrane-enclosed lumen|organelle|organelle part	5	791	97	15877	0.533961	0.690093	1.03464	ANKRD1;NFIB;PAK6;RSAD2;SELENBP1
GO:0001654	eye development	biological_process	developmental process|multicellular organismal process	2	791	25	15877	0.356025	0.597125	1.60576	ADAMTS18;TGFB2
GO:0001655	urogenital system development	biological_process	developmental process|multicellular organismal process	1	791	10	15877	0.40022	0.610106	2.00721	NOG
GO:0001656	metanephros development	biological_process	developmental process|multicellular organismal process	2	791	19	15877	0.243986	0.576638	2.11285	ID3;RDH10
GO:0001657	ureteric bud development	biological_process	developmental process|multicellular organismal process	2	791	22	15877	0.300374	0.576638	1.82473	NOG;NPNT
GO:0001658	branching involved in ureteric bud morphogenesis	biological_process	developmental process|multicellular organismal process	5	791	30	15877	0.0153164	0.213231	3.34534	CD44;FAT4;GREM1;NPNT;WNT6
GO:0001662	behavioral fear response	biological_process	multicellular organismal process|response to stimulus	1	791	18	15877	0.601634	0.729168	1.11511	LYPD1
GO:0001664	G protein-coupled receptor binding	molecular_function	binding	3	791	46	15877	0.403818	0.614506	1.30905	FYN;ITGB4;S1PR1
GO:0001666	response to hypoxia	biological_process	response to stimulus	8	791	64	15877	0.0137525	0.204707	2.50901	EGLN3;EPAS1;ETS1;MT3;NR4A2;PLAU;POSTN;TGFB2
GO:0001669	acrosomal vesicle	cellular_component	cell|cell part|organelle	2	791	66	15877	0.847618	0.901238	0.608244	BMF;CXADR
GO:0001675	acrosome assembly	biological_process	cellular component organization or biogenesis|cellular process|developmental process|multicellular organismal process|multi-organism process|reproduction|reproductive process	1	791	9	15877	0.368753	0.597125	2.23023	CCDC136
GO:0001678	cellular glucose homeostasis	biological_process	biological regulation|cellular process	2	791	9	15877	0.0707131	0.356682	4.46046	HKDC1;NGFR
GO:0001701	in utero embryonic development	biological_process	developmental process|multicellular organismal process	6	791	126	15877	0.603547	0.731144	0.955812	MAFF;NOG;RDH10;TANC2;TMEM100;XRCC4
GO:0001702	gastrulation with mouth forming second	biological_process	developmental process|multicellular organismal process	3	791	14	15877	0.0297098	0.259906	4.30116	CHRD;PLPP3;UGDH
GO:0001706	endoderm formation	biological_process	developmental process|multicellular organismal process	1	791	6	15877	0.264111	0.576638	3.34534	NOG
GO:0001707	mesoderm formation	biological_process	developmental process|multicellular organismal process	3	791	21	15877	0.0840827	0.385352	2.86744	CHRD;NOG;NR4A3
GO:0001708	cell fate specification	biological_process	cellular process|developmental process	1	791	10	15877	0.40022	0.610106	2.00721	SOX9
GO:0001709	cell fate determination	biological_process	cellular process|developmental process	2	791	10	15877	0.0855512	0.385352	4.01441	DLL1;LOC102187233
GO:0001725	stress fiber	cellular_component	cell|cell part|organelle|organelle part	3	791	38	15877	0.293578	0.576638	1.58464	ROR1;SEPT12;SORBS1
GO:0001726	ruffle	cellular_component	cell|cell part	8	791	92	15877	0.0876769	0.391523	1.7454	ASAP3;LOC102174020;LOC102177379;LOC102184095;LOC108638471;LOC108638532;MTSS1;PDPN
GO:0001738	morphogenesis of a polarized epithelium	biological_process	developmental process	1	791	5	15877	0.225513	0.576638	4.01441	AHI1
GO:0001755	neural crest cell migration	biological_process	cellular process|developmental process|localization|locomotion|multicellular organismal process	5	791	37	15877	0.0352749	0.26564	2.71244	ISL1;SEMA3A;SEMA6A;SEMA6D;ZEB2
GO:0001756	somitogenesis	biological_process	developmental process|multicellular organismal process	5	791	38	15877	0.039016	0.283827	2.64106	BHLHE41;DLL1;HES1;LFNG;ZEB2
GO:0001764	neuron migration	biological_process	cellular process|developmental process|localization|locomotion|multicellular organismal process	3	791	85	15877	0.802451	0.872156	0.708426	ADGRL3;FYN;NR4A2
GO:0001772	immunological synapse	cellular_component	cell|cell part|membrane|membrane part	1	791	22	15877	0.675367	0.776387	0.912366	ALCAM
GO:0001784	phosphotyrosine residue binding	molecular_function	binding	3	791	25	15877	0.125965	0.481905	2.40865	FGR;LOC102169118;SHC3
GO:0001786	phosphatidylserine binding	molecular_function	binding	2	791	40	15877	0.59927	0.729168	1.0036	JPH2;SYT1
GO:0001816	cytokine production	biological_process	multicellular organismal process	1	791	16	15877	0.558716	0.703146	1.2545	S1PR3
GO:0001819	positive regulation of cytokine production	biological_process	biological regulation|multicellular organismal process|positive regulation of biological process|regulation of biological process	4	791	16	15877	0.00688144	0.131051	5.01802	EREG;HHLA2;IL36B;LOC102173932
GO:0001822	kidney development	biological_process	developmental process|multicellular organismal process	3	791	58	15877	0.557274	0.703146	1.03821	CDKN1C;PCSK5;TGFB2
GO:0001829	trophectodermal cell differentiation	biological_process	cellular process|developmental process|multicellular organismal process	1	791	12	15877	0.458531	0.642639	1.67267	HOPX
GO:0001833	inner cell mass cell proliferation	biological_process	developmental process|growth|multicellular organismal process	1	791	10	15877	0.40022	0.610106	2.00721	SALL4
GO:0001835	blastocyst hatching	biological_process	developmental process|multicellular organismal process	2	791	18	15877	0.225236	0.576638	2.23023	PPP4R4;SMIM14
GO:0001837	epithelial to mesenchymal transition	biological_process	cellular process|developmental process|multicellular organismal process	4	791	20	15877	0.0156425	0.213231	4.01441	NOG;RFLNB;SOX9;TGFB2
GO:0001843	neural tube closure	biological_process	developmental process|multicellular organismal process	5	791	59	15877	0.169768	0.573914	1.70102	ADM;NOG;SALL4;SDC4;ZEB2
GO:0001849	complement component C1q binding	molecular_function	binding	1	791	5	15877	0.225513	0.576638	4.01441	PTX3
GO:0001881	receptor recycling	biological_process	biological regulation|cellular process|metabolic process|regulation of biological process	1	791	10	15877	0.40022	0.610106	2.00721	EHD3
GO:0001886	endothelial cell morphogenesis	biological_process	cellular component organization or biogenesis|cellular process|developmental process	1	791	8	15877	0.335638	0.581084	2.50901	COL23A1
GO:0001889	liver development	biological_process	developmental process|multicellular organismal process	3	791	42	15877	0.348938	0.597125	1.43372	ENPP1;LOC102179380;NODAL
GO:0001890	placenta development	biological_process	developmental process|multicellular organismal process|reproduction|reproductive process	2	791	19	15877	0.243986	0.576638	2.11285	CDKN1C;NODAL
GO:0001891	phagocytic cup	cellular_component	cell|cell part|membrane|membrane part	1	791	19	15877	0.621503	0.740429	1.05642	ARHGAP25
GO:0001892	embryonic placenta development	biological_process	developmental process|multicellular organismal process|reproduction|reproductive process	3	791	12	15877	0.0193348	0.231143	5.01802	CSF2;EPAS1;NODAL
GO:0001893	maternal placenta development	biological_process	developmental process|multicellular organismal process|multi-organism process|reproduction|reproductive process	1	791	8	15877	0.335638	0.581084	2.50901	NODAL
GO:0001894	tissue homeostasis	biological_process	biological regulation|multicellular organismal process	1	791	8	15877	0.335638	0.581084	2.50901	SOX9
GO:0001913	T cell mediated cytotoxicity	biological_process	cell killing|immune system process|response to stimulus	3	791	22	15877	0.0939115	0.41017	2.7371	LOC102185264;LOC102185892;RAET1E
GO:0001917	photoreceptor inner segment	cellular_component	cell|cell part	2	791	28	15877	0.410011	0.621374	1.43372	DNM1;RDH11
GO:0001932	regulation of protein phosphorylation	biological_process	biological regulation|cellular process|metabolic process|regulation of biological process	1	791	34	15877	0.824375	0.884112	0.590355	CCDC88C
GO:0001933	negative regulation of protein phosphorylation	biological_process	biological regulation|cellular process|metabolic process|negative regulation of biological process|regulation of biological process	9	791	63	15877	0.00381737	0.0950671	2.86744	IGFBP3;KIRREL2;LOC102174020;LOC102177379;LOC102184095;LOC108638471;LOC108638532;PLPP3;ZC3H12A
GO:0001934	positive regulation of protein phosphorylation	biological_process	biological regulation|cellular process|metabolic process|positive regulation of biological process|regulation of biological process	6	791	84	15877	0.240544	0.576638	1.43372	ARRB1;C3;IL34;MT3;SOX9;THPO
GO:0001937	negative regulation of endothelial cell proliferation	biological_process	biological regulation|cellular process|negative regulation of biological process|regulation of biological process	2	791	13	15877	0.134572	0.500059	3.08801	ATOH8;RGCC
GO:0001942	hair follicle development	biological_process	developmental process|multicellular organismal process	3	791	28	15877	0.161303	0.565324	2.15058	LDB2;SOX9;TGFB2
GO:0001944	vasculature development	biological_process	developmental process|multicellular organismal process	1	791	11	15877	0.43012	0.626906	1.82473	NODAL
GO:0001946	lymphangiogenesis	biological_process	developmental process|multicellular organismal process	2	791	7	15877	0.0440534	0.283827	5.73487	CCBE1;PDPN
GO:0001947	heart looping	biological_process	developmental process|multicellular organismal process	3	791	41	15877	0.335102	0.581084	1.46869	AHI1;DLL1;NODAL
GO:0001953	negative regulation of cell-matrix adhesion	biological_process	biological adhesion|biological regulation|cellular process|negative regulation of biological process|regulation of biological process	1	791	12	15877	0.458531	0.642639	1.67267	POSTN
GO:0001954	positive regulation of cell-matrix adhesion	biological_process	biological adhesion|biological regulation|positive regulation of biological process|regulation of biological process	1	791	9	15877	0.368753	0.597125	2.23023	NINJ1
GO:0001955	blood vessel maturation	biological_process	developmental process|multicellular organismal process	1	791	5	15877	0.225513	0.576638	4.01441	S1PR1
GO:0001958	endochondral ossification	biological_process	developmental process|multicellular organismal process	2	791	20	15877	0.262793	0.576638	2.00721	CSGALNACT1;NAB1
GO:0001964	startle response	biological_process	multicellular organismal process|response to stimulus	1	791	13	15877	0.485528	0.65701	1.544	SLITRK6
GO:0001965	G-protein alpha-subunit binding	molecular_function	binding	1	791	14	15877	0.51118	0.6748	1.43372	F2RL1
GO:0001968	fibronectin binding	molecular_function	binding	3	791	13	15877	0.0242215	0.241283	4.63201	CCDC80;IGFBP3;IGFBP5
GO:0001972	retinoic acid binding	molecular_function	binding	2	791	11	15877	0.101218	0.418778	3.64947	CRABP2;LOC102187233
GO:0001974	blood vessel remodeling	biological_process	multicellular organismal process	2	791	15	15877	0.169934	0.573914	2.67627	EPAS1;LIF
GO:0001975	response to amphetamine	biological_process	response to stimulus	1	791	15	15877	0.535555	0.690093	1.33814	NR4A2
GO:0002020	protease binding	molecular_function	binding	2	791	43	15877	0.638853	0.752196	0.933584	CCBE1;DPP4
GO:0002026	regulation of the force of heart contraction	biological_process	biological regulation|multicellular organismal process|regulation of biological process	1	791	12	15877	0.458531	0.642639	1.67267	SLC8A1
GO:0002027	regulation of heart rate	biological_process	biological regulation|multicellular organismal process|regulation of biological process	3	791	16	15877	0.042467	0.283827	3.76351	EPAS1;GPD1L;SEMA3A
GO:0002028	regulation of sodium ion transport	biological_process	biological regulation|establishment of localization|localization|regulation of biological process	4	791	10	15877	0.00100857	0.047009	8.02882	NKAIN2;SIK1;SLC8A1;SPTBN4
GO:0002029	desensitization of G protein-coupled receptor signaling pathway	biological_process	biological regulation|cellular process|negative regulation of biological process|regulation of biological process|response to stimulus|signaling	1	791	6	15877	0.264111	0.576638	3.34534	ARRB1
GO:0002031	G protein-coupled receptor internalization	biological_process	biological regulation|cellular process|establishment of localization|localization|metabolic process|negative regulation of biological process|regulation of biological process	2	791	6	15877	0.032526	0.259906	6.69069	ADM;ARRB1
GO:0002039	p53 binding	molecular_function	binding	2	791	37	15877	0.556507	0.703146	1.08498	ANKRD1;DUSP26
GO:0002040	sprouting angiogenesis	biological_process	developmental process|multicellular organismal process	1	791	24	15877	0.706951	0.797823	0.836336	CCBE1
GO:0002042	cell migration involved in sprouting angiogenesis	biological_process	cellular process|developmental process|localization|locomotion|multicellular organismal process	1	791	11	15877	0.43012	0.626906	1.82473	GREM1
GO:0002053	positive regulation of mesenchymal cell proliferation	biological_process	biological regulation|cellular process|positive regulation of biological process|regulation of biological process	3	791	14	15877	0.0297098	0.259906	4.30116	CHRD;IRS2;SOX9
GO:0002062	chondrocyte differentiation	biological_process	cellular process|developmental process|multicellular organismal process	4	791	25	15877	0.0335836	0.261206	3.21153	NFIB;NOV;SOX9;WNT5B
GO:0002080	acrosomal membrane	cellular_component	cell|cell part|membrane|organelle|organelle part	1	791	18	15877	0.601634	0.729168	1.11511	CCDC136
GO:0002087	regulation of respiratory gaseous exchange by neurological system process	biological_process	biological regulation|multicellular organismal process|regulation of biological process	1	791	7	15877	0.300787	0.576638	2.86744	NLGN1
GO:0002088	lens development in camera-type eye	biological_process	developmental process|multicellular organismal process	1	791	23	15877	0.691563	0.788938	0.872698	SLITRK6
GO:0002092	positive regulation of receptor internalization	biological_process	biological regulation|cellular component organization or biogenesis|cellular process|establishment of localization|localization|metabolic process|positive regulation of biological process|regulation of biological process	3	791	15	15877	0.0357947	0.26564	4.01441	AHI1;ARRB1;GREM1
GO:0002098	tRNA wobble uridine modification	biological_process	cellular process|metabolic process	1	791	15	15877	0.535555	0.690093	1.33814	KIAA1456
GO:0002102	podosome	cellular_component	cell|cell part|macromolecular complex|organelle|organelle part	1	791	23	15877	0.691563	0.788938	0.872698	PTPN12
GO:0002115	store-operated calcium entry	biological_process	establishment of localization|localization	1	791	7	15877	0.300787	0.576638	2.86744	CRACR2B
GO:0002116	semaphorin receptor complex	cellular_component	macromolecular complex	1	791	9	15877	0.368753	0.597125	2.23023	PLXNC1
GO:0002181	cytoplasmic translation	biological_process	cellular process|metabolic process	1	791	44	15877	0.894782	0.932965	0.456183	LOC102189863
GO:0002218	activation of innate immune response	biological_process	biological regulation|immune system process|positive regulation of biological process|regulation of biological process|response to stimulus	1	791	19	15877	0.621503	0.740429	1.05642	LOC102173932
GO:0002230	positive regulation of defense response to virus by host	biological_process	biological regulation|immune system process|multi-organism process|regulation of biological process|response to stimulus	1	791	16	15877	0.558716	0.703146	1.2545	ZC3H12A
GO:0002232	leukocyte chemotaxis involved in inflammatory response	biological_process	cellular process|immune system process|localization|locomotion|response to stimulus	2	791	8	15877	0.0568335	0.324063	5.01802	LOC102182927;SLAMF8
GO:0002237	response to molecule of bacterial origin	biological_process	multi-organism process|response to stimulus	1	791	5	15877	0.225513	0.576638	4.01441	TLR9
GO:0002244	hematopoietic progenitor cell differentiation	biological_process	cellular process|developmental process|immune system process|multicellular organismal process	1	791	47	15877	0.909778	0.944448	0.427065	HERC6
GO:0002250	adaptive immune response	biological_process	immune system process|response to stimulus	14	791	141	15877	0.010717	0.179077	1.99297	ALCAM;ARG2;CD7;ERAP1;ERAP2;FYN;JAK2;LOC102189208;LOC108636616;LOC108636618;RIPK2;RNF125;SH2D1B;TNFRSF21
GO:0002286	T cell activation involved in immune response	biological_process	cellular process|immune system process|response to stimulus	4	791	36	15877	0.102432	0.422451	2.23023	F2RL1;LOC102189208;LOC108636616;LOC108636618
GO:0002315	marginal zone B cell differentiation	biological_process	cellular process|developmental process|immune system process|multicellular organismal process|response to stimulus	2	791	5	15877	0.0224173	0.231143	8.02882	DLL1;LFNG
GO:0002323	natural killer cell activation involved in immune response	biological_process	cellular process|immune system process|response to stimulus	3	791	34	15877	0.238907	0.576638	1.77106	LOC102189208;LOC108636616;LOC108636618
GO:0002336	B-1 B cell lineage commitment	biological_process	cellular process|developmental process|immune system process|multicellular organismal process	2	791	5	15877	0.0224173	0.231143	8.02882	LOC102182927;SLAMF8
GO:0002376	immune system process	biological_process	NA	3	791	31	15877	0.199188	0.576638	1.94246	ETS1;OLR1;PSMB9
GO:0002474	antigen processing and presentation of peptide antigen via MHC class I	biological_process	immune system process	1	791	23	15877	0.691563	0.788938	0.872698	ERAP1
GO:0002526	acute inflammatory response	biological_process	response to stimulus	2	791	5	15877	0.0224173	0.231143	8.02882	TNFSF4;TREM1
GO:0002548	monocyte chemotaxis	biological_process	cellular process|immune system process|localization|locomotion|response to stimulus	3	791	24	15877	0.114879	0.458001	2.50901	CCL20;CCL5;LOC102175889
GO:0002576	platelet degranulation	biological_process	cellular process|establishment of localization|localization	2	791	22	15877	0.300374	0.576638	1.82473	LHFPL2;PCDH7
GO:0002639	positive regulation of immunoglobulin production	biological_process	biological regulation|immune system process|positive regulation of biological process|regulation of biological process	1	791	6	15877	0.264111	0.576638	3.34534	TLR9
GO:0002726	positive regulation of T cell cytokine production	biological_process	biological regulation|immune system process|multicellular organismal process|positive regulation of biological process|regulation of biological process|response to stimulus	2	791	6	15877	0.032526	0.259906	6.69069	FZD5;TNFSF4
GO:0002755	MyD88-dependent toll-like receptor signaling pathway	biological_process	biological regulation|cellular process|immune system process|positive regulation of biological process|regulation of biological process|response to stimulus|signaling	5	791	15	15877	0.000598902	0.0323158	6.69069	IRAK2;IRAK3;TLR2;TLR9;TNIP1
GO:0002819	regulation of adaptive immune response	biological_process	biological regulation|immune system process|regulation of biological process|response to stimulus	1	791	7	15877	0.300787	0.576638	2.86744	TNFSF4
GO:0002821	positive regulation of adaptive immune response	biological_process	biological regulation|immune system process|positive regulation of biological process|regulation of biological process|response to stimulus	1	791	5	15877	0.225513	0.576638	4.01441	CD44
GO:0002830	positive regulation of type 2 immune response	biological_process	biological regulation|immune system process|positive regulation of biological process|regulation of biological process|response to stimulus	2	791	5	15877	0.0224173	0.231143	8.02882	NLRP3;TNFSF4
GO:0002903	negative regulation of B cell apoptotic process	biological_process	biological regulation|cellular process|negative regulation of biological process|regulation of biological process	1	791	5	15877	0.225513	0.576638	4.01441	IRS2
GO:0003007	heart morphogenesis	biological_process	developmental process|multicellular organismal process	2	791	25	15877	0.356025	0.597125	1.60576	FAT4;TGFB2
GO:0003009	skeletal muscle contraction	biological_process	multicellular organismal process	2	791	15	15877	0.169934	0.573914	2.67627	TNNI3;TNNT3
GO:0003073	regulation of systemic arterial blood pressure	biological_process	biological regulation|multicellular organismal process	3	791	9	15877	0.00825495	0.144462	6.69069	ADM;NCALD;POSTN
GO:0003085	negative regulation of systemic arterial blood pressure	biological_process	biological regulation|multicellular organismal process	1	791	7	15877	0.300787	0.576638	2.86744	ARHGAP42
GO:0003139	secondary heart field specification	biological_process	developmental process|multicellular organismal process	1	791	9	15877	0.368753	0.597125	2.23023	ISL1
GO:0003148	outflow tract septum morphogenesis	biological_process	developmental process|multicellular organismal process	1	791	18	15877	0.601634	0.729168	1.11511	ISL1
GO:0003149	membranous septum morphogenesis	biological_process	developmental process|multicellular organismal process	1	791	6	15877	0.264111	0.576638	3.34534	NOG
GO:0003151	outflow tract morphogenesis	biological_process	developmental process|multicellular organismal process	2	791	24	15877	0.33762	0.582182	1.67267	DHRS3;NOG
GO:0003180	aortic valve morphogenesis	biological_process	developmental process|multicellular organismal process	1	791	11	15877	0.43012	0.626906	1.82473	SLIT3
GO:0003198	epithelial to mesenchymal transition involved in endocardial cushion formation	biological_process	cellular process|developmental process|multicellular organismal process	1	791	7	15877	0.300787	0.576638	2.86744	TMEM100
GO:0003203	endocardial cushion morphogenesis	biological_process	developmental process|multicellular organismal process	3	791	6	15877	0.00219979	0.0730444	10.036	ISL1;NOG;SOX9
GO:0003215	cardiac right ventricle morphogenesis	biological_process	developmental process|multicellular organismal process	1	791	8	15877	0.335638	0.581084	2.50901	ISL1
GO:0003223	ventricular compact myocardium morphogenesis	biological_process	developmental process|multicellular organismal process	1	791	5	15877	0.225513	0.576638	4.01441	NOG
GO:0003279	cardiac septum development	biological_process	developmental process|multicellular organismal process	1	791	10	15877	0.40022	0.610106	2.00721	PCSK5
GO:0003281	ventricular septum development	biological_process	developmental process|multicellular organismal process	2	791	15	15877	0.169934	0.573914	2.67627	LTBP1;SALL4
GO:0003323	type B pancreatic cell development	biological_process	cellular process|developmental process|multicellular organismal process	1	791	6	15877	0.264111	0.576638	3.34534	DLL1
GO:0003333	amino acid transmembrane transport	biological_process	establishment of localization|localization	2	791	14	15877	0.152049	0.540201	2.86744	PDPN;SLC38A3
GO:0003334	keratinocyte development	biological_process	cellular process|developmental process|multicellular organismal process	1	791	8	15877	0.335638	0.581084	2.50901	EXPH5
GO:0003337	mesenchymal to epithelial transition involved in metanephros morphogenesis	biological_process	cellular process|developmental process|multicellular organismal process	1	791	5	15877	0.225513	0.576638	4.01441	GREM1
GO:0003341	cilium movement	biological_process	cellular process	2	791	23	15877	0.319059	0.581084	1.7454	KLF15;MAATS1
GO:0003407	neural retina development	biological_process	developmental process|multicellular organismal process	1	791	7	15877	0.300787	0.576638	2.86744	RAB11FIP4
GO:0003676	nucleic acid binding	molecular_function	binding	7	791	176	15877	0.779739	0.855825	0.798321	EHD3;ENOX1;ENPP1;ENPP3;LOC102170238;RNASE13;ZBTB7C
GO:0003677	DNA binding	molecular_function	binding	35	791	1101	15877	0.999008	1	0.638076	ANKRD1;CEBPD;CSDC2;DNASE1L3;EPAS1;ETS1;FOS;GCM1;HOPX;IFIH1;KLF9;LOC102172749;LOC102189578;LOC106502965;LOC108637769;LOC108638075;MYCL;NFIA;NFIB;NR4A2;NR4A3;PPARGC1A;RORA;RORC;SALL4;SATB1;SOX5;TNFAIP3;TNP2;TRIM16;UHRF2;XRCC4;ZBP1;ZC3H12A;ZNF697
GO:0003682	chromatin binding	molecular_function	binding	8	791	268	15877	0.960084	0.97706	0.599166	C11H2orf61;FOS;KDM8;SATB1;SOX9;SVEP1;TLE4;ZC3H12A
GO:0003690	double-stranded DNA binding	molecular_function	binding	3	791	65	15877	0.635066	0.752196	0.926403	FOS;LOC102173932;NFIB
GO:0003700	DNA-binding transcription factor activity	molecular_function	NA	18	791	446	15877	0.852323	0.903609	0.810083	ATOH8;CEBPD;ESR1;ETS1;FOS;GCM1;ID3;IRF1;MAFF;MSC;MYRFL;NFKB1;PAX9;POU2F2;RORA;RORC;SATB1;SOX5
GO:0003705	transcription factor activity, RNA polymerase II distal enhancer sequence-specific binding	molecular_function	NA	2	791	42	15877	0.626011	0.74443	0.955812	SOX9;TLE4
GO:0003707	steroid hormone receptor activity	molecular_function	molecular transducer activity|receptor activity	4	791	39	15877	0.127677	0.487732	2.05867	NR4A2;NR4A3;RORA;RORC
GO:0003712	transcription coregulator activity	molecular_function	protein binding transcription factor activity	2	791	42	15877	0.626011	0.74443	0.955812	LDB2;NMI
GO:0003713	transcription coactivator activity	molecular_function	protein binding transcription factor activity	7	791	180	15877	0.798763	0.868877	0.78058	ANKRD1;ISL1;JADE1;JUN;LPIN1;PPARGC1A;SRA1
GO:0003714	transcription corepressor activity	molecular_function	protein binding transcription factor activity	10	791	156	15877	0.250905	0.576638	1.28667	ANKRD1;BHLHE41;HES1;HEY1;LMCD1;LOC102170232;MSC;NFIB;TBX15;TLE4
GO:0003723	RNA binding	molecular_function	binding	12	791	793	15877	1	1	0.303739	C7H19orf66;CDC5L;CELF6;CSDC2;IFIT2;LOC102173932;LOC102189863;MEX3B;PPARGC1A;RBMS3;RNASEL;ZBP1
GO:0003725	double-stranded RNA binding	molecular_function	binding	4	791	51	15877	0.248395	0.576638	1.57428	IFIH1;LOC102186893;RFTN1;TLR3
GO:0003726	double-stranded RNA adenosine deaminase activity	molecular_function	catalytic activity	1	791	5	15877	0.225513	0.576638	4.01441	ZBP1
GO:0003727	single-stranded RNA binding	molecular_function	binding	1	791	34	15877	0.824375	0.884112	0.590355	IFIH1
GO:0003729	mRNA binding	molecular_function	binding	5	791	127	15877	0.764545	0.846589	0.790239	CELF6;CLUH;LOC102189863;NOCT;ZC3H12A
GO:0003730	mRNA 3'-UTR binding	molecular_function	binding	3	791	60	15877	0.580495	0.716225	1.0036	CSDC2;RBMS3;ZC3H12A
GO:0003735	structural constituent of ribosome	molecular_function	structural molecule activity	1	791	193	15877	0.999951	1	0.104	LOC102189863
GO:0003746	translation elongation factor activity	molecular_function	binding	2	791	19	15877	0.243986	0.576638	2.11285	EEF1A2;TSFM
GO:0003755	peptidyl-prolyl cis-trans isomerase activity	molecular_function	catalytic activity	1	791	33	15877	0.815146	0.878946	0.608244	FKBP5
GO:0003777	microtubule motor activity	molecular_function	catalytic activity	1	791	58	15877	0.948672	0.969255	0.34607	KIF21A
GO:0003779	actin binding	molecular_function	binding	10	791	216	15877	0.639494	0.752196	0.929262	ANKRD1;DMTN;HOMER2;LSP1;NCALD;SORBS1;SPTBN4;TMOD2;TNNT3;WHAMM
GO:0003785	actin monomer binding	molecular_function	binding	1	791	17	15877	0.580723	0.716225	1.18071	MTSS1
GO:0003824	catalytic activity	molecular_function	NA	3	791	33	15877	0.225505	0.576638	1.82473	HPGD;LGI3;RSAD2
GO:0003841	1-acylglycerol-3-phosphate O-acyltransferase activity	molecular_function	catalytic activity	1	791	16	15877	0.558716	0.703146	1.2545	LPCAT2
GO:0003857	3-hydroxyacyl-CoA dehydrogenase activity	molecular_function	catalytic activity	1	791	7	15877	0.300787	0.576638	2.86744	ACAT2
GO:0003924	GTPase activity	molecular_function	catalytic activity	16	791	258	15877	0.217214	0.576638	1.24478	DNM1;EEF1A2;LOC102170144;LOC102174264;LOC102186299;LOC108633177;MX1;MX2;RAB17;RAB19;RAB8B;RHOH;RND1;RNF112;SEPT12;TUBAL3
GO:0003950	NAD+ ADP-ribosyltransferase activity	molecular_function	catalytic activity	2	791	22	15877	0.300374	0.576638	1.82473	ART5;PARP14
GO:0003951	NAD+ kinase activity	molecular_function	catalytic activity	1	791	15	15877	0.535555	0.690093	1.33814	DGKB
GO:0003956	NAD(P)+-protein-arginine ADP-ribosyltransferase activity	molecular_function	catalytic activity	1	791	8	15877	0.335638	0.581084	2.50901	ART5
GO:0003964	RNA-directed DNA polymerase activity	molecular_function	catalytic activity	1	791	20	15877	0.640383	0.752196	1.0036	LOC106502965
GO:0003988	acetyl-CoA C-acyltransferase activity	molecular_function	catalytic activity	1	791	6	15877	0.264111	0.576638	3.34534	ACAT2
GO:0003995	acyl-CoA dehydrogenase activity	molecular_function	catalytic activity	1	791	8	15877	0.335638	0.581084	2.50901	LOC102179380
GO:0004012	phospholipid-translocating ATPase activity	molecular_function	catalytic activity|transporter activity	1	791	14	15877	0.51118	0.6748	1.43372	ATP10B
GO:0004017	adenylate kinase activity	molecular_function	catalytic activity	1	791	9	15877	0.368753	0.597125	2.23023	AK4
GO:0004029	aldehyde dehydrogenase (NAD) activity	molecular_function	catalytic activity	1	791	8	15877	0.335638	0.581084	2.50901	ALDH1A1
GO:0004032	alditol:NADP+ 1-oxidoreductase activity	molecular_function	catalytic activity	2	791	22	15877	0.300374	0.576638	1.82473	LOC102189109;LOC102190498
GO:0004089	carbonate dehydratase activity	molecular_function	catalytic activity	1	791	13	15877	0.485528	0.65701	1.544	CA12
GO:0004115	3',5'-cyclic-AMP phosphodiesterase activity	molecular_function	catalytic activity	2	791	11	15877	0.101218	0.418778	3.64947	PDE4B;PDE7B
GO:0004126	cytidine deaminase activity	molecular_function	catalytic activity	1	791	6	15877	0.264111	0.576638	3.34534	CDA
GO:0004143	diacylglycerol kinase activity	molecular_function	catalytic activity	1	791	10	15877	0.40022	0.610106	2.00721	DGKB
GO:0004175	endopeptidase activity	molecular_function	catalytic activity	6	791	44	15877	0.0210617	0.231143	2.7371	ADAMTS3;ERAP1;PCSK5;PSMB10;PSMB8;PSMB9
GO:0004177	aminopeptidase activity	molecular_function	catalytic activity	2	791	17	15877	0.206601	0.576638	2.36142	ERAP1;TRHDE
GO:0004190	aspartic-type endopeptidase activity	molecular_function	catalytic activity	2	791	54	15877	0.757935	0.841428	0.74341	BACE2;PAG-2
GO:0004197	cysteine-type endopeptidase activity	molecular_function	catalytic activity	2	791	51	15877	0.729322	0.816664	0.78714	CTSC;LOC102191717
GO:0004198	calcium-dependent cysteine-type endopeptidase activity	molecular_function	catalytic activity	1	791	14	15877	0.51118	0.6748	1.43372	CAPN13
GO:0004222	metalloendopeptidase activity	molecular_function	catalytic activity	9	791	95	15877	0.0469828	0.30184	1.90156	ADAMTS14;ADAMTS18;ADAMTS3;ADAMTS5;ADAMTS7;ADAMTS9;LOC108633902;MMP1;TLL1
GO:0004252	serine-type endopeptidase activity	molecular_function	catalytic activity	10	791	144	15877	0.181651	0.576638	1.39389	C1R;C2;CFB;DPP4;LOC102188569;LOC102190602;PCSK5;PLAU;PRSS23;TLL1
GO:0004298	threonine-type endopeptidase activity	molecular_function	catalytic activity	3	791	21	15877	0.0840827	0.385352	2.86744	PSMB10;PSMB8;PSMB9
GO:0004300	enoyl-CoA hydratase activity	molecular_function	catalytic activity	1	791	11	15877	0.43012	0.626906	1.82473	ACAT2
GO:0004303	estradiol 17-beta-dehydrogenase activity	molecular_function	catalytic activity	1	791	10	15877	0.40022	0.610106	2.00721	HSD17B7
GO:0004322	ferroxidase activity	molecular_function	catalytic activity	1	791	7	15877	0.300787	0.576638	2.86744	FTH1
GO:0004364	glutathione transferase activity	molecular_function	catalytic activity	2	791	28	15877	0.410011	0.621374	1.43372	LOC102190481;PTGES
GO:0004383	guanylate cyclase activity	molecular_function	catalytic activity	3	791	8	15877	0.00571327	0.116124	7.52702	GUCY1A3;GUCY1B3;NPR1
GO:0004386	helicase activity	molecular_function	catalytic activity	1	791	59	15877	0.951239	0.971111	0.340204	IFIH1
GO:0004435	phosphatidylinositol phospholipase C activity	molecular_function	catalytic activity	2	791	17	15877	0.206601	0.576638	2.36142	CCL5;PLCL1
GO:0004467	long-chain fatty acid-CoA ligase activity	molecular_function	catalytic activity	1	791	12	15877	0.458531	0.642639	1.67267	ACSL5
GO:0004518	nuclease activity	molecular_function	catalytic activity	1	791	11	15877	0.43012	0.626906	1.82473	ZC3H12A
GO:0004519	endonuclease activity	molecular_function	catalytic activity	2	791	37	15877	0.556507	0.703146	1.08498	LOC102170238;ZC3H12D
GO:0004520	endodeoxyribonuclease activity	molecular_function	catalytic activity	1	791	5	15877	0.225513	0.576638	4.01441	DNASE1L3
GO:0004521	endoribonuclease activity	molecular_function	catalytic activity	2	791	21	15877	0.281605	0.576638	1.91162	RNASEL;ZC3H12A
GO:0004523	RNA-DNA hybrid ribonuclease activity	molecular_function	catalytic activity	1	791	14	15877	0.51118	0.6748	1.43372	LOC106502965
GO:0004527	exonuclease activity	molecular_function	catalytic activity	1	791	9	15877	0.368753	0.597125	2.23023	ENPP1
GO:0004528	phosphodiesterase I activity	molecular_function	catalytic activity	2	791	5	15877	0.0224173	0.231143	8.02882	ENPP1;ENPP3
GO:0004535	poly(A)-specific ribonuclease activity	molecular_function	catalytic activity	1	791	11	15877	0.43012	0.626906	1.82473	NOCT
GO:0004540	ribonuclease activity	molecular_function	catalytic activity	2	791	17	15877	0.206601	0.576638	2.36142	ANGPT1;LOC102170238
GO:0004550	nucleoside diphosphate kinase activity	molecular_function	catalytic activity	2	791	17	15877	0.206601	0.576638	2.36142	AK4;CMPK2
GO:0004601	peroxidase activity	molecular_function	antioxidant activity|catalytic activity	2	791	9	15877	0.0707131	0.356682	4.46046	PRDX6;PTGS2
GO:0004602	glutathione peroxidase activity	molecular_function	antioxidant activity|catalytic activity	1	791	12	15877	0.458531	0.642639	1.67267	PRDX6
GO:0004620	phospholipase activity	molecular_function	catalytic activity	1	791	9	15877	0.368753	0.597125	2.23023	LIPI
GO:0004622	lysophospholipase activity	molecular_function	catalytic activity	2	791	16	15877	0.188144	0.576638	2.50901	GDPD1;PLA2G4A
GO:0004623	phospholipase A2 activity	molecular_function	catalytic activity	2	791	30	15877	0.444745	0.642436	1.33814	LOC102174470;PLA2G4A
GO:0004629	phospholipase C activity	molecular_function	catalytic activity	1	791	6	15877	0.264111	0.576638	3.34534	PLCL1
GO:0004672	protein kinase activity	molecular_function	catalytic activity	8	791	126	15877	0.291848	0.576638	1.27442	CCL5;LOC106503109;MMD;NPR1;PRKG2;RNASEL;SOX9;STK17B
GO:0004674	protein serine/threonine kinase activity	molecular_function	catalytic activity	9	791	276	15877	0.936435	0.961486	0.654524	BRSK2;IRAK2;IRAK3;LOC102178014;PAK6;PLK2;RIPK2;SIK1;STK17B
GO:0004706	JUN kinase kinase kinase activity	molecular_function	catalytic activity	1	791	6	15877	0.264111	0.576638	3.34534	RIPK2
GO:0004709	MAP kinase kinase kinase activity	molecular_function	catalytic activity	1	791	16	15877	0.558716	0.703146	1.2545	LOC102191110
GO:0004713	protein tyrosine kinase activity	molecular_function	catalytic activity	3	791	59	15877	0.568981	0.715226	1.02061	EREG;FGR;JAK2
GO:0004714	transmembrane receptor protein tyrosine kinase activity	molecular_function	catalytic activity|molecular transducer activity|receptor activity	1	791	32	15877	0.805433	0.872833	0.627252	ROR1
GO:0004715	non-membrane spanning protein tyrosine kinase activity	molecular_function	catalytic activity	3	791	34	15877	0.238907	0.576638	1.77106	FGR;FYN;RIPK2
GO:0004721	phosphoprotein phosphatase activity	molecular_function	catalytic activity	2	791	29	15877	0.427516	0.626906	1.38428	PPM1H;PTPN12
GO:0004722	protein serine/threonine phosphatase activity	molecular_function	catalytic activity	3	791	41	15877	0.335102	0.581084	1.46869	PALD1;PPM1E;PPM1H
GO:0004725	protein tyrosine phosphatase activity	molecular_function	catalytic activity	7	791	77	15877	0.0885004	0.39452	1.82473	DUSP26;DUSP4;LOC102169118;LOC102184634;PALD1;PTPN12;PTPRU
GO:0004726	non-membrane spanning protein tyrosine phosphatase activity	molecular_function	catalytic activity	2	791	8	15877	0.0568335	0.324063	5.01802	LOC102169118;PTPN12
GO:0004745	retinol dehydrogenase activity	molecular_function	catalytic activity	4	791	14	15877	0.0040977	0.0964822	5.73487	DHRS3;RDH10;RDH11;SDR9C7
GO:0004806	triglyceride lipase activity	molecular_function	catalytic activity	1	791	20	15877	0.640383	0.752196	1.0036	LIPC
GO:0004842	ubiquitin-protein transferase activity	molecular_function	catalytic activity	5	791	204	15877	0.976923	0.988758	0.491962	HERC6;RNF13;TNFAIP3;UHRF2;ZNRF2
GO:0004843	thiol-dependent ubiquitin-specific protease activity	molecular_function	catalytic activity	2	791	66	15877	0.847618	0.901238	0.608244	TNFAIP3;ZC3H12A
GO:0004857	enzyme inhibitor activity	molecular_function	enzyme regulator activity	1	791	19	15877	0.621503	0.740429	1.05642	ANGPTL4
GO:0004861	cyclin-dependent protein serine/threonine kinase inhibitor activity	molecular_function	enzyme regulator activity	1	791	9	15877	0.368753	0.597125	2.23023	CDKN1C
GO:0004866	endopeptidase inhibitor activity	molecular_function	enzyme regulator activity	1	791	6	15877	0.264111	0.576638	3.34534	C3
GO:0004867	serine-type endopeptidase inhibitor activity	molecular_function	enzyme regulator activity	8	791	100	15877	0.125431	0.481905	1.60576	LOC102170373;LOC102174044;LOC102176527;LOC102181552;LOC102181826;LOC102186111;LOC102188515;SERPINE2
GO:0004869	cysteine-type endopeptidase inhibitor activity	molecular_function	enzyme regulator activity	2	791	25	15877	0.356025	0.597125	1.60576	KNG1;LOC102186527
GO:0004879	nuclear receptor activity	molecular_function	NA	4	791	23	15877	0.0254162	0.247511	3.49079	NR4A2;NR4A3;RORA;RORC
GO:0004888	transmembrane signaling receptor activity	molecular_function	molecular transducer activity|receptor activity	5	791	108	15877	0.630015	0.748847	0.929262	CD44;NGFR;ROR1;TLR3;TLR9
GO:0004890	GABA-A receptor activity	molecular_function	molecular transducer activity|receptor activity	2	791	13	15877	0.134572	0.500059	3.08801	GABRA4;GABRB1
GO:0004896	cytokine receptor activity	molecular_function	molecular transducer activity|receptor activity	4	791	19	15877	0.0130165	0.19831	4.2257	GHR;IL11RA;IL1RL1;LEPR
GO:0004930	G protein-coupled receptor activity	molecular_function	molecular transducer activity|receptor activity	19	791	335	15877	0.312759	0.581084	1.13842	ACKR1;ADGRB2;ADGRL3;CHRM2;F2RL1;FZD5;FZD8;GPBAR1;GPR37;GPR68;GPRC5A;GPRC5C;HTR2A;LOC102172438;LOC102185432;MCHR1;OXER1;S1PR3;TAS2R38
GO:0004966	galanin receptor activity	molecular_function	molecular transducer activity|receptor activity	2	791	11	15877	0.101218	0.418778	3.64947	LOC102190831;LTB4R
GO:0004970	ionotropic glutamate receptor activity	molecular_function	molecular transducer activity|receptor activity|transporter activity	1	791	10	15877	0.40022	0.610106	2.00721	GRID2
GO:0004993	G protein-coupled serotonin receptor activity	molecular_function	molecular transducer activity|receptor activity	3	791	19	15877	0.0658626	0.356682	3.16927	CHRM2;HTR2A;HTR4
GO:0005001	transmembrane receptor protein tyrosine phosphatase activity	molecular_function	catalytic activity|molecular transducer activity|receptor activity	1	791	9	15877	0.368753	0.597125	2.23023	PTPRU
GO:0005024	transforming growth factor beta-activated receptor activity	molecular_function	catalytic activity|molecular transducer activity|receptor activity	1	791	12	15877	0.458531	0.642639	1.67267	LTBP1
GO:0005041	low-density lipoprotein particle receptor activity	molecular_function	molecular transducer activity|receptor activity|transporter activity	2	791	11	15877	0.101218	0.418778	3.64947	CXCL16;STAB2
GO:0005044	scavenger receptor activity	molecular_function	molecular transducer activity|receptor activity|transporter activity	5	791	51	15877	0.108846	0.443256	1.96785	CXCL16;ENPP1;ENPP3;LOC102183943;STAB2
GO:0005070	SH3/SH2 adaptor activity	molecular_function	binding	3	791	36	15877	0.266074	0.576638	1.67267	CHN1;LOC102169118;SORBS1
GO:0005085	guanyl-nucleotide exchange factor activity	molecular_function	binding	1	791	87	15877	0.98842	0.996888	0.230713	RASGRF2
GO:0005088	Ras guanyl-nucleotide exchange factor activity	molecular_function	binding	5	791	43	15877	0.0612367	0.342555	2.33396	EREG;IRS2;RASGRF2;SHC3;SPTBN4
GO:0005089	Rho guanyl-nucleotide exchange factor activity	molecular_function	binding	2	791	58	15877	0.791988	0.862231	0.69214	PLEKHG4;RASGRF2
GO:0005092	GDP-dissociation inhibitor activity	molecular_function	enzyme regulator activity	1	791	6	15877	0.264111	0.576638	3.34534	SH3BP4
GO:0005096	GTPase activator activity	molecular_function	enzyme regulator activity	18	791	199	15877	0.0106733	0.179077	1.81556	ADPRH;ARHGAP17;ARHGAP25;ARHGAP42;ARHGAP44;ARHGAP9;ARRB1;ASAP3;CHN1;LOC102184306;RGS16;RGS2;SIPA1L1;SRGAP3;TBC1D16;TBC1D2B;TBC1D30;TBC1D9
GO:0005102	signaling receptor binding	molecular_function	binding	22	791	238	15877	0.00395904	0.0964822	1.8554	DMTN;DPP4;FGR;FYN;HHLA2;IZUMO1;LAMA2;LAMA3;LAMA4;MTSS1;NRG1;PDPN;PLXNC1;PPARGC1A;RND1;SERPINE2;SLIT3;TGFB2;THPO;TNFSF4;WNT5A;WNT5B
GO:0005109	frizzled binding	molecular_function	binding	2	791	30	15877	0.444745	0.642436	1.33814	WNT5B;WNT6
GO:0005112	Notch binding	molecular_function	binding	3	791	16	15877	0.042467	0.283827	3.76351	C27H8orf4;DLL1;NOV
GO:0005114	type II transforming growth factor beta receptor binding	molecular_function	binding	2	791	5	15877	0.0224173	0.231143	8.02882	CD44;TGFB2
GO:0005123	death receptor binding	molecular_function	binding	1	791	6	15877	0.264111	0.576638	3.34534	LOC102183480
GO:0005125	cytokine activity	molecular_function	binding|receptor regulator activity	23	791	137	15877	2.76042e-07	5.95791e-05	3.36976	BMP2;CSF2;CSF3;FAM3B;GDF10;GREM1;IL1A;IL1B;IL33;IL34;IL36B;IL6;IL7;INHBB;LIF;LOC102189208;LOC108636616;LOC108636618;NODAL;OSM;TGFB2;THPO;TNFSF4
GO:0005132	type I interferon receptor binding	molecular_function	binding	3	791	33	15877	0.225505	0.576638	1.82473	LOC102189208;LOC108636616;LOC108636618
GO:0005149	interleukin-1 receptor binding	molecular_function	binding	3	791	8	15877	0.00571327	0.116124	7.52702	IL1A;IL1B;IL36B
GO:0005154	epidermal growth factor receptor binding	molecular_function	binding	2	791	21	15877	0.281605	0.576638	1.91162	CD44;EREG
GO:0005158	insulin receptor binding	molecular_function	binding	4	791	13	15877	0.00304586	0.087653	6.17602	ENPP1;IRS2;LOC102169118;SORBS1
GO:0005159	insulin-like growth factor receptor binding	molecular_function	binding	2	791	8	15877	0.0568335	0.324063	5.01802	ARRB1;SOCS2
GO:0005160	transforming growth factor beta receptor binding	molecular_function	binding	4	791	25	15877	0.0335836	0.261206	3.21153	GDF10;INHBB;NODAL;TGFB2
GO:0005164	tumor necrosis factor receptor binding	molecular_function	binding	1	791	19	15877	0.621503	0.740429	1.05642	TNFSF4
GO:0005178	integrin binding	molecular_function	binding	17	791	70	15877	3.96038e-08	1.13971e-05	4.87464	ADAMTS5;CD9;CXCL12;ICAM1;ICAM4;ICAM5;IL1B;ITGB4;ITGB8;LOC102174895;LOC102175177;NOV;NPNT;NRG1;PLPP3;S1PR3;TNXB
GO:0005179	hormone activity	molecular_function	binding|receptor regulator activity	6	791	79	15877	0.200223	0.576638	1.52446	ADM;INHBB;INSL6;NPPB;STC2;THPO
GO:0005184	neuropeptide hormone activity	molecular_function	binding|receptor regulator activity	2	791	19	15877	0.243986	0.576638	2.11285	GRP;QRFP
GO:0005198	structural molecule activity	molecular_function	NA	10	791	160	15877	0.27581	0.576638	1.2545	CLDN1;KRT8;LAD1;LAMA2;LAMA3;LOC102186657;LOC106502965;LOC108637882;PPL;SYNC
GO:0005200	structural constituent of cytoskeleton	molecular_function	structural molecule activity	4	791	58	15877	0.327291	0.581084	1.38428	EPB41L4B;PPL;SPTBN4;TUBAL3
GO:0005201	extracellular matrix structural constituent	molecular_function	structural molecule activity	10	791	81	15877	0.00680837	0.131051	2.47803	COL23A1;FBLN2;HMCN1;LAMA2;LAMA3;LAMA4;LTBP1;NPNT;POSTN;TNXB
GO:0005227	calcium activated cation channel activity	molecular_function	transporter activity	1	791	14	15877	0.51118	0.6748	1.43372	PKD2L1
GO:0005237	inhibitory extracellular ligand-gated ion channel activity	molecular_function	molecular transducer activity|receptor activity|transporter activity	1	791	6	15877	0.264111	0.576638	3.34534	GABRA4
GO:0005244	voltage-gated ion channel activity	molecular_function	transporter activity	1	791	39	15877	0.864057	0.911943	0.514668	SCN3A
GO:0005245	voltage-gated calcium channel activity	molecular_function	transporter activity	1	791	30	15877	0.784451	0.855825	0.669069	CACNA1C
GO:0005248	voltage-gated sodium channel activity	molecular_function	transporter activity	1	791	13	15877	0.485528	0.65701	1.544	SCN3A
GO:0005249	voltage-gated potassium channel activity	molecular_function	transporter activity	2	791	52	15877	0.739165	0.824478	0.772002	KCNB2;KCNH7
GO:0005251	delayed rectifier potassium channel activity	molecular_function	transporter activity	1	791	26	15877	0.735467	0.82106	0.772002	KCNB2
GO:0005254	chloride channel activity	molecular_function	transporter activity	2	791	34	15877	0.510599	0.6748	1.18071	GABRA4;SLC26A9
GO:0005261	cation channel activity	molecular_function	transporter activity	2	791	14	15877	0.152049	0.540201	2.86744	PIEZO2;PKD2L1
GO:0005262	calcium channel activity	molecular_function	transporter activity	2	791	47	15877	0.686761	0.78704	0.85413	CACNB4;PKD2L1
GO:0005272	sodium channel activity	molecular_function	transporter activity	1	791	9	15877	0.368753	0.597125	2.23023	PKD2L1
GO:0005313	L-glutamate transmembrane transporter activity	molecular_function	transporter activity	1	791	10	15877	0.40022	0.610106	2.00721	SLC1A2
GO:0005314	high-affinity glutamate transmembrane transporter activity	molecular_function	transporter activity	1	791	5	15877	0.225513	0.576638	4.01441	SLC1A2
GO:0005319	lipid transporter activity	molecular_function	transporter activity	1	791	15	15877	0.535555	0.690093	1.33814	LOC102170691
GO:0005328	neurotransmitter:sodium symporter activity	molecular_function	transporter activity	2	791	12	15877	0.117595	0.458001	3.34534	SLC6A2;SLC6A6
GO:0005337	nucleoside transmembrane transporter activity	molecular_function	transporter activity	1	791	7	15877	0.300787	0.576638	2.86744	SLC28A1
GO:0005351	carbohydrate:proton symporter activity	molecular_function	transporter activity	2	791	5	15877	0.0224173	0.231143	8.02882	SLC2A12;SLC2A6
GO:0005355	glucose transmembrane transporter activity	molecular_function	transporter activity	3	791	9	15877	0.00825495	0.144462	6.69069	SLC2A1;SLC2A12;SLC2A6
GO:0005385	zinc ion transmembrane transporter activity	molecular_function	transporter activity	3	791	18	15877	0.0575185	0.324063	3.34534	SLC39A12;SLC39A14;SLC39A8
GO:0005432	calcium:sodium antiporter activity	molecular_function	transporter activity	1	791	5	15877	0.225513	0.576638	4.01441	SLC8A1
GO:0005496	steroid binding	molecular_function	binding	2	791	23	15877	0.319059	0.581084	1.7454	ESR1;PAQR9
GO:0005506	iron ion binding	molecular_function	binding	7	791	126	15877	0.439419	0.639379	1.11511	CDO1;EGLN3;FTH1;LOC102187233;MELTF;P3H2;TPH2
GO:0005507	copper ion binding	molecular_function	binding	2	791	47	15877	0.686761	0.78704	0.85413	IL1A;MT3
GO:0005509	calcium ion binding	molecular_function	binding	52	791	580	15877	2.91441e-05	0.00343106	1.79956	ADGRL3;ASPN;C1R;CAPN13;CCBE1;CDH1;CDH18;CRACR2B;DGKB;DLL1;EFCAB3;EHD3;ENPP1;ENPP3;FAT4;FBLN2;HMCN1;ITPR3;LOC102169149;LOC102188569;LOC102190128;LPCAT2;LTBP1;MYL1;NCALD;NKD1;NPNT;OTOF;PAMR1;PCDH7;PCDH9;PCDHB7;PCLO;PKD2L1;PLA2G4A;RAB11FIP4;RPH3A;S100A8;SCUBE2;SELE;SELP;SLC8A1;SLIT3;STAB2;SVEP1;SYT1;TBC1D9;THBS2;TLL1;TNNT3;VCAN;VWCE
GO:0005516	calmodulin binding	molecular_function	binding	6	791	162	15877	0.82352	0.884112	0.74341	CACNA1C;LOC102180455;NGFR;RASGRF2;SLC8A1;SYT1
GO:0005518	collagen binding	molecular_function	binding	4	791	42	15877	0.155225	0.550729	1.91162	ASPN;C1QTNF1;CCBE1;ITGA10
GO:0005520	insulin-like growth factor binding	molecular_function	binding	1	791	12	15877	0.458531	0.642639	1.67267	NOV
GO:0005522	profilin binding	molecular_function	binding	1	791	8	15877	0.335638	0.581084	2.50901	PCLO
GO:0005523	tropomyosin binding	molecular_function	binding	2	791	13	15877	0.134572	0.500059	3.08801	TMOD2;TNNT3
GO:0005524	ATP binding	molecular_function	binding	44	791	1195	15877	0.989185	0.997271	0.739055	ACSL5;ACSS3;AK4;ATP10B;ATP13A3;ATP13A4;BRSK2;CMPK2;DGKB;EHD3;ENPP1;ENTPD2;FGR;FYN;HKDC1;HSPA12A;IFIH1;IRAK2;IRAK3;JAK2;KIF21A;LOC102178014;LOC102180430;LOC102186893;LOC102191110;LOC106503109;MAT1A;MVD;NLRP3;NOD1;NPR1;PAK6;PAPSS2;PDXK;PFKFB3;PLK2;PRKG2;RIPK2;RNASEL;ROR1;SIK1;STK17B;TNNI3;UBE2QL1
GO:0005525	GTP binding	molecular_function	binding	22	791	354	15877	0.168743	0.573914	1.24742	AK4;ARL4C;DNM1;EEF1A2;EHD3;GUCY1A3;GUCY1B3;LOC102170144;LOC102174264;LOC102186299;LOC108633177;MX1;MX2;NPR1;RAB17;RAB19;RAB8B;RHOH;RND1;RNF112;SEPT12;TUBAL3
GO:0005528	FK506 binding	molecular_function	binding	1	791	5	15877	0.225513	0.576638	4.01441	FKBP5
GO:0005536	glucose binding	molecular_function	binding	1	791	5	15877	0.225513	0.576638	4.01441	HKDC1
GO:0005539	glycosaminoglycan binding	molecular_function	binding	2	791	11	15877	0.101218	0.418778	3.64947	CRISPLD2;SERPINE2
GO:0005540	hyaluronic acid binding	molecular_function	binding	4	791	21	15877	0.0185785	0.231143	3.82325	CD44;HAPLN1;STAB2;VCAN
GO:0005543	phospholipid binding	molecular_function	binding	4	791	66	15877	0.41876	0.626906	1.21649	ARHGAP44;LOC102184306;SPTBN4;SYT16
GO:0005544	calcium-dependent phospholipid binding	molecular_function	binding	5	791	45	15877	0.0717717	0.358167	2.23023	CPNE4;PCLO;PLA2G4A;RPH3A;SYT1
GO:0005546	phosphatidylinositol-4,5-bisphosphate binding	molecular_function	binding	1	791	51	15877	0.926505	0.956035	0.39357	JPH2
GO:0005547	phosphatidylinositol-3,4,5-trisphosphate binding	molecular_function	binding	3	791	27	15877	0.149204	0.540201	2.23023	ARHGAP9;ARRB1;JPH2
GO:0005576	extracellular region	cellular_component	NA	92	791	1013	15877	1.15135e-08	5.964e-06	1.82293	ADAMTS14;ADAMTS18;ADAMTS3;ADAMTS5;ADAMTS7;ADAMTSL1;AMPD3;ANGPT1;ARHGAP9;ART5;C19H17orf67;C1QL3;C1R;C2;CD14;CFB;CHI3L2;DLL1;DNASE1L3;DPP4;DPT;EDN1;ENPP3;ERAP1;EREG;FAM150A;FAM3B;FGF14;FGL2;FGR;GHR;HSD17B13;ICAM4;IL1RAP;IL1RL1;INSL6;ISG15;KNG1;LAMA2;LAMA3;LAMA4;LGI3;LIPI;LOC102169149;LOC102170144;LOC102170238;LOC102170373;LOC102170588;LOC102170691;LOC102176527;LOC102181552;LOC102183943;LOC102185892…
GO:0005581	collagen trimer	cellular_component	macromolecular complex	4	791	64	15877	0.396027	0.610106	1.2545	C1QL3;C1QTNF1;CCBE1;COL23A1
GO:0005604	basement membrane	cellular_component	extracellular matrix|extracellular matrix part|extracellular region|extracellular region part	14	791	68	15877	5.18259e-06	0.000745717	4.13248	CCDC80;ENTPD2;FREM3;HMCN1;ITGA6;LAD1;LAMA2;LAMA3;LAMA4;LAMB4;NPNT;P3H2;TGFB2;THBS2
GO:0005614	interstitial matrix	cellular_component	extracellular matrix|extracellular region|extracellular region part	1	791	10	15877	0.40022	0.610106	2.00721	CCDC80
GO:0005615	extracellular space	cellular_component	extracellular region|extracellular region part	105	791	1015	15877	3.79619e-13	4.91607e-10	2.07642	ADAMTS3;ADAMTS5;ADAMTS9;ADM;ANGPTL4;BDNF;BMP2;BPIFB1;C1QTNF1;C1R;C3;CCBE1;CCL20;CCL5;CHI3L1;CHI3L2;CHRD;COL23A1;CRISPLD2;CSF2;CSF3;CTSC;CXCL12;CXCL16;CXCL8;DMKN;ENOX1;ENPP1;ERAP1;EREG;FABP5;FAM3B;FBLN2;FNDC4;FREM3;GDF10;GLIPR1;GREM1;GRP;ICAM4;IGFBP1;IGFBP3;IGFBP5;IL1A;IL33;IL34;IL36B;IL6;IL7;INHBB;KNG1;LIF;LIPI;LOC102168428;LOC102170238;LOC102170373;LOC102174044;LOC102175889;LOC102180421;LOC10218…
GO:0005622	intracellular	cellular_component	cell|cell part	26	791	385	15877	0.0716543	0.358167	1.35552	ADGRL3;ADPRH;ARHGAP17;ARHGAP44;CCL20;EREG;FAM49A;FAT4;GREM1;LOC102175889;LOC102191110;LRRC15;MT3;NCALD;NPR1;NRG1;PLK2;PTGDR;RAB17;RDH11;RPH3A;SH2D1B;TBC1D9;TNIP1;TNXB;TRIM15
GO:0005623	cell	cellular_component	NA	4	791	33	15877	0.0797781	0.385352	2.43298	ATP13A3;KNG1;LOC102182927;LOC106503109
GO:0005634	nucleus	cellular_component	cell|cell part|organelle	156	791	3943	15877	0.999796	1	0.794127	ACAT2;AMIGO2;ANKRD1;ANKRD37;APBB3;ARHGAP17;ATOH8;BATF2;BHLHE41;BRSK2;C11H2orf61;C16H1orf174;C27H8orf4;C3H1orf226;C7H19orf66;CD44;CDKN1C;CEBPD;CELF6;CRABP2;CSDC2;CSRP2;CXADR;DNASE1L3;DUSP26;DUSP4;EEF1A2;EGLN3;EHD3;EPAS1;EPN3;ESR1;ETS1;FABP5;FGF14;FHL2;FOS;FYN;GCM1;GLDC;GLIS2;HERC6;HES1;HEY1;HOPX;HOXA10;HSPB7;ID3;IER3;IFIH1;IGFBP3;IL33;IRAK2;IRAK3;IRF1;ISL1;JADE1;JAK2;KDM8;KIAA1456;KLF9;LBH;LDB2;LM…
GO:0005635	nuclear envelope	cellular_component	cell|cell part|organelle|organelle part	2	791	120	15877	0.984433	0.993945	0.334534	BNIP3;LPIN1
GO:0005637	nuclear inner membrane	cellular_component	cell|cell part|membrane|organelle|organelle part	3	791	38	15877	0.293578	0.576638	1.58464	DPY19L1;RNF13;TM7SF2
GO:0005641	nuclear envelope lumen	cellular_component	cell|cell part|membrane-enclosed lumen|organelle|organelle part	2	791	10	15877	0.0855512	0.385352	4.01441	FAM3B;PTGES
GO:0005654	nucleoplasm	cellular_component	cell|cell part|membrane-enclosed lumen|organelle|organelle part	57	791	1791	15877	0.999967	1	0.638809	ALAS1;ASAP3;ATOH8;CADPS2;CXXC5;CYTIP;DNM1;EAF2;EGLN3;EPAS1;EPN3;ETS1;FBP2;FKBP5;FOS;HSPB7;ISL1;JADE1;JAK2;JUN;KDM8;KRT8;LOC102170232;LOC102173932;LOC102180430;LOC102186893;LOC102189863;LOC106503499;LPIN1;MAFF;MEX3B;MSC;NGFR;NR4A2;PFKFB3;PM20D2;POU2F2;PPM1H;PTPN12;RNF112;RNF13;RORA;RORC;S1PR1;SALL4;SATB1;SNCAIP;SRA1;TLE4;TNFAIP8;TNIP1;UGDH;UHRF2;VWA5A;XRCC4;ZC3H12A;ZC3H12D
GO:0005662	DNA replication factor A complex	cellular_component	cell|cell part|macromolecular complex|membrane-enclosed lumen|organelle|organelle part	1	791	7	15877	0.300787	0.576638	2.86744	CDC5L
GO:0005667	transcription factor complex	cellular_component	cell|cell part|macromolecular complex	13	791	157	15877	0.0500891	0.310361	1.66202	ANKRD1;EPAS1;ETS1;FOS;GCM1;HOXA10;JUN;LDB2;LOC102170232;NR4A2;NR4A3;PAX9;TLE4
GO:0005694	chromosome	cellular_component	cell|cell part|organelle	2	791	95	15877	0.953852	0.973012	0.42257	IL33;KDM8
GO:0005720	nuclear heterochromatin	cellular_component	cell|cell part|membrane-enclosed lumen|organelle|organelle part	2	791	17	15877	0.206601	0.576638	2.36142	SATB1;UHRF2
GO:0005730	nucleolus	cellular_component	cell|cell part|membrane-enclosed lumen|organelle|organelle part	11	791	604	15877	0.999989	1	0.365551	ACAT2;C27H8orf4;GPRC5A;LDB2;LOC102173932;LOC102174071;PPM1E;RGCC;RGS2;SDR9C7;ZEB2
GO:0005737	cytoplasm	cellular_component	cell|cell part	185	791	3539	15877	0.235487	0.576638	1.04926	ACAT2;ADM;ANKRD1;APBB3;ARG2;ARHGAP17;ARHGAP9;ARL4C;ARRB1;ATOH8;BDNF;BRSK2;C11H2orf61;C27H8orf4;C28H10orf10;C7H19orf66;CACNA1C;CACNA1G;CAPN13;CCDC88C;CCL5;CDC5L;CDH1;CDKN1C;CELF6;CHI3L1;CLUH;CMPK2;CPOX;CRABP2;CRACR2B;CSDC2;CTNNA3;CXADR;CYTIP;DGKB;DNM1;DUSP4;EEF1A2;EGLN3;EHD3;EIF4EBP3;EPB41L4B;ERAP1;ERAP2;ETS1;FABP5;FAM65B;FBP2;FKBP5;FLNC;FTH1;GLIS2;GPBAR1;GUCY1B3;HAAO;HOMER2;HOPX;HOXA10;HPGD;HSPB7…
GO:0005739	mitochondrion	cellular_component	cell|cell part|organelle	29	791	852	15877	0.990953	0.997888	0.683204	AADAT;ACAT2;ACOD1;ACSL5;ACSS3;ANKRD37;ARG2;BDNF;BNIP3;C28H10orf10;C3H1orf226;CCDC136;CMPK2;CPOX;DDAH2;FADS1;GLDC;HKDC1;KANK2;LACTB;LOC102179380;MAATS1;MACC1;MAFF;PPL;PPM1E;PTGES;SOD2;XAF1
GO:0005741	mitochondrial outer membrane	cellular_component	cell|cell part|membrane|organelle|organelle part	5	791	122	15877	0.733216	0.82067	0.822625	ACSL5;BMF;BNIP3;LPIN1;RSAD2
GO:0005743	mitochondrial inner membrane	cellular_component	cell|cell part|membrane|organelle|organelle part	2	791	283	15877	0.999993	1	0.141852	FGR;RSAD2
GO:0005758	mitochondrial intermembrane space	cellular_component	cell|cell part|membrane-enclosed lumen|organelle|organelle part	2	791	57	15877	0.783894	0.855825	0.704283	CPOX;FGR
GO:0005759	mitochondrial matrix	cellular_component	cell|cell part|membrane-enclosed lumen|organelle|organelle part	7	791	220	15877	0.926347	0.956035	0.638656	AK4;ALAS1;GLDC;LOC102179380;RNASEL;SOD2;TSFM
GO:0005764	lysosome	cellular_component	cell|cell part|organelle	6	791	187	15877	0.909232	0.944448	0.644023	CTSC;IL1B;MARCH3;PRDX6;TLR9;TNFAIP3
GO:0005765	lysosomal membrane	cellular_component	cell|cell part|membrane|organelle|organelle part	7	791	192	15877	0.848337	0.901238	0.731794	ENPP1;LOC102187998;MMD;RNF13;SLC15A3;TECPR1;ZNRF2
GO:0005768	endosome	cellular_component	cell|cell part|organelle	18	791	187	15877	0.00573897	0.116124	1.93207	BACE2;CDH1;EXPH5;FYN;HTR4;LPAR1;MARCH3;NGFR;OCIAD2;RAB11FIP4;RAB17;RAB8B;RFTN1;RNF112;S1PR1;STEAP1;STEAP4;TLR9
GO:0005769	early endosome	cellular_component	cell|cell part|organelle	8	791	197	15877	0.771111	0.852402	0.815109	ACKR1;CYTIP;PARM1;RAB17;RFTN1;SH3GL2;TBC1D16;TLR3
GO:0005770	late endosome	cellular_component	cell|cell part|organelle	2	791	97	15877	0.957627	0.975326	0.413857	PARM1;SLC31A2
GO:0005776	autophagosome	cellular_component	cell|cell part|organelle	3	791	56	15877	0.533298	0.690093	1.07529	IL1B;MAP1LC3B;RUFY4
GO:0005777	peroxisome	cellular_component	cell|cell part|organelle	2	791	83	15877	0.923545	0.954883	0.483664	C28H10orf10;LOC102174470
GO:0005778	peroxisomal membrane	cellular_component	cell|cell part|membrane|organelle|organelle part	1	791	34	15877	0.824375	0.884112	0.590355	LOC102174470
GO:0005783	endoplasmic reticulum	cellular_component	cell|cell part|organelle	33	791	701	15877	0.659218	0.766326	0.944904	ADAMTS9;ATP10B;BACE2;BNIP3;BRSK2;C23H6orf25;CHI3L1;CRABP2;DNASE1L3;ELOVL3;ERAP1;FNDC4;FOS;GPR37;HSD17B7;IFIT2;JPH2;LAMA3;LOC102174470;LOC102185892;LPCAT2;NLRP3;OTOF;P3H2;PKD2L1;PLA2G4A;RASGRF2;RSAD2;SMIM14;STC2;TLR9;TMEM100;TMTC2
GO:0005788	endoplasmic reticulum lumen	cellular_component	cell|cell part|membrane-enclosed lumen|organelle|organelle part	10	791	132	15877	0.122844	0.476295	1.52061	ADAMTS5;ADAMTS7;ADAMTSL1;ERAP1;ERAP2;LTBP1;MELTF;P3H2;WNT5B;WNT6
GO:0005789	endoplasmic reticulum membrane	cellular_component	cell|cell part|membrane|membrane part|organelle|organelle part	35	791	701	15877	0.520342	0.686066	1.00217	ACSL5;ATP10B;DHRS3;ELOVL3;ENTPD2;ERAP1;ERAP2;FADS1;FADS2;GPR37;HSD11B1;HSD17B7;ITPR3;JPH2;LOC102184634;LOC102187233;LPCAT2;LPIN1;MX1;OSBPL3;OTOF;PLPP3;PTGS2;RAB19;RASGRF2;RDH10;RDH11;RNF13;RSAD2;RTN1;SMIM14;SVIP;TLR3;TLR9;TMTC2
GO:0005791	rough endoplasmic reticulum	cellular_component	cell|cell part|organelle	2	791	41	15877	0.612817	0.740297	0.979125	ITPR3;ZC3H12A
GO:0005793	endoplasmic reticulum-Golgi intermediate compartment	cellular_component	cell|cell part|organelle	1	791	58	15877	0.948672	0.969255	0.34607	STK17B
GO:0005794	Golgi apparatus	cellular_component	cell|cell part|organelle	23	791	660	15877	0.975887	0.988096	0.699481	BACE2;C23H6orf25;CD14;CD44;CDH1;DUSP26;ESR1;FAM198B;FZD8;IGFBP1;LOC102168270;LOC102174264;MMD;NLGN1;P3H2;PARM1;PCSK5;PLA2G4A;RNF144A;SEMA6D;STEAP4;SYT1;TLR2
GO:0005795	Golgi stack	cellular_component	cell|cell part|organelle|organelle part	1	791	26	15877	0.735467	0.82106	0.772002	LPCAT2
GO:0005796	Golgi lumen	cellular_component	cell|cell part|membrane-enclosed lumen|organelle|organelle part	2	791	21	15877	0.281605	0.576638	1.91162	PCSK5;WNT6
GO:0005802	trans-Golgi network	cellular_component	cell|cell part|organelle|organelle part	4	791	132	15877	0.900193	0.937098	0.608244	BACE2;GSAP;POSTN;TGFB2
GO:0005811	lipid droplet	cellular_component	cell|cell part|organelle	6	791	62	15877	0.0874912	0.391523	1.94246	DHRS3;HSD17B13;LPCAT2;PLA2G4A;RDH10;RSAD2
GO:0005813	centrosome	cellular_component	cell|cell part|organelle|organelle part	11	791	364	15877	0.975647	0.988096	0.606573	ADGRB2;AHI1;BRSK2;CCDC88C;METTL21B;PDE4B;PLK2;RAB3IP;RGCC;SORBS1;SPATC1L
GO:0005814	centriole	cellular_component	cell|cell part|organelle|organelle part	5	791	115	15877	0.68445	0.78648	0.872698	AHI1;CCDC146;FAM92B;PLK2;TSKS
GO:0005815	microtubule organizing center	cellular_component	cell|cell part|organelle|organelle part	2	791	157	15877	0.997068	1	0.255695	DDAH2;RAB11FIP4
GO:0005819	spindle	cellular_component	cell|cell part|organelle|organelle part	2	791	89	15877	0.940506	0.963953	0.451058	RAB11FIP4;SEPT12
GO:0005829	cytosol	cellular_component	cell|cell part	133	791	3074	15877	0.973213	0.987317	0.86844	ACAT2;AHI1;ALAS1;ALDH1A1;AMPD3;ANKRD1;ANKRD37;APBB3;ARHGAP17;ARHGAP25;ARHGAP9;ARL4C;ARRB1;ASAP3;BMF;C27H8orf4;C3H1orf226;CACNB4;CD44;CDA;CELF6;CHN1;CPOX;CXXC5;CYTIP;DDAH2;DGKB;DMTN;EGLN3;EHD3;EPAS1;EPB41L4B;ERAP1;FBP2;FGF14;FGR;FKBP5;FLNC;FOS;FYN;GAS2;GPD1L;HAAO;HERC6;HKDC1;HSD17B13;IFIH1;IFIT2;IL1A;IL1B;IRS2;JADE1;KDM8;KIF21A;LACTB;LCMT1;LIF;LOC102170232;LOC102170446;LOC102173932;LOC102180430;LO…
GO:0005839	proteasome core complex	cellular_component	cell|cell part|macromolecular complex	3	791	19	15877	0.0658626	0.356682	3.16927	PSMB10;PSMB8;PSMB9
GO:0005856	cytoskeleton	cellular_component	cell|cell part|organelle	13	791	297	15877	0.723654	0.811019	0.878575	CTNNA3;EPB41L4B;FAM65B;FLNC;JAK2;LOC102169149;PCLO;PPL;PPP2R2B;RAB3IP;RIPK2;SIPA1L1;ZC3H12A
GO:0005861	troponin complex	cellular_component	cell|cell part|macromolecular complex|organelle|organelle part	2	791	7	15877	0.0440534	0.283827	5.73487	TNNI3;TNNT3
GO:0005865	striated muscle thin filament	cellular_component	cell|cell part|organelle|organelle part	1	791	17	15877	0.580723	0.716225	1.18071	TMOD2
GO:0005871	kinesin complex	cellular_component	cell|cell part|macromolecular complex|organelle|organelle part	1	791	43	15877	0.889249	0.929442	0.466792	KIF21A
GO:0005874	microtubule	cellular_component	cell|cell part|organelle|organelle part	6	791	262	15877	0.991356	0.997906	0.459666	DNM1;KIF21A;LOC106503599;MAP1LC3B;TUBAL3;WHAMM
GO:0005882	intermediate filament	cellular_component	cell|cell part|organelle|organelle part	1	791	64	15877	0.962272	0.978518	0.313626	SYNC
GO:0005884	actin filament	cellular_component	cell|cell part|organelle|organelle part	3	791	49	15877	0.444091	0.642436	1.2289	DMTN;FYN;GAS2
GO:0005886	plasma membrane	cellular_component	cell|cell part|membrane	202	791	2838	15877	2.13543e-08	8.05466e-06	1.42867	ADGRB2;AGTR1;AMIGO2;ARHGAP17;ARL4C;ARRB1;ATP10B;ATP13A4;BACE2;BDKRB1;BDKRB2;BMF;BST1;C23H6orf25;C27H8orf4;CA12;CACNA1C;CACNA1G;CACNB4;CALCRL;CATSPERB;CD274;CD44;CD7;CDH1;CDH18;CHRM2;COL23A1;CPNE4;CXADR;DGKB;DLL1;DMTN;DNM1;EMB;ENOX1;ENPP1;ENTPD2;EPB41L4B;ESR1;FAT4;FBP2;FGR;FLNC;FNDC4;FZD5;FZD8;GAS1;GHR;GLDC;GLIPR1;GPBAR1;GPD1L;GPR37;GPR68;GPRC5A;GPRC5C;GRID2;HOMER2;HSD17B7;ICAM4;ICAM5;IL18R1;IL1RA…
GO:0005887	integral component of plasma membrane	cellular_component	cell|cell part|membrane|membrane part	82	791	846	15877	4.22657e-09	2.7367e-06	1.94552	ADGRB2;ADGRL3;ALCAM;C1QTNF1;CACNA1C;CD47;CD9;CHRM2;CLDN1;DLL1;EMB;ENPP1;EREG;F2RL1;FZD5;GABRA4;GABRB1;GPR37;GPR84;GRID2;HTR2A;HTR4;ICAM1;ICAM4;ICAM5;IL1RAP;JAM2;KCNH7;LOC102170800;LOC102172438;LOC102174895;LOC102175177;LOC102184002;LOC102184282;LOC102190128;LOC102190831;LPAR1;LTB4R;MCHR1;MMD;NGFR;NLGN1;PCDH7;PCDH9;PCDHB7;PDPN;PLPP3;PLXNC1;PTPRU;ROR1;S1PR3;SELP;SEMA3A;SEMA6A;SEMA6D;SLC14A1;SLC16A3…
GO:0005891	voltage-gated calcium channel complex	cellular_component	cell|cell part|macromolecular complex|membrane|membrane part	4	791	22	15877	0.0218339	0.231143	3.64947	CACNA1C;CACNA1G;CACNB4;PDE4B
GO:0005901	caveola	cellular_component	cell|cell part|membrane|membrane part	3	791	46	15877	0.403818	0.614506	1.30905	C3H1orf226;HTR2A;SLC8A1
GO:0005902	microvillus	cellular_component	cell|cell part	1	791	42	15877	0.883426	0.925596	0.477906	CD44
GO:0005903	brush border	cellular_component	cell|cell part	1	791	39	15877	0.864057	0.911943	0.514668	SLC9A3
GO:0005905	clathrin-coated pit	cellular_component	cell|cell part|membrane|membrane part	2	791	35	15877	0.526246	0.690093	1.14697	EPN3;SH3BP4
GO:0005911	cell-cell junction	cellular_component	cell junction	11	791	112	15877	0.0238198	0.241283	1.97136	ADGRL3;AHI1;CADM3;KIRREL2;LOC102174020;LOC102177379;LOC102184095;LOC108638471;LOC108638532;LRRC7;PTPRU
GO:0005912	adherens junction	cellular_component	cell junction	5	791	39	15877	0.0429897	0.283827	2.57334	AHI1;CXADR;DLL1;RND1;SPTBN4
GO:0005913	cell-cell adherens junction	cellular_component	cell junction	6	791	64	15877	0.0983946	0.418778	1.88176	CDH1;CDH18;HMCN1;ITGA6;LRRC7;SORBS1
GO:0005915	zonula adherens	cellular_component	cell junction	1	791	8	15877	0.335638	0.581084	2.50901	SORBS1
GO:0005916	fascia adherens	cellular_component	cell junction	1	791	7	15877	0.300787	0.576638	2.86744	CTNNA3
GO:0005921	gap junction	cellular_component	cell junction	1	791	7	15877	0.300787	0.576638	2.86744	NOV
GO:0005922	connexin complex	cellular_component	cell|cell junction|cell part|macromolecular complex|membrane|membrane part	1	791	20	15877	0.640383	0.752196	1.0036	GJA5
GO:0005923	bicellular tight junction	cellular_component	cell junction	7	791	92	15877	0.174386	0.576638	1.52722	ARHGAP17;CLDN1;CXADR;EPB41L4B;FZD5;JAM2;LOC102186657
GO:0005925	focal adhesion	cellular_component	cell junction	10	791	195	15877	0.508832	0.6748	1.02934	ASAP3;CSRP2;EHD3;FLNC;ITGA6;ITGB4;ITGB8;JAK2;PTPN12;SORBS1
GO:0005929	cilium	cellular_component	cell|cell part|organelle	4	791	156	15877	0.955255	0.974059	0.514668	AHI1;CATSPERB;PDZD7;TBC1D30
GO:0005930	axoneme	cellular_component	cell|cell part|organelle|organelle part	2	791	79	15877	0.909807	0.944448	0.508153	MAATS1;MAP1LC3B
GO:0005938	cell cortex	cellular_component	cell|cell part	5	791	99	15877	0.552285	0.703146	1.01374	CYTIP;HMCN1;INSC;RHOH;RND1
GO:0005940	septin ring	cellular_component	cell|cell part|organelle|organelle part	1	791	10	15877	0.40022	0.610106	2.00721	2022-09-12
GO:0005942	phosphatidylinositol 3-kinase complex	cellular_component	macromolecular complex|membrane|membrane part	1	791	17	15877	0.580723	0.716225	1.18071	SOCS2
GO:0005975	carbohydrate metabolic process	biological_process	metabolic process	5	791	78	15877	0.348203	0.597125	1.28667	CHI3L1;CHI3L2;FUT1;GPD1L;LOC102168270
GO:0005977	glycogen metabolic process	biological_process	cellular process|metabolic process	1	791	19	15877	0.621503	0.740429	1.05642	PPP1R3C
GO:0005978	glycogen biosynthetic process	biological_process	cellular process|metabolic process	3	791	17	15877	0.0497137	0.308773	3.54213	LOC102179380;PGM2;PPP1R3C
GO:0005980	glycogen catabolic process	biological_process	cellular process|metabolic process	1	791	7	15877	0.300787	0.576638	2.86744	PGM2
GO:0006000	fructose metabolic process	biological_process	metabolic process	2	791	5	15877	0.0224173	0.231143	8.02882	FBP2;PFKFB3
GO:0006002	fructose 6-phosphate metabolic process	biological_process	cellular process|metabolic process	1	791	7	15877	0.300787	0.576638	2.86744	FBP2
GO:0006006	glucose metabolic process	biological_process	metabolic process	2	791	41	15877	0.612817	0.740297	0.979125	IRS2;PGM2
GO:0006024	glycosaminoglycan biosynthetic process	biological_process	metabolic process	1	791	17	15877	0.580723	0.716225	1.18071	UGDH
GO:0006091	generation of precursor metabolites and energy	biological_process	cellular process|metabolic process	1	791	13	15877	0.485528	0.65701	1.544	ENPP1
GO:0006094	gluconeogenesis	biological_process	metabolic process	1	791	19	15877	0.621503	0.740429	1.05642	FBP2
GO:0006096	glycolytic process	biological_process	cellular process|metabolic process	2	791	25	15877	0.356025	0.597125	1.60576	ENO4;HKDC1
GO:0006098	pentose-phosphate shunt	biological_process	cellular process|metabolic process	1	791	5	15877	0.225513	0.576638	4.01441	PGM2
GO:0006103	2-oxoglutarate metabolic process	biological_process	cellular process|metabolic process	1	791	11	15877	0.43012	0.626906	1.82473	AADAT
GO:0006110	regulation of glycolytic process	biological_process	biological regulation|cellular process|metabolic process|regulation of biological process	1	791	6	15877	0.264111	0.576638	3.34534	PFKFB3
GO:0006111	regulation of gluconeogenesis	biological_process	biological regulation|cellular process|metabolic process|regulation of biological process	1	791	9	15877	0.368753	0.597125	2.23023	LOC102179380
GO:0006165	nucleoside diphosphate phosphorylation	biological_process	cellular process|metabolic process	2	791	8	15877	0.0568335	0.324063	5.01802	AK4;CMPK2
GO:0006182	cGMP biosynthetic process	biological_process	cellular process|metabolic process	3	791	8	15877	0.00571327	0.116124	7.52702	GUCY1B3;NPPB;NPR1
GO:0006198	cAMP catabolic process	biological_process	cellular process|metabolic process	2	791	9	15877	0.0707131	0.356682	4.46046	PDE4B;PDE7B
GO:0006260	DNA replication	biological_process	cellular process|metabolic process	2	791	62	15877	0.821741	0.884112	0.647486	NFIA;NFIB
GO:0006281	DNA repair	biological_process	cellular process|metabolic process|response to stimulus	2	791	143	15877	0.994447	1	0.280728	CDC5L;TEX15
GO:0006302	double-strand break repair	biological_process	cellular process|metabolic process|response to stimulus	1	791	43	15877	0.889249	0.929442	0.466792	XRCC4
GO:0006303	double-strand break repair via nonhomologous end joining	biological_process	cellular process|metabolic process|response to stimulus	1	791	14	15877	0.51118	0.6748	1.43372	XRCC4
GO:0006309	apoptotic DNA fragmentation	biological_process	cellular component organization or biogenesis|cellular process|metabolic process	1	791	13	15877	0.485528	0.65701	1.544	DNASE1L3
GO:0006310	DNA recombination	biological_process	cellular process|metabolic process	1	791	52	15877	0.930179	0.957461	0.386001	LOC106502965
GO:0006325	chromatin organization	biological_process	cellular component organization or biogenesis|cellular process	2	791	97	15877	0.957627	0.975326	0.413857	C11H2orf61;SATB1
GO:0006334	nucleosome assembly	biological_process	cellular component organization or biogenesis|cellular process	3	791	80	15877	0.767971	0.849294	0.752702	LOC102171353;LOC106503499;SOX9
GO:0006335	DNA replication-dependent nucleosome assembly	biological_process	cellular component organization or biogenesis|cellular process	1	791	21	15877	0.658322	0.765628	0.955812	LOC106503499
GO:0006338	chromatin remodeling	biological_process	cellular component organization or biogenesis|cellular process	2	791	65	15877	0.841489	0.897265	0.617602	SATB1;SOX9
GO:0006351	transcription, DNA-templated	biological_process	cellular process|metabolic process	2	791	56	15877	0.775525	0.853638	0.716859	ID3;NR4A2
GO:0006355	regulation of transcription, DNA-templated	biological_process	biological regulation|cellular process|metabolic process|regulation of biological process	13	791	314	15877	0.79157	0.862231	0.831009	APBB3;CSDC2;FADS1;FOS;GCM1;LOC102172749;NAB1;NFKB2;PAX9;PPARGC1A;RORA;SALL4;SATB1
GO:0006357	regulation of transcription by RNA polymerase II	biological_process	biological regulation|cellular process|metabolic process|regulation of biological process	5	791	286	15877	0.998852	1	0.35091	ANKRD1;EPAS1;ETS1;KLF9;SOD2
GO:0006364	rRNA processing	biological_process	cellular component organization or biogenesis|cellular process|metabolic process	2	791	100	15877	0.962739	0.978609	0.401441	LOC102174071;RNASEL
GO:0006366	transcription by RNA polymerase II	biological_process	cellular process|metabolic process	9	791	139	15877	0.256926	0.576638	1.29963	ARRB1;EAF2;EPAS1;GCM1;MSC;NFIL3;NMI;POU2F2;SOX5
GO:0006367	transcription initiation from RNA polymerase II promoter	biological_process	cellular process|metabolic process	3	791	61	15877	0.591812	0.728168	0.987151	NR4A2;RORA;RORC
GO:0006368	transcription elongation from RNA polymerase II promoter	biological_process	cellular process|metabolic process	1	791	43	15877	0.889249	0.929442	0.466792	EAF2
GO:0006376	mRNA splice site selection	biological_process	cellular component organization or biogenesis|cellular process|metabolic process	1	791	16	15877	0.558716	0.703146	1.2545	CELF6
GO:0006397	mRNA processing	biological_process	cellular process|metabolic process	3	791	155	15877	0.985118	0.993945	0.388491	CSDC2;NOCT;RNASEL
GO:0006401	RNA catabolic process	biological_process	cellular process|metabolic process	1	791	19	15877	0.621503	0.740429	1.05642	LOC102186893
GO:0006412	translation	biological_process	cellular process|metabolic process	2	791	171	15877	0.998463	1	0.234761	LOC102189863;TNIP1
GO:0006413	translational initiation	biological_process	cellular process|metabolic process	1	791	64	15877	0.962272	0.978518	0.313626	LOC102189863
GO:0006417	regulation of translation	biological_process	biological regulation|cellular process|metabolic process|regulation of biological process	1	791	52	15877	0.930179	0.957461	0.386001	RGS2
GO:0006457	protein folding	biological_process	cellular process	1	791	82	15877	0.985028	0.993945	0.244781	FKBP5
GO:0006464	cellular protein modification process	biological_process	cellular process|metabolic process	1	791	36	15877	0.841475	0.897265	0.557557	ADPRH
GO:0006465	signal peptide processing	biological_process	cellular process|metabolic process	1	791	11	15877	0.43012	0.626906	1.82473	PCSK5
GO:0006468	protein phosphorylation	biological_process	cellular process|metabolic process	10	791	257	15877	0.829771	0.889531	0.781014	BRSK2;FGR;IGFBP3;IRAK3;LOC102191110;PRKG2;RNASEL;SIK1;STK17B;TGFB2
GO:0006469	negative regulation of protein kinase activity	biological_process	biological regulation|cellular process|metabolic process|negative regulation of biological process|regulation of biological process	1	791	30	15877	0.784451	0.855825	0.669069	PPM1E
GO:0006470	protein dephosphorylation	biological_process	cellular process|metabolic process	3	791	74	15877	0.720299	0.809037	0.813732	DUSP4;PTPN12;PTPRU
GO:0006471	protein ADP-ribosylation	biological_process	cellular process|metabolic process	2	791	23	15877	0.319059	0.581084	1.7454	ART5;PARP14
GO:0006486	protein glycosylation	biological_process	cellular process|metabolic process	4	791	62	15877	0.373155	0.60198	1.29497	B3GALT1;FUT1;FUT9;ST8SIA5
GO:0006508	proteolysis	biological_process	metabolic process	12	791	176	15877	0.168649	0.573914	1.36855	ADAMTS5;ADAMTS9;BACE2;CAPN13;ERAP1;ERAP2;LACTB;LOC108633902;PAG-2;PLAU;PM20D2;TRHDE
GO:0006509	membrane protein ectodomain proteolysis	biological_process	metabolic process	2	791	14	15877	0.152049	0.540201	2.86744	BACE2;ERAP1
GO:0006511	ubiquitin-dependent protein catabolic process	biological_process	cellular process|metabolic process	6	791	191	15877	0.918923	0.951624	0.630536	ARRB1;RNF125;RNF13;RNF144A;RNF144B;RNF149
GO:0006516	glycoprotein catabolic process	biological_process	cellular process|metabolic process	1	791	5	15877	0.225513	0.576638	4.01441	ADAMTS9
GO:0006520	cellular amino acid metabolic process	biological_process	cellular process|metabolic process	1	791	15	15877	0.535555	0.690093	1.33814	PM20D1
GO:0006536	glutamate metabolic process	biological_process	cellular process|metabolic process	1	791	7	15877	0.300787	0.576638	2.86744	AADAT
GO:0006605	protein targeting	biological_process	establishment of localization|localization	1	791	30	15877	0.784451	0.855825	0.669069	NLGN1
GO:0006612	protein targeting to membrane	biological_process	establishment of localization|localization	3	791	36	15877	0.266074	0.576638	1.67267	NCF1;RAB3IP;RTP4
GO:0006614	SRP-dependent cotranslational protein targeting to membrane	biological_process	establishment of localization|localization	1	791	44	15877	0.894782	0.932965	0.456183	LOC102189863
GO:0006629	lipid metabolic process	biological_process	metabolic process	5	791	68	15877	0.2503	0.576638	1.47589	ACAT2;GDPD5;LACTB;LOC102183296;PLCL1
GO:0006631	fatty acid metabolic process	biological_process	cellular process|metabolic process	2	791	44	15877	0.651346	0.762308	0.912366	ACSL5;C3
GO:0006635	fatty acid beta-oxidation	biological_process	cellular process|metabolic process	2	791	36	15877	0.54155	0.695741	1.11511	ACAT2;LOC102179380
GO:0006636	unsaturated fatty acid biosynthetic process	biological_process	cellular process|metabolic process	3	791	14	15877	0.0297098	0.259906	4.30116	ELOVL3;FADS1;FADS2
GO:0006641	triglyceride metabolic process	biological_process	cellular process|metabolic process	2	791	20	15877	0.262793	0.576638	2.00721	LOC102169118;LOC102174470
GO:0006644	phospholipid metabolic process	biological_process	cellular process|metabolic process	2	791	39	15877	0.585369	0.720925	1.02934	GDPD1;PLPP3
GO:0006646	phosphatidylethanolamine biosynthetic process	biological_process	cellular process|metabolic process	1	791	12	15877	0.458531	0.642639	1.67267	LPIN1
GO:0006654	phosphatidic acid biosynthetic process	biological_process	cellular process|metabolic process	2	791	23	15877	0.319059	0.581084	1.7454	GPD1L;LIPI
GO:0006656	phosphatidylcholine biosynthetic process	biological_process	cellular process|metabolic process	1	791	15	15877	0.535555	0.690093	1.33814	LPIN1
GO:0006661	phosphatidylinositol biosynthetic process	biological_process	cellular process|metabolic process	1	791	39	15877	0.864057	0.911943	0.514668	LOC102184634
GO:0006693	prostaglandin metabolic process	biological_process	cellular process|metabolic process	3	791	22	15877	0.0939115	0.41017	2.7371	HPGD;LOC102189109;LOC102190498
GO:0006695	cholesterol biosynthetic process	biological_process	metabolic process	4	791	28	15877	0.048384	0.304902	2.86744	ACAT2;HSD17B7;MVD;TM7SF2
GO:0006696	ergosterol biosynthetic process	biological_process	cellular process|metabolic process	1	791	7	15877	0.300787	0.576638	2.86744	ACAT2
GO:0006699	bile acid biosynthetic process	biological_process	cellular process|metabolic process	1	791	15	15877	0.535555	0.690093	1.33814	OSBPL3
GO:0006703	estrogen biosynthetic process	biological_process	biological regulation|cellular process|metabolic process	1	791	8	15877	0.335638	0.581084	2.50901	HSD17B7
GO:0006707	cholesterol catabolic process	biological_process	metabolic process	1	791	9	15877	0.368753	0.597125	2.23023	MT3
GO:0006729	tetrahydrobiopterin biosynthetic process	biological_process	cellular process|metabolic process	1	791	6	15877	0.264111	0.576638	3.34534	SPR
GO:0006730	one-carbon metabolic process	biological_process	cellular process|metabolic process	2	791	15	15877	0.169934	0.573914	2.67627	MAT1A;MAT2B
GO:0006749	glutathione metabolic process	biological_process	cellular process|metabolic process	1	791	22	15877	0.675367	0.776387	0.912366	PTGES
GO:0006777	Mo-molybdopterin cofactor biosynthetic process	biological_process	cellular process|metabolic process	1	791	7	15877	0.300787	0.576638	2.86744	MOCOS
GO:0006782	protoporphyrinogen IX biosynthetic process	biological_process	cellular process|metabolic process	1	791	7	15877	0.300787	0.576638	2.86744	ALAS1
GO:0006783	heme biosynthetic process	biological_process	cellular process|metabolic process	1	791	11	15877	0.43012	0.626906	1.82473	CPOX
GO:0006796	phosphate-containing compound metabolic process	biological_process	cellular process|metabolic process	1	791	9	15877	0.368753	0.597125	2.23023	ENPP1
GO:0006801	superoxide metabolic process	biological_process	cellular process|metabolic process	3	791	13	15877	0.0242215	0.241283	4.63201	NCF1;NCF4;SOD2
GO:0006805	xenobiotic metabolic process	biological_process	cellular process|metabolic process|response to stimulus	3	791	37	15877	0.279795	0.576638	1.62746	LOC102187233;RORA;RORC
GO:0006809	nitric oxide biosynthetic process	biological_process	cellular process|metabolic process	1	791	7	15877	0.300787	0.576638	2.86744	RORA
GO:0006811	ion transport	biological_process	establishment of localization|localization	8	791	67	15877	0.017806	0.231143	2.39666	GABRB1;LOC102184002;LOC102184282;SLC15A3;SLC1A2;SLC26A9;SLC9A3;STEAP1
GO:0006812	cation transport	biological_process	establishment of localization|localization	4	791	22	15877	0.0218339	0.231143	3.64947	ATP13A3;PIEZO2;PKD2L1;SLC47A1
GO:0006813	potassium ion transport	biological_process	establishment of localization|localization	1	791	48	15877	0.914286	0.947959	0.418168	KCNB2
GO:0006814	sodium ion transport	biological_process	establishment of localization|localization	3	791	56	15877	0.533298	0.690093	1.07529	SCN3A;SLC38A3;SLC8A1
GO:0006816	calcium ion transport	biological_process	establishment of localization|localization	4	791	52	15877	0.259446	0.576638	1.544	CACNA1C;CCL5;ITPR3;SLC8A1
GO:0006821	chloride transport	biological_process	establishment of localization|localization	1	791	21	15877	0.658322	0.765628	0.955812	SLC26A9
GO:0006825	copper ion transport	biological_process	establishment of localization|localization	1	791	12	15877	0.458531	0.642639	1.67267	SLC31A2
GO:0006828	manganese ion transport	biological_process	establishment of localization|localization	1	791	9	15877	0.368753	0.597125	2.23023	TRPC4
GO:0006829	zinc ion transport	biological_process	establishment of localization|localization	2	791	12	15877	0.117595	0.458001	3.34534	MT3;SLC39A8
GO:0006833	water transport	biological_process	establishment of localization|localization	1	791	9	15877	0.368753	0.597125	2.23023	PDPN
GO:0006855	drug transmembrane transport	biological_process	establishment of localization|localization|response to stimulus	1	791	8	15877	0.335638	0.581084	2.50901	SLC47A1
GO:0006865	amino acid transport	biological_process	establishment of localization|localization	2	791	43	15877	0.638853	0.752196	0.933584	LOC102191827;SLC38A3
GO:0006869	lipid transport	biological_process	establishment of localization|localization	1	791	38	15877	0.856911	0.906248	0.528212	LOC102170588
GO:0006874	cellular calcium ion homeostasis	biological_process	biological regulation|cellular process	6	791	60	15877	0.0772877	0.37818	2.00721	ATP13A3;ATP13A4;CACNA1C;CCL5;SLC8A1;TNNI3
GO:0006878	cellular copper ion homeostasis	biological_process	biological regulation|cellular process	1	791	8	15877	0.335638	0.581084	2.50901	SLC31A2
GO:0006882	cellular zinc ion homeostasis	biological_process	biological regulation|cellular process	4	791	14	15877	0.0040977	0.0964822	5.73487	MT3;SLC39A12;SLC39A14;SLC39A8
GO:0006886	intracellular protein transport	biological_process	establishment of localization|localization	13	791	260	15877	0.535297	0.690093	1.0036	ADPRH;ARL4C;EXPH5;NGFR;RAB17;RAB19;RAB8B;RPH3A;SYTL1;TBC1D16;TBC1D2B;TBC1D30;TBC1D9
GO:0006887	exocytosis	biological_process	cellular process|establishment of localization|localization	8	791	76	15877	0.0349892	0.26564	2.11285	BRSK2;CCL5;EXOC3L4;LGI3;SRCIN1;SYT16;SYTL1;TNFAIP2
GO:0006888	ER to Golgi vesicle-mediated transport	biological_process	establishment of localization|localization	3	791	115	15877	0.930475	0.957461	0.523619	RAB19;SPTBN4;WHAMM
GO:0006893	Golgi to plasma membrane transport	biological_process	establishment of localization|localization	1	791	21	15877	0.658322	0.765628	0.955812	RAB3IP
GO:0006897	endocytosis	biological_process	establishment of localization|localization	4	791	107	15877	0.786578	0.857784	0.750357	GHR;MARCH3;SH3BP4;STAB2
GO:0006898	receptor-mediated endocytosis	biological_process	establishment of localization|localization	1	791	43	15877	0.889249	0.929442	0.466792	STAB2
GO:0006904	vesicle docking involved in exocytosis	biological_process	cellular process|establishment of localization|localization	1	791	25	15877	0.721573	0.809037	0.802882	RAB8B
GO:0006909	phagocytosis	biological_process	establishment of localization|localization	3	791	32	15877	0.212257	0.576638	1.88176	ICAM5;LEPR;NCF4
GO:0006911	phagocytosis, engulfment	biological_process	cellular component organization or biogenesis|cellular process|establishment of localization|localization	1	791	16	15877	0.558716	0.703146	1.2545	ARHGAP25
GO:0006914	autophagy	biological_process	cellular process|metabolic process	5	791	91	15877	0.477116	0.65701	1.10286	C28H10orf10;ITGB4;LOC102173932;S100A8;TECPR1
GO:0006915	apoptotic process	biological_process	cellular process	26	791	362	15877	0.0394384	0.283827	1.44164	C27H8orf4;CHI3L1;EAF2;EGLN3;FAM3B;GAS2;GREM1;IRF1;JADE1;KANK2;LOC102180421;LOC102191717;LOC108633280;NOD1;RIPK2;RNF144B;S100A8;SEMA3A;SEMA6A;SRA1;STK17B;TNFAIP3;TNFRSF11B;TNFRSF21;XAF1;ZC3H12A
GO:0006919	activation of cysteine-type endopeptidase activity involved in apoptotic process	biological_process	biological regulation|cellular process|metabolic process|positive regulation of biological process|regulation of biological process	7	791	45	15877	0.00643606	0.126283	3.12232	EGLN3;LOC102180430;LOC102191717;NGFR;NLRP3;NOD1;S100A8
GO:0006935	chemotaxis	biological_process	locomotion|response to stimulus	3	791	66	15877	0.645366	0.756677	0.912366	CCL20;FAM65B;S1PR1
GO:0006936	muscle contraction	biological_process	multicellular organismal process	5	791	58	15877	0.161521	0.565324	1.73035	MYL1;SORBS1;TMOD2;TNNI3;TNNT3
GO:0006939	smooth muscle contraction	biological_process	multicellular organismal process	1	791	11	15877	0.43012	0.626906	1.82473	CACNA1C
GO:0006942	regulation of striated muscle contraction	biological_process	biological regulation|multicellular organismal process|regulation of biological process	2	791	5	15877	0.0224173	0.231143	8.02882	MYBPH;TNNT3
GO:0006952	defense response	biological_process	response to stimulus	4	791	26	15877	0.0381759	0.279309	3.08801	ACOD1;CXCL12;NOD1;TNIP1
GO:0006953	acute-phase response	biological_process	response to stimulus	6	791	24	15877	0.000932535	0.0455711	5.01802	IL6;LOC100860781;LOC102168428;LOC102183943;LOC102187742;LOC106503728
GO:0006954	inflammatory response	biological_process	response to stimulus	44	791	231	15877	1.01578e-14	2.63087e-11	3.82325	ACKR1;ACOD1;BDKRB1;C3;CCL20;CCL5;CD14;CD44;CHI3L1;CXCL8;F2RL1;IL18R1;IL1RAP;IL34;IL36B;IRAK2;KNG1;LOC102169149;LOC102170691;LOC102173932;LOC102174264;LOC102175889;LOC102180430;LOC102181582;LOC102182115;LOC102182395;LOC102182683;LOC102187233;LOC108633902;LTB4R;NFKBIZ;NLRP3;NOD1;OLR1;PTGDR;PTGS2;S1PR3;TLR2;TLR3;TLR9;TNFAIP3;TNFSF4;TNIP1;TSPAN2
GO:0006955	immune response	biological_process	immune system process|response to stimulus	31	791	216	15877	1.04931e-07	2.71771e-05	2.88071	C1R;CD274;CD7;CSF2;CSF3;CXCL12;CXCL8;ENPP1;FTH1;IL18R1;IL1A;IL1B;IL1RAP;IL1RL1;IL7;LIF;LOC102174044;LOC102181582;LOC102182115;LOC102182395;LOC102182683;LOC102185264;LOC102185892;LOC102187998;LOC108633177;NCF4;NFIL3;OSM;PDCD1LG2;RAET1E;TNFSF4
GO:0006956	complement activation	biological_process	biological regulation|immune system process|metabolic process|positive regulation of biological process|regulation of biological process|response to stimulus	2	791	5	15877	0.0224173	0.231143	8.02882	C1R;RGCC
GO:0006957	complement activation, alternative pathway	biological_process	biological regulation|immune system process|metabolic process|positive regulation of biological process|regulation of biological process|response to stimulus	2	791	11	15877	0.101218	0.418778	3.64947	C3;CFB
GO:0006958	complement activation, classical pathway	biological_process	biological regulation|immune system process|metabolic process|positive regulation of biological process|regulation of biological process|response to stimulus	4	791	28	15877	0.048384	0.304902	2.86744	C1R;C2;C3;LOC102188569
GO:0006959	humoral immune response	biological_process	immune system process|response to stimulus	5	791	46	15877	0.0773881	0.37818	2.18175	LOC102189208;LOC108636616;LOC108636618;POU2F2;TNFRSF21
GO:0006968	cellular defense response	biological_process	response to stimulus	1	791	14	15877	0.51118	0.6748	1.43372	LSP1
GO:0006974	cellular response to DNA damage stimulus	biological_process	cellular process|response to stimulus	2	791	157	15877	0.997068	1	0.255695	EGLN3;ZC3H12A
GO:0006979	response to oxidative stress	biological_process	response to stimulus	2	791	59	15877	0.799813	0.869654	0.680409	PRDX6;PTGS2
GO:0006986	response to unfolded protein	biological_process	response to stimulus	1	791	36	15877	0.841475	0.897265	0.557557	HSPB7
GO:0006995	cellular response to nitrogen starvation	biological_process	cellular process|response to stimulus	1	791	11	15877	0.43012	0.626906	1.82473	MAP1LC3B
GO:0007005	mitochondrion organization	biological_process	cellular component organization or biogenesis|cellular process	4	791	59	15877	0.338748	0.583349	1.36082	CLUH;CXADR;EPAS1;PPARGC1A
GO:0007009	plasma membrane organization	biological_process	cellular component organization or biogenesis|cellular process	2	791	10	15877	0.0855512	0.385352	4.01441	FAT4;MTSS1
GO:0007010	cytoskeleton organization	biological_process	cellular component organization or biogenesis|cellular process	4	791	87	15877	0.635716	0.752196	0.922853	LOC102175889;LOC102178014;PCLO;SEMA6A
GO:0007015	actin filament organization	biological_process	cellular component organization or biogenesis|cellular process	6	791	59	15877	0.0724521	0.360867	2.04123	ARHGAP17;ARHGAP25;PPP1R9A;RHOH;RND1;WHAMM
GO:0007016	cytoskeletal anchoring at plasma membrane	biological_process	biological regulation|cellular component organization or biogenesis|cellular process|localization	1	791	6	15877	0.264111	0.576638	3.34534	SPTBN4
GO:0007017	microtubule-based process	biological_process	cellular process	1	791	27	15877	0.748667	0.832246	0.74341	TUBAL3
GO:0007018	microtubule-based movement	biological_process	cellular process	1	791	75	15877	0.97855	0.990017	0.267627	KIF21A
GO:0007031	peroxisome organization	biological_process	cellular component organization or biogenesis|cellular process	1	791	12	15877	0.458531	0.642639	1.67267	LOC102174470
GO:0007032	endosome organization	biological_process	cellular component organization or biogenesis|cellular process	1	791	33	15877	0.815146	0.878946	0.608244	DNM1
GO:0007043	cell-cell junction assembly	biological_process	cellular component organization or biogenesis|cellular process	2	791	33	15877	0.494618	0.667914	1.21649	CDH1;CDH18
GO:0007049	cell cycle	biological_process	cellular process	8	791	234	15877	0.902039	0.938643	0.686224	AVPI1;CDC5L;HMCN1;KLHDC8B;RASSF4;RGS2;SIK1;UHRF2
GO:0007050	cell cycle arrest	biological_process	biological regulation|cellular process|negative regulation of biological process|regulation of biological process	8	791	71	15877	0.0244553	0.242679	2.26164	CDKN1C;CXCL8;GAS1;GAS2;IRF1;RNF112;TGFB2;WHAMM
GO:0007052	mitotic spindle organization	biological_process	cellular component organization or biogenesis|cellular process	1	791	34	15877	0.824375	0.884112	0.590355	PLK2
GO:0007093	mitotic cell cycle checkpoint	biological_process	biological regulation|cellular process|negative regulation of biological process|regulation of biological process	1	791	22	15877	0.675367	0.776387	0.912366	PLK2
GO:0007094	mitotic spindle assembly checkpoint	biological_process	biological regulation|cellular component organization or biogenesis|cellular process|negative regulation of biological process|regulation of biological process	1	791	13	15877	0.485528	0.65701	1.544	LOC106503109
GO:0007096	regulation of exit from mitosis	biological_process	biological regulation|cellular component organization or biogenesis|cellular process|regulation of biological process	1	791	7	15877	0.300787	0.576638	2.86744	CDKN1C
GO:0007129	synapsis	biological_process	cellular component organization or biogenesis|cellular process|reproduction|reproductive process	1	791	15	15877	0.535555	0.690093	1.33814	TEX15
GO:0007140	male meiotic nuclear division	biological_process	cellular component organization or biogenesis|cellular process|multicellular organismal process|multi-organism process|reproduction|reproductive process	4	791	21	15877	0.0185785	0.231143	3.82325	ASZ1;LOC102187233;LOC106503109;TEX15
GO:0007143	female meiotic nuclear division	biological_process	cellular component organization or biogenesis|cellular process|multicellular organismal process|multi-organism process|reproduction|reproductive process	1	791	8	15877	0.335638	0.581084	2.50901	EREG
GO:0007154	cell communication	biological_process	cellular process	4	791	28	15877	0.048384	0.304902	2.86744	FREM3;GJA5;LRRC15;SLC8A1
GO:0007155	cell adhesion	biological_process	biological adhesion	45	791	321	15877	3.03437e-10	2.61968e-07	2.81384	ALCAM;CADM4;CD44;CD47;CD9;DPP4;DPT;FAM65B;FREM3;HAPLN1;ICAM1;ICAM4;ICAM5;ITGB4;ITGB8;IZUMO1;KIRREL2;LAMA2;LAMA3;LAMA4;LAMB4;LOC102174895;LOC102175177;LOC102183650;LOC102187742;LOC102190128;LSAMP;MTSS1;MYBPH;NINJ1;NOV;OLR1;OMD;PCDH7;PCDH9;PCDHB7;PLXNC1;POSTN;PTPRU;SELE;STAB2;SVEP1;THBS2;TNXB;VCAN
GO:0007156	homophilic cell adhesion via plasma membrane adhesion molecules	biological_process	biological adhesion	13	791	117	15877	0.00548371	0.116124	2.23023	AMIGO2;CADM3;CDH1;CDH18;EMB;FAT4;HMCN1;LOC102180421;LOC102190128;LOC108633280;PCDH7;PCDH9;PCDHB7
GO:0007157	heterophilic cell-cell adhesion via plasma membrane cell adhesion molecules	biological_process	biological adhesion	10	791	33	15877	2.8938e-06	0.000440879	6.08244	ALCAM;AMIGO2;CADM3;CXADR;FAT4;GRID2;HMCN1;LOC102180421;LOC108633280;NLGN1
GO:0007158	neuron cell-cell adhesion	biological_process	biological adhesion	1	791	9	15877	0.368753	0.597125	2.23023	NLGN1
GO:0007159	leukocyte cell-cell adhesion	biological_process	biological adhesion	2	791	8	15877	0.0568335	0.324063	5.01802	CCL5;TNIP1
GO:0007160	cell-matrix adhesion	biological_process	biological adhesion	6	791	53	15877	0.0471989	0.30184	2.27231	ITGA10;ITGA6;ITGB4;NPNT;SORBS1;STRC
GO:0007162	negative regulation of cell adhesion	biological_process	biological adhesion|biological regulation|cellular process|negative regulation of biological process|regulation of biological process	4	791	25	15877	0.0335836	0.261206	3.21153	FAM65B;JAM2;PLXNC1;RND1
GO:0007163	establishment or maintenance of cell polarity	biological_process	cellular process	1	791	24	15877	0.706951	0.797823	0.836336	RHOH
GO:0007165	signal transduction	biological_process	biological regulation|cellular process|regulation of biological process|response to stimulus|signaling	35	791	441	15877	0.00450477	0.103251	1.59302	ARHGAP17;ARHGAP25;ARHGAP42;ARHGAP44;ARHGAP9;CD274;EPAS1;GABRA4;GABRB1;GREM1;IL18R1;IL1RL1;IRS2;JAK2;LOC102170232;LOC102180421;LOC102180455;LOC106503599;LOC108633280;LSP1;NFKB1;NOD1;NPR1;NR4A2;PDCD1LG2;PDE7B;PRKG2;RASSF4;SLC39A12;SOX9;SRGAP3;TNFRSF11B;TNFSF4;TRHDE;WNT5B
GO:0007166	cell surface receptor signaling pathway	biological_process	biological regulation|cellular process|regulation of biological process|response to stimulus|signaling	10	791	134	15877	0.13182	0.500059	1.49791	ADGRB2;ADGRL3;CALCRL;CD274;CD9;NPR1;PDCD1LG2;SEMA6A;TSPAN18;TSPAN2
GO:0007168	receptor guanylyl cyclase signaling pathway	biological_process	biological regulation|cellular process|regulation of biological process|response to stimulus|signaling	2	791	9	15877	0.0707131	0.356682	4.46046	NPPB;NPR1
GO:0007169	transmembrane receptor protein tyrosine kinase signaling pathway	biological_process	biological regulation|cellular process|regulation of biological process|response to stimulus|signaling	9	791	46	15877	0.000377555	0.0227411	3.92714	AHI1;BDNF;CD7;FGR;FYN;MTSS1;NGF;ROR1;SHC3
GO:0007173	epidermal growth factor receptor signaling pathway	biological_process	biological regulation|cellular process|regulation of biological process|response to stimulus|signaling	4	791	32	15877	0.0728448	0.361433	2.50901	EREG;LOC102169118;SHC3;SOX9
GO:0007175	negative regulation of epidermal growth factor-activated receptor activity	biological_process	biological regulation|cellular process|metabolic process|negative regulation of biological process|regulation of biological process|response to stimulus|signaling	1	791	9	15877	0.368753	0.597125	2.23023	GPRC5A
GO:0007179	transforming growth factor beta receptor signaling pathway	biological_process	biological regulation|cellular process|regulation of biological process|response to stimulus|signaling	3	791	53	15877	0.496007	0.669442	1.13615	FOS;HPGD;TGFB2
GO:0007186	G protein-coupled receptor signaling pathway	biological_process	biological regulation|cellular process|regulation of biological process|response to stimulus|signaling	14	791	387	15877	0.919803	0.951774	0.726121	ADGRB2;CCL20;CCL5;CHRM2;ENTPD2;GPR37;LOC102172438;LOC102175889;OXER1;PDE4B;RASGRF2;RGS16;RGS7BP;S1PR3
GO:0007187	G protein-coupled receptor signaling pathway, coupled to cyclic nucleotide second messenger	biological_process	biological regulation|cellular process|regulation of biological process|response to stimulus|signaling	2	791	26	15877	0.374243	0.60198	1.544	CHRM2;HTR2A
GO:0007188	adenylate cyclase-modulating G protein-coupled receptor signaling pathway	biological_process	biological regulation|cellular process|regulation of biological process|response to stimulus|signaling	1	791	37	15877	0.84939	0.901238	0.542488	CHRM2
GO:0007189	adenylate cyclase-activating G protein-coupled receptor signaling pathway	biological_process	biological regulation|cellular process|regulation of biological process|response to stimulus|signaling	3	791	82	15877	0.782315	0.855825	0.734344	ADGRB2;ADGRL3;ADM
GO:0007193	adenylate cyclase-inhibiting G protein-coupled receptor signaling pathway	biological_process	biological regulation|cellular process|regulation of biological process|response to stimulus|signaling	5	791	33	15877	0.0225788	0.231143	3.04122	GPR37;LPAR1;OXER1;S1PR1;S1PR3
GO:0007194	negative regulation of adenylate cyclase activity	biological_process	biological regulation|cellular process|metabolic process|negative regulation of biological process|regulation of biological process	1	791	15	15877	0.535555	0.690093	1.33814	LOC102190831
GO:0007197	adenylate cyclase-inhibiting G protein-coupled acetylcholine receptor signaling pathway	biological_process	biological regulation|cellular process|regulation of biological process|response to stimulus|signaling	1	791	5	15877	0.225513	0.576638	4.01441	CHRM2
GO:0007200	phospholipase C-activating G protein-coupled receptor signaling pathway	biological_process	biological regulation|cellular process|regulation of biological process|response to stimulus|signaling	2	791	31	15877	0.46168	0.645305	1.29497	ESR1;HTR2A
GO:0007202	activation of phospholipase C activity	biological_process	biological regulation	2	791	14	15877	0.152049	0.540201	2.86744	HTR2A;LPAR1
GO:0007204	positive regulation of cytosolic calcium ion concentration	biological_process	biological regulation|cellular process	8	791	84	15877	0.0575557	0.324063	1.91162	C1QTNF1;CACNA1C;ESR1;F2RL1;KNG1;PTGDR;S1PR3;SLC8A1
GO:0007205	protein kinase C-activating G protein-coupled receptor signaling pathway	biological_process	biological regulation|cellular process|regulation of biological process|response to stimulus|signaling	1	791	18	15877	0.601634	0.729168	1.11511	DGKB
GO:0007213	G protein-coupled acetylcholine receptor signaling pathway	biological_process	biological regulation|cellular process|regulation of biological process|response to stimulus|signaling	1	791	11	15877	0.43012	0.626906	1.82473	CHRM2
GO:0007214	gamma-aminobutyric acid signaling pathway	biological_process	biological regulation|cellular process|regulation of biological process|response to stimulus|signaling	3	791	19	15877	0.0658626	0.356682	3.16927	GABRA4;GABRB1;PLCL1
GO:0007215	glutamate receptor signaling pathway	biological_process	biological regulation|cellular process|regulation of biological process|response to stimulus|signaling	1	791	7	15877	0.300787	0.576638	2.86744	GRID2
GO:0007216	G protein-coupled glutamate receptor signaling pathway	biological_process	biological regulation|cellular process|regulation of biological process|response to stimulus|signaling	1	791	12	15877	0.458531	0.642639	1.67267	HOMER2
GO:0007218	neuropeptide signaling pathway	biological_process	biological regulation|cellular process|regulation of biological process|response to stimulus|signaling	6	791	73	15877	0.155598	0.551299	1.64976	GPR84;GRP;LOC102190831;LTB4R;MCHR1;QRFP
GO:0007219	Notch signaling pathway	biological_process	biological regulation|cellular process|regulation of biological process|response to stimulus|signaling	8	791	86	15877	0.0643646	0.356682	1.86717	APH1B;BHLHE41;DLL1;FAT4;HES1;HEY1;S1PR3;TMEM100
GO:0007223	Wnt signaling pathway, calcium modulating pathway	biological_process	biological regulation|cellular process|regulation of biological process|response to stimulus|signaling	1	791	15	15877	0.535555	0.690093	1.33814	FZD5
GO:0007224	smoothened signaling pathway	biological_process	biological regulation|cellular process|regulation of biological process|response to stimulus|signaling	1	791	52	15877	0.930179	0.957461	0.386001	PKD2L1
GO:0007229	integrin-mediated signaling pathway	biological_process	biological regulation|cellular process|regulation of biological process|response to stimulus|signaling	7	791	64	15877	0.0393193	0.283827	2.19538	C23H6orf25;FGR;ITGA10;ITGA6;ITGB4;ITGB8;LOC102169118
GO:0007249	I-kappaB kinase/NF-kappaB signaling	biological_process	biological regulation|cellular process|regulation of biological process|response to stimulus|signaling	4	791	24	15877	0.0293313	0.259906	3.34534	IRAK2;NFKBIA;RIPK2;TIFA
GO:0007250	activation of NF-kappaB-inducing kinase activity	biological_process	biological regulation|cellular process|metabolic process|positive regulation of biological process|regulation of biological process|response to stimulus|signaling	1	791	9	15877	0.368753	0.597125	2.23023	CHI3L1
GO:0007254	JNK cascade	biological_process	biological regulation|cellular process|metabolic process|regulation of biological process|response to stimulus|signaling	2	791	29	15877	0.427516	0.626906	1.38428	FGF14;NOD1
GO:0007257	activation of JUN kinase activity	biological_process	biological regulation|cellular process|metabolic process|positive regulation of biological process|regulation of biological process|response to stimulus|signaling	2	791	26	15877	0.374243	0.60198	1.544	LOC102191110;RIPK2
GO:0007260	tyrosine phosphorylation of STAT protein	biological_process	biological regulation|cellular process|metabolic process|regulation of biological process|response to stimulus|signaling	2	791	5	15877	0.0224173	0.231143	8.02882	JAK2;LIF
GO:0007264	small GTPase mediated signal transduction	biological_process	biological regulation|cellular process|regulation of biological process|response to stimulus|signaling	2	791	55	15877	0.766874	0.848443	0.729893	RASGRF2;RGL1
GO:0007265	Ras protein signal transduction	biological_process	biological regulation|cellular process|regulation of biological process|response to stimulus|signaling	3	791	36	15877	0.266074	0.576638	1.67267	JUN;PLK2;SHC3
GO:0007266	Rho protein signal transduction	biological_process	biological regulation|cellular process|regulation of biological process|response to stimulus|signaling	4	791	53	15877	0.27059	0.576638	1.51487	NGFR;PDPN;RHOH;RND1
GO:0007267	cell-cell signaling	biological_process	cellular process|signaling	7	791	73	15877	0.0707855	0.356682	1.92472	CCL5;EREG;FADS1;GREM1;PCSK5;TRHDE;WNT5B
GO:0007268	chemical synaptic transmission	biological_process	cellular process|signaling	11	791	154	15877	0.146479	0.537368	1.43372	CACNA1C;CACNA1G;CACNB4;CHRM2;FGF14;GABRA4;GABRB1;HTR2A;HTR4;SLC1A2;SLITRK5
GO:0007270	neuron-neuron synaptic transmission	biological_process	cellular process|signaling	1	791	5	15877	0.225513	0.576638	4.01441	TMOD2
GO:0007271	synaptic transmission, cholinergic	biological_process	cellular process|signaling	1	791	21	15877	0.658322	0.765628	0.955812	LYPD1
GO:0007275	multicellular organism development	biological_process	developmental process|multicellular organismal process	13	791	340	15877	0.870982	0.915892	0.767461	ADAMTS9;ASZ1;CATSPERB;CSRP2;FZD8;HOXA10;JPH2;LDB2;LOC102170232;LOC106503599;SCUBE2;SLC26A8;TNP2
GO:0007283	spermatogenesis	biological_process	multicellular organismal process|multi-organism process|reproduction|reproductive process	9	791	272	15877	0.929711	0.957461	0.664149	ASZ1;CATSPERB;CCDC136;HOXA10;LOC102187233;SEPT12;SOX9;TEX15;TNP2
GO:0007286	spermatid development	biological_process	cellular process|developmental process|multicellular organismal process|multi-organism process|reproduction|reproductive process	1	791	54	15877	0.936984	0.961486	0.371705	ZMYND15
GO:0007338	single fertilization	biological_process	multi-organism process|reproduction|reproductive process	4	791	57	15877	0.315859	0.581084	1.40857	CCDC136;HOXA10;IZUMO1;LHFPL2
GO:0007340	acrosome reaction	biological_process	multi-organism process|reproduction|reproductive process	1	791	14	15877	0.51118	0.6748	1.43372	TNP2
GO:0007341	penetration of zona pellucida	biological_process	multicellular organismal process|multi-organism process|reproduction|reproductive process	1	791	5	15877	0.225513	0.576638	4.01441	TNP2
GO:0007342	fusion of sperm to egg plasma membrane involved in single fertilization	biological_process	cellular component organization or biogenesis|cellular process|multicellular organismal process|multi-organism process|reproduction|reproductive process	2	791	11	15877	0.101218	0.418778	3.64947	CD9;IZUMO1
GO:0007346	regulation of mitotic cell cycle	biological_process	biological regulation|cellular process|regulation of biological process	1	791	18	15877	0.601634	0.729168	1.11511	SIK1
GO:0007368	determination of left/right symmetry	biological_process	developmental process|multicellular organismal process	2	791	46	15877	0.675296	0.776387	0.872698	DLL1;PCSK5
GO:0007369	gastrulation	biological_process	developmental process|multicellular organismal process	1	791	15	15877	0.535555	0.690093	1.33814	NR4A3
GO:0007389	pattern specification process	biological_process	developmental process|multicellular organismal process	1	791	37	15877	0.84939	0.901238	0.542488	NOG
GO:0007399	nervous system development	biological_process	developmental process|multicellular organismal process	12	791	171	15877	0.146327	0.537368	1.40857	ATOH8;CHRM2;FGF14;FOS;GLIS2;INSC;LSAMP;NLGN1;NRG1;SEMA6A;TMOD2;ZEB2
GO:0007409	axonogenesis	biological_process	cellular component organization or biogenesis|cellular process|developmental process|multicellular organismal process	6	791	55	15877	0.0549004	0.324063	2.18968	BRSK2;LOC102169118;NTNG2;SLITRK5;SLITRK6;SPTBN4
GO:0007411	axon guidance	biological_process	cellular component organization or biogenesis|cellular process|developmental process|locomotion|multicellular organismal process|response to stimulus	10	791	134	15877	0.13182	0.500059	1.49791	EMB;IRS2;LAMA2;NOG;NR4A3;SEMA3A;SEMA6A;SHC3;SLIT3;SPTBN4
GO:0007413	axonal fasciculation	biological_process	cellular component organization or biogenesis|cellular process|developmental process|multicellular organismal process	2	791	17	15877	0.206601	0.576638	2.36142	SEMA3A;TNFRSF21
GO:0007416	synapse assembly	biological_process	cellular component organization or biogenesis|cellular process|developmental process|multicellular organismal process	7	791	42	15877	0.00435224	0.100646	3.34534	ADGRL3;BDNF;CDH1;FZD5;NLGN1;PCLO;SLITRK6
GO:0007417	central nervous system development	biological_process	developmental process|multicellular organismal process	8	791	75	15877	0.0326731	0.259906	2.14102	AHI1;GABRA4;HAPLN1;ID3;NOG;SHC3;VCAN;XRCC4
GO:0007420	brain development	biological_process	developmental process|multicellular organismal process	8	791	137	15877	0.374436	0.60198	1.17209	ADGRL3;IRS2;NODAL;NOG;PFKFB3;S1PR1;SLC38A3;TSPAN2
GO:0007422	peripheral nervous system development	biological_process	developmental process|multicellular organismal process	3	791	17	15877	0.0497137	0.308773	3.54213	ADGRB2;BDNF;NGF
GO:0007435	salivary gland morphogenesis	biological_process	developmental process|multicellular organismal process	1	791	6	15877	0.264111	0.576638	3.34534	TGFB2
GO:0007492	endoderm development	biological_process	developmental process	2	791	16	15877	0.188144	0.576638	2.50901	NOG;PAX9
GO:0007507	heart development	biological_process	developmental process|multicellular organismal process	11	791	125	15877	0.0475105	0.303084	1.76634	ADM;CACNA1C;CXADR;HEY1;HOPX;HSPB7;ID3;ISL1;PCSK5;POPDC3;TGFB2
GO:0007517	muscle organ development	biological_process	developmental process|multicellular organismal process	2	791	56	15877	0.775525	0.853638	0.716859	ID3;LAMA2
GO:0007519	skeletal muscle tissue development	biological_process	developmental process|multicellular organismal process	2	791	30	15877	0.444745	0.642436	1.33814	POPDC3;TGFB2
GO:0007525	somatic muscle development	biological_process	developmental process	1	791	5	15877	0.225513	0.576638	4.01441	NKD1
GO:0007528	neuromuscular junction development	biological_process	cellular component organization or biogenesis|cellular process	1	791	23	15877	0.691563	0.788938	0.872698	CACNB4
GO:0007565	female pregnancy	biological_process	multicellular organismal process|multi-organism process|reproduction|reproductive process	4	791	38	15877	0.118991	0.462742	2.11285	ETS1;HPGD;SLC38A3;TGFB2
GO:0007566	embryo implantation	biological_process	developmental process|multicellular organismal process|multi-organism process|reproduction|reproductive process	3	791	23	15877	0.104186	0.424947	2.61809	ACOD1;LIF;PCSK5
GO:0007568	aging	biological_process	developmental process	5	791	43	15877	0.0612367	0.342555	2.33396	CDKN1C;NFKB2;PPP1R9A;SOD2;TGFB2
GO:0007584	response to nutrient	biological_process	response to stimulus	1	791	17	15877	0.580723	0.716225	1.18071	ACSL5
GO:0007585	respiratory gaseous exchange	biological_process	multicellular organismal process	1	791	15	15877	0.535555	0.690093	1.33814	SFTPC
GO:0007595	lactation	biological_process	biological regulation|developmental process|establishment of localization|localization|multicellular organismal process	1	791	18	15877	0.601634	0.729168	1.11511	SOCS2
GO:0007596	blood coagulation	biological_process	biological regulation|multicellular organismal process|response to stimulus	6	791	64	15877	0.0983946	0.418778	1.88176	C23H6orf25;EHD3;F2RL1;KNG1;PAPSS2;SERPINE2
GO:0007601	visual perception	biological_process	multicellular organismal process	5	791	117	15877	0.698968	0.796099	0.85778	DHRS3;EPAS1;HMCN1;RDH10;SLITRK6
GO:0007602	phototransduction	biological_process	biological regulation|cellular process|regulation of biological process|response to stimulus|signaling	1	791	19	15877	0.621503	0.740429	1.05642	ARRB1
GO:0007605	sensory perception of sound	biological_process	multicellular organismal process	8	791	103	15877	0.141474	0.521962	1.559	FAM65B;HOMER2;OTOF;PDZD7;ROR1;SLC52A3;SLITRK6;SPTBN4
GO:0007611	learning or memory	biological_process	multicellular organismal process	2	791	27	15877	0.392246	0.610106	1.48682	SHC3;TMOD2
GO:0007612	learning	biological_process	multicellular organismal process	1	791	39	15877	0.864057	0.911943	0.514668	PAK6
GO:0007613	memory	biological_process	multicellular organismal process	6	791	51	15877	0.0402052	0.283827	2.36142	BDNF;NGF;NOG;NRG1;PAK6;PLK2
GO:0007623	circadian rhythm	biological_process	rhythmic process	2	791	37	15877	0.556507	0.703146	1.08498	ID3;NFIL3
GO:0007625	grooming behavior	biological_process	NA	1	791	6	15877	0.264111	0.576638	3.34534	SLITRK5
GO:0007626	locomotory behavior	biological_process	NA	2	791	49	15877	0.70869	0.798394	0.819268	PAK6;QRFP
GO:0007628	adult walking behavior	biological_process	multicellular organismal process	2	791	22	15877	0.300374	0.576638	1.82473	CACNA1C;SPTBN4
GO:0008009	chemokine activity	molecular_function	binding|receptor regulator activity	10	791	31	15877	1.51846e-06	0.000262187	6.47486	CCL20;CCL5;CXCL12;CXCL16;CXCL8;LOC102175889;LOC102181582;LOC102182115;LOC102182395;LOC102182683
GO:0008013	beta-catenin binding	molecular_function	binding	5	791	52	15877	0.115785	0.458001	1.93001	CTNNA3;CXADR;NR4A2;PTPRU;RORA
GO:0008016	regulation of heart contraction	biological_process	biological regulation|multicellular organismal process|regulation of biological process	3	791	14	15877	0.0297098	0.259906	4.30116	CHRM2;HOPX;HSPB7
GO:0008017	microtubule binding	molecular_function	binding	7	791	190	15877	0.840827	0.897265	0.739497	CCDC88C;DNM1;GAS2;KIF21A;MAP1LC3B;S100A8;WHAMM
GO:0008021	synaptic vesicle	cellular_component	cell|cell part|organelle|synapse|synapse part	8	791	90	15877	0.0794241	0.385352	1.78418	BDNF;LGI3;MT3;NGF;PDE4B;RAB8B;RNF112;SNCAIP
GO:0008022	protein C-terminus binding	molecular_function	binding	5	791	120	15877	0.719869	0.809037	0.836336	DNM1;HSPB7;PPP1R9A;SH3GL2;XRCC4
GO:0008023	transcription elongation factor complex	cellular_component	cell|cell part|macromolecular complex|membrane-enclosed lumen|organelle|organelle part	1	791	17	15877	0.580723	0.716225	1.18071	EAF2
GO:0008028	monocarboxylic acid transmembrane transporter activity	molecular_function	transporter activity	3	791	12	15877	0.0193348	0.231143	5.01802	EMB;SLC16A3;SLC16A6
GO:0008045	motor neuron axon guidance	biological_process	cellular component organization or biogenesis|cellular process|developmental process|locomotion|multicellular organismal process|response to stimulus	2	791	11	15877	0.101218	0.418778	3.64947	CHN1;NOG
GO:0008061	chitin binding	molecular_function	binding	2	791	8	15877	0.0568335	0.324063	5.01802	CHI3L1;CHI3L2
GO:0008066	glutamate receptor activity	molecular_function	molecular transducer activity|receptor activity	1	791	13	15877	0.485528	0.65701	1.544	GRID2
GO:0008076	voltage-gated potassium channel complex	cellular_component	cell|cell part|macromolecular complex|membrane|membrane part	1	791	70	15877	0.972272	0.986947	0.286744	KCNB2
GO:0008083	growth factor activity	molecular_function	binding|receptor regulator activity	23	791	120	15877	2.17693e-08	8.05466e-06	3.84714	BDNF;BMP2;CSF2;CSF3;CXCL12;EREG;FGF14;GDF10;IL34;IL6;IL7;INHBB;LIF;LOC102182115;LOC102182395;LOC102182683;MACC1;NGF;NODAL;NOV;NRG1;OGN;TGFB2
GO:0008091	spectrin	cellular_component	cell|cell part|organelle|organelle part	1	791	8	15877	0.335638	0.581084	2.50901	SPTBN4
GO:0008092	cytoskeletal protein binding	molecular_function	binding	6	791	57	15877	0.0633174	0.351914	2.11285	CDH1;CDH18;EPB41L4B;FLNC;PKD2L1;SORBS1
GO:0008104	protein localization	biological_process	localization	1	791	44	15877	0.894782	0.932965	0.456183	CADM3
GO:0008106	alcohol dehydrogenase (NADP+) activity	molecular_function	catalytic activity	2	791	22	15877	0.300374	0.576638	1.82473	LOC102189109;LOC102190498
GO:0008134	transcription factor binding	molecular_function	binding	20	791	229	15877	0.0106687	0.179077	1.75302	APBB3;ARRB1;ATOH8;BHLHE41;CSDC2;CXXC5;EPAS1;FHL2;GCM1;HES1;HEY1;ID3;JUN;LOC102170232;LOC102173932;NAB1;NLRP3;PPARGC1A;RORA;SALL4
GO:0008138	protein tyrosine/serine/threonine phosphatase activity	molecular_function	catalytic activity	3	791	34	15877	0.238907	0.576638	1.77106	DUSP26;DUSP4;LOC102184634
GO:0008139	nuclear localization sequence binding	molecular_function	binding	1	791	21	15877	0.658322	0.765628	0.955812	NFKBIA
GO:0008140	cAMP response element binding protein binding	molecular_function	binding	1	791	5	15877	0.225513	0.576638	4.01441	SIK1
GO:0008142	oxysterol binding	molecular_function	binding	2	791	5	15877	0.0224173	0.231143	8.02882	RORA;RORC
GO:0008143	poly(A) binding	molecular_function	binding	1	791	20	15877	0.640383	0.752196	1.0036	RBMS3
GO:0008144	drug binding	molecular_function	binding	3	791	33	15877	0.225505	0.576638	1.82473	CHRM2;LOC102169149;MT3
GO:0008157	protein phosphatase 1 binding	molecular_function	binding	1	791	13	15877	0.485528	0.65701	1.544	PPP1R9A
GO:0008168	methyltransferase activity	molecular_function	catalytic activity	1	791	39	15877	0.864057	0.911943	0.514668	METTL21B
GO:0008190	eukaryotic initiation factor 4E binding	molecular_function	binding	1	791	7	15877	0.300787	0.576638	2.86744	EIF4EBP3
GO:0008191	metalloendopeptidase inhibitor activity	molecular_function	enzyme regulator activity	1	791	13	15877	0.485528	0.65701	1.544	NGF
GO:0008195	phosphatidate phosphatase activity	molecular_function	catalytic activity	2	791	12	15877	0.117595	0.458001	3.34534	LPIN1;PLPP3
GO:0008198	ferrous iron binding	molecular_function	binding	2	791	18	15877	0.225236	0.576638	2.23023	FTH1;HAAO
GO:0008199	ferric iron binding	molecular_function	binding	1	791	9	15877	0.368753	0.597125	2.23023	FTH1
GO:0008201	heparin binding	molecular_function	binding	17	791	122	15877	0.00011373	0.0090639	2.79693	ADAMTS3;ADAMTS5;C23H6orf25;CCDC80;CHRD;COL23A1;CRISPLD2;FGF14;LIPC;LIPI;LOC102181582;LOC102187742;NOV;POSTN;SERPINE2;THBS2;TNXB
GO:0008202	steroid metabolic process	biological_process	metabolic process	3	791	31	15877	0.199188	0.576638	1.94246	HSD11B1;LOC102189109;LOC102190498
GO:0008217	regulation of blood pressure	biological_process	biological regulation|multicellular organismal process	7	791	29	15877	0.000441766	0.0243441	4.84498	CACNA1C;DLL1;ERAP1;GUCY1A3;NPR1;NPR3;PTGS2
GO:0008219	cell death	biological_process	cellular process	2	791	25	15877	0.356025	0.597125	1.60576	SNCAIP;TGFB2
GO:0008233	peptidase activity	molecular_function	catalytic activity	7	791	56	15877	0.020577	0.231143	2.50901	ADAMTSL1;APH1B;FGL2;KDM8;LACTB;PCSK5;PM20D1
GO:0008235	metalloexopeptidase activity	molecular_function	catalytic activity	1	791	9	15877	0.368753	0.597125	2.23023	ERAP1
GO:0008236	serine-type peptidase activity	molecular_function	catalytic activity	1	791	36	15877	0.841475	0.897265	0.557557	C1R
GO:0008237	metallopeptidase activity	molecular_function	catalytic activity	3	791	56	15877	0.533298	0.690093	1.07529	ADAMTS5;ADAMTS7;ADAMTS9
GO:0008239	dipeptidyl-peptidase activity	molecular_function	catalytic activity	1	791	12	15877	0.458531	0.642639	1.67267	DPP4
GO:0008266	poly(U) RNA binding	molecular_function	binding	1	791	23	15877	0.691563	0.788938	0.872698	RBMS3
GO:0008270	zinc ion binding	molecular_function	binding	32	791	648	15877	0.547512	0.702355	0.991213	ADAMTS3;ADAMTS5;ADAMTS9;CA12;CDA;CXXC5;ENPP1;ENPP3;ERAP1;ERAP2;ESR1;GCM1;IFIH1;LMCD1;LOC102170446;LOC106502965;LOC108633902;MARCH3;MMP1;MT3;NR4A2;NR4A3;PGLYRP2;RORA;RORC;S100A8;TLL1;TNFAIP3;TNP2;TRHDE;TRIM15;TRIM16
GO:0008271	secondary active sulfate transmembrane transporter activity	molecular_function	transporter activity	2	791	10	15877	0.0855512	0.385352	4.01441	SLC26A8;SLC26A9
GO:0008277	regulation of G protein-coupled receptor signaling pathway	biological_process	biological regulation|cellular process|regulation of biological process|response to stimulus|signaling	3	791	33	15877	0.225505	0.576638	1.82473	HOMER2;KCTD12;RGS2
GO:0008283	cell proliferation	biological_process	NA	6	791	188	15877	0.911745	0.946081	0.640598	BHLHE41;IRS2;LOC102173932;SRA1;THPO;UHRF2
GO:0008284	positive regulation of cell proliferation	biological_process	biological regulation|cellular process|positive regulation of biological process|regulation of biological process	25	791	311	15877	0.0128066	0.19831	1.61351	ADM;CSF2;CSF3;DLL1;DPP4;EREG;ETS1;GREM1;IL34;IRS2;ISL1;LIF;LOC102180421;LOC108633280;MVD;NCCRP1;NOG;NRG1;PTGFR;S1PR1;S1PR3;SOX9;TGFB2;THPO;TNFSF4
GO:0008285	negative regulation of cell proliferation	biological_process	biological regulation|cellular process|negative regulation of biological process|regulation of biological process	20	791	210	15877	0.00419361	0.0978509	1.91162	CD9;DLL1;DPT;EREG;FTH1;FZD5;IRF1;KANK2;KIAA1024;LIF;NFIB;P3H2;PDPN;PTGES;PTPRU;SERPINE2;SH3BP4;SLIT3;TGFB2;ZBTB7C
GO:0008286	insulin receptor signaling pathway	biological_process	biological regulation|cellular process|regulation of biological process|response to stimulus|signaling	2	791	38	15877	0.571114	0.716225	1.05642	IRS2;SORBS1
GO:0008289	lipid binding	molecular_function	binding	11	791	146	15877	0.112535	0.45756	1.51228	BPIFB1;CADPS2;EPN3;FABP5;FZD5;LOC102170588;LOC102170691;OSBPL3;S1PR3;SCUBE2;SH3GL2
GO:0008299	isoprenoid biosynthetic process	biological_process	cellular process|metabolic process	1	791	7	15877	0.300787	0.576638	2.86744	MVD
GO:0008305	integrin complex	cellular_component	cell|cell part|macromolecular complex|membrane|membrane part	3	791	19	15877	0.0658626	0.356682	3.16927	ITGA10;ITGB4;ITGB8
GO:0008307	structural constituent of muscle	molecular_function	structural molecule activity	1	791	27	15877	0.748667	0.832246	0.74341	MYBPH
GO:0008329	signaling pattern recognition receptor activity	molecular_function	molecular transducer activity|receptor activity	1	791	7	15877	0.300787	0.576638	2.86744	TLR9
GO:0008331	high voltage-gated calcium channel activity	molecular_function	transporter activity	2	791	8	15877	0.0568335	0.324063	5.01802	CACNA1C;CACNB4
GO:0008344	adult locomotory behavior	biological_process	multicellular organismal process	3	791	39	15877	0.307403	0.581084	1.544	FGF14;NR4A2;SLITRK6
GO:0008347	glial cell migration	biological_process	cellular process|developmental process|localization|locomotion|multicellular organismal process	1	791	6	15877	0.264111	0.576638	3.34534	TGFB2
GO:0008360	regulation of cell shape	biological_process	biological regulation|cellular component organization or biogenesis|cellular process|developmental process|regulation of biological process	11	791	109	15877	0.0198869	0.231143	2.02562	DMTN;FGR;FYN;GAS2;LOC102175889;LOC102187742;LPAR1;PDPN;PLXNC1;RHOH;RND1
GO:0008373	sialyltransferase activity	molecular_function	catalytic activity	1	791	6	15877	0.264111	0.576638	3.34534	ST8SIA5
GO:0008375	acetylglucosaminyltransferase activity	molecular_function	catalytic activity	1	791	11	15877	0.43012	0.626906	1.82473	LFNG
GO:0008376	acetylgalactosaminyltransferase activity	molecular_function	catalytic activity	1	791	7	15877	0.300787	0.576638	2.86744	CSGALNACT1
GO:0008381	mechanosensitive ion channel activity	molecular_function	transporter activity	1	791	8	15877	0.335638	0.581084	2.50901	PIEZO2
GO:0008406	gonad development	biological_process	developmental process|multicellular organismal process|reproduction|reproductive process	1	791	6	15877	0.264111	0.576638	3.34534	RDH10
GO:0008514	organic anion transmembrane transporter activity	molecular_function	transporter activity	1	791	7	15877	0.300787	0.576638	2.86744	SLCO1A2
GO:0008528	G protein-coupled peptide receptor activity	molecular_function	molecular transducer activity|receptor activity	5	791	33	15877	0.0225788	0.231143	3.04122	GPR37;GPR84;LOC102190831;LTB4R;NPR1
GO:0008542	visual learning	biological_process	multicellular organismal process|response to stimulus	2	791	26	15877	0.374243	0.60198	1.544	CACNA1C;NOG
GO:0008543	fibroblast growth factor receptor signaling pathway	biological_process	biological regulation|cellular process|regulation of biological process|response to stimulus|signaling	1	791	46	15877	0.905033	0.941002	0.436349	FAT4
GO:0008544	epidermis development	biological_process	developmental process	2	791	36	15877	0.54155	0.695741	1.11511	LAMA3;SATB1
GO:0008584	male gonad development	biological_process	developmental process|multicellular organismal process|reproduction|reproductive process	1	791	43	15877	0.889249	0.929442	0.466792	HOXA10
GO:0008589	regulation of smoothened signaling pathway	biological_process	biological regulation|cellular process|regulation of biological process|response to stimulus|signaling	2	791	17	15877	0.206601	0.576638	2.36142	GAS1;RORA
GO:0008593	regulation of Notch signaling pathway	biological_process	biological regulation|cellular process|regulation of biological process|response to stimulus|signaling	3	791	9	15877	0.00825495	0.144462	6.69069	GAS2;LFNG;POSTN
GO:0008608	attachment of spindle microtubules to kinetochore	biological_process	cellular process	1	791	8	15877	0.335638	0.581084	2.50901	LOC106503109
GO:0008625	extrinsic apoptotic signaling pathway via death domain receptors	biological_process	biological regulation|cellular process|regulation of biological process|response to stimulus|signaling	2	791	16	15877	0.188144	0.576638	2.50901	LOC102183480;NGF
GO:0008637	apoptotic mitochondrial changes	biological_process	cellular component organization or biogenesis|cellular process	1	791	12	15877	0.458531	0.642639	1.67267	IFIT2
GO:0008643	carbohydrate transport	biological_process	establishment of localization|localization	1	791	18	15877	0.601634	0.729168	1.11511	SLC37A2
GO:0008645	hexose transmembrane transport	biological_process	establishment of localization|localization	2	791	9	15877	0.0707131	0.356682	4.46046	SLC2A12;SLC2A6
GO:0008654	phospholipid biosynthetic process	biological_process	cellular process|metabolic process	3	791	28	15877	0.161303	0.565324	2.15058	ACSL5;FADS1;LOC102174470
GO:0008656	cysteine-type endopeptidase activator activity involved in apoptotic process	molecular_function	enzyme regulator activity	1	791	8	15877	0.335638	0.581084	2.50901	NOD1
GO:0008889	glycerophosphodiester phosphodiesterase activity	molecular_function	catalytic activity	2	791	7	15877	0.0440534	0.283827	5.73487	GDPD5;LOC102183296
GO:0008970	phospholipase A1 activity	molecular_function	catalytic activity	1	791	13	15877	0.485528	0.65701	1.544	LOC102174470
GO:0009055	electron transfer activity	molecular_function	catalytic activity	2	791	33	15877	0.494618	0.667914	1.21649	DHRS3;GLDC
GO:0009058	biosynthetic process	biological_process	metabolic process	1	791	13	15877	0.485528	0.65701	1.544	AADAT
GO:0009062	fatty acid catabolic process	biological_process	cellular process|metabolic process	1	791	7	15877	0.300787	0.576638	2.86744	LPIN1
GO:0009142	nucleoside triphosphate biosynthetic process	biological_process	cellular process|metabolic process	2	791	9	15877	0.0707131	0.356682	4.46046	AK4;CMPK2
GO:0009143	nucleoside triphosphate catabolic process	biological_process	cellular process|metabolic process	2	791	6	15877	0.032526	0.259906	6.69069	ENPP1;ENPP3
GO:0009253	peptidoglycan catabolic process	biological_process	metabolic process	1	791	6	15877	0.264111	0.576638	3.34534	PGLYRP2
GO:0009267	cellular response to starvation	biological_process	cellular process|response to stimulus	3	791	37	15877	0.279795	0.576638	1.62746	CADPS2;FADS1;INHBB
GO:0009306	protein secretion	biological_process	cellular process|establishment of localization|localization	1	791	30	15877	0.784451	0.855825	0.669069	RAB8B
GO:0009314	response to radiation	biological_process	response to stimulus	2	791	10	15877	0.0855512	0.385352	4.01441	JUN;TGFB2
GO:0009409	response to cold	biological_process	response to stimulus	2	791	23	15877	0.319059	0.581084	1.7454	LOC102179380;TGFB2
GO:0009435	NAD biosynthetic process	biological_process	cellular process|metabolic process	1	791	10	15877	0.40022	0.610106	2.00721	HAAO
GO:0009566	fertilization	biological_process	multi-organism process|reproduction|reproductive process	1	791	32	15877	0.805433	0.872833	0.627252	SPTBN4
GO:0009611	response to wounding	biological_process	response to stimulus	5	791	36	15877	0.031764	0.259906	2.78779	ETS1;INHBB;ITGB4;SLC1A2;TGFB2
GO:0009612	response to mechanical stimulus	biological_process	response to stimulus	8	791	35	15877	0.000259602	0.0191089	4.5879	BDKRB1;CHI3L1;ENPP1;ETS1;JUN;PIEZO2;POSTN;PPL
GO:0009615	response to virus	biological_process	multi-organism process|response to stimulus	9	791	52	15877	0.000965475	0.046307	3.47401	CCL5;CHRM2;FGR;IFIH1;IFIT2;IRAK3;LOC102186893;RSAD2;TNFSF4
GO:0009617	response to bacterium	biological_process	multi-organism process|response to stimulus	14	791	58	15877	6.78147e-07	0.000125457	4.84498	ADAMTS9;CCDC80;CD14;DGKB;ERAP1;FKBP5;HERC6;HMCN1;LOC102174264;LOC102174470;LOC102186893;LY6G6C;NFIB;OCIAD2
GO:0009636	response to toxic substance	biological_process	response to stimulus	1	791	34	15877	0.824375	0.884112	0.590355	CCL5
GO:0009653	anatomical structure morphogenesis	biological_process	developmental process	3	791	54	15877	0.508607	0.6748	1.11511	EREG;GCM1;S1PR3
GO:0009725	response to hormone	biological_process	response to stimulus	1	791	18	15877	0.601634	0.729168	1.11511	FHL2
GO:0009744	response to sucrose	biological_process	response to stimulus	1	791	6	15877	0.264111	0.576638	3.34534	ACSL5
GO:0009749	response to glucose	biological_process	response to stimulus	2	791	37	15877	0.556507	0.703146	1.08498	ACSL5;IRS2
GO:0009755	hormone-mediated signaling pathway	biological_process	biological regulation|cellular process|regulation of biological process|response to stimulus|signaling	1	791	27	15877	0.748667	0.832246	0.74341	LOC102169118
GO:0009791	post-embryonic development	biological_process	developmental process|multicellular organismal process	2	791	40	15877	0.59927	0.729168	1.0036	LOC102179380;NR4A2
GO:0009880	embryonic pattern specification	biological_process	developmental process|multicellular organismal process	1	791	14	15877	0.51118	0.6748	1.43372	NODAL
GO:0009887	animal organ morphogenesis	biological_process	developmental process|multicellular organismal process	8	791	51	15877	0.00347921	0.0948543	3.14856	BHLHE41;EREG;LOC102170232;PAX9;SEMA6A;SLIT3;TMEM176B;WNT5B
GO:0009897	external side of plasma membrane	cellular_component	cell|cell part|membrane|membrane part	17	791	161	15877	0.0028005	0.0850308	2.11941	CD14;CD274;CD40;CD44;CXCL12;ENOX1;ENPP3;HHLA2;IL1RL1;ITGA6;LEPR;LOC102183943;LY6G6C;NLGN1;PDCD1LG2;S1PR1;STAB2
GO:0009898	cytoplasmic side of plasma membrane	cellular_component	cell|cell part|membrane|membrane part	1	791	26	15877	0.735467	0.82106	0.772002	CACNB4
GO:0009922	fatty acid elongase activity	molecular_function	catalytic activity	1	791	8	15877	0.335638	0.581084	2.50901	ELOVL3
GO:0009925	basal plasma membrane	cellular_component	cell|cell part|membrane|membrane part	1	791	22	15877	0.675367	0.776387	0.912366	ITGA6
GO:0009952	anterior/posterior pattern specification	biological_process	developmental process|multicellular organismal process	2	791	70	15877	0.870034	0.915892	0.573487	HOXA10;PCSK5
GO:0009953	dorsal/ventral pattern formation	biological_process	developmental process|multicellular organismal process	1	791	30	15877	0.784451	0.855825	0.669069	NOG
GO:0009954	proximal/distal pattern formation	biological_process	developmental process|multicellular organismal process	4	791	20	15877	0.0156425	0.213231	4.01441	DLL1;GREM1;HOXA10;LOC102187233
GO:0009968	negative regulation of signal transduction	biological_process	biological regulation|cellular process|negative regulation of biological process|regulation of biological process|response to stimulus|signaling	5	791	64	15877	0.213259	0.576638	1.56813	C23H6orf25;RGS16;RGS22;RGS7BP;ROR1
GO:0009986	cell surface	cellular_component	cell|cell part	46	791	382	15877	2.61558e-08	8.46793e-06	2.41705	ADAMTS7;ADAMTS9;BACE2;CACNA1C;CD14;CD274;CD44;CDH1;CDH18;COL23A1;DPP4;ENPP1;FGL2;FZD5;GREM1;IGSF3;ITGA6;ITGB4;ITGB8;LOC102180421;LOC102183650;LOC102185892;LOC108633280;LPAR1;MELTF;NGFR;NLGN1;PDCD1LG2;PKD2L1;PLAU;ROR1;RTP4;SCUBE2;SDC4;SEMA6D;SLAMF8;SLC1A2;SLC26A9;SLC46A2;SLC9A3;SLITRK6;STRC;TGFB2;TNFSF4;WNT5B;WNT6
GO:0010001	glial cell differentiation	biological_process	cellular process|developmental process|multicellular organismal process	1	791	11	15877	0.43012	0.626906	1.82473	NFIB
GO:0010008	endosome membrane	cellular_component	cell|cell part|membrane|organelle|organelle part	6	791	140	15877	0.703687	0.797823	0.860231	EHD3;NCF4;PARM1;STEAP1;TLR3;ZNRF2
GO:0010033	response to organic substance	biological_process	response to stimulus	1	791	17	15877	0.580723	0.716225	1.18071	JUN
GO:0010043	response to zinc ion	biological_process	response to stimulus	1	791	12	15877	0.458531	0.642639	1.67267	HAAO
GO:0010165	response to X-ray	biological_process	response to stimulus	1	791	8	15877	0.335638	0.581084	2.50901	XRCC4
GO:0010212	response to ionizing radiation	biological_process	response to stimulus	1	791	29	15877	0.773128	0.852448	0.69214	XRCC4
GO:0010216	maintenance of DNA methylation	biological_process	cellular process|metabolic process	1	791	5	15877	0.225513	0.576638	4.01441	UHRF2
GO:0010243	response to organonitrogen compound	biological_process	response to stimulus	1	791	7	15877	0.300787	0.576638	2.86744	TGFB2
GO:0010259	multicellular organism aging	biological_process	developmental process|multicellular organismal process	1	791	10	15877	0.40022	0.610106	2.00721	SLC1A2
GO:0010314	phosphatidylinositol-5-phosphate binding	molecular_function	binding	1	791	13	15877	0.485528	0.65701	1.544	JPH2
GO:0010332	response to gamma radiation	biological_process	response to stimulus	1	791	9	15877	0.368753	0.597125	2.23023	XRCC4
GO:0010459	negative regulation of heart rate	biological_process	biological regulation|multicellular organismal process|negative regulation of biological process|regulation of biological process	1	791	6	15877	0.264111	0.576638	3.34534	SPTBN4
GO:0010460	positive regulation of heart rate	biological_process	biological regulation|multicellular organismal process|positive regulation of biological process|regulation of biological process	1	791	12	15877	0.458531	0.642639	1.67267	ADM
GO:0010468	regulation of gene expression	biological_process	biological regulation|metabolic process|regulation of biological process	1	791	90	15877	0.990075	0.99778	0.223023	NOV
GO:0010469	regulation of signaling receptor activity	biological_process	biological regulation|cellular process|regulation of biological process|response to stimulus|signaling	1	791	9	15877	0.368753	0.597125	2.23023	PLAU
GO:0010470	regulation of gastrulation	biological_process	biological regulation|developmental process|multicellular organismal process|regulation of biological process	1	791	8	15877	0.335638	0.581084	2.50901	NODAL
GO:0010498	proteasomal protein catabolic process	biological_process	cellular process|metabolic process	3	791	27	15877	0.149204	0.540201	2.23023	PSMB10;PSMB8;PSMB9
GO:0010499	proteasomal ubiquitin-independent protein catabolic process	biological_process	cellular process|metabolic process	3	791	21	15877	0.0840827	0.385352	2.86744	PSMB10;PSMB8;PSMB9
GO:0010506	regulation of autophagy	biological_process	biological regulation|cellular process|metabolic process|regulation of biological process	3	791	42	15877	0.348938	0.597125	1.43372	C28H10orf10;LOC102173932;SOGA3
GO:0010507	negative regulation of autophagy	biological_process	biological regulation|cellular process|metabolic process|negative regulation of biological process|regulation of biological process	3	791	22	15877	0.0939115	0.41017	2.7371	BMF;LEPR;MT3
GO:0010508	positive regulation of autophagy	biological_process	biological regulation|cellular process|metabolic process|positive regulation of biological process|regulation of biological process	4	791	24	15877	0.0293313	0.259906	3.34534	PLK2;SH3BP4;SVIP;ZC3H12A
GO:0010569	regulation of double-strand break repair via homologous recombination	biological_process	biological regulation|cellular process|metabolic process|regulation of biological process|response to stimulus	1	791	15	15877	0.535555	0.690093	1.33814	TEX15
GO:0010575	positive regulation of vascular endothelial growth factor production	biological_process	biological regulation|multicellular organismal process|positive regulation of biological process|regulation of biological process	4	791	11	15877	0.00152268	0.0588619	7.29893	CCBE1;ISL1;NODAL;RORA
GO:0010591	regulation of lamellipodium assembly	biological_process	biological regulation|cellular component organization or biogenesis|cellular process|regulation of biological process	1	791	6	15877	0.264111	0.576638	3.34534	DMTN
GO:0010595	positive regulation of endothelial cell migration	biological_process	biological regulation|cellular process|localization|locomotion|multicellular organismal process|positive regulation of biological process|regulation of biological process	3	791	28	15877	0.161303	0.565324	2.15058	ATOH8;ETS1;ZC3H12A
GO:0010596	negative regulation of endothelial cell migration	biological_process	biological regulation|cellular process|localization|locomotion|multicellular organismal process|negative regulation of biological process|regulation of biological process	1	791	12	15877	0.458531	0.642639	1.67267	ADAMTS9
GO:0010613	positive regulation of cardiac muscle hypertrophy	biological_process	biological regulation|multicellular organismal process|positive regulation of biological process|regulation of biological process|response to stimulus	1	791	13	15877	0.485528	0.65701	1.544	NR4A3
GO:0010628	positive regulation of gene expression	biological_process	biological regulation|metabolic process|positive regulation of biological process|regulation of biological process	17	791	173	15877	0.00582853	0.117022	1.9724	ATOH8;C1QTNF1;C3H1orf226;CD44;CSF2;EPB41L4B;ITGB8;LOC102170232;LOC102187233;MT3;NFIL3;NGF;NOG;PTGFR;RBMS3;SLC26A9;WNT6
GO:0010629	negative regulation of gene expression	biological_process	biological regulation|metabolic process|negative regulation of biological process|regulation of biological process	14	791	134	15877	0.00695874	0.131503	2.09708	ATOH8;FYN;ITGB8;LOC102174020;LOC102177379;LOC102184095;LOC108638471;LOC108638532;NOCT;NOG;PARP14;RBMS3;SLIT3;STC2
GO:0010633	negative regulation of epithelial cell migration	biological_process	biological regulation|cellular process|localization|locomotion|multicellular organismal process|negative regulation of biological process|regulation of biological process	1	791	14	15877	0.51118	0.6748	1.43372	SEMA3A
GO:0010634	positive regulation of epithelial cell migration	biological_process	biological regulation|cellular process|localization|locomotion|multicellular organismal process|positive regulation of biological process|regulation of biological process	2	791	20	15877	0.262793	0.576638	2.00721	SOX9;TGFB2
GO:0010669	epithelial structure maintenance	biological_process	biological regulation|multicellular organismal process	2	791	5	15877	0.0224173	0.231143	8.02882	CXADR;LDB2
GO:0010717	regulation of epithelial to mesenchymal transition	biological_process	biological regulation|cellular process|developmental process|multicellular organismal process|regulation of biological process	1	791	10	15877	0.40022	0.610106	2.00721	GREM1
GO:0010718	positive regulation of epithelial to mesenchymal transition	biological_process	biological regulation|cellular process|developmental process|multicellular organismal process|positive regulation of biological process|regulation of biological process	3	791	25	15877	0.125965	0.481905	2.40865	PDPN;RGCC;TGFB2
GO:0010744	positive regulation of macrophage derived foam cell differentiation	biological_process	biological regulation|cellular process|developmental process|positive regulation of biological process|regulation of biological process	1	791	8	15877	0.335638	0.581084	2.50901	CSF2
GO:0010745	negative regulation of macrophage derived foam cell differentiation	biological_process	biological regulation|cellular process|developmental process|negative regulation of biological process|regulation of biological process	1	791	5	15877	0.225513	0.576638	4.01441	NFKBIA
GO:0010756	positive regulation of plasminogen activation	biological_process	biological regulation|cellular process|metabolic process|positive regulation of biological process|regulation of biological process	1	791	5	15877	0.225513	0.576638	4.01441	MELTF
GO:0010759	positive regulation of macrophage chemotaxis	biological_process	biological regulation|cellular process|immune system process|localization|locomotion|positive regulation of biological process|regulation of biological process|response to stimulus	1	791	11	15877	0.43012	0.626906	1.82473	CCL5
GO:0010760	negative regulation of macrophage chemotaxis	biological_process	biological regulation|cellular process|immune system process|localization|locomotion|negative regulation of biological process|regulation of biological process|response to stimulus	2	791	7	15877	0.0440534	0.283827	5.73487	LOC102182927;SLAMF8
GO:0010761	fibroblast migration	biological_process	cellular process|localization|locomotion	1	791	5	15877	0.225513	0.576638	4.01441	NOV
GO:0010762	regulation of fibroblast migration	biological_process	biological regulation|cellular process|localization|locomotion|regulation of biological process	1	791	8	15877	0.335638	0.581084	2.50901	SDC4
GO:0010763	positive regulation of fibroblast migration	biological_process	biological regulation|cellular process|localization|locomotion|positive regulation of biological process|regulation of biological process	1	791	6	15877	0.264111	0.576638	3.34534	DMTN
GO:0010765	positive regulation of sodium ion transport	biological_process	biological regulation|establishment of localization|localization|positive regulation of biological process|regulation of biological process	2	791	11	15877	0.101218	0.418778	3.64947	FGF14;GPD1L
GO:0010800	positive regulation of peptidyl-threonine phosphorylation	biological_process	biological regulation|cellular process|metabolic process|positive regulation of biological process|regulation of biological process	2	791	18	15877	0.225236	0.576638	2.23023	CHI3L1;RIPK2
GO:0010801	negative regulation of peptidyl-threonine phosphorylation	biological_process	biological regulation|cellular process|metabolic process|negative regulation of biological process|regulation of biological process	1	791	13	15877	0.485528	0.65701	1.544	DMTN
GO:0010811	positive regulation of cell-substrate adhesion	biological_process	biological adhesion|biological regulation|positive regulation of biological process|regulation of biological process	5	791	33	15877	0.0225788	0.231143	3.04122	CCDC80;FBLN2;ITGA6;JAK2;NPNT
GO:0010812	negative regulation of cell-substrate adhesion	biological_process	biological adhesion|biological regulation|cellular process|negative regulation of biological process|regulation of biological process	1	791	9	15877	0.368753	0.597125	2.23023	DMTN
GO:0010818	T cell chemotaxis	biological_process	cellular process|immune system process|localization|locomotion|response to stimulus	1	791	10	15877	0.40022	0.610106	2.00721	CXCL16
GO:0010820	positive regulation of T cell chemotaxis	biological_process	biological regulation|cellular process|immune system process|localization|locomotion|positive regulation of biological process|regulation of biological process|response to stimulus	1	791	8	15877	0.335638	0.581084	2.50901	CCL5
GO:0010828	positive regulation of glucose transmembrane transport	biological_process	biological regulation|establishment of localization|localization|positive regulation of biological process|regulation of biological process	2	791	5	15877	0.0224173	0.231143	8.02882	C3;NR4A3
GO:0010830	regulation of myotube differentiation	biological_process	biological regulation|cellular process|developmental process|regulation of biological process	1	791	5	15877	0.225513	0.576638	4.01441	SIK1
GO:0010832	negative regulation of myotube differentiation	biological_process	biological regulation|cellular process|developmental process|negative regulation of biological process|regulation of biological process	2	791	7	15877	0.0440534	0.283827	5.73487	BHLHE41;NOV
GO:0010839	negative regulation of keratinocyte proliferation	biological_process	biological regulation|cellular process|negative regulation of biological process|regulation of biological process	1	791	7	15877	0.300787	0.576638	2.86744	KLF9
GO:0010842	retina layer formation	biological_process	developmental process|multicellular organismal process	1	791	16	15877	0.558716	0.703146	1.2545	AHI1
GO:0010862	positive regulation of pathway-restricted SMAD protein phosphorylation	biological_process	biological regulation|cellular process|metabolic process|positive regulation of biological process|regulation of biological process|response to stimulus|signaling	5	791	28	15877	0.0114617	0.183246	3.5843	BMP2;GDF10;INHBB;NODAL;TGFB2
GO:0010863	positive regulation of phospholipase C activity	biological_process	biological regulation	1	791	5	15877	0.225513	0.576638	4.01441	ESR1
GO:0010867	positive regulation of triglyceride biosynthetic process	biological_process	biological regulation|cellular process|metabolic process|positive regulation of biological process|regulation of biological process	1	791	8	15877	0.335638	0.581084	2.50901	ACSL5
GO:0010875	positive regulation of cholesterol efflux	biological_process	biological regulation|establishment of localization|localization|positive regulation of biological process|regulation of biological process	1	791	7	15877	0.300787	0.576638	2.86744	NFKBIA
GO:0010881	regulation of cardiac muscle contraction by regulation of the release of sequestered calcium ion	biological_process	biological regulation|cellular process|establishment of localization|localization|multicellular organismal process|negative regulation of biological process|regulation of biological process|response to stimulus|signaling	1	791	6	15877	0.264111	0.576638	3.34534	CACNA1C
GO:0010884	positive regulation of lipid storage	biological_process	biological regulation|localization|positive regulation of biological process|regulation of biological process	2	791	7	15877	0.0440534	0.283827	5.73487	C3;ZC3H12A
GO:0010906	regulation of glucose metabolic process	biological_process	biological regulation|cellular process|metabolic process|regulation of biological process	5	791	17	15877	0.00113561	0.0477147	5.90355	C1QTNF1;IGFBP3;LCMT1;RORA;RORC
GO:0010907	positive regulation of glucose metabolic process	biological_process	biological regulation|cellular process|metabolic process|positive regulation of biological process|regulation of biological process	1	791	7	15877	0.300787	0.576638	2.86744	IRS2
GO:0010923	negative regulation of phosphatase activity	biological_process	biological regulation|cellular process|metabolic process|negative regulation of biological process|regulation of biological process	1	791	45	15877	0.900039	0.937098	0.446046	TSKS
GO:0010942	positive regulation of cell death	biological_process	biological regulation|cellular process|positive regulation of biological process|regulation of biological process	2	791	20	15877	0.262793	0.576638	2.00721	MT3;ZC3H12A
GO:0010944	negative regulation of transcription by competitive promoter binding	biological_process	biological regulation|cellular process|metabolic process|negative regulation of biological process|regulation of biological process	1	791	8	15877	0.335638	0.581084	2.50901	BHLHE41
GO:0010951	negative regulation of endopeptidase activity	biological_process	biological regulation|cellular process|metabolic process|negative regulation of biological process|regulation of biological process	6	791	46	15877	0.0257177	0.24854	2.61809	KNG1;LOC102170373;LOC102181552;LOC102181826;LOC102186111;SERPINE2
GO:0010954	positive regulation of protein processing	biological_process	biological regulation|cellular process|metabolic process|positive regulation of biological process|regulation of biological process	2	791	12	15877	0.117595	0.458001	3.34534	CCBE1;TNP2
GO:0010955	negative regulation of protein processing	biological_process	biological regulation|cellular process|metabolic process|negative regulation of biological process|regulation of biological process	2	791	6	15877	0.032526	0.259906	6.69069	GAS1;SERPINE2
GO:0010975	regulation of neuron projection development	biological_process	biological regulation|cellular component organization or biogenesis|cellular process|developmental process|multicellular organismal process|regulation of biological process	3	791	15	15877	0.0357947	0.26564	4.01441	BRSK2;GRID2;SLC39A12
GO:0010976	positive regulation of neuron projection development	biological_process	biological regulation|cellular component organization or biogenesis|cellular process|developmental process|multicellular organismal process|positive regulation of biological process|regulation of biological process	4	791	68	15877	0.441288	0.641379	1.18071	FAM150A;FYN;LRRC7;NRG1
GO:0010977	negative regulation of neuron projection development	biological_process	biological regulation|cellular component organization or biogenesis|cellular process|developmental process|multicellular organismal process|negative regulation of biological process|regulation of biological process	2	791	47	15877	0.686761	0.78704	0.85413	KIAA1024;LPAR1
GO:0010997	anaphase-promoting complex binding	molecular_function	binding	1	791	6	15877	0.264111	0.576638	3.34534	CDC20B
GO:0012505	endomembrane system	cellular_component	cell|cell part	5	791	59	15877	0.169768	0.573914	1.70102	DMTN;JAK2;MAP1LC3B;PDCD1LG2;SLC2A12
GO:0014002	astrocyte development	biological_process	cellular process|developmental process|multicellular organismal process	5	791	11	15877	0.000108886	0.0090639	9.12366	DLL1;MT3;ROR1;S100A8;TSPAN2
GO:0014032	neural crest cell development	biological_process	cellular process|developmental process|multicellular organismal process	1	791	14	15877	0.51118	0.6748	1.43372	RDH10
GO:0014047	glutamate secretion	biological_process	cellular process|establishment of localization|localization	1	791	7	15877	0.300787	0.576638	2.86744	SLC1A2
GO:0014059	regulation of dopamine secretion	biological_process	biological regulation|cellular process|establishment of localization|localization|regulation of biological process	1	791	19	15877	0.621503	0.740429	1.05642	SYT1
GO:0014065	phosphatidylinositol 3-kinase signaling	biological_process	biological regulation|cellular process|regulation of biological process|response to stimulus|signaling	1	791	24	15877	0.706951	0.797823	0.836336	HTR2A
GO:0014066	regulation of phosphatidylinositol 3-kinase signaling	biological_process	biological regulation|cellular process|regulation of biological process|response to stimulus|signaling	1	791	12	15877	0.458531	0.642639	1.67267	PPP1R16B
GO:0014067	negative regulation of phosphatidylinositol 3-kinase signaling	biological_process	biological regulation|cellular process|negative regulation of biological process|regulation of biological process|response to stimulus|signaling	1	791	8	15877	0.335638	0.581084	2.50901	SERPINE2
GO:0014068	positive regulation of phosphatidylinositol 3-kinase signaling	biological_process	biological regulation|cellular process|positive regulation of biological process|regulation of biological process|response to stimulus|signaling	7	791	33	15877	0.00101641	0.047009	4.25771	CCL5;CSF3;F2RL1;FGR;NCF1;SOX9;TGFB2
GO:0014069	postsynaptic density	cellular_component	cell|cell part|organelle|synapse|synapse part	15	791	190	15877	0.0527696	0.324063	1.58464	ARHGAP44;CACNA1C;DMTN;DNM1;FABP5;FYN;HOMER2;LRRC7;NLGN1;PCLO;PDE4B;PPP1R9A;RNF112;SIPA1L1;SRCIN1
GO:0014070	response to organic cyclic compound	biological_process	response to stimulus	1	791	19	15877	0.621503	0.740429	1.05642	NFIA
GO:0014704	intercalated disc	cellular_component	cell junction	1	791	24	15877	0.706951	0.797823	0.836336	SPTBN4
GO:0014731	spectrin-associated cytoskeleton	cellular_component	cell|cell part|organelle	1	791	6	15877	0.264111	0.576638	3.34534	DMTN
GO:0014850	response to muscle activity	biological_process	response to stimulus	2	791	11	15877	0.101218	0.418778	3.64947	POSTN;PPARGC1A
GO:0014909	smooth muscle cell migration	biological_process	cellular process|localization|locomotion	2	791	5	15877	0.0224173	0.231143	8.02882	NOV;PLAU
GO:0014911	positive regulation of smooth muscle cell migration	biological_process	biological regulation|cellular process|localization|locomotion|positive regulation of biological process|regulation of biological process	3	791	14	15877	0.0297098	0.259906	4.30116	CCL5;POSTN;SEMA6D
GO:0014912	negative regulation of smooth muscle cell migration	biological_process	biological regulation|cellular process|localization|locomotion|negative regulation of biological process|regulation of biological process	2	791	7	15877	0.0440534	0.283827	5.73487	IGFBP3;SEMA6D
GO:0015020	glucuronosyltransferase activity	molecular_function	catalytic activity	1	791	17	15877	0.580723	0.716225	1.18071	CSGALNACT1
GO:0015026	coreceptor activity	molecular_function	molecular transducer activity|receptor activity	1	791	19	15877	0.621503	0.740429	1.05642	NGFR
GO:0015030	Cajal body	cellular_component	cell|cell part|membrane-enclosed lumen|organelle|organelle part	1	791	45	15877	0.900039	0.937098	0.446046	HSPB7
GO:0015031	protein transport	biological_process	establishment of localization|localization	8	791	284	15877	0.974685	0.987733	0.56541	ADAMTS9;ARRB1;CADPS2;EHD3;LOC102184002;LOC102184282;SELENBP1;SLC15A3
GO:0015035	protein disulfide oxidoreductase activity	molecular_function	catalytic activity	1	791	23	15877	0.691563	0.788938	0.872698	STAB2
GO:0015074	DNA integration	biological_process	cellular process|metabolic process	1	791	26	15877	0.735467	0.82106	0.772002	LOC106502965
GO:0015093	ferrous iron transmembrane transporter activity	molecular_function	transporter activity	1	791	5	15877	0.225513	0.576638	4.01441	SLC39A14
GO:0015095	magnesium ion transmembrane transporter activity	molecular_function	transporter activity	2	791	14	15877	0.152049	0.540201	2.86744	NIPAL4;SLC41A1
GO:0015101	organic cation transmembrane transporter activity	molecular_function	transporter activity	1	791	5	15877	0.225513	0.576638	4.01441	SLC7A8
GO:0015106	bicarbonate transmembrane transporter activity	molecular_function	transporter activity	2	791	10	15877	0.0855512	0.385352	4.01441	SLC26A8;SLC26A9
GO:0015108	chloride transmembrane transporter activity	molecular_function	transporter activity	2	791	11	15877	0.101218	0.418778	3.64947	SLC26A8;SLC26A9
GO:0015116	sulfate transmembrane transporter activity	molecular_function	transporter activity	2	791	12	15877	0.117595	0.458001	3.34534	SLC26A8;SLC26A9
GO:0015125	bile acid transmembrane transporter activity	molecular_function	transporter activity	1	791	6	15877	0.264111	0.576638	3.34534	SLCO1A2
GO:0015129	lactate transmembrane transporter activity	molecular_function	transporter activity	1	791	5	15877	0.225513	0.576638	4.01441	SLC16A3
GO:0015171	amino acid transmembrane transporter activity	molecular_function	transporter activity	4	791	53	15877	0.27059	0.576638	1.51487	LOC102191827;SLC1A2;SLC38A3;SLC7A8
GO:0015179	L-amino acid transmembrane transporter activity	molecular_function	transporter activity	1	791	13	15877	0.485528	0.65701	1.544	SLC7A8
GO:0015180	L-alanine transmembrane transporter activity	molecular_function	transporter activity	1	791	7	15877	0.300787	0.576638	2.86744	SLC38A3
GO:0015181	arginine transmembrane transporter activity	molecular_function	transporter activity	1	791	30	15877	0.784451	0.855825	0.669069	LOC102191827
GO:0015189	L-lysine transmembrane transporter activity	molecular_function	transporter activity	1	791	30	15877	0.784451	0.855825	0.669069	LOC102191827
GO:0015238	drug transmembrane transporter activity	molecular_function	transporter activity	1	791	8	15877	0.335638	0.581084	2.50901	SLC47A1
GO:0015248	sterol transporter activity	molecular_function	transporter activity	1	791	12	15877	0.458531	0.642639	1.67267	OSBPL3
GO:0015269	calcium-activated potassium channel activity	molecular_function	transporter activity	1	791	10	15877	0.40022	0.610106	2.00721	PKD2L1
GO:0015276	ligand-gated ion channel activity	molecular_function	molecular transducer activity|receptor activity|transporter activity	1	791	10	15877	0.40022	0.610106	2.00721	GABRB1
GO:0015278	calcium-release channel activity	molecular_function	molecular transducer activity|receptor activity|transporter activity	2	791	7	15877	0.0440534	0.283827	5.73487	ITPR3;JPH2
GO:0015279	store-operated calcium channel activity	molecular_function	transporter activity	1	791	9	15877	0.368753	0.597125	2.23023	TRPC4
GO:0015293	symporter activity	molecular_function	transporter activity	4	791	45	15877	0.184755	0.576638	1.78418	SLC16A3;SLC16A6;SLC38A3;SLC46A2
GO:0015297	antiporter activity	molecular_function	transporter activity	2	791	7	15877	0.0440534	0.283827	5.73487	SLC38A3;SLC47A1
GO:0015301	anion:anion antiporter activity	molecular_function	transporter activity	2	791	19	15877	0.243986	0.576638	2.11285	SLC26A8;SLC26A9
GO:0015333	peptide:proton symporter activity	molecular_function	transporter activity	3	791	6	15877	0.00219979	0.0730444	10.036	LOC102184002;LOC102184282;SLC15A3
GO:0015347	sodium-independent organic anion transmembrane transporter activity	molecular_function	transporter activity	2	791	13	15877	0.134572	0.500059	3.08801	SLCO1A2;SLCO4A1
GO:0015385	sodium:proton antiporter activity	molecular_function	transporter activity	2	791	11	15877	0.101218	0.418778	3.64947	SLC9A3;SLC9C2
GO:0015386	potassium:proton antiporter activity	molecular_function	transporter activity	2	791	8	15877	0.0568335	0.324063	5.01802	SLC9A3;SLC9C2
GO:0015485	cholesterol binding	molecular_function	binding	1	791	33	15877	0.815146	0.878946	0.608244	OSBPL3
GO:0015629	actin cytoskeleton	cellular_component	cell|cell part|organelle	11	791	149	15877	0.124686	0.481905	1.48183	APBB3;DMTN;FGR;HSPB7;LAD1;LSP1;MTSS1;PPP1R9A;RND1;SRCIN1;STK17B
GO:0015630	microtubule cytoskeleton	cellular_component	cell|cell part|organelle	2	791	96	15877	0.955778	0.974209	0.418168	SEPT12;SRA1
GO:0015631	tubulin binding	molecular_function	binding	1	791	40	15877	0.870847	0.915892	0.501802	NCALD
GO:0015693	magnesium ion transport	biological_process	establishment of localization|localization	1	791	11	15877	0.43012	0.626906	1.82473	NIPAL4
GO:0015695	organic cation transport	biological_process	establishment of localization|localization	1	791	6	15877	0.264111	0.576638	3.34534	SLC47A1
GO:0015701	bicarbonate transport	biological_process	establishment of localization|localization	2	791	20	15877	0.262793	0.576638	2.00721	CA12;SLC26A9
GO:0015711	organic anion transport	biological_process	establishment of localization|localization	1	791	7	15877	0.300787	0.576638	2.86744	SLCO1A2
GO:0015718	monocarboxylic acid transport	biological_process	establishment of localization|localization	2	791	11	15877	0.101218	0.418778	3.64947	SLC16A3;SLC16A6
GO:0015721	bile acid and bile salt transport	biological_process	establishment of localization|localization	1	791	13	15877	0.485528	0.65701	1.544	SLCO1A2
GO:0015760	glucose-6-phosphate transport	biological_process	establishment of localization|localization	1	791	5	15877	0.225513	0.576638	4.01441	SLC37A2
GO:0015804	neutral amino acid transport	biological_process	establishment of localization|localization	1	791	8	15877	0.335638	0.581084	2.50901	SLC7A8
GO:0015808	L-alanine transport	biological_process	establishment of localization|localization	1	791	5	15877	0.225513	0.576638	4.01441	SLC38A3
GO:0015813	L-glutamate transmembrane transport	biological_process	establishment of localization|localization	1	791	7	15877	0.300787	0.576638	2.86744	SLC1A2
GO:0015884	folic acid transport	biological_process	establishment of localization|localization	1	791	7	15877	0.300787	0.576638	2.86744	PDPN
GO:0015893	drug transport	biological_process	establishment of localization|localization|response to stimulus	3	791	5	15877	0.00114221	0.0477147	12.0432	LOC102184002;LOC102184282;SLC47A1
GO:0015908	fatty acid transport	biological_process	establishment of localization|localization	1	791	5	15877	0.225513	0.576638	4.01441	ACSL5
GO:0015935	small ribosomal subunit	cellular_component	cell|cell part|macromolecular complex|organelle|organelle part	1	791	11	15877	0.43012	0.626906	1.82473	LOC102189863
GO:0016004	phospholipase activator activity	molecular_function	enzyme regulator activity	1	791	6	15877	0.264111	0.576638	3.34534	CCL5
GO:0016015	morphogen activity	molecular_function	binding|receptor regulator activity	2	791	5	15877	0.0224173	0.231143	8.02882	GREM1;NODAL
GO:0016020	membrane	cellular_component	NA	45	791	1085	15877	0.919321	0.951656	0.832482	ART5;ATP13A3;BACE2;CACNA1C;CD7;CD9;DNM1;DPY19L1;ERAP1;FADS1;FKBP5;GAS2;GDPD1;GLIPR1;IL1RAP;LOC102170691;LOC102172438;LOC102173932;LOC102174264;LOC102174470;LOC102189863;LOC108633902;LRRC4C;LSP1;MMD;NCF1;NCF4;OSBPL3;PARP14;PDPN;PGLYRP2;PKD2L1;PLXNC1;POPDC3;PPL;PPP2R2B;RNF149;RPH3A;SELENBP1;SLC16A6;SLC1A2;SLC2A6;SLIT3;SPTBN4;SVEP1
GO:0016021	integral component of membrane	cellular_component	membrane|membrane part	196	791	3214	15877	0.00083468	0.0423887	1.22406	AADACL3;ACKR1;ACSL5;ADGRB2;AGTR1;AMIGO2;APH1B;ATP10B;ATP13A3;ATP13A4;B3GALT1;BACE2;BAMBI;BDKRB1;BDKRB2;BNIP3;C1GALT1C1L;C1H3orf80;C23H6orf25;C7H19orf38;CA12;CACNA1C;CADM4;CALCRL;CCDC136;CD274;CD40;CD44;CD7;CDH1;CDH18;CHRM2;CHST15;CNTNAP5;COL23A1;CSGALNACT1;CXADR;CXCL16;DHRS3;DIO2;DPP4;DPY19L1;ENPP1;ENPP3;ENTPD2;ERAP1;ERAP2;FADS1;FADS2;FAM198B;FAT4;FNDC4;FREM3;FRRS1;FUT1;FUT9;FZD8;GAS1;GDPD1;GDPD5…
GO:0016032	viral process	biological_process	multi-organism process	4	791	148	15877	0.941141	0.964222	0.542488	IFIH1;LOC102185264;LOC102185892;RAB11FIP4
GO:0016042	lipid catabolic process	biological_process	metabolic process	3	791	84	15877	0.795919	0.866147	0.716859	LIPC;LIPI;LOC102174470
GO:0016045	detection of bacterium	biological_process	multi-organism process|response to stimulus	2	791	6	15877	0.032526	0.259906	6.69069	NOD1;PGLYRP2
GO:0016055	Wnt signaling pathway	biological_process	biological regulation|cellular process|regulation of biological process|response to stimulus|signaling	8	791	147	15877	0.450789	0.642639	1.09236	CCDC88C;CD44;LOC102170232;NKD1;TLE4;WNT5A;WNT5B;WNT6
GO:0016079	synaptic vesicle exocytosis	biological_process	biological regulation|cellular process|establishment of localization|localization|signaling	3	791	21	15877	0.0840827	0.385352	2.86744	OTOF;PCLO;SYT1
GO:0016082	synaptic vesicle priming	biological_process	biological regulation|cellular component organization or biogenesis|cellular process|establishment of localization|localization|signaling	1	791	15	15877	0.535555	0.690093	1.33814	CADPS2
GO:0016125	sterol metabolic process	biological_process	metabolic process	1	791	7	15877	0.300787	0.576638	2.86744	LOC102187233
GO:0016126	sterol biosynthetic process	biological_process	metabolic process	1	791	12	15877	0.458531	0.642639	1.67267	TM7SF2
GO:0016176	superoxide-generating NADPH oxidase activator activity	molecular_function	enzyme regulator activity	2	791	8	15877	0.0568335	0.324063	5.01802	NCF1;NCF4
GO:0016192	vesicle-mediated transport	biological_process	establishment of localization|localization	5	791	125	15877	0.752361	0.835599	0.802882	ADAMTS9;AHI1;ARL4C;SPTBN4;SYT1
GO:0016209	antioxidant activity	molecular_function	NA	1	791	9	15877	0.368753	0.597125	2.23023	S100A8
GO:0016229	steroid dehydrogenase activity	molecular_function	catalytic activity	3	791	18	15877	0.0575185	0.324063	3.34534	HSD17B13;LOC102189109;LOC102190498
GO:0016234	inclusion body	cellular_component	cell|cell part	1	791	10	15877	0.40022	0.610106	2.00721	MT3
GO:0016235	aggresome	cellular_component	cell|cell part	2	791	28	15877	0.410011	0.621374	1.43372	FGR;HSPB7
GO:0016239	positive regulation of macroautophagy	biological_process	biological regulation|cellular process|metabolic process|positive regulation of biological process|regulation of biological process	2	791	18	15877	0.225236	0.576638	2.23023	RUFY4;SESN3
GO:0016279	protein-lysine N-methyltransferase activity	molecular_function	catalytic activity	1	791	21	15877	0.658322	0.765628	0.955812	METTL21B
GO:0016303	1-phosphatidylinositol-3-kinase activity	molecular_function	catalytic activity	1	791	16	15877	0.558716	0.703146	1.2545	IRS2
GO:0016322	neuron remodeling	biological_process	cellular process|developmental process|multicellular organismal process	1	791	10	15877	0.40022	0.610106	2.00721	RND1
GO:0016323	basolateral plasma membrane	cellular_component	cell|cell part|membrane|membrane part	15	791	130	15877	0.0020567	0.0730444	2.31601	CD44;CLDN1;CXADR;ENPP1;LEPR;LRRC7;NOD1;OTOF;PDPN;RAB17;SLC14A1;SLC2A1;SLC38A3;SLC41A1;SLC7A8
GO:0016324	apical plasma membrane	cellular_component	cell|cell part|membrane|membrane part	16	791	218	15877	0.0786015	0.383386	1.47318	CD44;CLDN1;DLL1;DPP4;ENPP3;FAM65B;LOC102180421;LOC108633280;MUC1;NOD1;PDPN;PRKG2;RAB17;SLC26A9;SLC2A1;SLC9A3
GO:0016327	apicolateral plasma membrane	cellular_component	cell|cell part|membrane|membrane part	1	791	10	15877	0.40022	0.610106	2.00721	CXADR
GO:0016328	lateral plasma membrane	cellular_component	cell|cell part|membrane|membrane part	1	791	38	15877	0.856911	0.906248	0.528212	CLDN1
GO:0016338	calcium-independent cell-cell adhesion via plasma membrane cell-adhesion molecules	biological_process	biological adhesion	1	791	11	15877	0.43012	0.626906	1.82473	CLDN1
GO:0016339	calcium-dependent cell-cell adhesion via plasma membrane cell adhesion molecules	biological_process	biological adhesion	4	791	30	15877	0.0599493	0.336808	2.67627	CDH1;CDH18;NLGN1;SELP
GO:0016342	catenin complex	cellular_component	cell|cell part|macromolecular complex|membrane|membrane part	2	791	23	15877	0.319059	0.581084	1.7454	CDH1;CDH18
GO:0016363	nuclear matrix	cellular_component	cell|cell part|membrane-enclosed lumen|organelle|organelle part	5	791	77	15877	0.33822	0.582828	1.30338	KRT8;RNASEL;SATB1;SORBS1;SPTBN4
GO:0016459	myosin complex	cellular_component	cell|cell part|macromolecular complex|organelle|organelle part	2	791	37	15877	0.556507	0.703146	1.08498	BMF;MYL1
GO:0016477	cell migration	biological_process	cellular process|localization|locomotion	6	791	131	15877	0.641354	0.752995	0.919331	ASAP3;CD44;ITGB4;ITGB8;S1PR1;TGFB2
GO:0016485	protein processing	biological_process	metabolic process	3	791	37	15877	0.279795	0.576638	1.62746	ADAMTS3;APH1B;PCSK5
GO:0016486	peptide hormone processing	biological_process	biological regulation|cellular process|metabolic process	2	791	9	15877	0.0707131	0.356682	4.46046	BACE2;PCSK5
GO:0016491	oxidoreductase activity	molecular_function	catalytic activity	6	791	109	15877	0.461238	0.645305	1.10488	ENOX1;FADS1;FRRS1;LOC102189109;LOC102190498;STEAP1
GO:0016504	peptidase activator activity	molecular_function	enzyme regulator activity	1	791	6	15877	0.264111	0.576638	3.34534	FGL2
GO:0016525	negative regulation of angiogenesis	biological_process	biological regulation|developmental process|multicellular organismal process|negative regulation of biological process|regulation of biological process	7	791	51	15877	0.0127052	0.198231	2.75499	ADGRB2;KIAA1024;NPR1;PLK2;RGCC;SEMA6A;THBS2
GO:0016528	sarcoplasm	cellular_component	cell|cell part	1	791	6	15877	0.264111	0.576638	3.34534	FLNC
GO:0016529	sarcoplasmic reticulum	cellular_component	cell|cell part|organelle	3	791	28	15877	0.161303	0.565324	2.15058	ITPR3;JPH2;P3H2
GO:0016567	protein ubiquitination	biological_process	cellular process|metabolic process	4	791	249	15877	0.998697	1	0.322443	ARRB1;MARCH3;SOCS2;UHRF2
GO:0016571	histone methylation	biological_process	cellular component organization or biogenesis|cellular process|metabolic process	1	791	11	15877	0.43012	0.626906	1.82473	SATB1
GO:0016575	histone deacetylation	biological_process	cellular component organization or biogenesis|cellular process|metabolic process	1	791	21	15877	0.658322	0.765628	0.955812	HOPX
GO:0016579	protein deubiquitination	biological_process	cellular process|metabolic process	4	791	105	15877	0.774117	0.852813	0.76465	IFIH1;TNIP1;USP54;ZC3H12A
GO:0016594	glycine binding	molecular_function	binding	1	791	10	15877	0.40022	0.610106	2.00721	GLDC
GO:0016597	amino acid binding	molecular_function	binding	1	791	12	15877	0.458531	0.642639	1.67267	DDAH2
GO:0016604	nuclear body	cellular_component	cell|cell part|membrane-enclosed lumen|organelle|organelle part	4	791	181	15877	0.981692	0.992033	0.443581	ARRB1;RNF112;RORC;SATB1
GO:0016605	PML body	cellular_component	cell|cell part|membrane-enclosed lumen|organelle|organelle part	4	791	65	15877	0.407415	0.619615	1.2352	PPARGC1A;SATB1;SPTBN4;TRIM16
GO:0016607	nuclear speck	cellular_component	cell|cell part|membrane-enclosed lumen|organelle|organelle part	13	791	283	15877	0.658292	0.765628	0.922038	ATOH8;BDNF;C27H8orf4;CDC5L;EAF2;EPAS1;GLIS2;JADE1;LOC102173932;LOC102179380;NFKBIZ;NR4A2;PPP1R16B
GO:0016616	oxidoreductase activity, acting on the CH-OH group of donors, NAD or NADP as acceptor	molecular_function	catalytic activity	1	791	12	15877	0.458531	0.642639	1.67267	RDH11
GO:0016706	oxidoreductase activity, acting on paired donors, with incorporation or reduction of molecular oxygen, 2-oxoglutarate as one donor, and incorporation of one atom each of oxygen into both donors	molecular_function	catalytic activity	2	791	12	15877	0.117595	0.458001	3.34534	EGLN3;KIAA1456
GO:0016709	oxidoreductase activity, acting on paired donors, with incorporation or reduction of molecular oxygen, NAD(P)H as one donor, and incorporation of one atom of oxygen	molecular_function	catalytic activity	1	791	8	15877	0.335638	0.581084	2.50901	LOC102187233
GO:0016740	transferase activity	molecular_function	catalytic activity	3	791	66	15877	0.645366	0.756677	0.912366	BST1;MARCH3;RNF125
GO:0016757	transferase activity, transferring glycosyl groups	molecular_function	catalytic activity	1	791	15	15877	0.535555	0.690093	1.33814	LOC102168270
GO:0016779	nucleotidyltransferase activity	molecular_function	catalytic activity	1	791	13	15877	0.485528	0.65701	1.544	PAPSS2
GO:0016787	hydrolase activity	molecular_function	catalytic activity	1	791	71	15877	0.973659	0.987384	0.282705	CHI3L2
GO:0016791	phosphatase activity	molecular_function	catalytic activity	1	791	36	15877	0.841475	0.897265	0.557557	PLPP3
GO:0016805	dipeptidase activity	molecular_function	catalytic activity	1	791	10	15877	0.40022	0.610106	2.00721	PM20D2
GO:0016829	lyase activity	molecular_function	catalytic activity	3	791	9	15877	0.00825495	0.144462	6.69069	GLDC;MOCOS;PM20D1
GO:0016887	ATPase activity	molecular_function	catalytic activity	3	791	120	15877	0.942206	0.964933	0.501802	ATP13A3;KIF21A;TNNI3
GO:0016907	G protein-coupled acetylcholine receptor activity	molecular_function	molecular transducer activity|receptor activity	1	791	6	15877	0.264111	0.576638	3.34534	CHRM2
GO:0016918	retinal binding	molecular_function	binding	2	791	9	15877	0.0707131	0.356682	4.46046	CRABP2;STRA6
GO:0016925	protein sumoylation	biological_process	cellular process|metabolic process	1	791	18	15877	0.601634	0.729168	1.11511	IFIH1
GO:0017016	Ras GTPase binding	molecular_function	binding	1	791	11	15877	0.43012	0.626906	1.82473	SH3BP4
GO:0017017	MAP kinase tyrosine/serine/threonine phosphatase activity	molecular_function	catalytic activity	1	791	10	15877	0.40022	0.610106	2.00721	DUSP4
GO:0017046	peptide hormone binding	molecular_function	binding	4	791	26	15877	0.0381759	0.279309	3.08801	LEPR;LOC102172438;LOC102190831;NPR1
GO:0017049	GTP-Rho binding	molecular_function	binding	1	791	16	15877	0.558716	0.703146	1.2545	WHAMM
GO:0017053	transcriptional repressor complex	cellular_component	macromolecular complex	1	791	38	15877	0.856911	0.906248	0.528212	CORO2A
GO:0017075	syntaxin-1 binding	molecular_function	binding	1	791	17	15877	0.580723	0.716225	1.18071	SYT1
GO:0017080	sodium channel regulator activity	molecular_function	channel regulator activity	1	791	19	15877	0.621503	0.740429	1.05642	GPD1L
GO:0017110	nucleoside-diphosphatase activity	molecular_function	catalytic activity	1	791	5	15877	0.225513	0.576638	4.01441	ENTPD2
GO:0017111	nucleoside-triphosphatase activity	molecular_function	catalytic activity	1	791	7	15877	0.300787	0.576638	2.86744	ENTPD2
GO:0017112	Rab guanyl-nucleotide exchange factor activity	molecular_function	binding	1	791	34	15877	0.824375	0.884112	0.590355	RAB3IP
GO:0017124	SH3 domain binding	molecular_function	binding	5	791	90	15877	0.46741	0.652962	1.11511	ARHGAP17;LOC102190036;NCF1;PTPN12;SIRPA
GO:0017137	Rab GTPase binding	molecular_function	binding	11	791	109	15877	0.0198869	0.231143	2.02562	ADPRH;EXPH5;NGFR;RAB11FIP4;RPH3A;RUSC2;SYTL1;TBC1D16;TBC1D2B;TBC1D30;TBC1D9
GO:0017144	drug metabolic process	biological_process	cellular process|metabolic process	1	791	8	15877	0.335638	0.581084	2.50901	TPMT
GO:0017146	NMDA selective glutamate receptor complex	cellular_component	cell|cell part|macromolecular complex|membrane|membrane part	1	791	10	15877	0.40022	0.610106	2.00721	NLGN1
GO:0017147	Wnt-protein binding	molecular_function	binding	3	791	23	15877	0.104186	0.424947	2.61809	FZD5;FZD8;ROR1
GO:0017154	semaphorin receptor activity	molecular_function	molecular transducer activity|receptor activity	1	791	9	15877	0.368753	0.597125	2.23023	PLXNC1
GO:0017156	calcium ion regulated exocytosis	biological_process	cellular process|establishment of localization|localization	3	791	22	15877	0.0939115	0.41017	2.7371	ARHGAP17;CACNA1C;SYT1
GO:0017157	regulation of exocytosis	biological_process	biological regulation|cellular process|establishment of localization|localization|regulation of biological process	3	791	28	15877	0.161303	0.565324	2.15058	LGI3;PCLO;RAB8B
GO:0018022	peptidyl-lysine methylation	biological_process	cellular process|metabolic process	1	791	6	15877	0.264111	0.576638	3.34534	METTL21B
GO:0018105	peptidyl-serine phosphorylation	biological_process	cellular process|metabolic process	3	791	90	15877	0.832524	0.89167	0.669069	BRSK2;LOC102178014;PLK2
GO:0018108	peptidyl-tyrosine phosphorylation	biological_process	cellular process|metabolic process	1	791	28	15877	0.76121	0.843257	0.716859	FGR
GO:0018120	peptidyl-arginine ADP-ribosylation	biological_process	cellular process|metabolic process	1	791	7	15877	0.300787	0.576638	2.86744	ART5
GO:0018401	peptidyl-proline hydroxylation to 4-hydroxy-L-proline	biological_process	cellular process|metabolic process	1	791	7	15877	0.300787	0.576638	2.86744	EGLN3
GO:0019003	GDP binding	molecular_function	binding	3	791	49	15877	0.444091	0.642436	1.2289	RAB17;RAB8B;SEPT12
GO:0019058	viral life cycle	biological_process	multi-organism process	1	791	10	15877	0.40022	0.610106	2.00721	PCSK5
GO:0019208	phosphatase regulator activity	molecular_function	enzyme regulator activity	1	791	7	15877	0.300787	0.576638	2.86744	ZEB2
GO:0019216	regulation of lipid metabolic process	biological_process	biological regulation|metabolic process|regulation of biological process	6	791	44	15877	0.0210617	0.231143	2.7371	FADS1;GLIPR1;IRS2;LACTB;RGL1;TNFRSF21
GO:0019221	cytokine-mediated signaling pathway	biological_process	biological regulation|cellular process|regulation of biological process|response to stimulus|signaling	12	791	94	15877	0.00240149	0.0783073	2.56239	CD44;EREG;IL1RAP;IL36B;IRAK2;IRAK3;JAK2;LOC102189208;LOC108636616;LOC108636618;RORA;RORC
GO:0019226	transmission of nerve impulse	biological_process	cellular process|multicellular organismal process|signaling	1	791	12	15877	0.458531	0.642639	1.67267	SPTBN4
GO:0019228	neuronal action potential	biological_process	biological regulation|cellular process|multicellular organismal process|signaling	2	791	24	15877	0.33762	0.582182	1.67267	CACNA1G;SCN3A
GO:0019229	regulation of vasoconstriction	biological_process	biological regulation|multicellular organismal process|regulation of biological process	3	791	11	15877	0.0150497	0.213231	5.4742	AGTR1;CACNA1C;EDN1
GO:0019367	fatty acid elongation, saturated fatty acid	biological_process	cellular process|metabolic process	1	791	8	15877	0.335638	0.581084	2.50901	ELOVL3
GO:0019430	removal of superoxide radicals	biological_process	cellular process|metabolic process|response to stimulus	1	791	5	15877	0.225513	0.576638	4.01441	MT3
GO:0019432	triglyceride biosynthetic process	biological_process	cellular process|metabolic process	1	791	19	15877	0.621503	0.740429	1.05642	LPIN1
GO:0019531	oxalate transmembrane transporter activity	molecular_function	transporter activity	2	791	8	15877	0.0568335	0.324063	5.01802	SLC26A8;SLC26A9
GO:0019534	toxin transmembrane transporter activity	molecular_function	transporter activity	1	791	5	15877	0.225513	0.576638	4.01441	SLC7A8
GO:0019674	NAD metabolic process	biological_process	cellular process|metabolic process	1	791	7	15877	0.300787	0.576638	2.86744	GPD1L
GO:0019722	calcium-mediated signaling	biological_process	biological regulation|cellular process|regulation of biological process|response to stimulus|signaling	2	791	66	15877	0.847618	0.901238	0.608244	NCALD;PPP1R9A
GO:0019730	antimicrobial humoral response	biological_process	immune system process|multi-organism process|response to stimulus	2	791	11	15877	0.101218	0.418778	3.64947	LOC102170238;PGLYRP2
GO:0019731	antibacterial humoral response	biological_process	immune system process|multi-organism process|response to stimulus	2	791	19	15877	0.243986	0.576638	2.11285	LOC102170238;LOC102174044
GO:0019774	proteasome core complex, beta-subunit complex	cellular_component	cell|cell part|macromolecular complex	3	791	11	15877	0.0150497	0.213231	5.4742	PSMB10;PSMB8;PSMB9
GO:0019789	SUMO transferase activity	molecular_function	catalytic activity	1	791	14	15877	0.51118	0.6748	1.43372	UHRF2
GO:0019827	stem cell population maintenance	biological_process	developmental process|multicellular organismal process	2	791	41	15877	0.612817	0.740297	0.979125	LIF;NODAL
GO:0019835	cytolysis	biological_process	cellular process	1	791	25	15877	0.721573	0.809037	0.802882	MMD
GO:0019841	retinol binding	molecular_function	binding	2	791	12	15877	0.117595	0.458001	3.34534	CRABP2;STRA6
GO:0019843	rRNA binding	molecular_function	binding	1	791	42	15877	0.883426	0.925596	0.477906	RNASEL
GO:0019855	calcium channel inhibitor activity	molecular_function	channel regulator activity	1	791	9	15877	0.368753	0.597125	2.23023	TNNI3
GO:0019882	antigen processing and presentation	biological_process	immune system process	1	791	10	15877	0.40022	0.610106	2.00721	PSMB8
GO:0019885	antigen processing and presentation of endogenous peptide antigen via MHC class I	biological_process	immune system process	2	791	5	15877	0.0224173	0.231143	8.02882	ERAP1;ERAP2
GO:0019886	antigen processing and presentation of exogenous peptide antigen via MHC class II	biological_process	immune system process	1	791	42	15877	0.883426	0.925596	0.477906	LOC102187998
GO:0019888	protein phosphatase regulator activity	molecular_function	enzyme regulator activity	4	791	23	15877	0.0254162	0.247511	3.49079	PPP1R16B;PPP1R3C;PPP2R2B;PPP4R4
GO:0019897	extrinsic component of plasma membrane	cellular_component	cell|cell part|membrane|membrane part	2	791	15	15877	0.169934	0.573914	2.67627	EPN3;SYTL1
GO:0019898	extrinsic component of membrane	cellular_component	membrane|membrane part	2	791	41	15877	0.612817	0.740297	0.979125	NCF1;RNF112
GO:0019899	enzyme binding	molecular_function	binding	9	791	171	15877	0.481723	0.65701	1.05642	CACNA1C;CSF3;FYN;GLDC;LDB2;LOC102180430;MAT2B;PARP14;STC2
GO:0019901	protein kinase binding	molecular_function	binding	20	791	290	15877	0.0888019	0.395184	1.38428	BRSK2;CD44;DNM1;FAM83E;FGR;FZD5;IRS2;JAK2;LOC106503109;NPR1;NR4A3;PPP1R9A;RGCC;RHOH;RND1;SH3GL2;SIK1;SRCIN1;TNNI3;TSKS
GO:0019902	phosphatase binding	molecular_function	binding	1	791	32	15877	0.805433	0.872833	0.627252	SPTBN4
GO:0019903	protein phosphatase binding	molecular_function	binding	2	791	49	15877	0.70869	0.798394	0.819268	IRS2;PPP1R3C
GO:0019904	protein domain specific binding	molecular_function	binding	10	791	162	15877	0.288533	0.576638	1.23902	CACNA1C;HOMER2;ID3;INSC;IRS2;LOC102180430;POU2F2;PPP1R9A;SRCIN1;TNNI3
GO:0019905	syntaxin binding	molecular_function	binding	1	791	43	15877	0.889249	0.929442	0.466792	SYT1
GO:0019933	cAMP-mediated signaling	biological_process	biological regulation|cellular process|regulation of biological process|response to stimulus|signaling	2	791	19	15877	0.243986	0.576638	2.11285	PCLO;SOX9
GO:0019934	cGMP-mediated signaling	biological_process	biological regulation|cellular process|regulation of biological process|response to stimulus|signaling	2	791	12	15877	0.117595	0.458001	3.34534	GUCY1B3;NPR1
GO:0019941	modification-dependent protein catabolic process	biological_process	cellular process|metabolic process	1	791	6	15877	0.264111	0.576638	3.34534	ISG15
GO:0019953	sexual reproduction	biological_process	multi-organism process|reproduction|reproductive process	1	791	6	15877	0.264111	0.576638	3.34534	LEPR
GO:0019955	cytokine binding	molecular_function	binding	3	791	23	15877	0.104186	0.424947	2.61809	CHRD;LEPR;NOG
GO:0019956	chemokine binding	molecular_function	binding	1	791	20	15877	0.640383	0.752196	1.0036	PDPN
GO:0019957	C-C chemokine binding	molecular_function	binding	1	791	19	15877	0.621503	0.740429	1.05642	ACKR1
GO:0020037	heme binding	molecular_function	binding	6	791	122	15877	0.571806	0.716225	0.987151	GUCY1A3;GUCY1B3;JAK2;LOC102187233;PTGS2;STC2
GO:0021510	spinal cord development	biological_process	developmental process|multicellular organismal process	2	791	15	15877	0.169934	0.573914	2.67627	DLL1;NOG
GO:0021520	spinal cord motor neuron cell fate specification	biological_process	cellular process|developmental process|multicellular organismal process	1	791	5	15877	0.225513	0.576638	4.01441	ISL1
GO:0021522	spinal cord motor neuron differentiation	biological_process	cellular process|developmental process|multicellular organismal process	1	791	10	15877	0.40022	0.610106	2.00721	GDPD5
GO:0021537	telencephalon development	biological_process	developmental process|multicellular organismal process	1	791	12	15877	0.458531	0.642639	1.67267	SLC1A2
GO:0021549	cerebellum development	biological_process	developmental process|multicellular organismal process	1	791	24	15877	0.706951	0.797823	0.836336	ENPP1
GO:0021559	trigeminal nerve development	biological_process	developmental process|multicellular organismal process	1	791	6	15877	0.264111	0.576638	3.34534	ISL1
GO:0021591	ventricular system development	biological_process	developmental process|multicellular organismal process	1	791	13	15877	0.485528	0.65701	1.544	SEMA6D
GO:0021612	facial nerve structural organization	biological_process	developmental process|multicellular organismal process	1	791	6	15877	0.264111	0.576638	3.34534	SEMA3A
GO:0021675	nerve development	biological_process	developmental process|multicellular organismal process	2	791	9	15877	0.0707131	0.356682	4.46046	BDNF;NGF
GO:0021702	cerebellar Purkinje cell differentiation	biological_process	cellular process|developmental process|multicellular organismal process	1	791	9	15877	0.368753	0.597125	2.23023	RORA
GO:0021756	striatum development	biological_process	developmental process|multicellular organismal process	2	791	11	15877	0.101218	0.418778	3.64947	ENPP1;SLITRK5
GO:0021766	hippocampus development	biological_process	developmental process|multicellular organismal process	3	791	39	15877	0.307403	0.581084	1.544	ENPP1;NR4A3;ZEB2
GO:0021772	olfactory bulb development	biological_process	developmental process|multicellular organismal process	2	791	14	15877	0.152049	0.540201	2.86744	ENPP1;SEMA3A
GO:0021846	cell proliferation in forebrain	biological_process	developmental process|multicellular organismal process	1	791	8	15877	0.335638	0.581084	2.50901	ZEB2
GO:0021854	hypothalamus development	biological_process	developmental process|multicellular organismal process	1	791	7	15877	0.300787	0.576638	2.86744	ETS1
GO:0021861	forebrain radial glial cell differentiation	biological_process	cellular process|developmental process|multicellular organismal process	1	791	5	15877	0.225513	0.576638	4.01441	HES1
GO:0021895	cerebral cortex neuron differentiation	biological_process	cellular process|developmental process|multicellular organismal process	1	791	8	15877	0.335638	0.581084	2.50901	GDPD5
GO:0021915	neural tube development	biological_process	developmental process|multicellular organismal process	1	791	22	15877	0.675367	0.776387	0.912366	NOG
GO:0021930	cerebellar granule cell precursor proliferation	biological_process	developmental process|multicellular organismal process	1	791	6	15877	0.264111	0.576638	3.34534	RORA
GO:0021952	central nervous system projection neuron axonogenesis	biological_process	cellular component organization or biogenesis|cellular process|developmental process|multicellular organismal process	2	791	9	15877	0.0707131	0.356682	4.46046	NR4A2;SPTBN4
GO:0021953	central nervous system neuron differentiation	biological_process	cellular process|developmental process|multicellular organismal process	1	791	6	15877	0.264111	0.576638	3.34534	NR4A2
GO:0021957	corticospinal tract morphogenesis	biological_process	cellular component organization or biogenesis|cellular process|developmental process|multicellular organismal process	1	791	5	15877	0.225513	0.576638	4.01441	ZEB2
GO:0021983	pituitary gland development	biological_process	developmental process|multicellular organismal process	3	791	15	15877	0.0357947	0.26564	4.01441	ETS1;ISL1;NOG
GO:0021987	cerebral cortex development	biological_process	developmental process|multicellular organismal process	2	791	31	15877	0.46168	0.645305	1.29497	ENPP1;FAT4
GO:0022008	neurogenesis	biological_process	cellular process|developmental process|multicellular organismal process	1	791	38	15877	0.856911	0.906248	0.528212	FAT4
GO:0022409	positive regulation of cell-cell adhesion	biological_process	biological adhesion|biological regulation|positive regulation of biological process|regulation of biological process	6	791	15	15877	5.09679e-05	0.00507719	8.02882	CD47;ITGA6;LOC102190036;MEX3B;NODAL;SIRPA
GO:0022617	extracellular matrix disassembly	biological_process	cellular component organization or biogenesis|cellular process	2	791	16	15877	0.188144	0.576638	2.50901	ADAMTS5;TLL1
GO:0022627	cytosolic small ribosomal subunit	cellular_component	cell|cell part|macromolecular complex|organelle|organelle part	1	791	44	15877	0.894782	0.932965	0.456183	LOC102189863
GO:0022851	GABA-gated chloride ion channel activity	molecular_function	molecular transducer activity|receptor activity|transporter activity	2	791	7	15877	0.0440534	0.283827	5.73487	GABRA4;GABRB1
GO:0022857	transmembrane transporter activity	molecular_function	transporter activity	1	791	33	15877	0.815146	0.878946	0.608244	SLC35F1
GO:0022904	respiratory electron transport chain	biological_process	cellular process|metabolic process	1	791	9	15877	0.368753	0.597125	2.23023	PPARGC1A
GO:0023014	signal transduction by protein phosphorylation	biological_process	biological regulation|cellular process|metabolic process|regulation of biological process|response to stimulus|signaling	2	791	42	15877	0.626011	0.74443	0.955812	PAK6;TGFB2
GO:0023026	MHC class II protein complex binding	molecular_function	binding	1	791	7	15877	0.300787	0.576638	2.86744	LOC102187998
GO:0023041	neuronal signal transduction	biological_process	biological regulation|cellular process|regulation of biological process|response to stimulus|signaling	1	791	5	15877	0.225513	0.576638	4.01441	NLGN1
GO:0030010	establishment of cell polarity	biological_process	cellular process	1	791	23	15877	0.691563	0.788938	0.872698	BRSK2
GO:0030016	myofibril	cellular_component	cell|cell part|organelle	2	791	24	15877	0.33762	0.582182	1.67267	MYL1;TMOD2
GO:0030018	Z disc	cellular_component	cell|cell part|organelle|organelle part	8	791	103	15877	0.141474	0.521962	1.559	C3H1orf226;CACNA1C;FBP2;FHL2;FLNC;JPH2;PDE4B;SYNC
GO:0030027	lamellipodium	cellular_component	cell|cell part	6	791	128	15877	0.618928	0.740429	0.940878	CTNNA3;DPP4;PDPN;RAB3IP;SLC39A14;SRCIN1
GO:0030030	cell projection organization	biological_process	cellular component organization or biogenesis|cellular process	1	791	29	15877	0.773128	0.852448	0.69214	FAM92B
GO:0030032	lamellipodium assembly	biological_process	cellular component organization or biogenesis|cellular process	3	791	28	15877	0.161303	0.565324	2.15058	DMTN;S1PR1;WHAMM
GO:0030036	actin cytoskeleton organization	biological_process	cellular component organization or biogenesis|cellular process	4	791	110	15877	0.804233	0.872833	0.729893	DMTN;MTSS1;RHOH;TNXB
GO:0030054	cell junction	cellular_component	NA	31	791	431	15877	0.0259318	0.248754	1.4437	ARHGAP44;CACNA1C;CADPS2;CDH1;CHRM2;DPP4;EMB;FABP5;FBP2;GABRA4;GABRB1;GRID2;HOMER2;ITGB4;KCTD12;LGI3;LRRC4C;LRRC7;LRRTM3;NLGN1;OTOF;PAK6;PCLO;PDPN;PPP1R9A;RNF112;RPH3A;SIPA1L1;SRCIN1;SYT1;ZNRF2
GO:0030056	hemidesmosome	cellular_component	cell junction	2	791	6	15877	0.032526	0.259906	6.69069	ITGA6;ITGB4
GO:0030057	desmosome	cellular_component	cell junction	1	791	20	15877	0.640383	0.752196	1.0036	PPL
GO:0030073	insulin secretion	biological_process	biological regulation|cellular process|establishment of localization|localization|signaling	3	791	26	15877	0.137416	0.508439	2.31601	CACNA1C;FAM3B;PCLO
GO:0030097	hemopoiesis	biological_process	developmental process|immune system process|multicellular organismal process	3	791	30	15877	0.186321	0.576638	2.00721	DLL1;LOC102173932;TGFB2
GO:0030099	myeloid cell differentiation	biological_process	cellular process|developmental process|immune system process|multicellular organismal process	2	791	11	15877	0.101218	0.418778	3.64947	CDKN1C;LOC102173932
GO:0030100	regulation of endocytosis	biological_process	biological regulation|cellular component organization or biogenesis|cellular process|establishment of localization|localization|regulation of biological process	1	791	20	15877	0.640383	0.752196	1.0036	RAB17
GO:0030101	natural killer cell activation	biological_process	cellular process|immune system process	4	791	26	15877	0.0381759	0.279309	3.08801	IL18R1;LOC102185264;LOC102185892;RAET1E
GO:0030111	regulation of Wnt signaling pathway	biological_process	biological regulation|cellular process|regulation of biological process|response to stimulus|signaling	1	791	15	15877	0.535555	0.690093	1.33814	PLPP3
GO:0030117	membrane coat	cellular_component	cell|cell part|macromolecular complex|membrane|membrane part	1	791	7	15877	0.300787	0.576638	2.86744	DNM1
GO:0030132	clathrin coat of coated pit	cellular_component	cell|cell part|macromolecular complex|membrane|membrane part	1	791	6	15877	0.264111	0.576638	3.34534	ARRB1
GO:0030133	transport vesicle	cellular_component	cell|cell part|organelle	3	791	55	15877	0.521039	0.686066	1.09484	APH1B;CRISPLD2;IL33
GO:0030136	clathrin-coated vesicle	cellular_component	cell|cell part|organelle	3	791	51	15877	0.470336	0.656342	1.18071	EPN3;SH3BP4;SYT1
GO:0030139	endocytic vesicle	cellular_component	cell|cell part|organelle	5	791	38	15877	0.039016	0.283827	2.64106	DPP4;EHD3;MTSS1;RAB11FIP4;RAB17
GO:0030140	trans-Golgi network transport vesicle	cellular_component	cell|cell part|organelle|organelle part	1	791	10	15877	0.40022	0.610106	2.00721	RAB8B
GO:0030141	secretory granule	cellular_component	cell|cell part|organelle	3	791	57	15877	0.545378	0.699965	1.05642	ITPR3;PCSK5;TGFB2
GO:0030145	manganese ion binding	molecular_function	binding	2	791	45	15877	0.663493	0.769913	0.892092	ARG2;SOD2
GO:0030148	sphingolipid biosynthetic process	biological_process	cellular process|metabolic process	1	791	36	15877	0.841475	0.897265	0.557557	ELOVL3
GO:0030154	cell differentiation	biological_process	cellular process|developmental process	26	791	443	15877	0.2197	0.576638	1.17804	ANGPT1;ANGPTL4;ASZ1;ATOH8;BHLHE41;BMP2;CATSPERB;CSRP2;DLL1;ETS1;FGR;FYN;HES1;HEY1;INSC;PTPRU;ROR1;SEPT12;SRA1;TEX15;TLL1;TMEM176B;TNFAIP2;UHRF2;WNT5A;ZC3H12A
GO:0030155	regulation of cell adhesion	biological_process	biological adhesion|biological regulation|regulation of biological process	7	791	28	15877	0.000350034	0.0224656	5.01802	CXCL8;CYTIP;DLL1;LAMA2;LAMA3;LAMA4;S1PR1
GO:0030162	regulation of proteolysis	biological_process	biological regulation|metabolic process|regulation of biological process	1	791	10	15877	0.40022	0.610106	2.00721	GSAP
GO:0030163	protein catabolic process	biological_process	metabolic process	3	791	45	15877	0.390198	0.610106	1.33814	BACE2;LOC102180430;PAG-2
GO:0030165	PDZ domain binding	molecular_function	binding	6	791	75	15877	0.169958	0.573914	1.60576	CCDC88C;CXADR;GRID2;NKD1;NLGN1;SLC9A3
GO:0030168	platelet activation	biological_process	biological regulation|cellular process|multicellular organismal process|response to stimulus	4	791	45	15877	0.184755	0.576638	1.78418	C23H6orf25;DGKB;ENTPD2;PDPN
GO:0030169	low-density lipoprotein particle binding	molecular_function	binding	1	791	12	15877	0.458531	0.642639	1.67267	STAB2
GO:0030170	pyridoxal phosphate binding	molecular_function	binding	4	791	49	15877	0.226623	0.576638	1.63854	AADAT;ALAS1;GLDC;MOCOS
GO:0030173	integral component of Golgi membrane	cellular_component	cell|cell part|membrane|membrane part|organelle|organelle part	1	791	38	15877	0.856911	0.906248	0.528212	LFNG
GO:0030175	filopodium	cellular_component	cell|cell part	7	791	51	15877	0.0127052	0.198231	2.75499	ARL4C;CXADR;FAM65B;ITGA6;PDPN;PPP1R9A;SRCIN1
GO:0030176	integral component of endoplasmic reticulum membrane	cellular_component	cell|cell part|membrane|membrane part|organelle|organelle part	3	791	88	15877	0.820999	0.884112	0.684275	ELOVL3;SLC37A2;TM7SF2
GO:0030177	positive regulation of Wnt signaling pathway	biological_process	biological regulation|cellular process|positive regulation of biological process|regulation of biological process|response to stimulus|signaling	1	791	18	15877	0.601634	0.729168	1.11511	ZEB2
GO:0030178	negative regulation of Wnt signaling pathway	biological_process	biological regulation|cellular process|negative regulation of biological process|regulation of biological process|response to stimulus|signaling	2	791	31	15877	0.46168	0.645305	1.29497	LOC102170232;NKD1
GO:0030182	neuron differentiation	biological_process	cellular process|developmental process|multicellular organismal process	6	791	85	15877	0.248888	0.576638	1.41685	BRSK2;FZD5;ID3;RNF112;WNT5B;WNT6
GO:0030183	B cell differentiation	biological_process	cellular process|developmental process|immune system process|multicellular organismal process	3	791	61	15877	0.591812	0.728168	0.987151	LOC102189208;LOC108636616;LOC108636618
GO:0030194	positive regulation of blood coagulation	biological_process	biological regulation|multicellular organismal process|positive regulation of biological process|regulation of biological process|response to stimulus	1	791	5	15877	0.225513	0.576638	4.01441	DMTN
GO:0030195	negative regulation of blood coagulation	biological_process	biological regulation|multicellular organismal process|negative regulation of biological process|regulation of biological process|response to stimulus	2	791	5	15877	0.0224173	0.231143	8.02882	KNG1;SERPINE2
GO:0030198	extracellular matrix organization	biological_process	cellular component organization or biogenesis|cellular process	20	791	121	15877	2.10605e-06	0.000340917	3.3177	ADAMTS9;CCDC80;COL23A1;CRISPLD2;CSGALNACT1;FBLN2;ICAM5;ITGA10;ITGA6;ITGB4;ITGB8;JAM2;LAMA2;LAMA3;LAMA4;NFKB2;NPNT;OLFML2B;POSTN;TNFRSF11B
GO:0030199	collagen fibril organization	biological_process	cellular component organization or biogenesis|cellular process	6	791	30	15877	0.00318869	0.0878586	4.01441	ADAMTS14;ADAMTS3;DPT;GREM1;TGFB2;TNXB
GO:0030206	chondroitin sulfate biosynthetic process	biological_process	cellular process|metabolic process	2	791	14	15877	0.152049	0.540201	2.86744	CHST15;CSGALNACT1
GO:0030213	hyaluronan biosynthetic process	biological_process	cellular process|metabolic process	1	791	6	15877	0.264111	0.576638	3.34534	LOC102170800
GO:0030214	hyaluronan catabolic process	biological_process	cellular process|metabolic process	2	791	9	15877	0.0707131	0.356682	4.46046	CD44;STAB2
GO:0030215	semaphorin receptor binding	molecular_function	binding	3	791	20	15877	0.074725	0.367942	3.01081	SEMA3A;SEMA6A;SEMA6D
GO:0030216	keratinocyte differentiation	biological_process	cellular process|developmental process|multicellular organismal process	1	791	25	15877	0.721573	0.809037	0.802882	EREG
GO:0030217	T cell differentiation	biological_process	cellular process|developmental process|immune system process|multicellular organismal process	2	791	20	15877	0.262793	0.576638	2.00721	LEPR;LFNG
GO:0030218	erythrocyte differentiation	biological_process	biological regulation|cellular process|developmental process|immune system process|multicellular organismal process	3	791	35	15877	0.252437	0.576638	1.72046	C23H6orf25;EPAS1;JAK2
GO:0030219	megakaryocyte differentiation	biological_process	cellular process|developmental process|immune system process|multicellular organismal process	1	791	5	15877	0.225513	0.576638	4.01441	C23H6orf25
GO:0030220	platelet formation	biological_process	cellular component organization or biogenesis|cellular process|developmental process|immune system process|multicellular organismal process	2	791	11	15877	0.101218	0.418778	3.64947	C23H6orf25;LOC102169118
GO:0030224	monocyte differentiation	biological_process	cellular process|developmental process|immune system process|multicellular organismal process	2	791	9	15877	0.0707131	0.356682	4.46046	CSF2;LOC102173932
GO:0030238	male sex determination	biological_process	developmental process|multicellular organismal process|reproduction|reproductive process	1	791	7	15877	0.300787	0.576638	2.86744	PTGDR
GO:0030239	myofibril assembly	biological_process	cellular component organization or biogenesis|cellular process|developmental process	1	791	12	15877	0.458531	0.642639	1.67267	TMOD2
GO:0030246	carbohydrate binding	molecular_function	binding	7	791	126	15877	0.439419	0.639379	1.11511	ADGRL3;CHI3L1;CHI3L2;LOC102184901;OLR1;SELE;VCAN
GO:0030247	polysaccharide binding	molecular_function	binding	2	791	12	15877	0.117595	0.458001	3.34534	ENPP1;ENPP3
GO:0030252	growth hormone secretion	biological_process	biological regulation|cellular process|establishment of localization|localization|signaling	1	791	5	15877	0.225513	0.576638	4.01441	CACNA1C
GO:0030259	lipid glycosylation	biological_process	cellular process|metabolic process	1	791	6	15877	0.264111	0.576638	3.34534	LOC102168270
GO:0030276	clathrin binding	molecular_function	binding	3	791	30	15877	0.186321	0.576638	2.00721	ARRB1;NCALD;SYT1
GO:0030278	regulation of ossification	biological_process	biological regulation|multicellular organismal process|regulation of biological process	1	791	7	15877	0.300787	0.576638	2.86744	DHRS3
GO:0030279	negative regulation of ossification	biological_process	biological regulation|multicellular organismal process|negative regulation of biological process|regulation of biological process	1	791	12	15877	0.458531	0.642639	1.67267	SOX9
GO:0030282	bone mineralization	biological_process	developmental process|multicellular organismal process	1	791	22	15877	0.675367	0.776387	0.912366	ASPN
GO:0030295	protein kinase activator activity	molecular_function	enzyme regulator activity	4	791	25	15877	0.0335836	0.261206	3.21153	GPRC5A;GPRC5C;MT3;RGCC
GO:0030306	ADP-ribosylation factor binding	molecular_function	binding	1	791	7	15877	0.300787	0.576638	2.86744	RAB11FIP4
GO:0030307	positive regulation of cell growth	biological_process	biological regulation|cellular component organization or biogenesis|cellular process|growth|positive regulation of biological process|regulation of biological process	2	791	45	15877	0.663493	0.769913	0.892092	CXCL16;TGFB2
GO:0030308	negative regulation of cell growth	biological_process	biological regulation|cellular component organization or biogenesis|cellular process|growth|negative regulation of biological process|regulation of biological process	14	791	77	15877	2.32962e-05	0.0028732	3.64947	CDA;EAF2;ENPP1;GREM1;JADE1;KIAA1024;MT3;NOV;NPR1;SERPINE2;SH3BP4;SLIT3;TGFB2;ZC3H12D
GO:0030314	junctional membrane complex	cellular_component	cell|cell part|macromolecular complex	1	791	5	15877	0.225513	0.576638	4.01441	JPH2
GO:0030315	T-tubule	cellular_component	cell|cell part|membrane|membrane part	2	791	23	15877	0.319059	0.581084	1.7454	C3H1orf226;CACNA1C
GO:0030317	flagellated sperm motility	biological_process	cellular process|localization|locomotion	1	791	51	15877	0.926505	0.956035	0.39357	SLC26A8
GO:0030324	lung development	biological_process	developmental process|multicellular organismal process	5	791	42	15877	0.0563212	0.324063	2.38953	CHI3L1;EPAS1;NFIB;PDPN;TGFB2
GO:0030325	adrenal gland development	biological_process	developmental process|multicellular organismal process	1	791	10	15877	0.40022	0.610106	2.00721	CDKN1C
GO:0030326	embryonic limb morphogenesis	biological_process	developmental process|multicellular organismal process	4	791	31	15877	0.0662332	0.356682	2.58994	GREM1;HOXA10;LOC102187233;SALL4
GO:0030334	regulation of cell migration	biological_process	biological regulation|cellular process|localization|locomotion|regulation of biological process	8	791	62	15877	0.011454	0.183246	2.58994	LAMA2;LAMA3;LAMA4;LDB2;PLXNC1;RND1;SERPINE2;SRCIN1
GO:0030335	positive regulation of cell migration	biological_process	biological regulation|cellular process|localization|locomotion|positive regulation of biological process|regulation of biological process	22	791	156	15877	9.76301e-06	0.00133085	2.83068	CD274;CXCL12;CXCL16;ETS1;F2RL1;FGR;IRS2;ITGA6;LOC102174020;LOC102177379;LOC102180421;LOC102184095;LOC108633280;LOC108638471;LOC108638532;PDPN;PLAU;SEMA3A;SEMA6A;SEMA6D;TGFB2;WNT5B
GO:0030336	negative regulation of cell migration	biological_process	biological regulation|cellular process|localization|locomotion|negative regulation of biological process|regulation of biological process	4	791	64	15877	0.396027	0.610106	1.2545	CHRD;NOG;PTPRU;SRGAP3
GO:0030374	nuclear receptor transcription coactivator activity	molecular_function	protein binding transcription factor activity	2	791	47	15877	0.686761	0.78704	0.85413	PPARGC1A;SRA1
GO:0030388	fructose 1,6-bisphosphate metabolic process	biological_process	cellular process|metabolic process	1	791	5	15877	0.225513	0.576638	4.01441	FBP2
GO:0030424	axon	cellular_component	cell|cell part	19	791	240	15877	0.0314787	0.259906	1.58904	ADGRL3;ALCAM;BDNF;DNM1;EMB;FZD5;HTR2A;NGF;NOG;NOV;NTNG2;ROR1;SCN3A;SEMA3A;SEMA6A;SRCIN1;SYT1;TGFB2;TNFRSF21
GO:0030425	dendrite	cellular_component	cell|cell part	17	791	292	15877	0.288366	0.576638	1.16858	ALCAM;BDNF;CACNA1C;CHRM2;FYN;FZD5;HOMER2;HTR2A;KCNB2;NGF;NLGN1;NOV;PLK2;PPP1R9A;RAB17;SEMA3A;SRCIN1
GO:0030426	growth cone	cellular_component	cell|cell part	4	791	93	15877	0.687188	0.787181	0.863314	CXADR;GDPD5;PCDH9;TMOD2
GO:0030449	regulation of complement activation	biological_process	biological regulation|immune system process|metabolic process|positive regulation of biological process|regulation of biological process|response to stimulus	1	791	12	15877	0.458531	0.642639	1.67267	C1R
GO:0030496	midbody	cellular_component	cell|cell part	5	791	125	15877	0.752361	0.835599	0.802882	KLHDC8B;LOC106503109;RAB11FIP4;SEPT12;SLC2A1
GO:0030500	regulation of bone mineralization	biological_process	biological regulation|developmental process|multicellular organismal process|regulation of biological process	3	791	14	15877	0.0297098	0.259906	4.30116	ENPP1;OMD;S1PR1
GO:0030501	positive regulation of bone mineralization	biological_process	biological regulation|developmental process|multicellular organismal process|positive regulation of biological process|regulation of biological process	1	791	25	15877	0.721573	0.809037	0.802882	ISG15
GO:0030502	negative regulation of bone mineralization	biological_process	biological regulation|developmental process|multicellular organismal process|negative regulation of biological process|regulation of biological process	1	791	5	15877	0.225513	0.576638	4.01441	GREM1
GO:0030506	ankyrin binding	molecular_function	binding	2	791	16	15877	0.188144	0.576638	2.50901	FLNC;SPTBN4
GO:0030507	spectrin binding	molecular_function	binding	2	791	16	15877	0.188144	0.576638	2.50901	DMTN;SPTBN4
GO:0030509	BMP signaling pathway	biological_process	biological regulation|cellular process|metabolic process|regulation of biological process|response to stimulus|signaling	3	791	47	15877	0.417348	0.626906	1.2812	NODAL;NOG;TMEM100
GO:0030510	regulation of BMP signaling pathway	biological_process	biological regulation|cellular process|metabolic process|regulation of biological process|response to stimulus|signaling	1	791	7	15877	0.300787	0.576638	2.86744	NOG
GO:0030511	positive regulation of transforming growth factor beta receptor signaling pathway	biological_process	biological regulation|cellular process|positive regulation of biological process|regulation of biological process|response to stimulus|signaling	2	791	14	15877	0.152049	0.540201	2.86744	CDKN1C;NPNT
GO:0030512	negative regulation of transforming growth factor beta receptor signaling pathway	biological_process	biological regulation|cellular process|negative regulation of biological process|regulation of biological process|response to stimulus|signaling	2	791	40	15877	0.59927	0.729168	1.0036	ASPN;BAMBI
GO:0030514	negative regulation of BMP signaling pathway	biological_process	biological regulation|cellular process|metabolic process|negative regulation of biological process|regulation of biological process|response to stimulus|signaling	3	791	34	15877	0.238907	0.576638	1.77106	CHRD;GREM1;NOG
GO:0030517	negative regulation of axon extension	biological_process	biological regulation|cellular component organization or biogenesis|cellular process|developmental process|growth|multicellular organismal process|negative regulation of biological process|regulation of biological process	3	791	13	15877	0.0242215	0.241283	4.63201	MT3;SEMA3A;SEMA6D
GO:0030518	intracellular steroid hormone receptor signaling pathway	biological_process	biological regulation|cellular process|regulation of biological process|response to stimulus|signaling	1	791	6	15877	0.264111	0.576638	3.34534	ESR1
GO:0030534	adult behavior	biological_process	multicellular organismal process	3	791	18	15877	0.0575185	0.324063	3.34534	NR4A3;SLC1A2;SLITRK5
GO:0030544	Hsp70 protein binding	molecular_function	binding	2	791	27	15877	0.392246	0.610106	1.48682	GPR37;MVD
GO:0030550	acetylcholine receptor inhibitor activity	molecular_function	receptor regulator activity	1	791	6	15877	0.264111	0.576638	3.34534	LYPD1
GO:0030552	cAMP binding	molecular_function	binding	2	791	24	15877	0.33762	0.582182	1.67267	PDE4B;POPDC3
GO:0030553	cGMP binding	molecular_function	binding	1	791	13	15877	0.485528	0.65701	1.544	PRKG2
GO:0030574	collagen catabolic process	biological_process	metabolic process|multicellular organismal process	3	791	21	15877	0.0840827	0.385352	2.86744	ADAMTS14;ADAMTS3;MMP1
GO:0030593	neutrophil chemotaxis	biological_process	cellular process|immune system process|localization|locomotion|response to stimulus	10	791	44	15877	4.7135e-05	0.00488318	4.56183	CCL20;CCL5;CXADR;CXCL8;IL36B;LOC102175889;LOC102181582;PDE4B;S100A8;TGFB2
GO:0030594	neurotransmitter receptor activity	molecular_function	molecular transducer activity|receptor activity	2	791	19	15877	0.243986	0.576638	2.11285	CHRM2;HTR2A
GO:0030595	leukocyte chemotaxis	biological_process	cellular process|immune system process|localization|locomotion|response to stimulus	2	791	13	15877	0.134572	0.500059	3.08801	LOC102181582;S1PR1
GO:0030643	cellular phosphate ion homeostasis	biological_process	biological regulation|cellular process	1	791	6	15877	0.264111	0.576638	3.34534	ENPP1
GO:0030658	transport vesicle membrane	cellular_component	cell|cell part|membrane|organelle|organelle part	1	791	33	15877	0.815146	0.878946	0.608244	ITPR3
GO:0030659	cytoplasmic vesicle membrane	cellular_component	cell|cell part|membrane|organelle|organelle part	7	791	109	15877	0.300392	0.576638	1.28903	ATP10B;CADPS2;ITPR3;MARCH3;RNF144A;WHAMM;ZNRF2
GO:0030665	clathrin-coated vesicle membrane	cellular_component	cell|cell part|membrane|organelle|organelle part	1	791	22	15877	0.675367	0.776387	0.912366	CHRM2
GO:0030666	endocytic vesicle membrane	cellular_component	cell|cell part|membrane|organelle|organelle part	2	791	28	15877	0.410011	0.621374	1.43372	STAB2;WNT6
GO:0030667	secretory granule membrane	cellular_component	cell|cell part|membrane|organelle|organelle part	2	791	36	15877	0.54155	0.695741	1.11511	ITPR3;SVIP
GO:0030669	clathrin-coated endocytic vesicle membrane	cellular_component	cell|cell part|membrane|organelle|organelle part	1	791	11	15877	0.43012	0.626906	1.82473	FZD5
GO:0030670	phagocytic vesicle membrane	cellular_component	cell|cell part|membrane|organelle|organelle part	2	791	32	15877	0.478308	0.65701	1.2545	RAB8B;TLR2
GO:0030672	synaptic vesicle membrane	cellular_component	cell|cell part|membrane|organelle|organelle part|synapse|synapse part	3	791	56	15877	0.533298	0.690093	1.07529	OTOF;SH3GL2;SYT1
GO:0030673	axolemma	cellular_component	cell|cell part|membrane|membrane part	1	791	9	15877	0.368753	0.597125	2.23023	SLC1A2
GO:0030674	protein binding, bridging	molecular_function	binding	2	791	53	15877	0.748701	0.832246	0.757436	INSC;SH2D1B
GO:0030686	90S preribosome	cellular_component	cell|cell part|macromolecular complex	1	791	11	15877	0.43012	0.626906	1.82473	LOC102174071
GO:0030705	cytoskeleton-dependent intracellular transport	biological_process	establishment of localization|localization	1	791	14	15877	0.51118	0.6748	1.43372	CCDC88C
GO:0030728	ovulation	biological_process	multicellular organismal process|multi-organism process|reproduction|reproductive process	3	791	6	15877	0.00219979	0.0730444	10.036	EREG;GAS2;HPGD
GO:0030833	regulation of actin filament polymerization	biological_process	biological regulation|cellular component organization or biogenesis|cellular process|regulation of biological process	1	791	16	15877	0.558716	0.703146	1.2545	PPP1R9A
GO:0030837	negative regulation of actin filament polymerization	biological_process	biological regulation|cellular component organization or biogenesis|cellular process|negative regulation of biological process|regulation of biological process	5	791	29	15877	0.0132951	0.199043	3.4607	LOC102174020;LOC102177379;LOC102184095;LOC108638471;LOC108638532
GO:0030838	positive regulation of actin filament polymerization	biological_process	biological regulation|cellular component organization or biogenesis|cellular process|positive regulation of biological process|regulation of biological process	1	791	37	15877	0.84939	0.901238	0.542488	CSF3
GO:0030855	epithelial cell differentiation	biological_process	cellular process|developmental process	1	791	40	15877	0.870847	0.915892	0.501802	ID3
GO:0030863	cortical cytoskeleton	cellular_component	cell|cell part|organelle	1	791	6	15877	0.264111	0.576638	3.34534	DMTN
GO:0030864	cortical actin cytoskeleton	cellular_component	cell|cell part|organelle|organelle part	7	791	41	15877	0.00378628	0.0950671	3.42694	LOC102174020;LOC102177379;LOC102184095;LOC108638471;LOC108638532;PPP1R9A;SLC2A1
GO:0030867	rough endoplasmic reticulum membrane	cellular_component	cell|cell part|membrane|membrane part|organelle|organelle part	1	791	8	15877	0.335638	0.581084	2.50901	ZC3H12A
GO:0030868	smooth endoplasmic reticulum membrane	cellular_component	cell|cell part|membrane|membrane part|organelle|organelle part	1	791	5	15877	0.225513	0.576638	4.01441	SVIP
GO:0030878	thyroid gland development	biological_process	developmental process|multicellular organismal process	1	791	13	15877	0.485528	0.65701	1.544	TGFB2
GO:0030879	mammary gland development	biological_process	developmental process|multicellular organismal process	1	791	22	15877	0.675367	0.776387	0.912366	IRS2
GO:0030889	negative regulation of B cell proliferation	biological_process	biological regulation|cellular process|immune system process|negative regulation of biological process|regulation of biological process	1	791	7	15877	0.300787	0.576638	2.86744	TNFRSF21
GO:0030890	positive regulation of B cell proliferation	biological_process	biological regulation|cellular process|immune system process|positive regulation of biological process|regulation of biological process	4	791	25	15877	0.0335836	0.261206	3.21153	BST1;IL7;IRS2;TLR9
GO:0030900	forebrain development	biological_process	developmental process|multicellular organismal process	3	791	33	15877	0.225505	0.576638	1.82473	CHRD;FYN;NFIB
GO:0030902	hindbrain development	biological_process	developmental process|multicellular organismal process	3	791	16	15877	0.042467	0.283827	3.76351	AHI1;NFIB;TGFB2
GO:0030903	notochord development	biological_process	developmental process|multicellular organismal process	1	791	6	15877	0.264111	0.576638	3.34534	ID3
GO:0030949	positive regulation of vascular endothelial growth factor receptor signaling pathway	biological_process	biological regulation|cellular process|positive regulation of biological process|regulation of biological process|response to stimulus|signaling	1	791	7	15877	0.300787	0.576638	2.86744	MT3
GO:0030950	establishment or maintenance of actin cytoskeleton polarity	biological_process	cellular component organization or biogenesis|cellular process	1	791	11	15877	0.43012	0.626906	1.82473	RND1
GO:0030957	Tat protein binding	molecular_function	binding	1	791	6	15877	0.264111	0.576638	3.34534	DLL1
GO:0030971	receptor tyrosine kinase binding	molecular_function	binding	5	791	39	15877	0.0429897	0.283827	2.57334	ANGPT1;FAM150A;LOC102169118;NRG1;SHC3
GO:0031005	filamin binding	molecular_function	binding	2	791	10	15877	0.0855512	0.385352	4.01441	HSPB7;RFLNB
GO:0031012	extracellular matrix	cellular_component	extracellular region|extracellular region part	21	791	169	15877	0.000103207	0.00891024	2.49416	ADAMTS3;ADAMTS5;ADAMTS9;ASPN;CCBE1;COL23A1;CRISPLD2;HAPLN1;LOC108633902;LRRTM3;LTBP1;MMP1;NOV;OLFML2B;POSTN;TGFB2;TNFRSF11B;TNXB;VCAN;WNT5B;WNT6
GO:0031014	troponin T binding	molecular_function	binding	1	791	5	15877	0.225513	0.576638	4.01441	TNNI3
GO:0031016	pancreas development	biological_process	developmental process|multicellular organismal process	2	791	21	15877	0.281605	0.576638	1.91162	ISL1;TGFB2
GO:0031032	actomyosin structure organization	biological_process	cellular component organization or biogenesis|cellular process	1	791	24	15877	0.706951	0.797823	0.836336	EPB41L4B
GO:0031045	dense core granule	cellular_component	cell|cell part|organelle	2	791	13	15877	0.134572	0.500059	3.08801	BACE2;SYT1
GO:0031047	gene silencing by RNA	biological_process	biological regulation|cellular process|metabolic process|negative regulation of biological process|regulation of biological process	1	791	24	15877	0.706951	0.797823	0.836336	ASZ1
GO:0031069	hair follicle morphogenesis	biological_process	developmental process|multicellular organismal process	1	791	14	15877	0.51118	0.6748	1.43372	TGFB2
GO:0031072	heat shock protein binding	molecular_function	binding	3	791	37	15877	0.279795	0.576638	1.62746	FKBP5;GPR37;METTL21B
GO:0031076	embryonic camera-type eye development	biological_process	developmental process|multicellular organismal process	1	791	10	15877	0.40022	0.610106	2.00721	RDH10
GO:0031090	organelle membrane	cellular_component	membrane|organelle|organelle part	5	791	94	15877	0.505862	0.6748	1.06766	LOC102187233;MAP1LC3B;PTGS2;RDH10;SLC39A8
GO:0031091	platelet alpha granule	cellular_component	cell|cell part|organelle	2	791	8	15877	0.0568335	0.324063	5.01802	SERPINE2;THBS2
GO:0031092	platelet alpha granule membrane	cellular_component	cell|cell part|membrane|organelle|organelle part	2	791	7	15877	0.0440534	0.283827	5.73487	LHFPL2;PCDH7
GO:0031098	stress-activated protein kinase signaling cascade	biological_process	biological regulation|cellular process|regulation of biological process|response to stimulus|signaling	2	791	41	15877	0.612817	0.740297	0.979125	CCDC88C;PAK6
GO:0031100	animal organ regeneration	biological_process	developmental process|multicellular organismal process	3	791	10	15877	0.0113605	0.183246	6.02162	LPIN1;NR4A3;PTPRU
GO:0031105	septin complex	cellular_component	cell|cell part|macromolecular complex|organelle|organelle part	1	791	10	15877	0.40022	0.610106	2.00721	2022-09-12
GO:0031113	regulation of microtubule polymerization	biological_process	biological regulation|cellular component organization or biogenesis|cellular process|regulation of biological process	1	791	6	15877	0.264111	0.576638	3.34534	SLC39A12
GO:0031122	cytoplasmic microtubule organization	biological_process	cellular component organization or biogenesis|cellular process	1	791	40	15877	0.870847	0.915892	0.501802	CCDC88C
GO:0031143	pseudopodium	cellular_component	cell|cell part	2	791	8	15877	0.0568335	0.324063	5.01802	ARRB1;F2RL1
GO:0031175	neuron projection development	biological_process	cellular component organization or biogenesis|cellular process|developmental process|multicellular organismal process	5	791	102	15877	0.579092	0.716225	0.983925	CD44;GDPD5;NLGN1;PPP1R9A;SH3GL2
GO:0031214	biomineral tissue development	biological_process	developmental process|multicellular organismal process	1	791	21	15877	0.658322	0.765628	0.955812	ENPP1
GO:0031224	intrinsic component of membrane	cellular_component	membrane|membrane part	1	791	9	15877	0.368753	0.597125	2.23023	RGS16
GO:0031225	anchored component of membrane	cellular_component	membrane|membrane part	8	791	95	15877	0.100955	0.418778	1.69028	BST1;LOC102180421;LOC108633280;LOC108633902;LSAMP;LY6G6C;LYPD1;SVIP
GO:0031226	intrinsic component of plasma membrane	cellular_component	cell|cell part|membrane|membrane part	4	791	26	15877	0.0381759	0.279309	3.08801	ALCAM;S1PR1;SLC8A1;TNFRSF21
GO:0031234	extrinsic component of cytoplasmic side of plasma membrane	cellular_component	cell|cell part|membrane|membrane part	3	791	51	15877	0.470336	0.656342	1.18071	FGR;FYN;STAC
GO:0031252	cell leading edge	cellular_component	cell|cell part	2	791	27	15877	0.392246	0.610106	1.48682	ITGB4;LDB2
GO:0031256	leading edge membrane	cellular_component	cell|cell part|membrane|membrane part	1	791	9	15877	0.368753	0.597125	2.23023	ARHGAP44
GO:0031258	lamellipodium membrane	cellular_component	cell|cell part|membrane|membrane part	3	791	20	15877	0.074725	0.367942	3.01081	CD44;DPP4;PDPN
GO:0031274	positive regulation of pseudopodium assembly	biological_process	biological regulation|cellular component organization or biogenesis|cellular process|positive regulation of biological process|regulation of biological process	1	791	9	15877	0.368753	0.597125	2.23023	F2RL1
GO:0031290	retinal ganglion cell axon guidance	biological_process	cellular component organization or biogenesis|cellular process|developmental process|locomotion|multicellular organismal process|response to stimulus	2	791	17	15877	0.206601	0.576638	2.36142	ALCAM;ISL1
GO:0031293	membrane protein intracellular domain proteolysis	biological_process	metabolic process	1	791	7	15877	0.300787	0.576638	2.86744	NGFR
GO:0031295	T cell costimulation	biological_process	biological adhesion|biological regulation|cellular process|immune system process|positive regulation of biological process|regulation of biological process	4	791	22	15877	0.0218339	0.231143	3.64947	CD274;DPP4;HHLA2;PDCD1LG2
GO:0031333	negative regulation of protein complex assembly	biological_process	biological regulation|cellular component organization or biogenesis|cellular process|negative regulation of biological process|regulation of biological process	2	791	9	15877	0.0707131	0.356682	4.46046	LCMT1;SVIP
GO:0031362	anchored component of external side of plasma membrane	cellular_component	cell|cell part|membrane|membrane part	1	791	12	15877	0.458531	0.642639	1.67267	CD14
GO:0031369	translation initiation factor binding	molecular_function	binding	1	791	17	15877	0.580723	0.716225	1.18071	CACNA1C
GO:0031386	protein tag	molecular_function	NA	1	791	9	15877	0.368753	0.597125	2.23023	ISG15
GO:0031397	negative regulation of protein ubiquitination	biological_process	biological regulation|cellular process|metabolic process|negative regulation of biological process|regulation of biological process	4	791	29	15877	0.0539982	0.324063	2.76856	ARRB1;FYN;ISG15;KIAA1024
GO:0031410	cytoplasmic vesicle	cellular_component	cell|cell part|organelle	16	791	211	15877	0.0625748	0.349286	1.52205	ARRB1;BDNF;DLL1;DMTN;DNM1;HTR2A;IL1B;LOC102174264;LOC102186111;MAP1LC3B;NGF;PDPN;PLA2G4A;RUFY4;RUSC2;TECPR1
GO:0031418	L-ascorbic acid binding	molecular_function	binding	2	791	16	15877	0.188144	0.576638	2.50901	EGLN3;P3H2
GO:0031432	titin binding	molecular_function	binding	1	791	10	15877	0.40022	0.610106	2.00721	ANKRD1
GO:0031434	mitogen-activated protein kinase kinase binding	molecular_function	binding	1	791	9	15877	0.368753	0.597125	2.23023	ARRB1
GO:0031490	chromatin DNA binding	molecular_function	binding	1	791	52	15877	0.930179	0.957461	0.386001	PPARGC1A
GO:0031492	nucleosomal DNA binding	molecular_function	binding	2	791	36	15877	0.54155	0.695741	1.11511	LOC102171353;LOC106503499
GO:0031514	motile cilium	cellular_component	cell|cell part|organelle	2	791	87	15877	0.935294	0.961274	0.461427	KLF15;MAATS1
GO:0031526	brush border membrane	cellular_component	cell|cell part|membrane|membrane part	1	791	37	15877	0.84939	0.901238	0.542488	SLC9A3
GO:0031527	filopodium membrane	cellular_component	cell|cell part|membrane|membrane part	1	791	13	15877	0.485528	0.65701	1.544	PDPN
GO:0031528	microvillus membrane	cellular_component	cell|cell part|membrane|membrane part	2	791	11	15877	0.101218	0.418778	3.64947	PDPN;SYTL1
GO:0031532	actin cytoskeleton reorganization	biological_process	cellular component organization or biogenesis|cellular process	4	791	41	15877	0.145805	0.536415	1.95825	BRSK2;CXADR;S1PR1;SIPA1L1
GO:0031579	membrane raft organization	biological_process	cellular component organization or biogenesis|cellular process	5	791	20	15877	0.00251258	0.0803405	5.01802	LOC102174020;LOC102177379;LOC102184095;LOC108638471;LOC108638532
GO:0031581	hemidesmosome assembly	biological_process	cellular component organization or biogenesis|cellular process	3	791	8	15877	0.00571327	0.116124	7.52702	ITGA6;ITGB4;LAMA3
GO:0031584	activation of phospholipase D activity	biological_process	biological regulation	1	791	6	15877	0.264111	0.576638	3.34534	CCL5
GO:0031588	nucleotide-activated protein kinase complex	cellular_component	cell|cell part|macromolecular complex	1	791	12	15877	0.458531	0.642639	1.67267	SIK1
GO:0031589	cell-substrate adhesion	biological_process	biological adhesion	1	791	8	15877	0.335638	0.581084	2.50901	ITGA6
GO:0031594	neuromuscular junction	cellular_component	synapse	5	791	54	15877	0.130274	0.49692	1.85852	LAMA2;POSTN;PPP1R9A;SERPINE2;SYNC
GO:0031623	receptor internalization	biological_process	cellular process|establishment of localization|localization|metabolic process	4	791	31	15877	0.0662332	0.356682	2.58994	ARRB1;CALCRL;CD9;DNM1
GO:0031624	ubiquitin conjugating enzyme binding	molecular_function	binding	2	791	24	15877	0.33762	0.582182	1.67267	RNF144A;RNF144B
GO:0031625	ubiquitin protein ligase binding	molecular_function	binding	7	791	183	15877	0.812193	0.878946	0.767784	ARRB1;FZD5;GPR37;NFKBIA;NGFR;PRDX6;SNCAIP
GO:0031638	zymogen activation	biological_process	metabolic process	2	791	6	15877	0.032526	0.259906	6.69069	C1R;CTSC
GO:0031639	plasminogen activation	biological_process	metabolic process	1	791	5	15877	0.225513	0.576638	4.01441	PLAU
GO:0031647	regulation of protein stability	biological_process	biological regulation	2	791	35	15877	0.526246	0.690093	1.14697	INSC;RNF149
GO:0031648	protein destabilization	biological_process	biological regulation	1	791	21	15877	0.658322	0.765628	0.955812	CCDC88C
GO:0031663	lipopolysaccharide-mediated signaling pathway	biological_process	biological regulation|cellular process|multi-organism process|regulation of biological process|response to stimulus|signaling	5	791	18	15877	0.00150845	0.0588619	5.57557	CCL5;CD14;IRAK2;LOC102175889;NFKBIA
GO:0031668	cellular response to extracellular stimulus	biological_process	cellular process|response to stimulus	4	791	12	15877	0.00219452	0.0730444	6.69069	FOS;ITGA6;NR4A2;SLC1A2
GO:0031674	I band	cellular_component	cell|cell part|organelle|organelle part	1	791	10	15877	0.40022	0.610106	2.00721	ANKRD1
GO:0031681	G-protein beta-subunit binding	molecular_function	binding	1	791	10	15877	0.40022	0.610106	2.00721	F2RL1
GO:0031731	CCR6 chemokine receptor binding	molecular_function	binding	1	791	5	15877	0.225513	0.576638	4.01441	CCL20
GO:0031849	olfactory receptor binding	molecular_function	binding	1	791	5	15877	0.225513	0.576638	4.01441	RTP4
GO:0031901	early endosome membrane	cellular_component	cell|cell part|membrane|organelle|organelle part	4	791	105	15877	0.774117	0.852813	0.76465	CD274;FZD5;MARCH3;STEAP4
GO:0031902	late endosome membrane	cellular_component	cell|cell part|membrane|organelle|organelle part	3	791	99	15877	0.876792	0.920881	0.608244	LOC102187998;MMD;RNF13
GO:0031932	TORC2 complex	cellular_component	cell|cell part|macromolecular complex	1	791	10	15877	0.40022	0.610106	2.00721	SESN3
GO:0031953	negative regulation of protein autophosphorylation	biological_process	biological regulation|cellular process|metabolic process|negative regulation of biological process|regulation of biological process	1	791	6	15877	0.264111	0.576638	3.34534	ENPP1
GO:0031965	nuclear membrane	cellular_component	cell|cell part|membrane|organelle|organelle part	5	791	186	15877	0.958043	0.975366	0.539572	LPIN1;OSBPL3;PRKG2;SLC16A3;TMEM176B
GO:0031966	mitochondrial membrane	cellular_component	cell|cell part|membrane|organelle|organelle part	1	791	76	15877	0.979624	0.99033	0.264106	RNF144B
GO:0031982	vesicle	cellular_component	organelle	4	791	68	15877	0.441288	0.641379	1.18071	GPRC5A;LOC102168270;RIPK2;SLC47A1
GO:0031985	Golgi cisterna	cellular_component	cell|cell part|organelle|organelle part	1	791	12	15877	0.458531	0.642639	1.67267	LOC102168270
GO:0031994	insulin-like growth factor I binding	molecular_function	binding	4	791	7	15877	0.000189637	0.0144459	11.4697	IGFBP1;IGFBP3;IGFBP5;ITGA6
GO:0031995	insulin-like growth factor II binding	molecular_function	binding	3	791	7	15877	0.00370741	0.0950671	8.60231	IGFBP1;IGFBP3;IGFBP5
GO:0032007	negative regulation of TOR signaling	biological_process	biological regulation|cellular process|negative regulation of biological process|regulation of biological process|response to stimulus|signaling	3	791	23	15877	0.104186	0.424947	2.61809	KIAA1024;SH3BP4;SIK1
GO:0032009	early phagosome	cellular_component	cell|cell part|organelle	1	791	6	15877	0.264111	0.576638	3.34534	TLR9
GO:0032020	ISG15-protein conjugation	biological_process	cellular process|metabolic process	1	791	6	15877	0.264111	0.576638	3.34534	ISG15
GO:0032024	positive regulation of insulin secretion	biological_process	biological regulation|cellular process|establishment of localization|localization|positive regulation of biological process|regulation of biological process|signaling	1	791	22	15877	0.675367	0.776387	0.912366	IRS2
GO:0032050	clathrin heavy chain binding	molecular_function	binding	1	791	8	15877	0.335638	0.581084	2.50901	ARRB1
GO:0032088	negative regulation of NF-kappaB transcription factor activity	biological_process	biological regulation|cellular process|metabolic process|negative regulation of biological process|regulation of biological process	6	791	44	15877	0.0210617	0.231143	2.7371	ACOD1;ARRB1;IRAK2;IRAK3;NLRP3;ZC3H12A
GO:0032091	negative regulation of protein binding	biological_process	biological regulation	2	791	44	15877	0.651346	0.762308	0.912366	IFIT2;LOC106503109
GO:0032092	positive regulation of protein binding	biological_process	biological regulation	3	791	40	15877	0.321251	0.581084	1.5054	ARRB1;CSF3;LFNG
GO:0032147	activation of protein kinase activity	biological_process	biological regulation|cellular process|metabolic process|positive regulation of biological process|regulation of biological process	2	791	48	15877	0.69789	0.79522	0.836336	PAK6;TGFB2
GO:0032148	activation of protein kinase B activity	biological_process	biological regulation|cellular process|metabolic process|positive regulation of biological process|regulation of biological process	2	791	16	15877	0.188144	0.576638	2.50901	MT3;NRG1
GO:0032153	cell division site	cellular_component	cell|cell part	1	791	6	15877	0.264111	0.576638	3.34534	RND1
GO:0032154	cleavage furrow	cellular_component	cell|cell part	3	791	45	15877	0.390198	0.610106	1.33814	HMCN1;RAB11FIP4;SEPT12
GO:0032160	septin filament array	cellular_component	cell|cell part|organelle|organelle part	1	791	10	15877	0.40022	0.610106	2.00721	2022-09-12
GO:0032228	regulation of synaptic transmission, GABAergic	biological_process	biological regulation|cellular process|regulation of biological process|signaling	1	791	10	15877	0.40022	0.610106	2.00721	PLCL1
GO:0032230	positive regulation of synaptic transmission, GABAergic	biological_process	biological regulation|cellular process|positive regulation of biological process|regulation of biological process|signaling	1	791	8	15877	0.335638	0.581084	2.50901	NLGN1
GO:0032266	phosphatidylinositol-3-phosphate binding	molecular_function	binding	4	791	33	15877	0.0797781	0.385352	2.43298	JPH2;NCF4;RUFY4;TECPR1
GO:0032270	positive regulation of cellular protein metabolic process	biological_process	biological regulation|cellular process|metabolic process|positive regulation of biological process|regulation of biological process	1	791	7	15877	0.300787	0.576638	2.86744	NFKBIA
GO:0032331	negative regulation of chondrocyte differentiation	biological_process	biological regulation|cellular process|developmental process|multicellular organismal process|negative regulation of biological process|regulation of biological process	3	791	14	15877	0.0297098	0.259906	4.30116	ADAMTS7;GREM1;SOX9
GO:0032332	positive regulation of chondrocyte differentiation	biological_process	biological regulation|cellular process|developmental process|multicellular organismal process|positive regulation of biological process|regulation of biological process	2	791	16	15877	0.188144	0.576638	2.50901	SOX5;SOX9
GO:0032355	response to estradiol	biological_process	response to stimulus	5	791	29	15877	0.0132951	0.199043	3.4607	ETS1;POSTN;PTGFR;SOCS2;TGFB2
GO:0032402	melanosome transport	biological_process	cellular process|establishment of localization|localization	1	791	14	15877	0.51118	0.6748	1.43372	RAB17
GO:0032420	stereocilium	cellular_component	cell|cell part|organelle|organelle part	2	791	24	15877	0.33762	0.582182	1.67267	FAM65B;PDZD7
GO:0032426	stereocilium tip	cellular_component	cell|cell part|organelle|organelle part	3	791	15	15877	0.0357947	0.26564	4.01441	HOMER2;PDZD7;STRC
GO:0032433	filopodium tip	cellular_component	cell|cell part	2	791	16	15877	0.188144	0.576638	2.50901	NLGN1;OSBPL3
GO:0032436	positive regulation of proteasomal ubiquitin-dependent protein catabolic process	biological_process	biological regulation|cellular process|metabolic process|positive regulation of biological process|regulation of biological process	2	791	45	15877	0.663493	0.769913	0.892092	RNF144A;RNF144B
GO:0032456	endocytic recycling	biological_process	establishment of localization|localization	4	791	27	15877	0.0431094	0.283827	2.97364	ARL4C;EHD3;RAB11FIP4;RAB17
GO:0032464	positive regulation of protein homooligomerization	biological_process	biological regulation|cellular component organization or biogenesis|cellular process|positive regulation of biological process|regulation of biological process	1	791	6	15877	0.264111	0.576638	3.34534	BMF
GO:0032465	regulation of cytokinesis	biological_process	biological regulation|cellular process|regulation of biological process	1	791	33	15877	0.815146	0.878946	0.608244	RAB11FIP4
GO:0032466	negative regulation of cytokinesis	biological_process	biological regulation|cellular process|negative regulation of biological process|regulation of biological process	1	791	8	15877	0.335638	0.581084	2.50901	LOC106503109
GO:0032480	negative regulation of type I interferon production	biological_process	biological regulation|multicellular organismal process|negative regulation of biological process|regulation of biological process	3	791	15	15877	0.0357947	0.26564	4.01441	ACOD1;IFIH1;RNF125
GO:0032481	positive regulation of type I interferon production	biological_process	biological regulation|multicellular organismal process|positive regulation of biological process|regulation of biological process	5	791	13	15877	0.000278996	0.0195297	7.72002	CD14;IRF1;LOC102173932;TRIM15;ZBP1
GO:0032482	Rab protein signal transduction	biological_process	biological regulation|cellular process|regulation of biological process|response to stimulus|signaling	3	791	55	15877	0.521039	0.686066	1.09484	RAB17;RAB19;RAB8B
GO:0032486	Rap protein signal transduction	biological_process	biological regulation|cellular process|regulation of biological process|response to stimulus|signaling	1	791	8	15877	0.335638	0.581084	2.50901	PLK2
GO:0032495	response to muramyl dipeptide	biological_process	response to stimulus	1	791	7	15877	0.300787	0.576638	2.86744	NFKBIA
GO:0032496	response to lipopolysaccharide	biological_process	multi-organism process|response to stimulus	7	791	55	15877	0.0187852	0.231143	2.55463	IRAK3;JUN;LOC102174044;NFKB2;NFKBIA;NOCT;PTGFR
GO:0032502	developmental process	biological_process	NA	1	791	10	15877	0.40022	0.610106	2.00721	IL11RA
GO:0032515	negative regulation of phosphoprotein phosphatase activity	biological_process	biological regulation|cellular process|metabolic process|negative regulation of biological process|regulation of biological process	1	791	11	15877	0.43012	0.626906	1.82473	PPP4R4
GO:0032526	response to retinoic acid	biological_process	response to stimulus	1	791	30	15877	0.784451	0.855825	0.669069	TGFB2
GO:0032570	response to progesterone	biological_process	response to stimulus	2	791	10	15877	0.0855512	0.385352	4.01441	NRG1;TGFB2
GO:0032580	Golgi cisterna membrane	cellular_component	cell|cell part|membrane|organelle|organelle part	4	791	49	15877	0.226623	0.576638	1.63854	CSGALNACT1;FUT1;FUT9;LOC102168270
GO:0032587	ruffle membrane	cellular_component	cell|cell part|membrane|membrane part	2	791	66	15877	0.847618	0.901238	0.608244	FGR;PDPN
GO:0032590	dendrite membrane	cellular_component	cell|cell part|membrane|membrane part	1	791	19	15877	0.621503	0.740429	1.05642	GABRA4
GO:0032689	negative regulation of interferon-gamma production	biological_process	biological regulation|multicellular organismal process|negative regulation of biological process|regulation of biological process	4	791	13	15877	0.00304586	0.087653	6.17602	CD274;IL1RL1;PDCD1LG2;TNFSF4
GO:0032693	negative regulation of interleukin-10 production	biological_process	biological regulation|multicellular organismal process|negative regulation of biological process|regulation of biological process	3	791	6	15877	0.00219979	0.0730444	10.036	CD274;DLL1;PDCD1LG2
GO:0032695	negative regulation of interleukin-12 production	biological_process	biological regulation|multicellular organismal process|negative regulation of biological process|regulation of biological process	1	791	7	15877	0.300787	0.576638	2.86744	IRAK3
GO:0032703	negative regulation of interleukin-2 production	biological_process	biological regulation|multicellular organismal process|negative regulation of biological process|regulation of biological process	1	791	8	15877	0.335638	0.581084	2.50901	HOMER2
GO:0032715	negative regulation of interleukin-6 production	biological_process	biological regulation|multicellular organismal process|negative regulation of biological process|regulation of biological process	2	791	7	15877	0.0440534	0.283827	5.73487	ARRB1;IRAK3
GO:0032720	negative regulation of tumor necrosis factor production	biological_process	biological regulation|multicellular organismal process|negative regulation of biological process|regulation of biological process	1	791	17	15877	0.580723	0.716225	1.18071	IRAK3
GO:0032722	positive regulation of chemokine production	biological_process	biological regulation|multicellular organismal process|positive regulation of biological process|regulation of biological process	1	791	8	15877	0.335638	0.581084	2.50901	TLR3
GO:0032727	positive regulation of interferon-alpha production	biological_process	biological regulation|multicellular organismal process|positive regulation of biological process|regulation of biological process	1	791	9	15877	0.368753	0.597125	2.23023	IFIH1
GO:0032728	positive regulation of interferon-beta production	biological_process	biological regulation|multicellular organismal process|positive regulation of biological process|regulation of biological process	3	791	20	15877	0.074725	0.367942	3.01081	IFIH1;IRF1;LOC102169118
GO:0032729	positive regulation of interferon-gamma production	biological_process	biological regulation|multicellular organismal process|positive regulation of biological process|regulation of biological process	7	791	29	15877	0.000441766	0.0243441	4.84498	CD14;FZD5;IL18R1;IL1B;ISL1;PDE4B;TNFSF4
GO:0032731	positive regulation of interleukin-1 beta production	biological_process	biological regulation|multicellular organismal process|positive regulation of biological process|regulation of biological process	3	791	5	15877	0.00114221	0.0477147	12.0432	ISL1;LOC102173932;NOD1
GO:0032733	positive regulation of interleukin-10 production	biological_process	biological regulation|multicellular organismal process|positive regulation of biological process|regulation of biological process	1	791	9	15877	0.368753	0.597125	2.23023	TNFSF4
GO:0032735	positive regulation of interleukin-12 production	biological_process	biological regulation|multicellular organismal process|positive regulation of biological process|regulation of biological process	2	791	7	15877	0.0440534	0.283827	5.73487	ISL1;TNFSF4
GO:0032740	positive regulation of interleukin-17 production	biological_process	biological regulation|multicellular organismal process|positive regulation of biological process|regulation of biological process	1	791	9	15877	0.368753	0.597125	2.23023	LOC102183650
GO:0032743	positive regulation of interleukin-2 production	biological_process	biological regulation|multicellular organismal process|positive regulation of biological process|regulation of biological process	1	791	7	15877	0.300787	0.576638	2.86744	PDE4B
GO:0032753	positive regulation of interleukin-4 production	biological_process	biological regulation|multicellular organismal process|positive regulation of biological process|regulation of biological process	2	791	12	15877	0.117595	0.458001	3.34534	NLRP3;TNFSF4
GO:0032754	positive regulation of interleukin-5 production	biological_process	biological regulation|multicellular organismal process|positive regulation of biological process|regulation of biological process	3	791	5	15877	0.00114221	0.0477147	12.0432	IL1RAP;IL1RL1;NLRP3
GO:0032755	positive regulation of interleukin-6 production	biological_process	biological regulation|multicellular organismal process|positive regulation of biological process|regulation of biological process	6	791	24	15877	0.000932535	0.0455711	5.01802	IL36B;ISL1;LOC102169118;NOD1;RIPK2;TNFSF4
GO:0032760	positive regulation of tumor necrosis factor production	biological_process	biological regulation|multicellular organismal process|positive regulation of biological process|regulation of biological process	5	791	29	15877	0.0132951	0.199043	3.4607	CD14;ISL1;LOC102169118;NOD1;RIPK2
GO:0032780	negative regulation of ATPase activity	biological_process	biological regulation	1	791	8	15877	0.335638	0.581084	2.50901	TNNI3
GO:0032792	negative regulation of CREB transcription factor activity	biological_process	biological regulation|cellular process|metabolic process|negative regulation of biological process|regulation of biological process	1	791	5	15877	0.225513	0.576638	4.01441	SIK1
GO:0032794	GTPase activating protein binding	molecular_function	binding	1	791	8	15877	0.335638	0.581084	2.50901	MEX3B
GO:0032809	neuronal cell body membrane	cellular_component	cell|cell part|membrane|membrane part	2	791	19	15877	0.243986	0.576638	2.11285	KCNB2;SLC6A2
GO:0032868	response to insulin	biological_process	response to stimulus	2	791	25	15877	0.356025	0.597125	1.60576	IGFBP3;SESN3
GO:0032869	cellular response to insulin stimulus	biological_process	cellular process|response to stimulus	7	791	63	15877	0.0365229	0.27027	2.23023	ACSL5;ENPP1;INHBB;IRS2;LPIN1;RAB8B;SORBS1
GO:0032870	cellular response to hormone stimulus	biological_process	cellular process|response to stimulus	2	791	19	15877	0.243986	0.576638	2.11285	JUN;SLIT3
GO:0032874	positive regulation of stress-activated MAPK cascade	biological_process	biological regulation|cellular process|metabolic process|positive regulation of biological process|regulation of biological process|response to stimulus|signaling	1	791	11	15877	0.43012	0.626906	1.82473	TGFB2
GO:0032880	regulation of protein localization	biological_process	biological regulation|localization|regulation of biological process	1	791	36	15877	0.841475	0.897265	0.557557	MMD
GO:0032922	circadian regulation of gene expression	biological_process	biological regulation|metabolic process|multicellular organismal process|regulation of biological process|rhythmic process	6	791	34	15877	0.00609994	0.12153	3.54213	BHLHE41;NGFR;NOCT;PPARGC1A;RORA;RORC
GO:0032924	activin receptor signaling pathway	biological_process	biological regulation|cellular process|regulation of biological process|response to stimulus|signaling	1	791	11	15877	0.43012	0.626906	1.82473	INHBB
GO:0032927	positive regulation of activin receptor signaling pathway	biological_process	biological regulation|cellular process|positive regulation of biological process|regulation of biological process|response to stimulus|signaling	1	791	5	15877	0.225513	0.576638	4.01441	NODAL
GO:0032930	positive regulation of superoxide anion generation	biological_process	biological regulation|cellular process|metabolic process|positive regulation of biological process|regulation of biological process	1	791	8	15877	0.335638	0.581084	2.50901	F2RL1
GO:0032934	sterol binding	molecular_function	binding	1	791	11	15877	0.43012	0.626906	1.82473	OSBPL3
GO:0032947	protein-containing complex scaffold activity	molecular_function	binding|structural molecule activity	1	791	48	15877	0.914286	0.947959	0.418168	2022-09-12
GO:0032956	regulation of actin cytoskeleton organization	biological_process	biological regulation|cellular component organization or biogenesis|cellular process|regulation of biological process	4	791	43	15877	0.164865	0.573914	1.86717	ARHGAP17;ARHGAP44;DMTN;RND1
GO:0032963	collagen metabolic process	biological_process	metabolic process|multicellular organismal process	2	791	7	15877	0.0440534	0.283827	5.73487	P3H2;TNXB
GO:0032964	collagen biosynthetic process	biological_process	metabolic process|multicellular organismal process	1	791	9	15877	0.368753	0.597125	2.23023	ADAMTS3
GO:0032967	positive regulation of collagen biosynthetic process	biological_process	biological regulation|metabolic process|multicellular organismal process|positive regulation of biological process|regulation of biological process	1	791	17	15877	0.580723	0.716225	1.18071	RGCC
GO:0032982	myosin filament	cellular_component	cell|cell part|macromolecular complex|organelle|organelle part	1	791	15	15877	0.535555	0.690093	1.33814	MYBPH
GO:0032991	protein-containing complex	cellular_component	NA	18	791	339	15877	0.424832	0.626906	1.06577	CACNA1C;CD44;INSC;IRS2;LOC102169118;LOC106503499;LOC106503599;LTBP1;LY6G6C;METTL21B;NOG;PPM1E;RFTN1;RIPK2;SALL4;SLC41A1;SOX9;ZNRF2
GO:0032993	protein-DNA complex	cellular_component	macromolecular complex	1	791	30	15877	0.784451	0.855825	0.669069	FOS
GO:0033017	sarcoplasmic reticulum membrane	cellular_component	cell|cell part|membrane|membrane part|organelle|organelle part	2	791	27	15877	0.392246	0.610106	1.48682	C3H1orf226;JPH2
GO:0033038	bitter taste receptor activity	molecular_function	molecular transducer activity|receptor activity	2	791	10	15877	0.0855512	0.385352	4.01441	LOC102185432;TAS2R38
GO:0033077	T cell differentiation in thymus	biological_process	cellular process|developmental process|immune system process|multicellular organismal process	2	791	16	15877	0.188144	0.576638	2.50901	FZD5;XRCC4
GO:0033116	endoplasmic reticulum-Golgi intermediate compartment membrane	cellular_component	cell|cell part|membrane|organelle|organelle part	1	791	41	15877	0.877297	0.921038	0.489562	WHAMM
GO:0033119	negative regulation of RNA splicing	biological_process	biological regulation|cellular process|metabolic process|negative regulation of biological process|regulation of biological process	1	791	6	15877	0.264111	0.576638	3.34534	LOC102189863
GO:0033130	acetylcholine receptor binding	molecular_function	binding	2	791	10	15877	0.0855512	0.385352	4.01441	ARRB1;LYPD1
GO:0033135	regulation of peptidyl-serine phosphorylation	biological_process	biological regulation|cellular process|metabolic process|regulation of biological process	2	791	5	15877	0.0224173	0.231143	8.02882	PLCL1;SPTBN4
GO:0033137	negative regulation of peptidyl-serine phosphorylation	biological_process	biological regulation|cellular process|metabolic process|negative regulation of biological process|regulation of biological process	2	791	15	15877	0.169934	0.573914	2.67627	DMTN;GPD1L
GO:0033138	positive regulation of peptidyl-serine phosphorylation	biological_process	biological regulation|cellular process|metabolic process|positive regulation of biological process|regulation of biological process	4	791	46	15877	0.194981	0.576638	1.7454	ARRB1;CD44;CSF3;RIPK2
GO:0033141	positive regulation of peptidyl-serine phosphorylation of STAT protein	biological_process	biological regulation|cellular process|metabolic process|positive regulation of biological process|regulation of biological process|response to stimulus|signaling	4	791	34	15877	0.0870258	0.390636	2.36142	LIF;LOC102189208;LOC108636616;LOC108636618
GO:0033147	negative regulation of intracellular estrogen receptor signaling pathway	biological_process	biological regulation|cellular process|negative regulation of biological process|regulation of biological process|response to stimulus|signaling	2	791	9	15877	0.0707131	0.356682	4.46046	KANK2;LBH
GO:0033173	calcineurin-NFAT signaling cascade	biological_process	biological regulation|cellular process|regulation of biological process|response to stimulus|signaling	1	791	10	15877	0.40022	0.610106	2.00721	ADGRB2
GO:0033209	tumor necrosis factor-mediated signaling pathway	biological_process	biological regulation|cellular process|regulation of biological process|response to stimulus|signaling	3	791	31	15877	0.199188	0.576638	1.94246	JAK2;NFKBIA;TNFSF4
GO:0033227	dsRNA transport	biological_process	establishment of localization|localization	1	791	5	15877	0.225513	0.576638	4.01441	RFTN1
GO:0033268	node of Ranvier	cellular_component	cell|cell part	1	791	12	15877	0.458531	0.642639	1.67267	SPTBN4
GO:0033270	paranode region of axon	cellular_component	cell|cell part	1	791	9	15877	0.368753	0.597125	2.23023	SPTBN4
GO:0033280	response to vitamin D	biological_process	response to stimulus	1	791	7	15877	0.300787	0.576638	2.86744	TGFB2
GO:0033365	protein localization to organelle	biological_process	localization	1	791	13	15877	0.485528	0.65701	1.544	RAB3IP
GO:0033539	fatty acid beta-oxidation using acyl-CoA dehydrogenase	biological_process	cellular process|metabolic process	1	791	9	15877	0.368753	0.597125	2.23023	LOC102179380
GO:0033613	activating transcription factor binding	molecular_function	binding	1	791	22	15877	0.675367	0.776387	0.912366	ATOH8
GO:0033622	integrin activation	biological_process	cellular component organization or biogenesis|cellular process	1	791	5	15877	0.225513	0.576638	4.01441	CXCL12
GO:0033627	cell adhesion mediated by integrin	biological_process	biological adhesion	3	791	12	15877	0.0193348	0.231143	5.01802	ITGB4;ITGB8;NOV
GO:0033628	regulation of cell adhesion mediated by integrin	biological_process	biological adhesion|biological regulation|regulation of biological process	1	791	9	15877	0.368753	0.597125	2.23023	PLAU
GO:0033629	negative regulation of cell adhesion mediated by integrin	biological_process	biological adhesion|biological regulation|cellular process|negative regulation of biological process|regulation of biological process	1	791	6	15877	0.264111	0.576638	3.34534	LOC102169118
GO:0033630	positive regulation of cell adhesion mediated by integrin	biological_process	biological adhesion|biological regulation|positive regulation of biological process|regulation of biological process	1	791	8	15877	0.335638	0.581084	2.50901	TGFB2
GO:0033673	negative regulation of kinase activity	biological_process	biological regulation|cellular process|metabolic process|negative regulation of biological process|regulation of biological process	1	791	6	15877	0.264111	0.576638	3.34534	IRS2
GO:0033674	positive regulation of kinase activity	biological_process	biological regulation|cellular process|metabolic process|positive regulation of biological process|regulation of biological process	2	791	11	15877	0.101218	0.418778	3.64947	CD44;HTR2A
GO:0033689	negative regulation of osteoblast proliferation	biological_process	biological regulation|cellular process|negative regulation of biological process|regulation of biological process	1	791	5	15877	0.225513	0.576638	4.01441	GREM1
GO:0033860	regulation of NAD(P)H oxidase activity	biological_process	biological regulation|metabolic process|regulation of biological process	2	791	5	15877	0.0224173	0.231143	8.02882	LOC102182927;SLAMF8
GO:0033962	cytoplasmic mRNA processing body assembly	biological_process	cellular component organization or biogenesis|cellular process	1	791	11	15877	0.43012	0.626906	1.82473	NOCT
GO:0034067	protein localization to Golgi apparatus	biological_process	localization	1	791	18	15877	0.601634	0.729168	1.11511	LOC102174264
GO:0034097	response to cytokine	biological_process	response to stimulus	4	791	25	15877	0.0335836	0.261206	3.21153	CD274;JUN;NFKB2;TGFB2
GO:0034098	VCP-NPL4-UFD1 AAA ATPase complex	cellular_component	cell|cell part|macromolecular complex|membrane|membrane part|organelle|organelle part	1	791	7	15877	0.300787	0.576638	2.86744	RNF125
GO:0034101	erythrocyte homeostasis	biological_process	biological regulation|immune system process	1	791	8	15877	0.335638	0.581084	2.50901	AMPD3
GO:0034113	heterotypic cell-cell adhesion	biological_process	biological adhesion	1	791	12	15877	0.458531	0.642639	1.67267	IZUMO1
GO:0034115	negative regulation of heterotypic cell-cell adhesion	biological_process	biological adhesion|biological regulation|cellular process|developmental process|multicellular organismal process|negative regulation of biological process|regulation of biological process	5	791	25	15877	0.00700671	0.131503	4.01441	LOC102174020;LOC102177379;LOC102184095;LOC108638471;LOC108638532
GO:0034116	positive regulation of heterotypic cell-cell adhesion	biological_process	biological adhesion|biological regulation|positive regulation of biological process|regulation of biological process	3	791	7	15877	0.00370741	0.0950671	8.60231	CD44;LOC102180421;LOC108633280
GO:0034122	negative regulation of toll-like receptor signaling pathway	biological_process	biological regulation|cellular process|immune system process|negative regulation of biological process|positive regulation of biological process|regulation of biological process|response to stimulus|signaling	1	791	9	15877	0.368753	0.597125	2.23023	IRAK3
GO:0034138	toll-like receptor 3 signaling pathway	biological_process	biological regulation|cellular process|immune system process|positive regulation of biological process|regulation of biological process|response to stimulus|signaling	2	791	6	15877	0.032526	0.259906	6.69069	RFTN1;TLR3
GO:0034142	toll-like receptor 4 signaling pathway	biological_process	biological regulation|cellular process|immune system process|positive regulation of biological process|regulation of biological process|response to stimulus|signaling	2	791	10	15877	0.0855512	0.385352	4.01441	CD14;NFKBIA
GO:0034162	toll-like receptor 9 signaling pathway	biological_process	biological regulation|cellular process|immune system process|positive regulation of biological process|regulation of biological process|response to stimulus|signaling	1	791	7	15877	0.300787	0.576638	2.86744	TLR9
GO:0034198	cellular response to amino acid starvation	biological_process	cellular process|response to stimulus	1	791	34	15877	0.824375	0.884112	0.590355	SESN3
GO:0034220	ion transmembrane transport	biological_process	establishment of localization|localization	3	791	92	15877	0.843405	0.898938	0.654524	ATP13A4;GABRA4;GABRB1
GO:0034260	negative regulation of GTPase activity	biological_process	biological regulation|negative regulation of biological process|regulation of biological process	2	791	22	15877	0.300374	0.576638	1.82473	LOC102184306;SH3BP4
GO:0034314	Arp2/3 complex-mediated actin nucleation	biological_process	biological regulation|cellular component organization or biogenesis|cellular process|positive regulation of biological process|regulation of biological process	1	791	16	15877	0.558716	0.703146	1.2545	WHAMM
GO:0034329	cell junction assembly	biological_process	cellular component organization or biogenesis|cellular process	1	791	9	15877	0.368753	0.597125	2.23023	FLNC
GO:0034332	adherens junction organization	biological_process	cellular component organization or biogenesis|cellular process	2	791	27	15877	0.392246	0.610106	1.48682	CDH1;CDH18
GO:0034340	response to type I interferon	biological_process	immune system process|response to stimulus	2	791	6	15877	0.032526	0.259906	6.69069	C7H19orf66;ISG15
GO:0034341	response to interferon-gamma	biological_process	immune system process|response to stimulus	2	791	19	15877	0.243986	0.576638	2.11285	C7H19orf66;CXCL16
GO:0034351	negative regulation of glial cell apoptotic process	biological_process	biological regulation|cellular process|negative regulation of biological process|regulation of biological process	2	791	7	15877	0.0440534	0.283827	5.73487	DLL1;LOC102175889
GO:0034364	high-density lipoprotein particle	cellular_component	extracellular region|extracellular region part|macromolecular complex	4	791	20	15877	0.0156425	0.213231	4.01441	LIPC;LOC100860781;LOC102168428;LOC106503728
GO:0034389	lipid droplet organization	biological_process	cellular component organization or biogenesis|cellular process	1	791	17	15877	0.580723	0.716225	1.18071	HSD17B13
GO:0034394	protein localization to cell surface	biological_process	localization	1	791	16	15877	0.558716	0.703146	1.2545	PTPRU
GO:0034446	substrate adhesion-dependent cell spreading	biological_process	biological adhesion|cellular component organization or biogenesis|cellular process|developmental process	2	791	27	15877	0.392246	0.610106	1.48682	LOC106503599;SRCIN1
GO:0034498	early endosome to Golgi transport	biological_process	establishment of localization|localization	1	791	8	15877	0.335638	0.581084	2.50901	EHD3
GO:0034587	piRNA metabolic process	biological_process	cellular process|metabolic process	1	791	14	15877	0.51118	0.6748	1.43372	ASZ1
GO:0034599	cellular response to oxidative stress	biological_process	cellular process|response to stimulus	5	791	50	15877	0.102116	0.42182	2.00721	MT3;NR4A2;PPARGC1A;PRDX6;ZC3H12A
GO:0034605	cellular response to heat	biological_process	cellular process|response to stimulus	3	791	38	15877	0.293578	0.576638	1.58464	C27H8orf4;IL1A;SLC52A3
GO:0034612	response to tumor necrosis factor	biological_process	response to stimulus	2	791	10	15877	0.0855512	0.385352	4.01441	CHI3L1;CXCL16
GO:0034613	cellular protein localization	biological_process	localization	3	791	25	15877	0.125965	0.481905	2.40865	AHI1;CRACR2B;GRID2
GO:0034614	cellular response to reactive oxygen species	biological_process	cellular process|response to stimulus	2	791	17	15877	0.206601	0.576638	2.36142	FOS;NCF1
GO:0034625	fatty acid elongation, monounsaturated fatty acid	biological_process	cellular process|metabolic process	1	791	7	15877	0.300787	0.576638	2.86744	ELOVL3
GO:0034626	fatty acid elongation, polyunsaturated fatty acid	biological_process	cellular process|metabolic process	1	791	8	15877	0.335638	0.581084	2.50901	ELOVL3
GO:0034644	cellular response to UV	biological_process	cellular process|response to stimulus	1	791	33	15877	0.815146	0.878946	0.608244	BMF
GO:0034656	nucleobase-containing small molecule catabolic process	biological_process	cellular process|metabolic process	1	791	8	15877	0.335638	0.581084	2.50901	ENTPD2
GO:0034703	cation channel complex	cellular_component	macromolecular complex|membrane|membrane part	1	791	7	15877	0.300787	0.576638	2.86744	TRPC4
GO:0034704	calcium channel complex	cellular_component	macromolecular complex|membrane|membrane part	1	791	13	15877	0.485528	0.65701	1.544	PKD2L1
GO:0034707	chloride channel complex	cellular_component	macromolecular complex|membrane|membrane part	2	791	37	15877	0.556507	0.703146	1.08498	GABRA4;GABRB1
GO:0034765	regulation of ion transmembrane transport	biological_process	biological regulation|establishment of localization|localization|regulation of biological process	4	791	106	15877	0.780417	0.855825	0.757436	CACNA1G;KCNB2;KCNH7;SCN3A
GO:0034774	secretory granule lumen	cellular_component	cell|cell part|membrane-enclosed lumen|organelle|organelle part	5	791	23	15877	0.00481804	0.108511	4.36349	AMPD3;ARHGAP9;FGR;GRP;PGM2
GO:0034976	response to endoplasmic reticulum stress	biological_process	cellular process|response to stimulus	1	791	59	15877	0.951239	0.971111	0.340204	RASGRF2
GO:0034987	immunoglobulin receptor binding	molecular_function	binding	1	791	5	15877	0.225513	0.576638	4.01441	FGR
GO:0035019	somatic stem cell population maintenance	biological_process	developmental process|multicellular organismal process	4	791	20	15877	0.0156425	0.213231	4.01441	LDB2;NOG;SALL4;SOX9
GO:0035023	regulation of Rho protein signal transduction	biological_process	biological regulation|cellular process|regulation of biological process|response to stimulus|signaling	3	791	66	15877	0.645366	0.756677	0.912366	KANK2;PLEKHG4;RASGRF2
GO:0035024	negative regulation of Rho protein signal transduction	biological_process	biological regulation|cellular process|negative regulation of biological process|regulation of biological process|response to stimulus|signaling	2	791	13	15877	0.134572	0.500059	3.08801	ARHGAP42;FAM65B
GO:0035025	positive regulation of Rho protein signal transduction	biological_process	biological regulation|cellular process|positive regulation of biological process|regulation of biological process|response to stimulus|signaling	3	791	18	15877	0.0575185	0.324063	3.34534	ARRB1;F2RL1;LPAR1
GO:0035035	histone acetyltransferase binding	molecular_function	binding	3	791	16	15877	0.042467	0.283827	3.76351	EPAS1;ETS1;NR4A3
GO:0035036	sperm-egg recognition	biological_process	cellular process|multi-organism process|reproduction|reproductive process	2	791	12	15877	0.117595	0.458001	3.34534	CATSPERB;IZUMO1
GO:0035066	positive regulation of histone acetylation	biological_process	biological regulation|cellular component organization or biogenesis|cellular process|metabolic process|positive regulation of biological process|regulation of biological process	1	791	8	15877	0.335638	0.581084	2.50901	ISL1
GO:0035091	phosphatidylinositol binding	molecular_function	binding	4	791	75	15877	0.517696	0.683053	1.07051	ITPR3;NCF1;NCF4;SEPT12
GO:0035093	spermatogenesis, exchange of chromosomal proteins	biological_process	cellular component organization or biogenesis|cellular process|developmental process|multicellular organismal process|multi-organism process|reproduction|reproductive process	1	791	7	15877	0.300787	0.576638	2.86744	TNP2
GO:0035094	response to nicotine	biological_process	response to stimulus	1	791	22	15877	0.675367	0.776387	0.912366	LYPD1
GO:0035108	limb morphogenesis	biological_process	developmental process|multicellular organismal process	1	791	11	15877	0.43012	0.626906	1.82473	PCSK5
GO:0035115	embryonic forelimb morphogenesis	biological_process	developmental process|multicellular organismal process	2	791	25	15877	0.356025	0.597125	1.60576	CACNA1C;RDH10
GO:0035148	tube formation	biological_process	developmental process|multicellular organismal process	1	791	5	15877	0.225513	0.576638	4.01441	ATOH8
GO:0035198	miRNA binding	molecular_function	binding	1	791	28	15877	0.76121	0.843257	0.716859	ZC3H12A
GO:0035249	synaptic transmission, glutamatergic	biological_process	cellular process|signaling	2	791	21	15877	0.281605	0.576638	1.91162	GRID2;SHC3
GO:0035254	glutamate receptor binding	molecular_function	binding	1	791	5	15877	0.225513	0.576638	4.01441	HOMER2
GO:0035255	ionotropic glutamate receptor binding	molecular_function	binding	1	791	20	15877	0.640383	0.752196	1.0036	LRRC7
GO:0035259	glucocorticoid receptor binding	molecular_function	binding	2	791	7	15877	0.0440534	0.283827	5.73487	NR4A2;NR4A3
GO:0035264	multicellular organism growth	biological_process	developmental process|growth|multicellular organismal process	4	791	57	15877	0.315859	0.581084	1.40857	CDKN1C;LOC102169118;SLC1A2;SLITRK6
GO:0035265	organ growth	biological_process	developmental process|growth|multicellular organismal process	2	791	7	15877	0.0440534	0.283827	5.73487	DLL1;LOC102169118
GO:0035307	positive regulation of protein dephosphorylation	biological_process	biological regulation|cellular process|metabolic process|positive regulation of biological process|regulation of biological process	1	791	13	15877	0.485528	0.65701	1.544	PPP1R16B
GO:0035326	enhancer binding	molecular_function	binding	1	791	8	15877	0.335638	0.581084	2.50901	SOX9
GO:0035329	hippo signaling	biological_process	biological regulation|cellular process|regulation of biological process|response to stimulus|signaling	1	791	17	15877	0.580723	0.716225	1.18071	FAT4
GO:0035335	peptidyl-tyrosine dephosphorylation	biological_process	cellular process|metabolic process	2	791	16	15877	0.188144	0.576638	2.50901	DUSP4;PTPN12
GO:0035338	long-chain fatty-acyl-CoA biosynthetic process	biological_process	cellular process|metabolic process	2	791	15	15877	0.169934	0.573914	2.67627	ACSL5;ELOVL3
GO:0035418	protein localization to synapse	biological_process	localization	2	791	11	15877	0.101218	0.418778	3.64947	NLGN1;PCLO
GO:0035435	phosphate ion transmembrane transport	biological_process	establishment of localization|localization	1	791	8	15877	0.335638	0.581084	2.50901	SLC37A2
GO:0035457	cellular response to interferon-alpha	biological_process	cellular process|response to stimulus	1	791	8	15877	0.335638	0.581084	2.50901	IFIT2
GO:0035458	cellular response to interferon-beta	biological_process	cellular process|response to stimulus	1	791	10	15877	0.40022	0.610106	2.00721	ACOD1
GO:0035497	cAMP response element binding	molecular_function	binding	1	791	11	15877	0.43012	0.626906	1.82473	NR4A3
GO:0035529	NADH pyrophosphatase activity	molecular_function	catalytic activity	2	791	6	15877	0.032526	0.259906	6.69069	ENPP1;ENPP3
GO:0035556	intracellular signal transduction	biological_process	biological regulation|cellular process|regulation of biological process|response to stimulus|signaling	14	791	283	15877	0.550016	0.703146	0.992964	BRSK2;CHN1;DGKB;GUCY1A3;IRAK2;IRAK3;LOC102178014;NOD1;NRG1;PLCL1;SIK1;SOCS2;STAC;STK17B
GO:0035567	non-canonical Wnt signaling pathway	biological_process	biological regulation|cellular process|regulation of biological process|response to stimulus|signaling	2	791	17	15877	0.206601	0.576638	2.36142	FZD5;FZD8
GO:0035577	azurophil granule membrane	cellular_component	cell|cell part|membrane|organelle|organelle part	3	791	24	15877	0.114879	0.458001	2.50901	GLIPR1;LOC102180421;LOC108633280
GO:0035579	specific granule membrane	cellular_component	cell|cell part|membrane|organelle|organelle part	1	791	33	15877	0.815146	0.878946	0.608244	LOC108633902
GO:0035580	specific granule lumen	cellular_component	cell|cell part|membrane-enclosed lumen|organelle|organelle part	1	791	14	15877	0.51118	0.6748	1.43372	LRRC7
GO:0035584	calcium-mediated signaling using intracellular calcium source	biological_process	biological regulation|cellular process|regulation of biological process|response to stimulus|signaling	4	791	13	15877	0.00304586	0.087653	6.17602	CCL20;DMTN;HOMER2;PTGFR
GO:0035612	AP-2 adaptor complex binding	molecular_function	binding	1	791	6	15877	0.264111	0.576638	3.34534	ARRB1
GO:0035613	RNA stem-loop binding	molecular_function	binding	1	791	11	15877	0.43012	0.626906	1.82473	ZC3H12A
GO:0035641	locomotory exploration behavior	biological_process	NA	1	791	8	15877	0.335638	0.581084	2.50901	LSAMP
GO:0035673	oligopeptide transmembrane transporter activity	molecular_function	transporter activity	3	791	6	15877	0.00219979	0.0730444	10.036	LOC102184002;LOC102184282;SLC15A3
GO:0035690	cellular response to drug	biological_process	cellular process|response to stimulus	7	791	35	15877	0.00146717	0.0584613	4.01441	ANKRD1;LOC102182927;MT3;PDE4B;PPM1E;RNF149;SLAMF8
GO:0035694	mitochondrial protein catabolic process	biological_process	cellular component organization or biogenesis|cellular process|metabolic process	1	791	5	15877	0.225513	0.576638	4.01441	BNIP3
GO:0035722	interleukin-12-mediated signaling pathway	biological_process	biological regulation|cellular process|regulation of biological process|response to stimulus|signaling	3	791	11	15877	0.0150497	0.213231	5.4742	JAK2;LOC102170373;LOC102181552
GO:0035725	sodium ion transmembrane transport	biological_process	establishment of localization|localization	3	791	27	15877	0.149204	0.540201	2.23023	PKD2L1;SCN3A;SLC8A1
GO:0035767	endothelial cell chemotaxis	biological_process	cellular process|localization|locomotion|multicellular organismal process|response to stimulus	1	791	5	15877	0.225513	0.576638	4.01441	NOV
GO:0035774	positive regulation of insulin secretion involved in cellular response to glucose stimulus	biological_process	biological regulation|cellular process|establishment of localization|localization|positive regulation of biological process|regulation of biological process|response to stimulus|signaling	2	791	26	15877	0.374243	0.60198	1.544	ARRB1;GPR68
GO:0035810	positive regulation of urine volume	biological_process	biological regulation|multicellular organismal process	3	791	9	15877	0.00825495	0.144462	6.69069	LOC102170800;NPR1;NPR3
GO:0035845	photoreceptor cell outer segment organization	biological_process	cellular component organization or biogenesis|cellular process|developmental process|multicellular organismal process	1	791	6	15877	0.264111	0.576638	3.34534	AHI1
GO:0035855	megakaryocyte development	biological_process	cellular process|developmental process|immune system process|multicellular organismal process	2	791	14	15877	0.152049	0.540201	2.86744	C23H6orf25;LOC102169118
GO:0035871	protein K11-linked deubiquitination	biological_process	cellular process|metabolic process	1	791	9	15877	0.368753	0.597125	2.23023	TNFAIP3
GO:0035878	nail development	biological_process	developmental process|multicellular organismal process	2	791	5	15877	0.0224173	0.231143	8.02882	ITGA6;ITGB4
GO:0035904	aorta development	biological_process	developmental process|multicellular organismal process	1	791	13	15877	0.485528	0.65701	1.544	LTBP1
GO:0035909	aorta morphogenesis	biological_process	developmental process|multicellular organismal process	1	791	8	15877	0.335638	0.581084	2.50901	ADAMTS9
GO:0035914	skeletal muscle cell differentiation	biological_process	cellular process|developmental process|multicellular organismal process	3	791	32	15877	0.212257	0.576638	1.88176	ANKRD1;FOS;MAFF
GO:0035924	cellular response to vascular endothelial growth factor stimulus	biological_process	cellular process|response to stimulus	2	791	17	15877	0.206601	0.576638	2.36142	GAS1;SEMA6A
GO:0035925	mRNA 3'-UTR AU-rich region binding	molecular_function	binding	2	791	12	15877	0.117595	0.458001	3.34534	RBMS3;ZC3H12A
GO:0035970	peptidyl-threonine dephosphorylation	biological_process	cellular process|metabolic process	2	791	8	15877	0.0568335	0.324063	5.01802	DUSP4;PPM1E
GO:0035987	endodermal cell differentiation	biological_process	cellular process|developmental process|multicellular organismal process	2	791	13	15877	0.134572	0.500059	3.08801	LAMA3;NODAL
GO:0036038	MKS complex	cellular_component	cell|cell part|macromolecular complex|organelle|organelle part	1	791	12	15877	0.458531	0.642639	1.67267	AHI1
GO:0036057	slit diaphragm	cellular_component	cell junction	1	791	5	15877	0.225513	0.576638	4.01441	KIRREL2
GO:0036064	ciliary basal body	cellular_component	cell|cell part|organelle|organelle part	5	791	99	15877	0.552285	0.703146	1.01374	AHI1;FAM92B;JADE1;RAB3IP;TBC1D30
GO:0036065	fucosylation	biological_process	metabolic process	2	791	6	15877	0.032526	0.259906	6.69069	FUT1;FUT9
GO:0036066	protein O-linked fucosylation	biological_process	cellular process|metabolic process	1	791	6	15877	0.264111	0.576638	3.34534	LFNG
GO:0036109	alpha-linolenic acid metabolic process	biological_process	cellular process|metabolic process	2	791	8	15877	0.0568335	0.324063	5.01802	ELOVL3;FADS1
GO:0036120	cellular response to platelet-derived growth factor stimulus	biological_process	cellular process|response to stimulus	1	791	9	15877	0.368753	0.597125	2.23023	FYN
GO:0036122	BMP binding	molecular_function	binding	1	791	9	15877	0.368753	0.597125	2.23023	GREM1
GO:0036128	CatSper complex	cellular_component	cell|cell part|macromolecular complex|membrane|membrane part	1	791	10	15877	0.40022	0.610106	2.00721	CATSPERB
GO:0036151	phosphatidylcholine acyl-chain remodeling	biological_process	cellular process|metabolic process	1	791	17	15877	0.580723	0.716225	1.18071	LPCAT2
GO:0036159	inner dynein arm assembly	biological_process	cellular component organization or biogenesis|cellular process	1	791	12	15877	0.458531	0.642639	1.67267	KLF15
GO:0036302	atrioventricular canal development	biological_process	developmental process|multicellular organismal process	2	791	6	15877	0.032526	0.259906	6.69069	LOC102169118;LOC102170800
GO:0036459	thiol-dependent ubiquitinyl hydrolase activity	molecular_function	catalytic activity	2	791	47	15877	0.686761	0.78704	0.85413	TNFAIP3;USP54
GO:0036464	cytoplasmic ribonucleoprotein granule	cellular_component	cell|cell part|macromolecular complex|organelle	3	791	39	15877	0.307403	0.581084	1.544	NFKBIZ;SNCAIP;ZC3H12D
GO:0036503	ERAD pathway	biological_process	cellular process|metabolic process|response to stimulus	1	791	9	15877	0.368753	0.597125	2.23023	BRSK2
GO:0038023	signaling receptor activity	molecular_function	molecular transducer activity|receptor activity	13	791	120	15877	0.00677516	0.131051	2.17447	CD40;CD7;HMCN1;IL18R1;ITGB8;LOC102182927;MMD;NGFR;NLGN1;PAQR9;SLAMF8;STRA6;TREM1
GO:0038036	sphingosine-1-phosphate receptor activity	molecular_function	molecular transducer activity|receptor activity	2	791	8	15877	0.0568335	0.324063	5.01802	S1PR1;S1PR3
GO:0038061	NIK/NF-kappaB signaling	biological_process	biological regulation|cellular process|regulation of biological process|response to stimulus|signaling	1	791	6	15877	0.264111	0.576638	3.34534	NFKB2
GO:0038083	peptidyl-tyrosine autophosphorylation	biological_process	cellular process|metabolic process	2	791	19	15877	0.243986	0.576638	2.11285	FGR;FYN
GO:0038096	Fc-gamma receptor signaling pathway involved in phagocytosis	biological_process	biological regulation|cellular process|establishment of localization|immune system process|localization|positive regulation of biological process|regulation of biological process|response to stimulus|signaling	1	791	22	15877	0.675367	0.776387	0.912366	FGR
GO:0038128	ERBB2 signaling pathway	biological_process	biological regulation|cellular process|regulation of biological process|response to stimulus|signaling	2	791	11	15877	0.101218	0.418778	3.64947	EREG;PTPN12
GO:0038180	nerve growth factor signaling pathway	biological_process	biological regulation|cellular process|regulation of biological process|response to stimulus|signaling	2	791	10	15877	0.0855512	0.385352	4.01441	BDNF;NGF
GO:0038191	neuropilin binding	molecular_function	binding	2	791	16	15877	0.188144	0.576638	2.50901	SEMA3A;SEMA6D
GO:0038203	TORC2 signaling	biological_process	biological regulation|cellular process|regulation of biological process|response to stimulus|signaling	1	791	6	15877	0.264111	0.576638	3.34534	SESN3
GO:0039536	negative regulation of RIG-I signaling pathway	biological_process	biological regulation|cellular process|immune system process|multicellular organismal process|multi-organism process|negative regulation of biological process|positive regulation of biological process|regulation of biological process|response to stimulus|signaling	1	791	7	15877	0.300787	0.576638	2.86744	RNF125
GO:0040008	regulation of growth	biological_process	biological regulation|growth|regulation of biological process	2	791	52	15877	0.739165	0.824478	0.772002	DLL1;OSM
GO:0040014	regulation of multicellular organism growth	biological_process	biological regulation|developmental process|growth|multicellular organismal process|regulation of biological process	1	791	16	15877	0.558716	0.703146	1.2545	LOC102169118
GO:0040015	negative regulation of multicellular organism growth	biological_process	biological regulation|developmental process|growth|multicellular organismal process|negative regulation of biological process|regulation of biological process	1	791	8	15877	0.335638	0.581084	2.50901	SOCS2
GO:0040018	positive regulation of multicellular organism growth	biological_process	biological regulation|developmental process|growth|multicellular organismal process|positive regulation of biological process|regulation of biological process	1	791	22	15877	0.675367	0.776387	0.912366	SPTBN4
GO:0040029	regulation of gene expression, epigenetic	biological_process	biological regulation|metabolic process|regulation of biological process	1	791	7	15877	0.300787	0.576638	2.86744	LOC102173932
GO:0042043	neurexin family protein binding	molecular_function	binding	2	791	7	15877	0.0440534	0.283827	5.73487	NLGN1;SYTL1
GO:0042053	regulation of dopamine metabolic process	biological_process	biological regulation|cellular process|metabolic process|regulation of biological process	1	791	6	15877	0.264111	0.576638	3.34534	NR4A2
GO:0042056	chemoattractant activity	molecular_function	binding|receptor regulator activity	2	791	19	15877	0.243986	0.576638	2.11285	CCL5;LOC102168428
GO:0042058	regulation of epidermal growth factor receptor signaling pathway	biological_process	biological regulation|cellular process|regulation of biological process|response to stimulus|signaling	1	791	10	15877	0.40022	0.610106	2.00721	PTPN12
GO:0042060	wound healing	biological_process	response to stimulus	9	791	37	15877	6.37306e-05	0.00611342	4.88239	EPB41L4B;EREG;LOC102170373;LOC102181552;NOG;PPL;SDC4;TGFB2;WNT5B
GO:0042098	T cell proliferation	biological_process	cellular process|immune system process	1	791	13	15877	0.485528	0.65701	1.544	PSMB10
GO:0042100	B cell proliferation	biological_process	cellular process|immune system process	3	791	40	15877	0.321251	0.581084	1.5054	LOC102189208;LOC108636616;LOC108636618
GO:0042102	positive regulation of T cell proliferation	biological_process	biological adhesion|biological regulation|cellular process|immune system process|positive regulation of biological process|regulation of biological process	4	791	29	15877	0.0539982	0.324063	2.76856	CCL5;CD274;LOC102187998;PDCD1LG2
GO:0042104	positive regulation of activated T cell proliferation	biological_process	biological adhesion|biological regulation|cellular process|immune system process|positive regulation of biological process|regulation of biological process	1	791	13	15877	0.485528	0.65701	1.544	HHLA2
GO:0042110	T cell activation	biological_process	cellular process|immune system process	2	791	21	15877	0.281605	0.576638	1.91162	CD7;SATB1
GO:0042113	B cell activation	biological_process	cellular process|immune system process	1	791	18	15877	0.601634	0.729168	1.11511	CD40
GO:0042119	neutrophil activation	biological_process	cellular process|immune system process	4	791	8	15877	0.000364307	0.0224656	10.036	CCL5;CXCL8;F2RL1;LOC102181582
GO:0042127	regulation of cell proliferation	biological_process	biological regulation|cellular process|regulation of biological process	6	791	79	15877	0.200223	0.576638	1.52446	EGLN3;NFKBIA;PLA2G4A;PLAU;SOX9;TGFB2
GO:0042130	negative regulation of T cell proliferation	biological_process	biological adhesion|biological regulation|cellular process|immune system process|negative regulation of biological process|regulation of biological process	4	791	17	15877	0.00864939	0.149346	4.72284	CD274;PDCD1LG2;SDC4;TNFRSF21
GO:0042149	cellular response to glucose starvation	biological_process	cellular process|response to stimulus	5	791	36	15877	0.031764	0.259906	2.78779	LOC102173932;SESN3;SIK1;SLC2A1;ZC3H12A
GO:0042157	lipoprotein metabolic process	biological_process	metabolic process	2	791	26	15877	0.374243	0.60198	1.544	LOC102170588;LOC102170691
GO:0042169	SH2 domain binding	molecular_function	binding	1	791	24	15877	0.706951	0.797823	0.836336	JAK2
GO:0042177	negative regulation of protein catabolic process	biological_process	biological regulation|metabolic process|negative regulation of biological process|regulation of biological process	3	791	23	15877	0.104186	0.424947	2.61809	FYN;IRAK3;SERPINE2
GO:0042246	tissue regeneration	biological_process	developmental process|growth|response to stimulus	2	791	12	15877	0.117595	0.458001	3.34534	NINJ1;PTPN12
GO:0042267	natural killer cell mediated cytotoxicity	biological_process	cell killing|immune system process|response to stimulus	3	791	30	15877	0.186321	0.576638	2.00721	LOC102185264;LOC102185892;RAET1E
GO:0042271	susceptibility to natural killer cell mediated cytotoxicity	biological_process	biological regulation|cell killing|immune system process|positive regulation of biological process|regulation of biological process|response to stimulus	3	791	19	15877	0.0658626	0.356682	3.16927	LOC102185264;LOC102185892;RAET1E
GO:0042274	ribosomal small subunit biogenesis	biological_process	cellular component organization or biogenesis	1	791	14	15877	0.51118	0.6748	1.43372	LOC102174071
GO:0042277	peptide binding	molecular_function	binding	5	791	22	15877	0.0039293	0.0964822	4.56183	ERAP1;ERAP2;GPR37;PCSK5;TRHDE
GO:0042307	positive regulation of protein import into nucleus	biological_process	biological regulation|establishment of localization|localization|positive regulation of biological process|regulation of biological process	1	791	18	15877	0.601634	0.729168	1.11511	ZC3H12A
GO:0042310	vasoconstriction	biological_process	biological regulation|multicellular organismal process	2	791	11	15877	0.101218	0.418778	3.64947	BDKRB2;EDN1
GO:0042311	vasodilation	biological_process	biological regulation|multicellular organismal process	1	791	5	15877	0.225513	0.576638	4.01441	KNG1
GO:0042326	negative regulation of phosphorylation	biological_process	biological regulation|cellular process|metabolic process|negative regulation of biological process|regulation of biological process	1	791	11	15877	0.43012	0.626906	1.82473	CDKN1C
GO:0042327	positive regulation of phosphorylation	biological_process	biological regulation|cellular process|metabolic process|positive regulation of biological process|regulation of biological process	2	791	11	15877	0.101218	0.418778	3.64947	EREG;ITGA6
GO:0042379	chemokine receptor binding	molecular_function	binding	1	791	5	15877	0.225513	0.576638	4.01441	CXCL12
GO:0042383	sarcolemma	cellular_component	cell|cell part|membrane	8	791	74	15877	0.0304637	0.259906	2.16995	C3H1orf226;CACNA1C;FLNC;LAMA2;POPDC3;SLC8A1;STAC;SYNC
GO:0042391	regulation of membrane potential	biological_process	biological regulation	8	791	92	15877	0.0876769	0.391523	1.7454	CACNA1G;GABRA4;GABRB1;KCNH7;PIEZO2;POPDC3;SLC26A8;SLC26A9
GO:0042393	histone binding	molecular_function	binding	3	791	90	15877	0.832524	0.89167	0.669069	C11H2orf61;JAK2;UHRF2
GO:0042403	thyroid hormone metabolic process	biological_process	biological regulation|cellular process|metabolic process	1	791	5	15877	0.225513	0.576638	4.01441	DIO2
GO:0042416	dopamine biosynthetic process	biological_process	cellular process|metabolic process	3	791	7	15877	0.00370741	0.0950671	8.60231	GPR37;NR4A2;TGFB2
GO:0042445	hormone metabolic process	biological_process	biological regulation|metabolic process	1	791	9	15877	0.368753	0.597125	2.23023	LOC102169118
GO:0042446	hormone biosynthetic process	biological_process	biological regulation|metabolic process	1	791	12	15877	0.458531	0.642639	1.67267	DIO2
GO:0042448	progesterone metabolic process	biological_process	biological regulation|cellular process|metabolic process	2	791	20	15877	0.262793	0.576638	2.00721	LOC102189109;LOC102190498
GO:0042470	melanosome	cellular_component	cell|cell part|organelle	3	791	88	15877	0.820999	0.884112	0.684275	RAB17;SLC2A1;SYTL1
GO:0042474	middle ear morphogenesis	biological_process	developmental process|multicellular organismal process	1	791	15	15877	0.535555	0.690093	1.33814	NOG
GO:0042475	odontogenesis of dentin-containing tooth	biological_process	developmental process|multicellular organismal process	1	791	40	15877	0.870847	0.915892	0.501802	WNT6
GO:0042476	odontogenesis	biological_process	developmental process|multicellular organismal process	2	791	14	15877	0.152049	0.540201	2.86744	ID3;PAX9
GO:0042493	response to drug	biological_process	response to stimulus	4	791	76	15877	0.52822	0.690093	1.05642	FOS;HTR2A;JUN;TGFB2
GO:0042531	positive regulation of tyrosine phosphorylation of STAT protein	biological_process	biological regulation|cellular process|metabolic process|positive regulation of biological process|regulation of biological process|response to stimulus|signaling	8	791	30	15877	8.05341e-05	0.0074494	5.35255	CCL5;CSF2;FYN;HES1;ISL1;JAK2;LIF;PARP14
GO:0042532	negative regulation of tyrosine phosphorylation of STAT protein	biological_process	biological regulation|cellular process|metabolic process|negative regulation of biological process|regulation of biological process|response to stimulus|signaling	1	791	7	15877	0.300787	0.576638	2.86744	PARP14
GO:0042542	response to hydrogen peroxide	biological_process	response to stimulus	1	791	14	15877	0.51118	0.6748	1.43372	NR4A3
GO:0042551	neuron maturation	biological_process	cellular process|developmental process|multicellular organismal process	2	791	6	15877	0.032526	0.259906	6.69069	CDKN1C;NR4A2
GO:0042552	myelination	biological_process	cellular process|developmental process|multicellular organismal process	3	791	33	15877	0.225505	0.576638	1.82473	NAB1;TNFRSF21;TSPAN2
GO:0042562	hormone binding	molecular_function	binding	1	791	6	15877	0.264111	0.576638	3.34534	NPR1
GO:0042572	retinol metabolic process	biological_process	biological regulation|cellular process|metabolic process	3	791	14	15877	0.0297098	0.259906	4.30116	ALDH1A1;DHRS3;RDH11
GO:0042574	retinal metabolic process	biological_process	cellular process|metabolic process	2	791	8	15877	0.0568335	0.324063	5.01802	RDH10;RDH11
GO:0042577	lipid phosphatase activity	molecular_function	catalytic activity	1	791	10	15877	0.40022	0.610106	2.00721	PLPP3
GO:0042581	specific granule	cellular_component	cell|cell part|organelle	1	791	13	15877	0.485528	0.65701	1.544	MAP34-B
GO:0042583	chromaffin granule	cellular_component	cell|cell part|organelle	1	791	10	15877	0.40022	0.610106	2.00721	LOC102186111
GO:0042584	chromaffin granule membrane	cellular_component	cell|cell part|membrane|organelle|organelle part	2	791	9	15877	0.0707131	0.356682	4.46046	DNM1;SYT1
GO:0042593	glucose homeostasis	biological_process	biological regulation	6	791	79	15877	0.200223	0.576638	1.52446	CACNA1C;FAM3B;LEPR;LOC102169118;NGFR;SESN3
GO:0042594	response to starvation	biological_process	response to stimulus	1	791	18	15877	0.601634	0.729168	1.11511	LOC102179380
GO:0042605	peptide antigen binding	molecular_function	binding	1	791	22	15877	0.675367	0.776387	0.912366	SLC7A8
GO:0042613	MHC class II protein complex	cellular_component	cell|cell part|macromolecular complex|membrane|membrane part	1	791	13	15877	0.485528	0.65701	1.544	LOC102187998
GO:0042622	photoreceptor outer segment membrane	cellular_component	cell|cell part|membrane|membrane part|organelle|organelle part	1	791	14	15877	0.51118	0.6748	1.43372	DHRS3
GO:0042629	mast cell granule	cellular_component	cell|cell part|organelle	2	791	16	15877	0.188144	0.576638	2.50901	LOC102169149;NR4A3
GO:0042632	cholesterol homeostasis	biological_process	biological regulation	1	791	47	15877	0.909778	0.944448	0.427065	RORA
GO:0042692	muscle cell differentiation	biological_process	cellular process|developmental process	1	791	7	15877	0.300787	0.576638	2.86744	RORA
GO:0042730	fibrinolysis	biological_process	biological regulation|multicellular organismal process|negative regulation of biological process|regulation of biological process|response to stimulus	3	791	12	15877	0.0193348	0.231143	5.01802	LOC102170373;LOC102181552;PLAU
GO:0042733	embryonic digit morphogenesis	biological_process	developmental process|multicellular organismal process	1	791	42	15877	0.883426	0.925596	0.477906	NOG
GO:0042734	presynaptic membrane	cellular_component	cell|cell part|membrane|membrane part|synapse|synapse part	7	791	62	15877	0.0338609	0.262574	2.2662	CACNA1C;CADPS2;KCTD12;SLC6A2;SNCAIP;SYT1;ZNRF2
GO:0042742	defense response to bacterium	biological_process	multi-organism process|response to stimulus	9	791	90	15877	0.035035	0.26564	2.00721	ADAMTS5;ISG15;LOC102170144;LOC102181582;LOC102182927;LOC108633177;NOD1;SLAMF8;STAB2
GO:0042744	hydrogen peroxide catabolic process	biological_process	cellular process|metabolic process	1	791	12	15877	0.458531	0.642639	1.67267	PRDX6
GO:0042752	regulation of circadian rhythm	biological_process	biological regulation|regulation of biological process|rhythmic process	2	791	30	15877	0.444745	0.642436	1.33814	NOCT;PPARGC1A
GO:0042753	positive regulation of circadian rhythm	biological_process	biological regulation|positive regulation of biological process|regulation of biological process|rhythmic process	2	791	5	15877	0.0224173	0.231143	8.02882	RORA;RORC
GO:0042761	very long-chain fatty acid biosynthetic process	biological_process	cellular process|metabolic process	1	791	14	15877	0.51118	0.6748	1.43372	ELOVL3
GO:0042771	intrinsic apoptotic signaling pathway in response to DNA damage by p53 class mediator	biological_process	biological regulation|cellular process|regulation of biological process|response to stimulus|signaling	1	791	17	15877	0.580723	0.716225	1.18071	LOC102173932
GO:0042788	polysomal ribosome	cellular_component	cell|cell part|macromolecular complex|organelle	1	791	25	15877	0.721573	0.809037	0.802882	LOC102189863
GO:0042795	snRNA transcription by RNA polymerase II	biological_process	cellular process|metabolic process	1	791	35	15877	0.833143	0.89167	0.573487	POU2F2
GO:0042802	identical protein binding	molecular_function	binding	43	791	659	15877	0.0425472	0.283827	1.30971	AHI1;ALAS1;ANGPTL4;C1QL3;CDA;CLDN1;COL23A1;DNM1;ETS1;FBP2;FHL2;FLNC;FTH1;FYN;IFIH1;IZUMO1;JAK2;KCTD12;KIRREL2;LOC102170232;LOC102173932;LOC102174264;LOC102180421;LOC102182927;LOC102183480;LOC108633280;LY6G6C;MTSS1;NFKBIA;NLRP3;NOD1;PKD2L1;RAB3IP;RNASEL;SDC4;SFTPC;SH3BP4;SLAMF8;SLC2A1;SNCAIP;TNIP1;XRCC4;ZBP1
GO:0042803	protein homodimerization activity	molecular_function	binding	40	791	554	15877	0.0119423	0.189426	1.44925	ARRB1;BHLHE41;CADM3;CCL5;CDA;CDH1;CDH18;COL23A1;CPOX;DPP4;ENPP1;GLDC;GPD1L;GREM1;HES1;HMCN1;HOMER2;INHBB;IRAK2;IRAK3;IZUMO1;LOC102174264;LOC102186299;LOC102191110;MVD;NOD1;NOG;NR4A2;NR4A3;PDZD7;PPP1R9A;PRDX6;PRKG2;RAB11FIP4;SH3GL2;STC2;SYT16;TBX15;TGFB2;TLR9
GO:0042813	Wnt-activated receptor activity	molecular_function	molecular transducer activity|receptor activity	3	791	15	15877	0.0357947	0.26564	4.01441	FZD5;FZD8;ROR1
GO:0042826	histone deacetylase binding	molecular_function	binding	5	791	72	15877	0.288799	0.576638	1.39389	ANKRD1;BHLHE41;GCM1;HOXA10;ZMYND15
GO:0042832	defense response to protozoan	biological_process	multi-organism process|response to stimulus	1	791	9	15877	0.368753	0.597125	2.23023	BATF2
GO:0042834	peptidoglycan binding	molecular_function	binding	3	791	11	15877	0.0150497	0.213231	5.4742	LOC102170238;NOD1;PGLYRP2
GO:0042923	neuropeptide binding	molecular_function	binding	1	791	19	15877	0.621503	0.740429	1.05642	MCHR1
GO:0042981	regulation of apoptotic process	biological_process	biological regulation|cellular process|regulation of biological process	8	791	89	15877	0.0754784	0.370244	1.80423	GAS1;GDF10;INHBB;LCMT1;NODAL;SOX9;SRA1;TGFB2
GO:0042994	cytoplasmic sequestering of transcription factor	biological_process	biological regulation|establishment of localization|localization|negative regulation of biological process|regulation of biological process	1	791	8	15877	0.335638	0.581084	2.50901	NFKBIA
GO:0042995	cell projection	cellular_component	cell|cell part	6	791	75	15877	0.169958	0.573914	1.60576	CD44;ENPP1;PDPN;PPP1R16B;PTPN12;RHOH
GO:0043005	neuron projection	cellular_component	cell|cell part	8	791	246	15877	0.927806	0.956996	0.65275	CXADR;ENPP1;GABRA4;GABRB1;HOMER2;LGI3;LRRC7;SLC6A2
GO:0043008	ATP-dependent protein binding	molecular_function	binding	1	791	5	15877	0.225513	0.576638	4.01441	PLK2
GO:0043010	camera-type eye development	biological_process	developmental process|multicellular organismal process	3	791	32	15877	0.212257	0.576638	1.88176	CACNA1C;CDKN1C;STRA6
GO:0043011	myeloid dendritic cell differentiation	biological_process	cellular process|developmental process|immune system process|multicellular organismal process	2	791	9	15877	0.0707131	0.356682	4.46046	BATF2;CSF2
GO:0043014	alpha-tubulin binding	molecular_function	binding	3	791	26	15877	0.137416	0.508439	2.31601	ARL4C;FYN;NCALD
GO:0043015	gamma-tubulin binding	molecular_function	binding	1	791	19	15877	0.621503	0.740429	1.05642	PDE4B
GO:0043020	NADPH oxidase complex	cellular_component	cell|cell part|macromolecular complex|membrane|membrane part	2	791	7	15877	0.0440534	0.283827	5.73487	NCF1;NCF4
GO:0043021	ribonucleoprotein complex binding	molecular_function	binding	2	791	26	15877	0.374243	0.60198	1.544	IFIH1;RNASEL
GO:0043022	ribosome binding	molecular_function	binding	1	791	42	15877	0.883426	0.925596	0.477906	ZC3H12A
GO:0043025	neuronal cell body	cellular_component	cell|cell part	14	791	251	15877	0.370795	0.59985	1.11956	CACNA1C;CHRM2;ENPP1;GDPD5;HOMER2;KCNB2;NOV;PPP1R9A;RAB17;SH3GL2;SNCAIP;SPTBN4;SRCIN1;TGFB2
GO:0043027	cysteine-type endopeptidase inhibitor activity involved in apoptotic process	molecular_function	enzyme regulator activity	3	791	17	15877	0.0497137	0.308773	3.54213	ARRB1;MT3;TNFAIP8
GO:0043029	T cell homeostasis	biological_process	biological regulation|immune system process	1	791	18	15877	0.601634	0.729168	1.11511	SLC46A2
GO:0043030	regulation of macrophage activation	biological_process	biological regulation|cellular process|immune system process|regulation of biological process	1	791	9	15877	0.368753	0.597125	2.23023	RORA
GO:0043032	positive regulation of macrophage activation	biological_process	biological regulation|cellular process|immune system process|positive regulation of biological process|regulation of biological process	1	791	7	15877	0.300787	0.576638	2.86744	IL1RL1
GO:0043034	costamere	cellular_component	cell|cell part|organelle|organelle part	1	791	10	15877	0.40022	0.610106	2.00721	FLNC
GO:0043046	DNA methylation involved in gamete generation	biological_process	cellular process|metabolic process|multicellular organismal process|multi-organism process|reproduction|reproductive process	1	791	18	15877	0.601634	0.729168	1.11511	ASZ1
GO:0043065	positive regulation of apoptotic process	biological_process	biological regulation|cellular process|positive regulation of biological process|regulation of biological process	11	791	172	15877	0.239242	0.576638	1.28368	ANKRD1;BMF;BNIP3;IFIT2;IGFBP3;ITGA6;NGFR;RASGRF2;RIPK2;TGFB2;TNFAIP8
GO:0043066	negative regulation of apoptotic process	biological_process	biological regulation|cellular process|negative regulation of biological process|regulation of biological process	19	791	310	15877	0.206199	0.576638	1.23022	AHI1;AMIGO2;C27H8orf4;CD44;FHL2;GREM1;IER3;IL7;LOC102170373;LOC102181552;MT3;NGFR;PDPN;PLK2;PTGFR;RNF144B;ROR1;SOX9;TGFB2
GO:0043068	positive regulation of programmed cell death	biological_process	biological regulation|cellular process|positive regulation of biological process|regulation of biological process	1	791	6	15877	0.264111	0.576638	3.34534	BNIP3
GO:0043069	negative regulation of programmed cell death	biological_process	biological regulation|cellular process|negative regulation of biological process|regulation of biological process	2	791	9	15877	0.0707131	0.356682	4.46046	AMIGO2;KANK2
GO:0043083	synaptic cleft	cellular_component	extracellular region|synapse|synapse part	1	791	11	15877	0.43012	0.626906	1.82473	LAMA2
GO:0043085	positive regulation of catalytic activity	biological_process	biological regulation	3	791	15	15877	0.0357947	0.26564	4.01441	APH1B;MT3;NR4A2
GO:0043087	regulation of GTPase activity	biological_process	biological regulation	4	791	46	15877	0.194981	0.576638	1.7454	ARHGAP44;ARHGAP9;PLXNC1;SIPA1L1
GO:0043101	purine-containing compound salvage	biological_process	cellular process|metabolic process	1	791	5	15877	0.225513	0.576638	4.01441	AMPD3
GO:0043113	receptor clustering	biological_process	localization	1	791	15	15877	0.535555	0.690093	1.33814	LRRC7
GO:0043114	regulation of vascular permeability	biological_process	biological regulation|multicellular organismal process	1	791	5	15877	0.225513	0.576638	4.01441	NPR1
GO:0043122	regulation of I-kappaB kinase/NF-kappaB signaling	biological_process	biological regulation|cellular process|regulation of biological process|response to stimulus|signaling	1	791	7	15877	0.300787	0.576638	2.86744	F2RL1
GO:0043123	positive regulation of I-kappaB kinase/NF-kappaB signaling	biological_process	biological regulation|cellular process|positive regulation of biological process|regulation of biological process|response to stimulus|signaling	7	791	112	15877	0.324533	0.581084	1.2545	CXXC5;FYN;IL36B;LOC102170691;NOD1;ROR1;TIFA
GO:0043124	negative regulation of I-kappaB kinase/NF-kappaB signaling	biological_process	biological regulation|cellular process|negative regulation of biological process|regulation of biological process|response to stimulus|signaling	6	791	30	15877	0.00318869	0.0878586	4.01441	ESR1;LOC102170232;RORA;TNFAIP3;TNIP1;ZC3H12A
GO:0043129	surfactant homeostasis	biological_process	biological regulation|multicellular organismal process	1	791	10	15877	0.40022	0.610106	2.00721	EPAS1
GO:0043149	stress fiber assembly	biological_process	cellular component organization or biogenesis|cellular process	2	791	11	15877	0.101218	0.418778	3.64947	ARRB1;SORBS1
GO:0043153	entrainment of circadian clock by photoperiod	biological_process	biological regulation|regulation of biological process|response to stimulus|rhythmic process	1	791	13	15877	0.485528	0.65701	1.544	SIK1
GO:0043154	negative regulation of cysteine-type endopeptidase activity involved in apoptotic process	biological_process	biological regulation|cellular process|metabolic process|negative regulation of biological process|regulation of biological process	3	791	31	15877	0.199188	0.576638	1.94246	CD44;MT3;NGFR
GO:0043161	proteasome-mediated ubiquitin-dependent protein catabolic process	biological_process	cellular process|metabolic process	4	791	124	15877	0.871504	0.916069	0.647486	ARRB1;PSMB10;PSMB8;PSMB9
GO:0043171	peptide catabolic process	biological_process	cellular process|metabolic process	3	791	11	15877	0.0150497	0.213231	5.4742	ERAP1;ERAP2;TRHDE
GO:0043194	axon initial segment	cellular_component	cell|cell part	2	791	15	15877	0.169934	0.573914	2.67627	LRRC7;SPTBN4
GO:0043197	dendritic spine	cellular_component	cell|cell part|synapse|synapse part	7	791	102	15877	0.245821	0.576638	1.37749	ARHGAP44;DNM1;GRID2;LAMA2;NLGN1;PDE4B;SIPA1L1
GO:0043198	dendritic shaft	cellular_component	cell|cell part	2	791	26	15877	0.374243	0.60198	1.544	CACNA1C;NLGN1
GO:0043200	response to amino acid	biological_process	response to stimulus	1	791	11	15877	0.43012	0.626906	1.82473	SLC1A2
GO:0043204	perikaryon	cellular_component	cell|cell part	4	791	95	15877	0.703156	0.797823	0.845139	CACNA1C;FZD5;KCNB2;TMEM100
GO:0043209	myelin sheath	cellular_component	cell|cell part	3	791	97	15877	0.867961	0.915317	0.620785	DNM1;EHD3;TSPAN2
GO:0043231	intracellular membrane-bounded organelle	cellular_component	cell|cell part|organelle	17	791	347	15877	0.564162	0.709655	0.983357	ADAMTS9;ASAP3;CADPS2;CSF2;EPN3;FADS1;GPRC5A;NOV;OSBPL3;PARM1;PKD2L1;POU2F2;RND1;RNF125;RNF144A;SALL4;SLC15A3
GO:0043235	receptor complex	cellular_component	macromolecular complex	11	791	115	15877	0.0282911	0.259906	1.91994	CALCRL;GPR37;GPRC5A;GPRC5C;ITGB4;KCTD12;LEPR;NPR1;PKD2L1;ROR1;SLITRK5
GO:0043236	laminin binding	molecular_function	binding	1	791	13	15877	0.485528	0.65701	1.544	ITGA6
GO:0043252	sodium-independent organic anion transport	biological_process	establishment of localization|localization	2	791	12	15877	0.117595	0.458001	3.34534	SLCO1A2;SLCO4A1
GO:0043254	regulation of protein complex assembly	biological_process	biological regulation|cellular component organization or biogenesis|cellular process|regulation of biological process	1	791	8	15877	0.335638	0.581084	2.50901	LOC102169118
GO:0043280	positive regulation of cysteine-type endopeptidase activity involved in apoptotic process	biological_process	biological regulation|cellular process|metabolic process|positive regulation of biological process|regulation of biological process	4	791	23	15877	0.0254162	0.247511	3.49079	LOC102180430;NLRP3;NOD1;NODAL
GO:0043295	glutathione binding	molecular_function	binding	1	791	7	15877	0.300787	0.576638	2.86744	PTGES
GO:0043296	apical junction complex	cellular_component	cell junction	1	791	13	15877	0.485528	0.65701	1.544	CDH1
GO:0043303	mast cell degranulation	biological_process	cellular process|establishment of localization|immune system process|localization|response to stimulus	2	791	12	15877	0.117595	0.458001	3.34534	LOC102169149;NR4A3
GO:0043306	positive regulation of mast cell degranulation	biological_process	biological regulation|cellular process|establishment of localization|immune system process|localization|positive regulation of biological process|regulation of biological process|response to stimulus	1	791	7	15877	0.300787	0.576638	2.86744	FGR
GO:0043312	neutrophil degranulation	biological_process	cellular process|establishment of localization|immune system process|localization|response to stimulus	10	791	132	15877	0.122844	0.476295	1.52061	AMPD3;ARHGAP9;FGR;GLIPR1;LOC102180421;LOC108633280;LOC108633902;LRRC7;PGM2;SVIP
GO:0043325	phosphatidylinositol-3,4-bisphosphate binding	molecular_function	binding	1	791	17	15877	0.580723	0.716225	1.18071	NCF1
GO:0043330	response to exogenous dsRNA	biological_process	response to stimulus	7	791	47	15877	0.00818743	0.144462	2.98946	IRAK3;LOC102189208;LOC108636616;LOC108636618;NFKBIA;RFTN1;TLR3
GO:0043388	positive regulation of DNA binding	biological_process	biological regulation	2	791	15	15877	0.169934	0.573914	2.67627	HES1;ISL1
GO:0043392	negative regulation of DNA binding	biological_process	biological regulation	3	791	22	15877	0.0939115	0.41017	2.7371	ID3;LOC102173932;NFIB
GO:0043393	regulation of protein binding	biological_process	biological regulation	1	791	14	15877	0.51118	0.6748	1.43372	HOPX
GO:0043407	negative regulation of MAP kinase activity	biological_process	biological regulation|cellular process|metabolic process|negative regulation of biological process|regulation of biological process|response to stimulus|signaling	1	791	19	15877	0.621503	0.740429	1.05642	IRAK3
GO:0043408	regulation of MAPK cascade	biological_process	biological regulation|cellular process|metabolic process|regulation of biological process|response to stimulus|signaling	5	791	33	15877	0.0225788	0.231143	3.04122	GDF10;INHBB;NODAL;PAK6;TGFB2
GO:0043409	negative regulation of MAPK cascade	biological_process	biological regulation|cellular process|metabolic process|negative regulation of biological process|regulation of biological process|response to stimulus|signaling	1	791	10	15877	0.40022	0.610106	2.00721	RNF149
GO:0043410	positive regulation of MAPK cascade	biological_process	biological regulation|cellular process|metabolic process|positive regulation of biological process|regulation of biological process|response to stimulus|signaling	6	791	54	15877	0.0509606	0.315007	2.23023	C1QTNF1;GPR37;IGFBP3;LIF;LPAR1;TLR9
GO:0043425	bHLH transcription factor binding	molecular_function	binding	2	791	18	15877	0.225236	0.576638	2.23023	BHLHE41;ISL1
GO:0043433	negative regulation of DNA-binding transcription factor activity	biological_process	biological regulation|cellular process|metabolic process|negative regulation of biological process|regulation of biological process	4	791	45	15877	0.184755	0.576638	1.78418	ESR1;GLIS2;ID3;TNFSF4
GO:0043434	response to peptide hormone	biological_process	response to stimulus	2	791	14	15877	0.152049	0.540201	2.86744	EREG;NR4A3
GO:0043462	regulation of ATPase activity	biological_process	biological regulation	1	791	5	15877	0.225513	0.576638	4.01441	TNNT3
GO:0043488	regulation of mRNA stability	biological_process	biological regulation|cellular process|metabolic process|negative regulation of biological process|regulation of biological process	2	791	38	15877	0.571114	0.716225	1.05642	CSDC2;RNASEL
GO:0043491	protein kinase B signaling	biological_process	biological regulation|cellular process|regulation of biological process|response to stimulus|signaling	5	791	21	15877	0.00316423	0.0878586	4.77906	CCL5;LOC102175889;MT3;SOX9;TMEM100
GO:0043507	positive regulation of JUN kinase activity	biological_process	biological regulation|cellular process|metabolic process|positive regulation of biological process|regulation of biological process|response to stimulus|signaling	2	791	27	15877	0.392246	0.610106	1.48682	FZD5;ZEB2
GO:0043517	positive regulation of DNA damage response, signal transduction by p53 class mediator	biological_process	biological regulation|cellular process|positive regulation of biological process|regulation of biological process|response to stimulus|signaling	1	791	7	15877	0.300787	0.576638	2.86744	ANKRD1
GO:0043518	negative regulation of DNA damage response, signal transduction by p53 class mediator	biological_process	biological regulation|cellular process|negative regulation of biological process|regulation of biological process|response to stimulus|signaling	1	791	9	15877	0.368753	0.597125	2.23023	CD44
GO:0043523	regulation of neuron apoptotic process	biological_process	biological regulation|cellular process|regulation of biological process	2	791	13	15877	0.134572	0.500059	3.08801	EGLN3;GRID2
GO:0043524	negative regulation of neuron apoptotic process	biological_process	biological regulation|cellular process|negative regulation of biological process|regulation of biological process	9	791	82	15877	0.0205646	0.231143	2.20303	BDNF;ISL1;LOC102175889;MT3;NGF;NR4A2;NR4A3;PPARGC1A;XRCC4
GO:0043525	positive regulation of neuron apoptotic process	biological_process	biological regulation|cellular process|positive regulation of biological process|regulation of biological process	1	791	25	15877	0.721573	0.809037	0.802882	TGFB2
GO:0043536	positive regulation of blood vessel endothelial cell migration	biological_process	biological regulation|cellular process|localization|locomotion|multicellular organismal process|positive regulation of biological process|regulation of biological process	1	791	15	15877	0.535555	0.690093	1.33814	ETS1
GO:0043537	negative regulation of blood vessel endothelial cell migration	biological_process	biological regulation|cellular process|localization|locomotion|multicellular organismal process|negative regulation of biological process|regulation of biological process	1	791	9	15877	0.368753	0.597125	2.23023	RGCC
GO:0043542	endothelial cell migration	biological_process	cellular process|localization|locomotion|multicellular organismal process	1	791	10	15877	0.40022	0.610106	2.00721	DPP4
GO:0043547	positive regulation of GTPase activity	biological_process	biological regulation	8	791	91	15877	0.0834903	0.385352	1.76458	ASAP3;CCL20;CCL5;ITGA6;LOC102175889;MEX3B;RGS16;TBC1D30
GO:0043548	phosphatidylinositol 3-kinase binding	molecular_function	binding	1	791	11	15877	0.43012	0.626906	1.82473	IRS2
GO:0043549	regulation of kinase activity	biological_process	biological regulation|cellular process|metabolic process|regulation of biological process	3	791	8	15877	0.00571327	0.116124	7.52702	LDB2;LOC102182927;SLAMF8
GO:0043552	positive regulation of phosphatidylinositol 3-kinase activity	biological_process	biological regulation|cellular process|metabolic process|positive regulation of biological process|regulation of biological process	1	791	21	15877	0.658322	0.765628	0.955812	FGR
GO:0043565	sequence-specific DNA binding	molecular_function	binding	19	791	344	15877	0.354654	0.597125	1.10863	BHLHE41;CXXC5;EPAS1;ESR1;ETS1;HES1;HEY1;ISL1;MAFF;MYRFL;NLRP3;NR4A2;NR4A3;POU2F2;PPARGC1A;RORA;RORC;SATB1;ZEB2
GO:0043568	positive regulation of insulin-like growth factor receptor signaling pathway	biological_process	biological regulation|cellular process|positive regulation of biological process|regulation of biological process|response to stimulus|signaling	1	791	7	15877	0.300787	0.576638	2.86744	IGFBP3
GO:0043583	ear development	biological_process	developmental process|multicellular organismal process	1	791	6	15877	0.264111	0.576638	3.34534	RDH10
GO:0043588	skin development	biological_process	developmental process|multicellular organismal process	3	791	25	15877	0.125965	0.481905	2.40865	ITGA6;ITGB4;SLITRK5
GO:0043615	astrocyte cell migration	biological_process	cellular process|developmental process|localization|locomotion|multicellular organismal process	1	791	6	15877	0.264111	0.576638	3.34534	LOC102175889
GO:0043616	keratinocyte proliferation	biological_process	NA	1	791	7	15877	0.300787	0.576638	2.86744	EREG
GO:0043621	protein self-association	molecular_function	binding	7	791	34	15877	0.00122566	0.0496009	4.13248	CCDC88C;CCL5;DMTN;RNF112;RSAD2;SLC2A1;SVIP
GO:0043627	response to estrogen	biological_process	response to stimulus	1	791	16	15877	0.558716	0.703146	1.2545	TGFB2
GO:0043651	linoleic acid metabolic process	biological_process	cellular process|metabolic process	2	791	7	15877	0.0440534	0.283827	5.73487	ELOVL3;FADS1
GO:0043679	axon terminus	cellular_component	cell|cell part|synapse|synapse part	2	791	37	15877	0.556507	0.703146	1.08498	CHRM2;ROR1
GO:0043687	post-translational protein modification	biological_process	cellular process|metabolic process	3	791	134	15877	0.965998	0.981536	0.449374	EPAS1;LTBP1;MELTF
GO:0043922	negative regulation by host of viral transcription	biological_process	biological regulation|cellular process|metabolic process|multi-organism process|negative regulation of biological process|regulation of biological process	1	791	11	15877	0.43012	0.626906	1.82473	CCL5
GO:0043931	ossification involved in bone maturation	biological_process	developmental process|multicellular organismal process	1	791	6	15877	0.264111	0.576638	3.34534	FAT4
GO:0043966	histone H3 acetylation	biological_process	cellular component organization or biogenesis|cellular process|metabolic process	2	791	31	15877	0.46168	0.645305	1.29497	JADE1;TRIM16
GO:0043967	histone H4 acetylation	biological_process	cellular component organization or biogenesis|cellular process|metabolic process	1	791	20	15877	0.640383	0.752196	1.0036	TRIM16
GO:0043981	histone H4-K5 acetylation	biological_process	cellular component organization or biogenesis|cellular process|metabolic process	1	791	13	15877	0.485528	0.65701	1.544	JADE1
GO:0043982	histone H4-K8 acetylation	biological_process	cellular component organization or biogenesis|cellular process|metabolic process	1	791	13	15877	0.485528	0.65701	1.544	JADE1
GO:0043983	histone H4-K12 acetylation	biological_process	cellular component organization or biogenesis|cellular process|metabolic process	1	791	6	15877	0.264111	0.576638	3.34534	JADE1
GO:0044212	transcription regulatory region DNA binding	molecular_function	binding	5	791	144	15877	0.850312	0.901846	0.696947	ARRB1;GLIS2;IRF1;JUN;NFKB1
GO:0044255	cellular lipid metabolic process	biological_process	cellular process|metabolic process	1	791	21	15877	0.658322	0.765628	0.955812	PM20D1
GO:0044267	cellular protein metabolic process	biological_process	cellular process|metabolic process	3	791	36	15877	0.266074	0.576638	1.67267	LTBP1;MELTF;SNCAIP
GO:0044291	cell-cell contact zone	cellular_component	cell junction	1	791	8	15877	0.335638	0.581084	2.50901	PCDH9
GO:0044297	cell body	cellular_component	cell|cell part	3	791	40	15877	0.321251	0.581084	1.5054	CXADR;FYN;RNF112
GO:0044300	cerebellar mossy fiber	cellular_component	cell|cell part	1	791	6	15877	0.264111	0.576638	3.34534	NFIB
GO:0044319	wound healing, spreading of cells	biological_process	cellular process|developmental process|localization|locomotion|response to stimulus	2	791	9	15877	0.0707131	0.356682	4.46046	CD44;PDPN
GO:0044321	response to leptin	biological_process	response to stimulus	1	791	5	15877	0.225513	0.576638	4.01441	LEPR
GO:0044325	ion channel binding	molecular_function	binding	5	791	81	15877	0.37822	0.607309	1.23902	CACNA1C;FYN;GPD1L;PDE4B;PPP1R9A
GO:0044331	cell-cell adhesion mediated by cadherin	biological_process	biological adhesion	2	791	22	15877	0.300374	0.576638	1.82473	CDH1;CDH18
GO:0044342	type B pancreatic cell proliferation	biological_process	NA	2	791	7	15877	0.0440534	0.283827	5.73487	IGFBP3;NOV
GO:0044344	cellular response to fibroblast growth factor stimulus	biological_process	cellular process|response to stimulus	4	791	15	15877	0.00536999	0.116124	5.35255	CCL5;CD44;LOC102175889;POSTN
GO:0044387	negative regulation of protein kinase activity by regulation of protein phosphorylation	biological_process	biological regulation|cellular process|metabolic process|negative regulation of biological process|regulation of biological process	1	791	8	15877	0.335638	0.581084	2.50901	DUSP26
GO:0044597	daunorubicin metabolic process	biological_process	cellular process|metabolic process	2	791	19	15877	0.243986	0.576638	2.11285	LOC102189109;LOC102190498
GO:0044598	doxorubicin metabolic process	biological_process	cellular process|metabolic process	2	791	19	15877	0.243986	0.576638	2.11285	LOC102189109;LOC102190498
GO:0044754	autolysosome	cellular_component	cell|cell part|organelle	2	791	8	15877	0.0568335	0.324063	5.01802	FTH1;MAP1LC3B
GO:0044849	estrous cycle	biological_process	multicellular organismal process|reproduction|reproductive process|rhythmic process	1	791	7	15877	0.300787	0.576638	2.86744	ETS1
GO:0044877	protein-containing complex binding	molecular_function	binding	6	791	160	15877	0.814492	0.878946	0.752702	CDKN1C;FZD5;ITGA6;NOD1;NOG;OTOF
GO:0045019	negative regulation of nitric oxide biosynthetic process	biological_process	biological regulation|cellular process|metabolic process|negative regulation of biological process|regulation of biological process	1	791	7	15877	0.300787	0.576638	2.86744	ZC3H12A
GO:0045056	transcytosis	biological_process	establishment of localization|localization	1	791	13	15877	0.485528	0.65701	1.544	RAB17
GO:0045071	negative regulation of viral genome replication	biological_process	biological regulation|multi-organism process|negative regulation of biological process|regulation of biological process	7	791	31	15877	0.000682332	0.0353448	4.5324	C7H19orf66;CCL5;ISG15;LOC102173932;RNASEL;RSAD2;TNIP1
GO:0045078	positive regulation of interferon-gamma biosynthetic process	biological_process	biological regulation|cellular process|metabolic process|multicellular organismal process|positive regulation of biological process|regulation of biological process	1	791	6	15877	0.264111	0.576638	3.34534	TLR9
GO:0045087	innate immune response	biological_process	immune system process|response to stimulus	36	791	294	15877	5.76793e-07	0.000114915	2.4578	ARG2;BPIFB1;C1R;C2;CD14;F2RL1;FGR;IFIH1;IL1RAP;IL34;IL36B;JAK2;LOC102169149;LOC102170238;LOC102173932;LOC102174044;LOC102180430;LOC102183650;LOC102188569;MAP34-B;MX1;MX2;NLRP3;NOD1;PARP14;PTX3;RIPK2;RSAD2;S100A8;SH2D1B;TIFA;TLR2;TLR3;TLR9;TRIM15;ZBP1
GO:0045088	regulation of innate immune response	biological_process	biological regulation|immune system process|regulation of biological process|response to stimulus	2	791	6	15877	0.032526	0.259906	6.69069	ERAP1;FGR
GO:0045089	positive regulation of innate immune response	biological_process	biological regulation|immune system process|positive regulation of biological process|regulation of biological process|response to stimulus	3	791	16	15877	0.042467	0.283827	3.76351	EREG;LOC102174264;SH2D1B
GO:0045095	keratin filament	cellular_component	cell|cell part|organelle|organelle part	1	791	57	15877	0.945971	0.96764	0.352141	KRT8
GO:0045104	intermediate filament cytoskeleton organization	biological_process	cellular component organization or biogenesis|cellular process	1	791	14	15877	0.51118	0.6748	1.43372	PPL
GO:0045111	intermediate filament cytoskeleton	cellular_component	cell|cell part|organelle	1	791	34	15877	0.824375	0.884112	0.590355	S100A8
GO:0045121	membrane raft	cellular_component	membrane|membrane part	17	791	167	15877	0.00408856	0.0964822	2.04326	CD14;CXADR;DLL1;DPP4;FYN;LOC102174020;LOC102177379;LOC102184095;LOC108638471;LOC108638532;OLR1;PDPN;RFTN1;S1PR1;SLC2A1;SORBS1;TLR2
GO:0045124	regulation of bone resorption	biological_process	biological regulation|multicellular organismal process|regulation of biological process	1	791	5	15877	0.225513	0.576638	4.01441	S1PR1
GO:0045162	clustering of voltage-gated sodium channels	biological_process	cellular component organization or biogenesis|cellular process|developmental process|multicellular organismal process	1	791	6	15877	0.264111	0.576638	3.34534	SPTBN4
GO:0045165	cell fate commitment	biological_process	cellular process|developmental process	4	791	41	15877	0.145805	0.536415	1.95825	GAS1;SOX5;WNT5B;WNT6
GO:0045171	intercellular bridge	cellular_component	extracellular region|extracellular region part	3	791	34	15877	0.238907	0.576638	1.77106	LOC106503109;NTNG2;SRA1
GO:0045177	apical part of cell	cellular_component	cell|cell part	4	791	51	15877	0.248395	0.576638	1.57428	EPB41L4B;FAT4;HOMER2;OTOF
GO:0045178	basal part of cell	cellular_component	cell|cell part	1	791	6	15877	0.264111	0.576638	3.34534	OTOF
GO:0045184	establishment of protein localization	biological_process	establishment of localization|localization	3	791	21	15877	0.0840827	0.385352	2.86744	NLGN1;NPNT;PDZD7
GO:0045190	isotype switching	biological_process	cellular process|developmental process|immune system process|metabolic process|multicellular organismal process|response to stimulus	1	791	9	15877	0.368753	0.597125	2.23023	XRCC4
GO:0045197	establishment or maintenance of epithelial cell apical/basal polarity	biological_process	cellular process	1	791	12	15877	0.458531	0.642639	1.67267	LRRC7
GO:0045202	synapse	cellular_component	NA	17	791	240	15877	0.09181	0.40787	1.42177	CACNB4;DNM1;EMB;ENPP1;FABP5;FZD5;GABRA4;GABRB1;GRID2;HAPLN1;LRRC7;NLGN1;NRG1;PCLO;RPH3A;SH3GL2;SRCIN1
GO:0045211	postsynaptic membrane	cellular_component	cell|cell part|membrane|membrane part|synapse|synapse part	13	791	166	15877	0.0714412	0.358167	1.57191	CACNA1C;CADPS2;DNM1;FABP5;GABRA4;GABRB1;GRID2;HOMER2;KCTD12;LRRC7;RNF112;SIPA1L1;SRCIN1
GO:0045214	sarcomere organization	biological_process	cellular component organization or biogenesis|cellular process|developmental process	1	791	28	15877	0.76121	0.843257	0.716859	TNNT3
GO:0045216	cell-cell junction organization	biological_process	cellular component organization or biogenesis|cellular process	2	791	12	15877	0.117595	0.458001	3.34534	CXADR;TGFB2
GO:0045296	cadherin binding	molecular_function	binding	6	791	123	15877	0.579859	0.716225	0.979125	CDH1;CDH18;CTNNA3;ITGA6;LOC102189863;PPL
GO:0045332	phospholipid translocation	biological_process	biological regulation|cellular component organization or biogenesis|cellular process|establishment of localization|localization	1	791	19	15877	0.621503	0.740429	1.05642	ATP10B
GO:0045333	cellular respiration	biological_process	cellular process|metabolic process	1	791	16	15877	0.558716	0.703146	1.2545	NR4A3
GO:0045335	phagocytic vesicle	cellular_component	cell|cell part|organelle	1	791	44	15877	0.894782	0.932965	0.456183	RAB8B
GO:0045410	positive regulation of interleukin-6 biosynthetic process	biological_process	biological regulation|cellular process|metabolic process|multicellular organismal process|positive regulation of biological process|regulation of biological process	1	791	5	15877	0.225513	0.576638	4.01441	EREG
GO:0045429	positive regulation of nitric oxide biosynthetic process	biological_process	biological regulation|cellular process|metabolic process|positive regulation of biological process|regulation of biological process	3	791	14	15877	0.0297098	0.259906	4.30116	C3H1orf226;DDAH2;ESR1
GO:0045444	fat cell differentiation	biological_process	cellular process|developmental process	8	791	49	15877	0.00268905	0.0829123	3.27707	ERAP1;GDF10;INHBB;NR4A2;NR4A3;PSMB8;RNASEL;STEAP4
GO:0045445	myoblast differentiation	biological_process	cellular process|developmental process	1	791	10	15877	0.40022	0.610106	2.00721	ANKRD1
GO:0045453	bone resorption	biological_process	biological regulation|multicellular organismal process	1	791	17	15877	0.580723	0.716225	1.18071	IL7
GO:0045454	cell redox homeostasis	biological_process	biological regulation|cellular process|regulation of biological process	1	791	55	15877	0.940135	0.963953	0.364947	PRDX6
GO:0045471	response to ethanol	biological_process	response to stimulus	1	791	27	15877	0.748667	0.832246	0.74341	FYN
GO:0045499	chemorepellent activity	molecular_function	binding|receptor regulator activity	3	791	24	15877	0.114879	0.458001	2.50901	SEMA3A;SEMA6A;SEMA6D
GO:0045577	regulation of B cell differentiation	biological_process	biological regulation|cellular process|developmental process|immune system process|multicellular organismal process|regulation of biological process	3	791	13	15877	0.0242215	0.241283	4.63201	LOC102182927;SLAMF8;TLR9
GO:0045580	regulation of T cell differentiation	biological_process	biological adhesion|biological regulation|cellular process|developmental process|immune system process|multicellular organismal process|regulation of biological process	2	791	7	15877	0.0440534	0.283827	5.73487	LOC102187233;SLC46A2
GO:0045582	positive regulation of T cell differentiation	biological_process	biological adhesion|biological regulation|cellular process|developmental process|immune system process|multicellular organismal process|positive regulation of biological process|regulation of biological process	2	791	10	15877	0.0855512	0.385352	4.01441	IL36B;IL7
GO:0045595	regulation of cell differentiation	biological_process	biological regulation|cellular process|developmental process|regulation of biological process	3	791	22	15877	0.0939115	0.41017	2.7371	FADS1;LIF;SIK1
GO:0045596	negative regulation of cell differentiation	biological_process	biological regulation|cellular process|developmental process|negative regulation of biological process|regulation of biological process	1	791	37	15877	0.84939	0.901238	0.542488	DLL1
GO:0045597	positive regulation of cell differentiation	biological_process	biological regulation|cellular process|developmental process|positive regulation of biological process|regulation of biological process	2	791	23	15877	0.319059	0.581084	1.7454	ISL1;JUN
GO:0045598	regulation of fat cell differentiation	biological_process	biological regulation|cellular process|developmental process|regulation of biological process	1	791	13	15877	0.485528	0.65701	1.544	RORC
GO:0045599	negative regulation of fat cell differentiation	biological_process	biological regulation|cellular process|developmental process|negative regulation of biological process|regulation of biological process	2	791	39	15877	0.585369	0.720925	1.02934	ENPP1;RORA
GO:0045600	positive regulation of fat cell differentiation	biological_process	biological regulation|cellular process|developmental process|positive regulation of biological process|regulation of biological process	5	791	34	15877	0.02542	0.247511	2.95177	HTR2A;NOCT;WNT5B;ZBTB7C;ZC3H12A
GO:0045603	positive regulation of endothelial cell differentiation	biological_process	biological regulation|cellular process|developmental process|multicellular organismal process|positive regulation of biological process|regulation of biological process	2	791	8	15877	0.0568335	0.324063	5.01802	ATOH8;TMEM100
GO:0045618	positive regulation of keratinocyte differentiation	biological_process	biological regulation|cellular process|developmental process|multicellular organismal process|positive regulation of biological process|regulation of biological process	1	791	8	15877	0.335638	0.581084	2.50901	TRIM16
GO:0045638	negative regulation of myeloid cell differentiation	biological_process	biological regulation|cellular process|developmental process|immune system process|multicellular organismal process|negative regulation of biological process|regulation of biological process	2	791	13	15877	0.134572	0.500059	3.08801	DLL1;NFKBIA
GO:0045648	positive regulation of erythrocyte differentiation	biological_process	biological regulation|cellular process|developmental process|immune system process|multicellular organismal process|positive regulation of biological process|regulation of biological process	2	791	20	15877	0.262793	0.576638	2.00721	ETS1;ISG15
GO:0045651	positive regulation of macrophage differentiation	biological_process	biological regulation|cellular process|developmental process|immune system process|multicellular organismal process|positive regulation of biological process|regulation of biological process	2	791	9	15877	0.0707131	0.356682	4.46046	IL34;LIF
GO:0045654	positive regulation of megakaryocyte differentiation	biological_process	biological regulation|cellular process|developmental process|immune system process|multicellular organismal process|positive regulation of biological process|regulation of biological process	1	791	7	15877	0.300787	0.576638	2.86744	THPO
GO:0045656	negative regulation of monocyte differentiation	biological_process	biological regulation|cellular process|developmental process|immune system process|multicellular organismal process|negative regulation of biological process|regulation of biological process	1	791	6	15877	0.264111	0.576638	3.34534	GPR68
GO:0045657	positive regulation of monocyte differentiation	biological_process	biological regulation|cellular process|developmental process|immune system process|multicellular organismal process|positive regulation of biological process|regulation of biological process	1	791	7	15877	0.300787	0.576638	2.86744	IL34
GO:0045662	negative regulation of myoblast differentiation	biological_process	biological regulation|cellular process|developmental process|negative regulation of biological process|regulation of biological process	4	791	17	15877	0.00864939	0.149346	4.72284	DLL1;ID3;SOX9;SRA1
GO:0045663	positive regulation of myoblast differentiation	biological_process	biological regulation|cellular process|developmental process|positive regulation of biological process|regulation of biological process	2	791	22	15877	0.300374	0.576638	1.82473	FAM65B;IGFBP3
GO:0045664	regulation of neuron differentiation	biological_process	biological regulation|cellular process|developmental process|multicellular organismal process|regulation of biological process	3	791	14	15877	0.0297098	0.259906	4.30116	BDNF;NGF;NLGN1
GO:0045665	negative regulation of neuron differentiation	biological_process	biological regulation|cellular process|developmental process|multicellular organismal process|negative regulation of biological process|regulation of biological process	3	791	39	15877	0.307403	0.581084	1.544	DLL1;ID3;ISL1
GO:0045666	positive regulation of neuron differentiation	biological_process	biological regulation|cellular process|developmental process|multicellular organismal process|positive regulation of biological process|regulation of biological process	3	791	52	15877	0.483248	0.65701	1.158	GDPD5;MMD;SOCS2
GO:0045668	negative regulation of osteoblast differentiation	biological_process	biological regulation|cellular process|developmental process|multicellular organismal process|negative regulation of biological process|regulation of biological process	6	791	30	15877	0.00318869	0.0878586	4.01441	CHRD;GDF10;GREM1;ID3;NOCT;NOG
GO:0045669	positive regulation of osteoblast differentiation	biological_process	biological regulation|cellular process|developmental process|multicellular organismal process|positive regulation of biological process|regulation of biological process	1	791	36	15877	0.841475	0.897265	0.557557	NPNT
GO:0045672	positive regulation of osteoclast differentiation	biological_process	biological regulation|cellular process|developmental process|immune system process|multicellular organismal process|positive regulation of biological process|regulation of biological process	1	791	13	15877	0.485528	0.65701	1.544	FOS
GO:0045719	negative regulation of glycogen biosynthetic process	biological_process	biological regulation|cellular process|metabolic process|negative regulation of biological process|regulation of biological process	1	791	5	15877	0.225513	0.576638	4.01441	ENPP1
GO:0045721	negative regulation of gluconeogenesis	biological_process	biological regulation|cellular process|metabolic process|negative regulation of biological process|regulation of biological process	1	791	11	15877	0.43012	0.626906	1.82473	SIK1
GO:0045725	positive regulation of glycogen biosynthetic process	biological_process	biological regulation|cellular process|metabolic process|positive regulation of biological process|regulation of biological process	2	791	12	15877	0.117595	0.458001	3.34534	IRS2;SORBS1
GO:0045727	positive regulation of translation	biological_process	biological regulation|cellular process|metabolic process|positive regulation of biological process|regulation of biological process	2	791	41	15877	0.612817	0.740297	0.979125	PRR16;RBMS3
GO:0045732	positive regulation of protein catabolic process	biological_process	biological regulation|metabolic process|positive regulation of biological process|regulation of biological process	2	791	55	15877	0.766874	0.848443	0.729893	NKD1;PLK2
GO:0045740	positive regulation of DNA replication	biological_process	biological regulation|cellular process|metabolic process|positive regulation of biological process|regulation of biological process	1	791	15	15877	0.535555	0.690093	1.33814	EREG
GO:0045741	positive regulation of epidermal growth factor-activated receptor activity	biological_process	biological regulation|cellular process|metabolic process|positive regulation of biological process|regulation of biological process|response to stimulus|signaling	2	791	6	15877	0.032526	0.259906	6.69069	EREG;NCF1
GO:0045744	negative regulation of G protein-coupled receptor signaling pathway	biological_process	biological regulation|cellular process|negative regulation of biological process|regulation of biological process|response to stimulus|signaling	2	791	8	15877	0.0568335	0.324063	5.01802	CCL5;RGS2
GO:0045745	positive regulation of G protein-coupled receptor signaling pathway	biological_process	biological regulation|cellular process|positive regulation of biological process|regulation of biological process|response to stimulus|signaling	2	791	10	15877	0.0855512	0.385352	4.01441	C3;TMOD2
GO:0045746	negative regulation of Notch signaling pathway	biological_process	biological regulation|cellular process|negative regulation of biological process|regulation of biological process|response to stimulus|signaling	5	791	28	15877	0.0114617	0.183246	3.5843	ARRB1;C27H8orf4;GDPD5;HEY1;NFKBIA
GO:0045747	positive regulation of Notch signaling pathway	biological_process	biological regulation|cellular process|positive regulation of biological process|regulation of biological process|response to stimulus|signaling	3	791	31	15877	0.199188	0.576638	1.94246	DLL1;LFNG;NOV
GO:0045765	regulation of angiogenesis	biological_process	biological regulation|developmental process|multicellular organismal process|regulation of biological process	1	791	16	15877	0.558716	0.703146	1.2545	ETS1
GO:0045766	positive regulation of angiogenesis	biological_process	biological regulation|developmental process|multicellular organismal process|positive regulation of biological process|regulation of biological process	9	791	68	15877	0.0063781	0.126101	2.6566	ADM;CHI3L1;ERAP1;ETS1;GREM1;ISL1;ITGB8;NODAL;ZC3H12A
GO:0045777	positive regulation of blood pressure	biological_process	biological regulation|multicellular organismal process	1	791	8	15877	0.335638	0.581084	2.50901	QRFP
GO:0045778	positive regulation of ossification	biological_process	biological regulation|multicellular organismal process|positive regulation of biological process|regulation of biological process	1	791	6	15877	0.264111	0.576638	3.34534	TGFB2
GO:0045785	positive regulation of cell adhesion	biological_process	biological adhesion|biological regulation|positive regulation of biological process|regulation of biological process	3	791	27	15877	0.149204	0.540201	2.23023	CHRD;DUSP26;EPB41L4B
GO:0045786	negative regulation of cell cycle	biological_process	biological regulation|cellular process|negative regulation of biological process|regulation of biological process	2	791	28	15877	0.410011	0.621374	1.43372	HPGD;LOC102174470
GO:0045787	positive regulation of cell cycle	biological_process	biological regulation|cellular process|positive regulation of biological process|regulation of biological process	3	791	33	15877	0.225505	0.576638	1.82473	GDPD5;NR4A3;TGFB2
GO:0045807	positive regulation of endocytosis	biological_process	biological regulation|cellular component organization or biogenesis|cellular process|establishment of localization|localization|positive regulation of biological process|regulation of biological process	1	791	17	15877	0.580723	0.716225	1.18071	DLL1
GO:0045821	positive regulation of glycolytic process	biological_process	biological regulation|cellular process|metabolic process|positive regulation of biological process|regulation of biological process	1	791	8	15877	0.335638	0.581084	2.50901	HTR2A
GO:0045824	negative regulation of innate immune response	biological_process	biological regulation|immune system process|negative regulation of biological process|regulation of biological process|response to stimulus	4	791	9	15877	0.000629918	0.0332957	8.92092	ACOD1;IRAK3;LOC102173932;TNFAIP3
GO:0045835	negative regulation of meiotic nuclear division	biological_process	biological regulation|cellular component organization or biogenesis|cellular process|negative regulation of biological process|regulation of biological process|reproduction|reproductive process	1	791	5	15877	0.225513	0.576638	4.01441	LIF
GO:0045840	positive regulation of mitotic nuclear division	biological_process	biological regulation|cellular component organization or biogenesis|cellular process|positive regulation of biological process|regulation of biological process	2	791	14	15877	0.152049	0.540201	2.86744	EREG;RGCC
GO:0045859	regulation of protein kinase activity	biological_process	biological regulation|cellular process|metabolic process|regulation of biological process	1	791	8	15877	0.335638	0.581084	2.50901	FGR
GO:0045860	positive regulation of protein kinase activity	biological_process	biological regulation|cellular process|metabolic process|positive regulation of biological process|regulation of biological process	3	791	34	15877	0.238907	0.576638	1.77106	EREG;MMD;PPP1R9A
GO:0045861	negative regulation of proteolysis	biological_process	biological regulation|cellular process|metabolic process|negative regulation of biological process|regulation of biological process	1	791	11	15877	0.43012	0.626906	1.82473	SERPINE2
GO:0045879	negative regulation of smoothened signaling pathway	biological_process	biological regulation|cellular process|negative regulation of biological process|regulation of biological process|response to stimulus|signaling	2	791	17	15877	0.206601	0.576638	2.36142	GLIS2;SERPINE2
GO:0045892	negative regulation of transcription, DNA-templated	biological_process	biological regulation|cellular process|metabolic process|negative regulation of biological process|regulation of biological process	19	791	347	15877	0.36888	0.597125	1.09905	ATOH8;BHLHE41;CSF2;EREG;GLIS2;GREM1;HES1;ID3;IRF1;LDB2;LOC102170232;LOC102173932;MT3;NAB1;PAX9;SOX5;SOX9;TNFSF4;ZMYND15
GO:0045893	positive regulation of transcription, DNA-templated	biological_process	biological regulation|cellular process|metabolic process|positive regulation of biological process|regulation of biological process	19	791	361	15877	0.436238	0.635465	1.05642	ATOH8;CDKN1C;ESR1;ETS1;GLIS2;IRF1;KDM8;LBH;MT3;MYRFL;NCF1;NFIA;NFIB;NFKB1;PPARGC1A;RORA;RORC;TRIM16;WNT6
GO:0045921	positive regulation of exocytosis	biological_process	biological regulation|cellular process|establishment of localization|localization|positive regulation of biological process|regulation of biological process	2	791	16	15877	0.188144	0.576638	2.50901	CADPS2;EXPH5
GO:0045930	negative regulation of mitotic cell cycle	biological_process	biological regulation|cellular process|negative regulation of biological process|regulation of biological process	1	791	18	15877	0.601634	0.729168	1.11511	GAS1
GO:0045931	positive regulation of mitotic cell cycle	biological_process	biological regulation|cellular process|positive regulation of biological process|regulation of biological process	1	791	25	15877	0.721573	0.809037	0.802882	LOC102169118
GO:0045944	positive regulation of transcription by RNA polymerase II	biological_process	biological regulation|cellular process|metabolic process|positive regulation of biological process|regulation of biological process	44	791	664	15877	0.0327141	0.259906	1.33008	AHI1;ARRB1;CSF3;DLL1;EAF2;EPAS1;ETS1;FZD5;GCM1;GLIS2;GREM1;HEY1;HOXA10;ISL1;ITGA6;JUN;LDB2;LIF;LOC102173932;LOC102190831;LPIN1;MACC1;MAFF;NFIA;NFIB;NFKB2;NFKBIA;NLRP3;NODAL;NOG;NR4A2;NR4A3;PAX9;PPARGC1A;RGCC;RNASEL;RORA;SALL4;SOX5;SOX9;TNIP1;ZBTB7C;ZC3H12A;ZEB2
GO:0045947	negative regulation of translational initiation	biological_process	biological regulation|cellular process|metabolic process|negative regulation of biological process|regulation of biological process	1	791	10	15877	0.40022	0.610106	2.00721	EIF4EBP3
GO:0045954	positive regulation of natural killer cell mediated cytotoxicity	biological_process	biological regulation|cell killing|immune system process|positive regulation of biological process|regulation of biological process|response to stimulus	1	791	14	15877	0.51118	0.6748	1.43372	RAET1E
GO:0045956	positive regulation of calcium ion-dependent exocytosis	biological_process	biological regulation|cellular process|establishment of localization|localization|positive regulation of biological process|regulation of biological process	1	791	14	15877	0.51118	0.6748	1.43372	CACNA1G
GO:0045987	positive regulation of smooth muscle contraction	biological_process	biological regulation|multicellular organismal process|positive regulation of biological process|regulation of biological process	1	791	11	15877	0.43012	0.626906	1.82473	NPNT
GO:0045995	regulation of embryonic development	biological_process	biological regulation|developmental process|multicellular organismal process|regulation of biological process	4	791	16	15877	0.00688144	0.131051	5.01802	LAMA2;LAMA3;LAMA4;NOCT
GO:0046007	negative regulation of activated T cell proliferation	biological_process	biological adhesion|biological regulation|cellular process|immune system process|negative regulation of biological process|regulation of biological process	2	791	7	15877	0.0440534	0.283827	5.73487	CD274;PDCD1LG2
GO:0046034	ATP metabolic process	biological_process	cellular process|metabolic process	4	791	22	15877	0.0218339	0.231143	3.64947	AK4;AMPD3;ENPP1;ENPP3
GO:0046039	GTP metabolic process	biological_process	cellular process|metabolic process	2	791	19	15877	0.243986	0.576638	2.11285	AK4;AMPD3
GO:0046085	adenosine metabolic process	biological_process	cellular process|metabolic process	1	791	5	15877	0.225513	0.576638	4.01441	PTGDR
GO:0046325	negative regulation of glucose import	biological_process	biological regulation|establishment of localization|localization|negative regulation of biological process|regulation of biological process	1	791	7	15877	0.300787	0.576638	2.86744	ENPP1
GO:0046326	positive regulation of glucose import	biological_process	biological regulation|establishment of localization|localization|positive regulation of biological process|regulation of biological process	4	791	20	15877	0.0156425	0.213231	4.01441	IRS2;LOC102169118;SLC1A2;SORBS1
GO:0046330	positive regulation of JNK cascade	biological_process	biological regulation|cellular process|metabolic process|positive regulation of biological process|regulation of biological process|response to stimulus|signaling	3	791	49	15877	0.444091	0.642436	1.2289	IL36B;NCF1;NOD1
GO:0046425	regulation of JAK-STAT cascade	biological_process	biological regulation|cellular process|regulation of biological process|response to stimulus|signaling	1	791	5	15877	0.225513	0.576638	4.01441	HES1
GO:0046426	negative regulation of JAK-STAT cascade	biological_process	biological regulation|cellular process|negative regulation of biological process|regulation of biological process|response to stimulus|signaling	1	791	6	15877	0.264111	0.576638	3.34534	SOCS2
GO:0046427	positive regulation of JAK-STAT cascade	biological_process	biological regulation|cellular process|positive regulation of biological process|regulation of biological process|response to stimulus|signaling	1	791	15	15877	0.535555	0.690093	1.33814	HES1
GO:0046475	glycerophospholipid catabolic process	biological_process	cellular process|metabolic process	2	791	8	15877	0.0568335	0.324063	5.01802	PLA2G4A;PRDX6
GO:0046485	ether lipid metabolic process	biological_process	cellular process|metabolic process	1	791	8	15877	0.335638	0.581084	2.50901	LOC102174470
GO:0046580	negative regulation of Ras protein signal transduction	biological_process	biological regulation|cellular process|negative regulation of biological process|regulation of biological process|response to stimulus|signaling	1	791	17	15877	0.580723	0.716225	1.18071	LOC102184306
GO:0046599	regulation of centriole replication	biological_process	biological regulation|cellular component organization or biogenesis|cellular process|regulation of biological process	1	791	6	15877	0.264111	0.576638	3.34534	PLK2
GO:0046626	regulation of insulin receptor signaling pathway	biological_process	biological regulation|cellular process|regulation of biological process|response to stimulus|signaling	1	791	8	15877	0.335638	0.581084	2.50901	SESN3
GO:0046627	negative regulation of insulin receptor signaling pathway	biological_process	biological regulation|cellular process|negative regulation of biological process|regulation of biological process|response to stimulus|signaling	2	791	22	15877	0.300374	0.576638	1.82473	ENPP1;SOCS2
GO:0046628	positive regulation of insulin receptor signaling pathway	biological_process	biological regulation|cellular process|positive regulation of biological process|regulation of biological process|response to stimulus|signaling	2	791	14	15877	0.152049	0.540201	2.86744	LOC102169118;SORBS1
GO:0046658	anchored component of plasma membrane	cellular_component	cell|cell part|membrane|membrane part	5	791	35	15877	0.0284803	0.259906	2.86744	GAS1;LOC102185264;LOC102185892;MELTF;NTNG2
GO:0046676	negative regulation of insulin secretion	biological_process	biological regulation|cellular process|establishment of localization|localization|negative regulation of biological process|regulation of biological process|signaling	3	791	17	15877	0.0497137	0.308773	3.54213	INHBB;LOC102169118;NOV
GO:0046677	response to antibiotic	biological_process	response to stimulus	1	791	17	15877	0.580723	0.716225	1.18071	JAK2
GO:0046686	response to cadmium ion	biological_process	response to stimulus	1	791	7	15877	0.300787	0.576638	2.86744	HAAO
GO:0046697	decidualization	biological_process	developmental process|multicellular organismal process|multi-organism process|reproduction|reproductive process	1	791	8	15877	0.335638	0.581084	2.50901	LIF
GO:0046703	natural killer cell lectin-like receptor binding	molecular_function	binding	3	791	19	15877	0.0658626	0.356682	3.16927	LOC102185264;LOC102185892;RAET1E
GO:0046777	protein autophosphorylation	biological_process	cellular process|metabolic process	6	791	103	15877	0.407708	0.619698	1.16925	FGR;IRAK3;JAK2;LOC102191110;SIK1;STK17B
GO:0046834	lipid phosphorylation	biological_process	cellular process|metabolic process	1	791	8	15877	0.335638	0.581084	2.50901	DGKB
GO:0046839	phospholipid dephosphorylation	biological_process	cellular process|metabolic process	1	791	11	15877	0.43012	0.626906	1.82473	PLPP3
GO:0046847	filopodium assembly	biological_process	cellular component organization or biogenesis|cellular process	2	791	16	15877	0.188144	0.576638	2.50901	ITGA6;RAB17
GO:0046849	bone remodeling	biological_process	multicellular organismal process	2	791	10	15877	0.0855512	0.385352	4.01441	ENPP1;SPP2
GO:0046850	regulation of bone remodeling	biological_process	biological regulation|multicellular organismal process|regulation of biological process	1	791	5	15877	0.225513	0.576638	4.01441	LEPR
GO:0046854	phosphatidylinositol phosphorylation	biological_process	cellular process|metabolic process	2	791	33	15877	0.494618	0.667914	1.21649	INPP1;SOCS2
GO:0046855	inositol phosphate dephosphorylation	biological_process	cellular process|metabolic process	1	791	11	15877	0.43012	0.626906	1.82473	INPP1
GO:0046872	metal ion binding	molecular_function	binding	78	791	1898	15877	0.974767	0.987733	0.824879	ADAMTS14;ADAMTS18;ADAMTS7;AMPD3;ASAP3;ATP13A3;ATP13A4;C2;CACNA1C;CADPS2;CHN1;CSGALNACT1;CSRP2;FBP2;FHL2;FREM3;FRRS1;FYN;GDPD1;GLIS2;GUCY1B3;INPP1;ISL1;ITGA10;ITGA6;JADE1;JAK2;KDM8;KLF9;LFNG;LOC102168270;LOC102172749;LOC102180455;LOC102183296;LOC102183480;LOC102184306;LOC102186893;LOC102189578;LOC102189920;LOC108635666;LOC108637769;LOC108638075;MAT1A;MEX3B;MOB3B;NOCT;PDE4B;PDE7B;PDXK;PM20D1;POSTN;…
GO:0046875	ephrin receptor binding	molecular_function	binding	3	791	17	15877	0.0497137	0.308773	3.54213	CHN1;FYN;SIPA1L1
GO:0046889	positive regulation of lipid biosynthetic process	biological_process	biological regulation|metabolic process|positive regulation of biological process|regulation of biological process	2	791	14	15877	0.152049	0.540201	2.86744	HSD17B13;SORBS1
GO:0046928	regulation of neurotransmitter secretion	biological_process	biological regulation|cellular process|establishment of localization|localization|regulation of biological process|signaling	1	791	14	15877	0.51118	0.6748	1.43372	SNCAIP
GO:0046934	phosphatidylinositol-4,5-bisphosphate 3-kinase activity	molecular_function	catalytic activity	2	791	17	15877	0.206601	0.576638	2.36142	EREG;IRS2
GO:0046935	1-phosphatidylinositol-3-kinase regulator activity	molecular_function	enzyme regulator activity	1	791	11	15877	0.43012	0.626906	1.82473	SOCS2
GO:0046965	retinoid X receptor binding	molecular_function	binding	1	791	7	15877	0.300787	0.576638	2.86744	NR4A2
GO:0046982	protein heterodimerization activity	molecular_function	binding	17	791	354	15877	0.597735	0.729168	0.963913	BHLHE41;EPAS1;FOS;HOMER2;IRAK2;IRAK3;JAM2;KCNB2;LOC102171353;LOC102180421;LOC106503499;LOC108633280;NR4A2;PDZD7;SYT16;TBX15;TGFB2
GO:0046983	protein dimerization activity	molecular_function	binding	8	791	135	15877	0.359202	0.597125	1.18946	ATOH8;HEY1;ID3;LOC108637769;MSC;MYCL;NCF4;NLGN1
GO:0047023	androsterone dehydrogenase activity	molecular_function	catalytic activity	2	791	16	15877	0.188144	0.576638	2.50901	LOC102189109;LOC102190498
GO:0047086	ketosteroid monooxygenase activity	molecular_function	catalytic activity	2	791	17	15877	0.206601	0.576638	2.36142	LOC102189109;LOC102190498
GO:0047144	2-acylglycerol-3-phosphate O-acyltransferase activity	molecular_function	catalytic activity	1	791	7	15877	0.300787	0.576638	2.86744	LPCAT2
GO:0047429	nucleoside-triphosphate diphosphatase activity	molecular_function	catalytic activity	2	791	6	15877	0.032526	0.259906	6.69069	ENPP1;ENPP3
GO:0047485	protein N-terminus binding	molecular_function	binding	1	791	58	15877	0.948672	0.969255	0.34607	TGFB2
GO:0047498	calcium-dependent phospholipase A2 activity	molecular_function	catalytic activity	1	791	14	15877	0.51118	0.6748	1.43372	PLA2G4A
GO:0048008	platelet-derived growth factor receptor signaling pathway	biological_process	biological regulation|cellular process|regulation of biological process|response to stimulus|signaling	2	791	20	15877	0.262793	0.576638	2.00721	LOC102169118;NR4A3
GO:0048010	vascular endothelial growth factor receptor signaling pathway	biological_process	biological regulation|cellular process|regulation of biological process|response to stimulus|signaling	1	791	24	15877	0.706951	0.797823	0.836336	NCF4
GO:0048011	neurotrophin TRK receptor signaling pathway	biological_process	biological regulation|cellular process|regulation of biological process|response to stimulus|signaling	2	791	13	15877	0.134572	0.500059	3.08801	LOC102169118;NGFR
GO:0048013	ephrin receptor signaling pathway	biological_process	biological regulation|cellular process|regulation of biological process|response to stimulus|signaling	3	791	40	15877	0.321251	0.581084	1.5054	CHN1;LOC102169118;SIPA1L1
GO:0048015	phosphatidylinositol-mediated signaling	biological_process	biological regulation|cellular process|regulation of biological process|response to stimulus|signaling	1	791	24	15877	0.706951	0.797823	0.836336	IRS2
GO:0048018	receptor ligand activity	molecular_function	binding|receptor regulator activity	1	791	12	15877	0.458531	0.642639	1.67267	GREM1
GO:0048020	CCR chemokine receptor binding	molecular_function	binding	3	791	18	15877	0.0575185	0.324063	3.34534	CCL20;CCL5;LOC102175889
GO:0048026	positive regulation of mRNA splicing, via spliceosome	biological_process	biological regulation|cellular process|metabolic process|positive regulation of biological process|regulation of biological process	1	791	17	15877	0.580723	0.716225	1.18071	PRDX6
GO:0048041	focal adhesion assembly	biological_process	biological adhesion|cellular component organization or biogenesis|cellular process	2	791	16	15877	0.188144	0.576638	2.50901	SORBS1;WHAMM
GO:0048066	developmental pigmentation	biological_process	NA	1	791	6	15877	0.264111	0.576638	3.34534	ZEB2
GO:0048103	somatic stem cell division	biological_process	cellular process	1	791	5	15877	0.225513	0.576638	4.01441	TGFB2
GO:0048146	positive regulation of fibroblast proliferation	biological_process	biological regulation|cellular process|positive regulation of biological process|regulation of biological process	2	791	26	15877	0.374243	0.60198	1.544	EREG;XRCC4
GO:0048147	negative regulation of fibroblast proliferation	biological_process	biological regulation|cellular process|negative regulation of biological process|regulation of biological process	1	791	11	15877	0.43012	0.626906	1.82473	FTH1
GO:0048148	behavioral response to cocaine	biological_process	multicellular organismal process|response to stimulus	1	791	8	15877	0.335638	0.581084	2.50901	HOMER2
GO:0048156	tau protein binding	molecular_function	binding	1	791	8	15877	0.335638	0.581084	2.50901	FYN
GO:0048167	regulation of synaptic plasticity	biological_process	biological regulation|cellular process|regulation of biological process|signaling	3	791	32	15877	0.212257	0.576638	1.88176	FGF14;PLK2;SIPA1L1
GO:0048240	sperm capacitation	biological_process	cellular process|developmental process|multicellular organismal process|multi-organism process|reproduction|reproductive process	1	791	27	15877	0.748667	0.832246	0.74341	SLC26A8
GO:0048245	eosinophil chemotaxis	biological_process	cellular process|immune system process|localization|locomotion|response to stimulus	2	791	12	15877	0.117595	0.458001	3.34534	CCL5;LOC102175889
GO:0048246	macrophage chemotaxis	biological_process	cellular process|immune system process|localization|locomotion|response to stimulus	1	791	8	15877	0.335638	0.581084	2.50901	LOC102175889
GO:0048247	lymphocyte chemotaxis	biological_process	cellular process|immune system process|localization|locomotion|response to stimulus	3	791	19	15877	0.0658626	0.356682	3.16927	CCL20;CCL5;LOC102175889
GO:0048251	elastic fiber assembly	biological_process	cellular component organization or biogenesis|cellular process	1	791	6	15877	0.264111	0.576638	3.34534	TNXB
GO:0048255	mRNA stabilization	biological_process	biological regulation|cellular process|metabolic process|negative regulation of biological process|positive regulation of biological process|regulation of biological process	1	791	13	15877	0.485528	0.65701	1.544	NOCT
GO:0048263	determination of dorsal identity	biological_process	developmental process|multicellular organismal process	1	791	5	15877	0.225513	0.576638	4.01441	GREM1
GO:0048286	lung alveolus development	biological_process	developmental process|multicellular organismal process	2	791	22	15877	0.300374	0.576638	1.82473	HOPX;LIF
GO:0048306	calcium-dependent protein binding	molecular_function	binding	3	791	42	15877	0.348938	0.597125	1.43372	SYT1;TNNI3;TNNT3
GO:0048312	intracellular distribution of mitochondria	biological_process	cellular component organization or biogenesis|cellular process|localization	1	791	7	15877	0.300787	0.576638	2.86744	CLUH
GO:0048318	axial mesoderm development	biological_process	developmental process	1	791	5	15877	0.225513	0.576638	4.01441	NOG
GO:0048365	Rac GTPase binding	molecular_function	binding	4	791	34	15877	0.0870258	0.390636	2.36142	ARHGAP17;ARHGAP44;PAK6;SRGAP3
GO:0048384	retinoic acid receptor signaling pathway	biological_process	biological regulation|cellular process|regulation of biological process|response to stimulus|signaling	1	791	9	15877	0.368753	0.597125	2.23023	LOC102187233
GO:0048387	negative regulation of retinoic acid receptor signaling pathway	biological_process	biological regulation|cellular process|negative regulation of biological process|regulation of biological process|response to stimulus|signaling	2	791	10	15877	0.0855512	0.385352	4.01441	DHRS3;LOC102187233
GO:0048406	nerve growth factor binding	molecular_function	binding	1	791	5	15877	0.225513	0.576638	4.01441	NGFR
GO:0048468	cell development	biological_process	cellular process|developmental process	4	791	32	15877	0.0728448	0.361433	2.50901	GDF10;INHBB;NODAL;TGFB2
GO:0048469	cell maturation	biological_process	cellular process|developmental process	3	791	19	15877	0.0658626	0.356682	3.16927	EPAS1;FZD5;POU2F2
GO:0048471	perinuclear region of cytoplasm	cellular_component	cell|cell part	28	791	473	15877	0.196678	0.576638	1.1882	ANKRD1;BDNF;BRSK2;C3H1orf226;CHI3L1;DMTN;EHD3;ENPP3;EPN3;FZD5;GDPD1;INHBB;LOC102174264;LOC102174470;LOC102186299;LOC102186893;MT3;MX1;NOCT;PPP1R16B;PRDX6;RAB11FIP4;SEPT12;SH3GL2;SLC39A12;STC2;SYNC;TMEM100
GO:0048488	synaptic vesicle endocytosis	biological_process	establishment of localization|localization	3	791	21	15877	0.0840827	0.385352	2.86744	NLGN1;SH3GL2;SYT1
GO:0048511	rhythmic process	biological_process	NA	4	791	44	15877	0.174712	0.576638	1.82473	KLF9;NFKB2;NLGN1;SIK1
GO:0048535	lymph node development	biological_process	developmental process|immune system process|multicellular organismal process	3	791	15	15877	0.0357947	0.26564	4.01441	NFKB2;PDPN;RORC
GO:0048536	spleen development	biological_process	developmental process|immune system process|multicellular organismal process	1	791	20	15877	0.640383	0.752196	1.0036	NFKB2
GO:0048538	thymus development	biological_process	developmental process|immune system process|multicellular organismal process	1	791	30	15877	0.784451	0.855825	0.669069	SLC46A2
GO:0048541	Peyer's patch development	biological_process	developmental process|immune system process|multicellular organismal process	1	791	6	15877	0.264111	0.576638	3.34534	RORC
GO:0048546	digestive tract morphogenesis	biological_process	developmental process|multicellular organismal process	1	791	5	15877	0.225513	0.576638	4.01441	NODAL
GO:0048565	digestive tract development	biological_process	developmental process|multicellular organismal process	4	791	14	15877	0.0040977	0.0964822	5.73487	FAT4;ITGA6;ITGB4;TGFB2
GO:0048566	embryonic digestive tract development	biological_process	developmental process|multicellular organismal process	2	791	8	15877	0.0568335	0.324063	5.01802	PCSK5;TGFB2
GO:0048589	developmental growth	biological_process	developmental process|growth	2	791	20	15877	0.262793	0.576638	2.00721	ADM;GAS1
GO:0048596	embryonic camera-type eye morphogenesis	biological_process	developmental process|multicellular organismal process	1	791	11	15877	0.43012	0.626906	1.82473	FZD5
GO:0048644	muscle organ morphogenesis	biological_process	developmental process|multicellular organismal process	1	791	5	15877	0.225513	0.576638	4.01441	LIF
GO:0048646	anatomical structure formation involved in morphogenesis	biological_process	developmental process	1	791	10	15877	0.40022	0.610106	2.00721	NOG
GO:0048660	regulation of smooth muscle cell proliferation	biological_process	biological regulation|cellular process|regulation of biological process	1	791	5	15877	0.225513	0.576638	4.01441	NR4A3
GO:0048661	positive regulation of smooth muscle cell proliferation	biological_process	biological regulation|cellular process|positive regulation of biological process|regulation of biological process	3	791	21	15877	0.0840827	0.385352	2.86744	CCL5;EREG;NR4A3
GO:0048662	negative regulation of smooth muscle cell proliferation	biological_process	biological regulation|cellular process|negative regulation of biological process|regulation of biological process	2	791	13	15877	0.134572	0.500059	3.08801	IGFBP3;NPR1
GO:0048665	neuron fate specification	biological_process	cellular process|developmental process|multicellular organismal process	1	791	9	15877	0.368753	0.597125	2.23023	DLL1
GO:0048666	neuron development	biological_process	cellular process|developmental process|multicellular organismal process	2	791	40	15877	0.59927	0.729168	1.0036	LIF;TGFB2
GO:0048672	positive regulation of collateral sprouting	biological_process	biological regulation|cellular component organization or biogenesis|cellular process|developmental process|growth|multicellular organismal process|positive regulation of biological process|regulation of biological process	2	791	7	15877	0.0440534	0.283827	5.73487	BDNF;NGF
GO:0048680	positive regulation of axon regeneration	biological_process	biological regulation|cellular component organization or biogenesis|cellular process|developmental process|multicellular organismal process|positive regulation of biological process|regulation of biological process|response to stimulus	1	791	5	15877	0.225513	0.576638	4.01441	NRG1
GO:0048701	embryonic cranial skeleton morphogenesis	biological_process	developmental process|multicellular organismal process	2	791	25	15877	0.356025	0.597125	1.60576	NODAL;TBX15
GO:0048702	embryonic neurocranium morphogenesis	biological_process	developmental process|multicellular organismal process	1	791	5	15877	0.225513	0.576638	4.01441	TGFB2
GO:0048703	embryonic viscerocranium morphogenesis	biological_process	developmental process|multicellular organismal process	1	791	6	15877	0.264111	0.576638	3.34534	RDH10
GO:0048705	skeletal system morphogenesis	biological_process	developmental process|multicellular organismal process	1	791	24	15877	0.706951	0.797823	0.836336	RFLNB
GO:0048706	embryonic skeletal system development	biological_process	developmental process|multicellular organismal process	3	791	31	15877	0.199188	0.576638	1.94246	KIAA1217;NOG;PCSK5
GO:0048709	oligodendrocyte differentiation	biological_process	cellular process|developmental process|multicellular organismal process	1	791	14	15877	0.51118	0.6748	1.43372	TSPAN2
GO:0048711	positive regulation of astrocyte differentiation	biological_process	biological regulation|cellular process|developmental process|multicellular organismal process|positive regulation of biological process|regulation of biological process	3	791	6	15877	0.00219979	0.0730444	10.036	HES1;LIF;SERPINE2
GO:0048712	negative regulation of astrocyte differentiation	biological_process	biological regulation|cellular process|developmental process|multicellular organismal process|negative regulation of biological process|regulation of biological process	1	791	8	15877	0.335638	0.581084	2.50901	NOG
GO:0048715	negative regulation of oligodendrocyte differentiation	biological_process	biological regulation|cellular process|developmental process|multicellular organismal process|negative regulation of biological process|regulation of biological process	1	791	9	15877	0.368753	0.597125	2.23023	HES1
GO:0048739	cardiac muscle fiber development	biological_process	cellular process|developmental process|multicellular organismal process	1	791	13	15877	0.485528	0.65701	1.544	CXADR
GO:0048741	skeletal muscle fiber development	biological_process	cellular process|developmental process|multicellular organismal process	1	791	18	15877	0.601634	0.729168	1.11511	FAM65B
GO:0048747	muscle fiber development	biological_process	cellular process|developmental process	1	791	10	15877	0.40022	0.610106	2.00721	FLNC
GO:0048786	presynaptic active zone	cellular_component	cell|cell part|synapse|synapse part	2	791	25	15877	0.356025	0.597125	1.60576	ARHGAP44;GUCY1B3
GO:0048788	cytoskeleton of presynaptic active zone	cellular_component	cell|cell part|organelle|synapse|synapse part	1	791	6	15877	0.264111	0.576638	3.34534	PCLO
GO:0048791	calcium ion-regulated exocytosis of neurotransmitter	biological_process	biological regulation|cellular process|establishment of localization|localization|signaling	1	791	12	15877	0.458531	0.642639	1.67267	SYT1
GO:0048806	genitalia development	biological_process	developmental process|multicellular organismal process|reproduction|reproductive process	1	791	6	15877	0.264111	0.576638	3.34534	LOC102169118
GO:0048812	neuron projection morphogenesis	biological_process	cellular component organization or biogenesis|cellular process|developmental process|multicellular organismal process	3	791	41	15877	0.335102	0.581084	1.46869	BDNF;BRSK2;NGF
GO:0048813	dendrite morphogenesis	biological_process	cellular component organization or biogenesis|cellular process|developmental process|multicellular organismal process	2	791	30	15877	0.444745	0.642436	1.33814	FYN;SLITRK5
GO:0048821	erythrocyte development	biological_process	biological regulation|cellular process|developmental process|immune system process|multicellular organismal process	1	791	13	15877	0.485528	0.65701	1.544	DMTN
GO:0048839	inner ear development	biological_process	developmental process|multicellular organismal process	4	791	33	15877	0.0797781	0.385352	2.43298	DLL1;LOC102169118;ROR1;TGFB2
GO:0048843	negative regulation of axon extension involved in axon guidance	biological_process	biological regulation|cellular component organization or biogenesis|cellular process|developmental process|growth|localization|locomotion|multicellular organismal process|negative regulation of biological process|regulation of biological process|response to stimulus	3	791	24	15877	0.114879	0.458001	2.50901	SEMA3A;SEMA6A;SEMA6D
GO:0048846	axon extension involved in axon guidance	biological_process	cellular component organization or biogenesis|cellular process|developmental process|growth|locomotion|multicellular organismal process|response to stimulus	3	791	8	15877	0.00571327	0.116124	7.52702	ALCAM;SEMA3A;SLIT3
GO:0048863	stem cell differentiation	biological_process	cellular process|developmental process	1	791	24	15877	0.706951	0.797823	0.836336	LIF
GO:0048870	cell motility	biological_process	cellular process|localization|locomotion	2	791	11	15877	0.101218	0.418778	3.64947	ETS1;ITGB4
GO:0048873	homeostasis of number of cells within a tissue	biological_process	biological regulation|multicellular organismal process	1	791	18	15877	0.601634	0.729168	1.11511	LOC102169118
GO:0050321	tau-protein kinase activity	molecular_function	catalytic activity	1	791	14	15877	0.51118	0.6748	1.43372	BRSK2
GO:0050427	3'-phosphoadenosine 5'-phosphosulfate metabolic process	biological_process	cellular process|metabolic process	1	791	6	15877	0.264111	0.576638	3.34534	ENPP1
GO:0050431	transforming growth factor beta binding	molecular_function	binding	1	791	15	15877	0.535555	0.690093	1.33814	LTBP1
GO:0050435	amyloid-beta metabolic process	biological_process	cellular process|metabolic process	1	791	9	15877	0.368753	0.597125	2.23023	BACE2
GO:0050482	arachidonic acid secretion	biological_process	establishment of localization|localization	1	791	19	15877	0.621503	0.740429	1.05642	PLA2G4A
GO:0050501	hyaluronan synthase activity	molecular_function	catalytic activity	1	791	5	15877	0.225513	0.576638	4.01441	LOC102170800
GO:0050544	arachidonic acid binding	molecular_function	binding	1	791	5	15877	0.225513	0.576638	4.01441	S100A8
[truncated: 591 more rows]

## Sheet: TZ_48h-vs-C_48h
id	Term	Category	GO_classify2	ListHits	ListTotal	PopHits	PopTotal	p-value	q-value	Enrichment_score	Gene
GO:0000002	mitochondrial genome maintenance	biological_process	cellular component organization or biogenesis|cellular process	1	1075	7	15877	0.387901	0.678058	2.1099	PIF1
GO:0000030	mannosyltransferase activity	molecular_function	catalytic activity	1	1075	10	15877	0.504059	0.719289	1.47693	DPY19L1
GO:0000045	autophagosome assembly	biological_process	cellular component organization or biogenesis|cellular process|metabolic process	4	1075	49	15877	0.426071	0.695549	1.20566	ATG9B;MAP1LC3B;MAP1LC3C;RUFY4
GO:0000050	urea cycle	biological_process	cellular process|metabolic process	1	1075	6	15877	0.343429	0.678058	2.46155	ARG2
GO:0000060	protein import into nucleus, translocation	biological_process	establishment of localization|localization	1	1075	15	15877	0.650803	0.788554	0.98462	NFKBIA
GO:0000064	L-ornithine transmembrane transporter activity	molecular_function	transporter activity	3	1075	32	15877	0.369857	0.678058	1.38462	LOC102183956;LOC102190544;LOC108638087
GO:0000070	mitotic sister chromatid segregation	biological_process	cellular component organization or biogenesis|cellular process	4	1075	25	15877	0.084993	0.442619	2.36309	KIF18B;KIFC1;NDC80;NEK2
GO:0000077	DNA damage checkpoint	biological_process	biological regulation|cellular process|negative regulation of biological process|regulation of biological process|response to stimulus	1	1075	14	15877	0.625418	0.776536	1.05495	LOC102169118
GO:0000079	regulation of cyclin-dependent protein serine/threonine kinase activity	biological_process	biological regulation|cellular process|metabolic process|regulation of biological process	4	1075	22	15877	0.0575628	0.37259	2.68533	CCNA2;CCNB1;CCNF;LOC102187875
GO:0000082	G1/S transition of mitotic cell cycle	biological_process	cellular process	1	1075	32	15877	0.894154	0.938703	0.461541	PLK2
GO:0000086	G2/M transition of mitotic cell cycle	biological_process	cellular process	5	1075	67	15877	0.478535	0.719289	1.10219	BIRC5;CCNA2;FOXM1;KDM8;NEK2
GO:0000122	negative regulation of transcription by RNA polymerase II	biological_process	biological regulation|cellular process|metabolic process|negative regulation of biological process|regulation of biological process	39	1075	479	15877	0.132293	0.522772	1.20251	ANKRD33;AURKB;BHLHE41;CXXC5;DUSP26;E2F8;EHMT2;FHL2;FOXA1;FOXH1;FST;GLIS2;HES1;ID3;IGF2;IRF7;ISL1;JUN;LDB2;LMCD1;LOC102173247;LOC102173932;LOC102180549;LOC102181348;LOC106501755;MDFI;NFIA;NFIB;NFKB1;NODAL;NR4A2;NR4A3;RARB;RORC;SATB1;SOX21;UHRF1;ZEB2;ZHX2
GO:0000123	histone acetyltransferase complex	cellular_component	cell|cell part|macromolecular complex|membrane-enclosed lumen|organelle|organelle part	1	1075	17	15877	0.696532	0.814402	0.868782	JADE1
GO:0000132	establishment of mitotic spindle orientation	biological_process	cellular component organization or biogenesis|cellular process|establishment of localization|localization	1	1075	15	15877	0.650803	0.788554	0.98462	NDC80
GO:0000139	Golgi membrane	cellular_component	cell|cell part|membrane|organelle|organelle part	13	1075	402	15877	0.999424	1	0.477614	ACER2;B3GALT1;FZD5;LOC102170144;LOC102174264;LOC102176721;LOC102186299;LPCAT2;RAB19;RNF125;RNF13;STEAP4;SYBU
GO:0000145	exocyst	cellular_component	cell|cell part|macromolecular complex	2	1075	17	15877	0.321456	0.678058	1.73756	EXOC3L4;TNFAIP2
GO:0000149	SNARE binding	molecular_function	binding	5	1075	55	15877	0.315297	0.678058	1.34266	EXOC3L4;SYT1;SYT11;SYT4;TNFAIP2
GO:0000151	ubiquitin ligase complex	cellular_component	cell|cell part|macromolecular complex	2	1075	71	15877	0.957899	0.977643	0.416037	RNF144A;RNF144B
GO:0000155	phosphorelay sensor kinase activity	molecular_function	catalytic activity|molecular transducer activity|receptor activity	1	1075	6	15877	0.343429	0.678058	2.46155	KCNH1
GO:0000159	protein phosphatase type 2A complex	cellular_component	cell|cell part|macromolecular complex	3	1075	17	15877	0.103517	0.454284	2.60635	IER5;NKD1;PPP2R2B
GO:0000165	MAPK cascade	biological_process	biological regulation|cellular process|metabolic process|regulation of biological process|response to stimulus|signaling	13	1075	103	15877	0.0215633	0.26364	1.86409	CCL5;DUSP5;ERBB4;EREG;GFRA3;LOC102175889;MAPK8IP2;MINK1;PPM1L;RASGRF2;RIPK2;SPTBN4;ZFP36
GO:0000166	nucleotide binding	molecular_function	binding	2	1075	49	15877	0.853566	0.911882	0.602829	DCTPP1;DHRS3
GO:0000184	nuclear-transcribed mRNA catabolic process, nonsense-mediated decay	biological_process	biological regulation|cellular process|metabolic process|negative regulation of biological process|regulation of biological process	1	1075	69	15877	0.992158	0.99753	0.214048	LOC102189863
GO:0000186	activation of MAPKK activity	biological_process	biological regulation|cellular process|metabolic process|positive regulation of biological process|regulation of biological process|response to stimulus|signaling	1	1075	20	15877	0.754155	0.845827	0.738465	MAP3K13
GO:0000187	activation of MAPK activity	biological_process	biological regulation|cellular process|metabolic process|positive regulation of biological process|regulation of biological process|response to stimulus|signaling	6	1075	56	15877	0.176478	0.602661	1.58243	AVPI1;DUSP5;LOC102169118;NOD1;NRG1;TGFA
GO:0000188	inactivation of MAPK activity	biological_process	biological regulation|cellular process|metabolic process|negative regulation of biological process|regulation of biological process|response to stimulus|signaling	4	1075	16	15877	0.0197308	0.24839	3.69233	DUSP2;DUSP4;DUSP5;RGS3
GO:0000209	protein polyubiquitination	biological_process	cellular process|metabolic process	6	1075	116	15877	0.805648	0.881289	0.763929	DZIP3;FBXL16;RNF125;RNF144A;RNF144B;ZNRF2
GO:0000226	microtubule cytoskeleton organization	biological_process	cellular component organization or biogenesis|cellular process	2	1075	79	15877	0.973763	0.986338	0.373906	BIRC5;TUBB6
GO:0000228	nuclear chromosome	cellular_component	cell|cell part|membrane-enclosed lumen|organelle|organelle part	3	1075	24	15877	0.219421	0.657157	1.84616	LOC102181641;LOC108633408;LOC108633412
GO:0000278	mitotic cell cycle	biological_process	cellular process	14	1075	91	15877	0.00311525	0.0918553	2.2722	CCNA2;CCNB1;CCNF;CENPE;CENPW;KIF11;KIF18B;KIF2C;LOC102187109;LOC102187875;NDC80;NEK2;PBK;TUBB6
GO:0000281	mitotic cytokinesis	biological_process	cellular process	3	1075	50	15877	0.667276	0.801539	0.886158	BIRC5;NUSAP1;SEPT12
GO:0000287	magnesium ion binding	molecular_function	binding	13	1075	181	15877	0.454308	0.707266	1.06078	ATP10B;ATP8B1;DCTPP1;ENO4;EPHX2;IRAK3;LOC102178014;LOC102178625;PGM2;PIF1;SIK1;SPHK1;TOP2A
GO:0000290	deadenylation-dependent decapping of nuclear-transcribed mRNA	biological_process	biological regulation|cellular process|metabolic process|negative regulation of biological process|regulation of biological process	1	1075	10	15877	0.504059	0.719289	1.47693	NOCT
GO:0000302	response to reactive oxygen species	biological_process	response to stimulus	1	1075	5	15877	0.295729	0.678058	2.95386	PRDX6
GO:0000307	cyclin-dependent protein kinase holoenzyme complex	cellular_component	cell|cell part|macromolecular complex	4	1075	26	15877	0.0953234	0.442994	2.2722	CCNA2;CCNB1;CCNF;LOC102187875
GO:0000398	mRNA splicing, via spliceosome	biological_process	cellular process|metabolic process	3	1075	158	15877	0.998841	1	0.28043	CDC5L;DDX41;POLR2L
GO:0000407	phagophore assembly site	cellular_component	cell|cell part	1	1075	23	15877	0.800845	0.876357	0.642144	ATG9B
GO:0000421	autophagosome membrane	cellular_component	cell|cell part|membrane|organelle|organelle part	4	1075	23	15877	0.0660947	0.402392	2.56857	ATG9B;MAP1LC3B;MAP1LC3C;TECPR1
GO:0000422	autophagy of mitochondrion	biological_process	cellular component organization or biogenesis|cellular process|metabolic process	3	1075	29	15877	0.312962	0.678058	1.52786	ATG9B;MAP1LC3B;MAP1LC3C
GO:0000712	resolution of meiotic recombination intermediates	biological_process	cellular component organization or biogenesis|cellular process|metabolic process|reproduction|reproductive process	1	1075	10	15877	0.504059	0.719289	1.47693	TOP2A
GO:0000723	telomere maintenance	biological_process	biological regulation|cellular component organization or biogenesis|cellular process|metabolic process	1	1075	19	15877	0.736278	0.836193	0.777332	PIF1
GO:0000775	chromosome, centromeric region	cellular_component	cell|cell part|organelle|organelle part	12	1075	47	15877	4.9743e-05	0.00568409	3.77089	AURKB;BIRC5;CENPE;CENPL;CENPW;HJURP;KIF2C;LOC102187109;MIS18A;NDC80;NUF2;OIP5
GO:0000776	kinetochore	cellular_component	cell|cell part|macromolecular complex|organelle|organelle part	6	1075	57	15877	0.186787	0.618665	1.55466	CENPE;CENPW;DYNC1I1;KIF2C;NDC80;NEK2
GO:0000777	condensed chromosome kinetochore	cellular_component	cell|cell part|macromolecular complex|organelle|organelle part	12	1075	76	15877	0.00482751	0.118412	2.332	BIRC5;CENPA;CENPE;CENPN;CENPW;DYNC1I1;HJURP;KIF2C;LOC108633924;NDC80;NEK2;SPC24
GO:0000778	condensed nuclear chromosome kinetochore	cellular_component	cell|cell part|macromolecular complex|membrane-enclosed lumen|organelle|organelle part	2	1075	6	15877	0.0572298	0.37259	4.9231	NDC80;NUF2
GO:0000779	condensed chromosome, centromeric region	cellular_component	cell|cell part|organelle|organelle part	1	1075	6	15877	0.343429	0.678058	2.46155	CENPE
GO:0000780	condensed nuclear chromosome, centromeric region	cellular_component	cell|cell part|membrane-enclosed lumen|organelle|organelle part	1	1075	11	15877	0.537659	0.730067	1.34266	AURKB
GO:0000784	nuclear chromosome, telomeric region	cellular_component	cell|cell part|membrane-enclosed lumen|organelle|organelle part	3	1075	46	15877	0.610748	0.773804	0.963215	LOC102186170;PIF1;XRCC4
GO:0000785	chromatin	cellular_component	cell|cell part|organelle|organelle part	7	1075	63	15877	0.132459	0.522772	1.64103	ARRB1;ESCO2;MIS18A;OIP5;PCNA;PLK2;SATB1
GO:0000786	nucleosome	cellular_component	cell|cell part|macromolecular complex|organelle|organelle part	37	1075	90	15877	2.3119e-20	6.86864e-17	6.07182	CENPA;KDM1B;LOC102171353;LOC102173247;LOC102173518;LOC102177790;LOC102178027;LOC102178584;LOC102178586;LOC102178621;LOC102178870;LOC102179187;LOC102179469;LOC102180034;LOC102180549;LOC102180554;LOC102181083;LOC102181348;LOC102181383;LOC102181641;LOC102181912;LOC102182181;LOC102182458;LOC102183280;LOC102185049;LOC102186170;LOC102186446;LOC102186918;LOC106501755;LOC106501778;LOC106501929;LOC1065034…
GO:0000788	nuclear nucleosome	cellular_component	cell|cell part|macromolecular complex|membrane-enclosed lumen|organelle|organelle part	6	1075	20	15877	0.00161474	0.0771555	4.43079	LOC102180307;LOC102181641;LOC106503502;LOC106503503;LOC108633408;LOC108633412
GO:0000790	nuclear chromatin	cellular_component	cell|cell part|membrane-enclosed lumen|organelle|organelle part	18	1075	139	15877	0.00595353	0.127251	1.91257	EHMT2;FOXH1;JUN;LOC102178027;LOC102178586;LOC102178870;LOC102179469;LOC102180034;LOC102181383;LOC102182458;LOC102185049;LOC102186918;LOC102187109;LOC106501778;LOC106501929;LOC108633254;UHRF1;ZEB2
GO:0000791	euchromatin	cellular_component	cell|cell part|organelle|organelle part	1	1075	6	15877	0.343429	0.678058	2.46155	UHRF1
GO:0000792	heterochromatin	cellular_component	cell|cell part|organelle|organelle part	1	1075	17	15877	0.696532	0.814402	0.868782	UHRF1
GO:0000793	condensed chromosome	cellular_component	cell|cell part|organelle	1	1075	16	15877	0.674469	0.801539	0.923081	TOP2A
GO:0000794	condensed nuclear chromosome	cellular_component	cell|cell part|membrane-enclosed lumen|organelle|organelle part	1	1075	22	15877	0.786359	0.866593	0.671332	NEK2
GO:0000900	translation repressor activity, mRNA regulatory element binding	molecular_function	binding|translation regulator activity	1	1075	8	15877	0.429363	0.695549	1.84616	CPEB1
GO:0000902	cell morphogenesis	biological_process	cellular component organization or biogenesis|cellular process|developmental process	5	1075	45	15877	0.186548	0.618565	1.64103	CYFIP2;GREM1;MSX1;PSMB10;TGFB2
GO:0000921	septin ring assembly	biological_process	cellular component organization or biogenesis|cellular process	1	1075	10	15877	0.504059	0.719289	1.47693	2022-09-12
GO:0000922	spindle pole	cellular_component	cell|cell part|organelle|organelle part	7	1075	93	15877	0.443001	0.707266	1.11167	CCNB1;CDC20;DYNC1I1;KIF11;LOC102187875;NEK2;PRC1
GO:0000930	gamma-tubulin complex	cellular_component	cell|cell part|macromolecular complex|organelle|organelle part	1	1075	8	15877	0.429363	0.695549	1.84616	PDE4B
GO:0000932	P-body	cellular_component	cell|cell part|macromolecular complex|organelle	6	1075	80	15877	0.459398	0.707266	1.1077	CPEB1;MEX3A;MEX3B;NOCT;ZC3H12A;ZFP36
GO:0000974	Prp19 complex	cellular_component	macromolecular complex	1	1075	10	15877	0.504059	0.719289	1.47693	CDC5L
GO:0000976	transcription regulatory region sequence-specific DNA binding	molecular_function	binding	2	1075	49	15877	0.853566	0.911882	0.602829	LOC108636900;RARB
GO:0000977	RNA polymerase II regulatory region sequence-specific DNA binding	molecular_function	binding	17	1075	190	15877	0.145853	0.540986	1.32146	ASCL4;BHLHE41;CDC5L;EAF2;EGR3;EHMT2;GLIS2;HES1;HEY1;HOXC10;MACC1;MSX1;NR4A2;NR4A3;RARB;RORA;SATB1
GO:0000978	RNA polymerase II proximal promoter sequence-specific DNA binding	molecular_function	binding	24	1075	305	15877	0.250185	0.678058	1.16217	BATF2;BHLHE41;E2F8;FOS;FOSB;HOXA10;HOXB2;IRF7;JUN;LOC102173932;LOC108636900;NFATC4;NFIB;NFIL3;NFKB2;NPAS4;NR4A2;NR4A3;POU2F2;RORA;RORC;SOX21;SOX9;ZNF395
GO:0000979	RNA polymerase II core promoter sequence-specific DNA binding	molecular_function	binding	1	1075	15	15877	0.650803	0.788554	0.98462	FOS
GO:0000980	RNA polymerase II distal enhancer sequence-specific DNA binding	molecular_function	binding	3	1075	47	15877	0.625463	0.776536	0.942721	BHLHE41;CIART;MSC
GO:0000981	DNA-binding transcription factor activity, RNA polymerase II-specific	molecular_function	NA	45	1075	847	15877	0.968021	0.983581	0.784674	ASCL4;BATF2;BHLHE41;CSRNP1;E2F8;EGR1;EGR2;EGR3;EPAS1;ETS2;FOXA1;FOXH1;GLIS2;HIF1A;HOXA10;HOXB2;IRF7;JUN;KLF9;LOC102183952;LOC102189578;LOC108633323;MSC;MYCL;NFATC4;NFIA;NFIB;NOBOX;NPAS4;NR2E1;NR4A2;POU2F2;RARB;RORA;RORC;SOX21;SOX5;ZBTB12;ZEB2;ZFP37;ZHX2;ZNF10;ZNF395;ZNF532;ZNF697
GO:0000982	transcription factor activity, RNA polymerase II proximal promoter sequence-specific DNA binding	molecular_function	NA	2	1075	11	15877	0.168055	0.575999	2.68533	IRF7;MSX1
GO:0001077	proximal promoter DNA-binding transcription activator activity, RNA polymerase II-specific	molecular_function	NA	17	1075	201	15877	0.203034	0.641716	1.24914	E2F8;EPAS1;FOS;FOXA1;GLIS2;HEY1;HOXA10;LOC108636900;NFIB;NFKB2;NPAS4;NR2E1;NR4A2;NR4A3;POU2F2;SOX21;SOX9
GO:0001078	proximal promoter DNA-binding transcription repressor activity, RNA polymerase II-specific	molecular_function	NA	9	1075	121	15877	0.435296	0.704392	1.09854	BHLHE41;E2F8;HES1;HEY1;LOC102173932;NFATC4;NFIL3;NR2E1;RORC
GO:0001085	RNA polymerase II transcription factor binding	molecular_function	binding	1	1075	29	15877	0.869323	0.919786	0.509286	ID3
GO:0001102	RNA polymerase II activating transcription factor binding	molecular_function	binding	5	1075	23	15877	0.0170362	0.235432	3.21072	BHLHE41;DUSP26;FOS;ISL1;LDB2
GO:0001158	enhancer sequence-specific DNA binding	molecular_function	binding	3	1075	18	15877	0.118262	0.48486	2.46155	ISL1;SOX9;ZNF395
GO:0001205	distal enhancer DNA-binding transcription activator activity, RNA polymerase II-specific	molecular_function	NA	2	1075	25	15877	0.51221	0.725401	1.18154	FOXH1;ZEB2
GO:0001206	distal enhancer DNA-binding transcription repressor activity, RNA polymerase II-specific	molecular_function	NA	1	1075	6	15877	0.343429	0.678058	2.46155	MSC
GO:0001222	transcription corepressor binding	molecular_function	binding	1	1075	10	15877	0.504059	0.719289	1.47693	RORA
GO:0001223	transcription coactivator binding	molecular_function	binding	3	1075	11	15877	0.0338857	0.334092	4.02799	NR4A3;RORA;RORC
GO:0001227	DNA-binding transcription repressor activity, RNA polymerase II-specific	molecular_function	NA	5	1075	77	15877	0.603777	0.766591	0.959046	BHLHE41;MSX1;NFATC4;SATB1;ZEB2
GO:0001228	DNA-binding transcription activator activity, RNA polymerase II-specific	molecular_function	NA	10	1075	102	15877	0.152084	0.553051	1.44797	CDC5L;CREB3L3;CSRNP1;EAF2;FOXA1;HOXB2;HOXC10;MACC1;MSX1;RORA
GO:0001501	skeletal system development	biological_process	developmental process|multicellular organismal process	10	1075	70	15877	0.0189284	0.247705	2.1099	ANKH;COL1A1;COL1A2;HOXA10;HOXC10;NPR3;PAPSS2;POSTN;PTHLH;SOX9
GO:0001502	cartilage condensation	biological_process	developmental process|multicellular organismal process	2	1075	11	15877	0.168055	0.575999	2.68533	COL11A1;SOX9
GO:0001503	ossification	biological_process	multicellular organismal process	4	1075	60	15877	0.586198	0.760147	0.98462	COL11A1;COL1A1;IGF2;SPP1
GO:0001508	action potential	biological_process	biological regulation	1	1075	16	15877	0.674469	0.801539	0.923081	CHRNB2
GO:0001510	RNA methylation	biological_process	cellular process|metabolic process	1	1075	6	15877	0.343429	0.678058	2.46155	HENMT1
GO:0001516	prostaglandin biosynthetic process	biological_process	cellular process|metabolic process	3	1075	17	15877	0.103517	0.454284	2.60635	PTGES;PTGS2;TBXAS1
GO:0001518	voltage-gated sodium channel complex	cellular_component	cell|cell part|macromolecular complex|membrane|membrane part	1	1075	13	15877	0.59819	0.760147	1.1361	SCN3A
GO:0001522	pseudouridine synthesis	biological_process	cellular process|metabolic process	1	1075	6	15877	0.343429	0.678058	2.46155	NOP10
GO:0001523	retinoid metabolic process	biological_process	cellular process|metabolic process	3	1075	15	15877	0.0764706	0.410767	2.95386	ALDH1A1;DHRS3;RDH11
GO:0001525	angiogenesis	biological_process	developmental process|multicellular organismal process	22	1075	162	15877	0.00137257	0.0715424	2.00571	ANGPT1;ANGPTL4;CALCRL;COL23A1;EPAS1;ERAP1;EREG;ESM1;FZD5;HEY1;KIAA1024;LEPR;NOV;NRP1;RORA;S1PR1;STAB2;TBX4;TMEM100;TNFAIP2;TNFRSF12A;ZC3H12A
GO:0001527	microfibril	cellular_component	extracellular matrix|extracellular matrix part|extracellular region|extracellular region part	1	1075	10	15877	0.504059	0.719289	1.47693	LTBP1
GO:0001530	lipopolysaccharide binding	molecular_function	binding	4	1075	25	15877	0.084993	0.442619	2.36309	CD14;LOC102178584;MAP28;MAP34-B
GO:0001540	amyloid-beta binding	molecular_function	binding	6	1075	38	15877	0.0408279	0.336834	2.332	APBA1;BACE2;FZD5;GSAP;NLGN1;TGFB2
GO:0001541	ovarian follicle development	biological_process	developmental process|multicellular organismal process|reproduction|reproductive process|rhythmic process	1	1075	17	15877	0.696532	0.814402	0.868782	LFNG
GO:0001556	oocyte maturation	biological_process	cellular process|developmental process|multicellular organismal process|multi-organism process|reproduction|reproductive process	1	1075	11	15877	0.537659	0.730067	1.34266	EREG
GO:0001558	regulation of cell growth	biological_process	biological regulation|cellular component organization or biogenesis|cellular process|growth|regulation of biological process	8	1075	48	15877	0.0144237	0.217527	2.46155	CD44;ESM1;HTRA3;IGFBP1;IGFBP3;IGFBP5;SOCS2;TGFB2
GO:0001561	fatty acid alpha-oxidation	biological_process	cellular process|metabolic process	1	1075	7	15877	0.387901	0.678058	2.1099	PECR
GO:0001568	blood vessel development	biological_process	developmental process|multicellular organismal process	6	1075	27	15877	0.00821306	0.162995	3.28207	COL1A1;COL1A2;COL5A1;HEY1;PLPP3;SPHK1
GO:0001569	branching involved in blood vessel morphogenesis	biological_process	developmental process|multicellular organismal process	2	1075	21	15877	0.420822	0.695549	1.4066	NFATC4;NRP1
GO:0001570	vasculogenesis	biological_process	cellular process|developmental process|multicellular organismal process	6	1075	40	15877	0.0506978	0.37259	2.2154	ADM;APLNR;HAS2;ITGB8;LOC102170800;TMEM100
GO:0001578	microtubule bundle formation	biological_process	cellular component organization or biogenesis|cellular process	2	1075	26	15877	0.533533	0.730067	1.1361	PRC1;TPPP3
GO:0001580	detection of chemical stimulus involved in sensory perception of bitter taste	biological_process	multicellular organismal process|response to stimulus	4	1075	16	15877	0.0197308	0.24839	3.69233	LOC102185432;LOC102185981;RTP4;TAS2R60
GO:0001618	virus receptor activity	molecular_function	NA	1	1075	24	15877	0.814349	0.885589	0.615388	EFNB3
GO:0001649	osteoblast differentiation	biological_process	cellular process|developmental process|multicellular organismal process	4	1075	58	15877	0.558957	0.744366	1.01857	COL1A1;FHL2;GDF10;IGFBP3
GO:0001650	fibrillar center	cellular_component	cell|cell part|membrane-enclosed lumen|organelle|organelle part	7	1075	97	15877	0.487463	0.719289	1.06583	ANKRD1;FOXA1;LOC102173495;NFIB;NUAK1;PAK6;RSAD2
GO:0001654	eye development	biological_process	developmental process|multicellular organismal process	1	1075	25	15877	0.826938	0.891772	0.590772	TGFB2
GO:0001656	metanephros development	biological_process	developmental process|multicellular organismal process	2	1075	19	15877	0.371929	0.678058	1.55466	ID3;RDH10
GO:0001657	ureteric bud development	biological_process	developmental process|multicellular organismal process	1	1075	22	15877	0.786359	0.866593	0.671332	RARB
GO:0001658	branching involved in ureteric bud morphogenesis	biological_process	developmental process|multicellular organismal process	5	1075	30	15877	0.0489264	0.37169	2.46155	CD44;DCHS1;GREM1;WNT4;WNT6
GO:0001662	behavioral fear response	biological_process	multicellular organismal process|response to stimulus	2	1075	18	15877	0.346855	0.678058	1.64103	MAPK8IP2;NR2E1
GO:0001664	G protein-coupled receptor binding	molecular_function	binding	3	1075	46	15877	0.610748	0.773804	0.963215	FYN;GPRC5B;S1PR1
GO:0001666	response to hypoxia	biological_process	response to stimulus	11	1075	64	15877	0.00351566	0.0994765	2.53847	CHRNB2;CXCR4;DDIT4;EGLN3;EGR1;EPAS1;HIF1A;NR4A2;POSTN;TGFB2;TGFB3
GO:0001669	acrosomal vesicle	cellular_component	cell|cell part|organelle	5	1075	66	15877	0.465226	0.707266	1.11889	ABHD2;BMF;CXADR;LOC102178625;PPFIA3
GO:0001676	long-chain fatty acid metabolic process	biological_process	cellular process|metabolic process	1	1075	10	15877	0.504059	0.719289	1.47693	ACSL6
GO:0001678	cellular glucose homeostasis	biological_process	biological regulation|cellular process	1	1075	9	15877	0.468019	0.707266	1.64103	HK2
GO:0001696	gastric acid secretion	biological_process	establishment of localization|localization|multicellular organismal process	1	1075	6	15877	0.343429	0.678058	2.46155	SLC26A7
GO:0001701	in utero embryonic development	biological_process	developmental process|multicellular organismal process	9	1075	126	15877	0.483991	0.719289	1.05495	APBA1;CCNB1;IFITM5;IGF2;LOC102187875;MSX1;RDH10;TMEM100;XRCC4
[truncated: 2,853 more rows]

## Sheet: TZ_48h-vs-TZ_24h
id	Term	Category	GO_classify2	ListHits	ListTotal	PopHits	PopTotal	p-value	q-value	Enrichment_score	Gene
[truncated: 1,740 more rows]
