# Supplementary material for: RNA sequencing reveals dynamic expression of lncRNAs and mRNAs in caprine endometrial epithelial cells induced by Neospora caninum infection
Source: Parasit Vectors. 2022 Aug 24;15:297. doi: 10.1186/s13071-022-05405-5 (PMC9398501; doi:10.1186/s13071-022-05405-5)
Supplement: Supplementary file 7 — Additional file 7: Data S7. Kyoto Encyclopedia of Genes and Genomes (KEGG) pathway analysis of all differentially expressed mRNAs (DEmRNAs). [file 13071_2022_5405_MOESM7_ESM.xlsx]

## Sheet: TZ_24h-vs-C_24h
id	Term	Classification_level1	Classification_level2	ListHits	ListTotal	PopHits	PopTotal	p-value	q-value	Enrichment_score	Gene	hyperlink_only_excel
ko00010	Glycolysis / Gluconeogenesis	Metabolism	Carbohydrate metabolism	3	387	65	7080	0.697996	0.987182	0.844365	FBP2;HKDC1;PGM2	ko00010
ko00030	Pentose phosphate pathway	Metabolism	Carbohydrate metabolism	2	387	22	7080	0.340382	0.804902	1.66314	FBP2;PGM2	ko00030
ko00040	Pentose and glucuronate interconversions	Metabolism	Carbohydrate metabolism	1	387	32	7080	0.83517	1	0.571705	UGDH	ko00040
ko00051	Fructose and mannose metabolism	Metabolism	Carbohydrate metabolism	3	387	32	7080	0.253633	0.740875	1.71512	FBP2;HKDC1;PFKFB3	ko00051
ko00052	Galactose metabolism	Metabolism	Carbohydrate metabolism	2	387	30	7080	0.493968	0.87865	1.21964	HKDC1;PGM2	ko00052
ko00053	Ascorbate and aldarate metabolism	Metabolism	Carbohydrate metabolism	1	387	22	7080	0.710195	0.987182	0.831572	UGDH	ko00053
ko00061	Fatty acid biosynthesis	Metabolism	Lipid metabolism	1	387	12	7080	0.490884	0.87865	1.52455	ACSL5	ko00061
ko00062	Fatty acid elongation	Metabolism	Lipid metabolism	1	387	28	7080	0.793411	1	0.653378	ELOVL3	ko00062
ko00071	Fatty acid degradation	Metabolism	Lipid metabolism	3	387	47	7080	0.478262	0.873915	1.16774	ACAT2;ACSL5;LOC102179380	ko00071
ko00072	Synthesis and degradation of ketone bodies	Metabolism	Lipid metabolism	1	387	12	7080	0.490884	0.87865	1.52455	ACAT2	ko00072
ko00100	Steroid biosynthesis	Metabolism	Lipid metabolism	2	387	18	7080	0.258016	0.740875	2.03273	HSD17B7;TM7SF2	ko00100
ko00120	Primary bile acid biosynthesis	Metabolism	Lipid metabolism	1	387	16	7080	0.59358	0.962174	1.14341	LOC102191152	ko00120
ko00140	Steroid hormone biosynthesis	Metabolism	Lipid metabolism	6	387	75	7080	0.225639	0.740875	1.46357	HSD11B1;HSD17B7;LOC102184252;LOC102189109;LOC102190498;LOC102191152	ko00140
ko00220	Arginine biosynthesis	Metabolism	Amino acid metabolism	1	387	18	7080	0.636895	0.987182	1.01637	ARG2	ko00220
ko00230	Purine metabolism	Metabolism	Nucleotide metabolism	14	387	175	7080	0.0971465	0.464915	1.46357	ADA;AK4;AMPD3;ENPP1;ENPP3;ENTPD2;GUCY1A3;GUCY1B3;LOC102180455;NPR1;PAPSS2;PDE4B;PDE7B;PGM2	ko00230
ko00240	Pyrimidine metabolism	Metabolism	Nucleotide metabolism	2	387	97	7080	0.972409	1	0.377208	CDA;CMPK2	ko00240
ko00260	Glycine, serine and threonine metabolism	Metabolism	Amino acid metabolism	3	387	43	7080	0.420099	0.870877	1.27637	ALAS1;DAO;GLDC	ko00260
ko00270	Cysteine and methionine metabolism	Metabolism	Amino acid metabolism	3	387	43	7080	0.420099	0.870877	1.27637	CDO1;MAT1A;MAT2B	ko00270
ko00280	Valine, leucine and isoleucine degradation	Metabolism	Amino acid metabolism	2	387	54	7080	0.803034	1	0.677577	ACAT2;LOC102179380	ko00280
ko00310	Lysine degradation	Metabolism	Amino acid metabolism	2	387	54	7080	0.803034	1	0.677577	AADAT;ACAT2	ko00310
ko00330	Arginine and proline metabolism	Metabolism	Amino acid metabolism	2	387	46	7080	0.725256	0.987182	0.795416	ARG2;DAO	ko00330
ko00380	Tryptophan metabolism	Metabolism	Amino acid metabolism	5	387	42	7080	0.0770333	0.430102	2.17793	AADAT;ACAT2;HAAO;LOC102184252;TPH2	ko00380
ko00410	beta-Alanine metabolism	Metabolism	Metabolism of other amino acids	1	387	36	7080	0.868505	1	0.508183	LOC102179380	ko00410
ko00430	Taurine and hypotaurine metabolism	Metabolism	Metabolism of other amino acids	1	387	10	7080	0.430209	0.870877	1.82946	CDO1	ko00430
ko00450	Selenocompound metabolism	Metabolism	Metabolism of other amino acids	1	387	16	7080	0.59358	0.962174	1.14341	PAPSS2	ko00450
ko00480	Glutathione metabolism	Metabolism	Metabolism of other amino acids	1	387	53	7080	0.949739	1	0.345181	LOC102190481	ko00480
ko00500	Starch and sucrose metabolism	Metabolism	Carbohydrate metabolism	5	387	50	7080	0.135859	0.581014	1.82946	ENPP1;ENPP3;HKDC1;PGM2;UGDH	ko00500
ko00512	Mucin type O-Glycan biosynthesis	Metabolism	Glycan biosynthesis and metabolism	2	387	31	7080	0.51157	0.894136	1.1803	C1GALT1C1L;GALNT16	ko00512
ko00514	Other types of O-glycan biosynthesis	Metabolism	Glycan biosynthesis and metabolism	2	387	29	7080	0.475969	0.873915	1.26169	FUT9;LFNG	ko00514
ko00520	Amino sugar and nucleotide sugar metabolism	Metabolism	Carbohydrate metabolism	4	387	49	7080	0.278773	0.751704	1.49343	HKDC1;LOC102189920;PGM2;UGDH	ko00520
ko00521	Streptomycin biosynthesis	Metabolism	Biosynthesis of other secondary metabolites	1	387	10	7080	0.430209	0.870877	1.82946	HKDC1	ko00521
ko00524	Neomycin, kanamycin and gentamicin biosynthesis	Metabolism	Biosynthesis of other secondary metabolites	1	387	5	7080	0.245078	0.740875	3.65891	HKDC1	ko00524
ko00532	Glycosaminoglycan biosynthesis - chondroitin sulfate / dermatan sulfate	Metabolism	Glycan biosynthesis and metabolism	2	387	18	7080	0.258016	0.740875	2.03273	CHST15;CSGALNACT1	ko00532
ko00534	Glycosaminoglycan biosynthesis - heparan sulfate / heparin	Metabolism	Glycan biosynthesis and metabolism	1	387	23	7080	0.726086	0.987182	0.795416	HS6ST3	ko00534
ko00561	Glycerolipid metabolism	Metabolism	Lipid metabolism	4	387	62	7080	0.441937	0.870877	1.1803	DGKB;LIPC;LPIN1;PLPP3	ko00561
ko00562	Inositol phosphate metabolism	Metabolism	Carbohydrate metabolism	1	387	66	7080	0.97595	1	0.277191	INPP1	ko00562
ko00564	Glycerophospholipid metabolism	Metabolism	Lipid metabolism	7	387	98	7080	0.287966	0.751704	1.30676	DGKB;GPD1L;LOC102174470;LPCAT2;LPIN1;PLA2G4A;PLPP3	ko00564
ko00565	Ether lipid metabolism	Metabolism	Lipid metabolism	4	387	51	7080	0.3037	0.777392	1.43487	LOC102174470;LPCAT2;PLA2G4A;PLPP3	ko00565
ko00590	Arachidonic acid metabolism	Metabolism	Lipid metabolism	7	387	98	7080	0.287966	0.751704	1.30676	ALOX12;LOC102174470;LOC102189109;LOC102190498;PLA2G4A;PTGES;PTGS2	ko00590
ko00591	Linoleic acid metabolism	Metabolism	Lipid metabolism	2	387	43	7080	0.689995	0.987182	0.85091	LOC102174470;PLA2G4A	ko00591
ko00592	alpha-Linolenic acid metabolism	Metabolism	Lipid metabolism	3	387	31	7080	0.238731	0.740875	1.77044	FADS2;LOC102174470;PLA2G4A	ko00592
ko00600	Sphingolipid metabolism	Metabolism	Lipid metabolism	1	387	45	7080	0.920948	1	0.406546	PLPP3	ko00600
ko00601	Glycosphingolipid biosynthesis - lacto and neolacto series	Metabolism	Glycan biosynthesis and metabolism	5	387	25	7080	0.0101926	0.113817	3.65891	B3GALT1;FUT1;FUT9;LOC100861326;LOC102168270	ko00601
ko00603	Glycosphingolipid biosynthesis - globo series	Metabolism	Glycan biosynthesis and metabolism	3	387	15	7080	0.0451593	0.313001	3.65891	A4GALT;FUT1;FUT9	ko00603
ko00604	Glycosphingolipid biosynthesis - ganglio series	Metabolism	Glycan biosynthesis and metabolism	1	387	16	7080	0.59358	0.962174	1.14341	ST8SIA5	ko00604
ko00620	Pyruvate metabolism	Metabolism	Carbohydrate metabolism	1	387	39	7080	0.889012	1	0.469092	ACAT2	ko00620
ko00630	Glyoxylate and dicarboxylate metabolism	Metabolism	Carbohydrate metabolism	2	387	29	7080	0.475969	0.873915	1.26169	ACAT2;GLDC	ko00630
ko00640	Propanoate metabolism	Metabolism	Carbohydrate metabolism	3	387	32	7080	0.253633	0.740875	1.71512	ACAT2;ACSS3;LOC102179380	ko00640
ko00650	Butanoate metabolism	Metabolism	Carbohydrate metabolism	1	387	29	7080	0.804748	1	0.630847	ACAT2	ko00650
ko00680	Methane metabolism	Metabolism	Energy metabolism	1	387	25	7080	0.755306	1	0.731783	FBP2	ko00680
ko00710	Carbon fixation in photosynthetic organisms	Metabolism	Energy metabolism	1	387	22	7080	0.710195	0.987182	0.831572	FBP2	ko00710
ko00720	Carbon fixation pathways in prokaryotes	Metabolism	Energy metabolism	1	387	15	7080	0.570028	0.962174	1.21964	ACAT2	ko00720
ko00750	Vitamin B6 metabolism	Metabolism	Metabolism of cofactors and vitamins	1	387	8	7080	0.362322	0.83709	2.28682	PDXK	ko00750
ko00760	Nicotinate and nicotinamide metabolism	Metabolism	Metabolism of cofactors and vitamins	3	387	32	7080	0.253633	0.740875	1.71512	BST1;ENPP1;ENPP3	ko00760
ko00770	Pantothenate and CoA biosynthesis	Metabolism	Metabolism of cofactors and vitamins	2	387	17	7080	0.23733	0.740875	2.1523	ENPP1;ENPP3	ko00770
ko00790	Folate biosynthesis	Metabolism	Metabolism of cofactors and vitamins	1	387	18	7080	0.636895	0.987182	1.01637	SPR	ko00790
ko00830	Retinol metabolism	Metabolism	Metabolism of cofactors and vitamins	6	387	67	7080	0.158225	0.60585	1.63832	ALDH1A1;ALDH1A2;DHRS3;LOC102187233;RDH10;RDH11	ko00830
ko00860	Porphyrin and chlorophyll metabolism	Metabolism	Metabolism of cofactors and vitamins	2	387	36	7080	0.593348	0.962174	1.01637	ALAS1;CPOX	ko00860
ko00900	Terpenoid backbone biosynthesis	Metabolism	Metabolism of terpenoids and polyketides	2	387	22	7080	0.340382	0.804902	1.66314	ACAT2;MVD	ko00900
ko00910	Nitrogen metabolism	Metabolism	Energy metabolism	1	387	15	7080	0.570028	0.962174	1.21964	CA12	ko00910
ko00920	Sulfur metabolism	Metabolism	Energy metabolism	1	387	11	7080	0.461398	0.873915	1.66314	PAPSS2	ko00920
ko00980	Metabolism of xenobiotics by cytochrome P450	Metabolism	Xenobiotics biodegradation and metabolism	3	387	67	7080	0.7175	0.987182	0.81916	HSD11B1;LOC102184252;LOC102190481	ko00980
ko00982	Drug metabolism - cytochrome P450	Metabolism	Xenobiotics biodegradation and metabolism	1	387	61	7080	0.968062	1	0.299911	LOC102190481	ko00982
ko00983	Drug metabolism - other enzymes	Metabolism	Xenobiotics biodegradation and metabolism	2	387	37	7080	0.608426	0.978349	0.988896	CDA;TPMT	ko00983
ko01040	Biosynthesis of unsaturated fatty acids	Metabolism	Lipid metabolism	2	387	26	7080	0.419741	0.870877	1.40727	FADS1;FADS2	ko01040
ko01200	Carbon metabolism	Metabolism	Global and overview maps	5	387	105	7080	0.687542	0.987182	0.87117	ACAT2;FBP2;GLDC;HKDC1;LOC102179380	ko01200
ko01210	2-Oxocarboxylic acid metabolism	Metabolism	Global and overview maps	1	387	16	7080	0.59358	0.962174	1.14341	AADAT	ko01210
ko01212	Fatty acid metabolism	Metabolism	Global and overview maps	5	387	51	7080	0.144322	0.587548	1.79359	ACAT2;ACSL5;FADS1;FADS2;LOC102179380	ko01212
ko01230	Biosynthesis of amino acids	Metabolism	Global and overview maps	4	387	67	7080	0.502486	0.885962	1.09221	AADAT;ARG2;MAT1A;MAT2B	ko01230
ko02010	ABC transporters	Environmental Information Processing	Membrane transport	4	387	62	7080	0.441937	0.870877	1.1803	ABCA12;ABCB1;ABCC3;LOC102179751	ko02010
ko02020	Two-component system	Environmental Information Processing	Signal transduction	1	387	18	7080	0.636895	0.987182	1.01637	ACAT2	ko02020
ko02024	Quorum sensing	Cellular Processes	Cellular community - prokaryotes	1	387	9	7080	0.397218	0.870877	2.03273	ACSL5	ko02024
ko03010	Ribosome	Genetic Information Processing	Translation	1	387	180	7080	0.999965	1	0.101637	LOC102189863	ko03010
ko03013	RNA transport	Genetic Information Processing	Translation	2	387	152	7080	0.998231	1	0.240718	EEF1A2;EIF4EBP3	ko03013
ko03015	mRNA surveillance pathway	Genetic Information Processing	Translation	1	387	79	7080	0.988508	1	0.231577	PPP2R2B	ko03015
ko03040	Spliceosome	Genetic Information Processing	Transcription	2	387	129	7080	0.9943	1	0.283637	CDC5L;HSPA6	ko03040
ko03050	Proteasome	Genetic Information Processing	Folding, sorting and degradation	3	387	44	7080	0.434865	0.870877	1.24736	PSMB10;PSMB8;PSMB9	ko03050
ko03320	PPAR signaling pathway	Organismal Systems	Endocrine system	9	387	74	7080	0.0188015	0.179957	2.22502	ACSL5;ANGPTL4;FABP5;FADS2;LOC102179380;MMP1;OLR1;PLTP;SORBS1	ko03320
ko03450	Non-homologous end-joining	Genetic Information Processing	Replication and repair	1	387	13	7080	0.51876	0.898886	1.40727	XRCC4	ko03450
ko03460	Fanconi anemia pathway	Genetic Information Processing	Replication and repair	1	387	51	7080	0.943711	1	0.358717	HES1	ko03460
ko04010	MAPK signaling pathway	Environmental Information Processing	Signal transduction	27	387	244	7080	0.00033769	0.00678756	2.0244	ARRB1;BDNF;CACNA1A;CACNA1C;CACNA1G;CACNB4;CD14;DUSP4;FGF10;FGF14;FGF22;FGFR1;FLNC;FOS;HSPA6;IL1A;IL1B;JUN;MAP3K8;NFKB1;NFKB2;NGF;PLA2G4A;RASGRF1;RASGRF2;RELB;TGFB2	ko04010
ko04011	MAPK signaling pathway - yeast	Environmental Information Processing	Signal transduction	1	387	27	7080	0.781417	1	0.677577	GPD1L	ko04011
ko04012	ErbB signaling pathway	Environmental Information Processing	Signal transduction	7	387	86	7080	0.189298	0.6918	1.48909	ABL2;AREG;EREG;JUN;NRG1;PAK6;SHC3	ko04012
ko04013	MAPK signaling pathway - fly	Environmental Information Processing	Signal transduction	5	387	78	7080	0.424147	0.870877	1.17273	BMP2;ETS1;JUN;SOD2;TBX2	ko04013
ko04014	Ras signaling pathway	Environmental Information Processing	Signal transduction	18	387	222	7080	0.0597637	0.364015	1.48334	ABL2;ANGPT1;ETS1;FGF10;FGF14;FGF22;FGFR1;LOC102174470;LOC102184306;NFKB1;NGF;NGFR;PAK6;PLA2G4A;RASGRF1;RASGRF2;RGL1;SHC3	ko04014
ko04015	Rap1 signaling pathway	Environmental Information Processing	Signal transduction	12	387	207	7080	0.459765	0.873915	1.06055	ANGPT1;CDH1;FGF10;FGF14;FGF22;FGFR1;ID1;ITGB3;LPAR1;NGF;NGFR;SIPA1L1	ko04015
ko04020	Calcium signaling pathway	Environmental Information Processing	Signal transduction	14	387	177	7080	0.104086	0.486541	1.44703	AGTR1;BDKRB1;BDKRB2;CACNA1A;CACNA1C;CACNA1G;CHRM2;HTR2A;HTR4;ITPR3;LOC102180455;MYLK;PTGFR;SLC8A1	ko04020
ko04022	cGMP-PKG signaling pathway	Environmental Information Processing	Signal transduction	13	387	164	7080	0.112911	0.515796	1.45018	AGTR1;BDKRB2;CACNA1C;GUCY1A3;GUCY1B3;IRS2;ITPR3;MYLK;NPPB;NPR1;PRKG2;RGS2;SLC8A1	ko04022
ko04024	cAMP signaling pathway	Environmental Information Processing	Signal transduction	13	387	210	7080	0.361925	0.83709	1.13252	BDNF;CACNA1C;CHRM2;FOS;HTR4;JUN;LOC102179751;NFKB1;NFKBIA;NPR1;PDE4B;SOX9;TNNI3	ko04024
ko04060	Cytokine-cytokine receptor interaction	Environmental Information Processing	Signaling molecules and interaction	41	387	267	7080	1.0281e-09	1.89704e-07	2.80928	BMP2;BMP7;CCL20;CCL5;CD40;CSF2;CSF3;CX3CL1;CXCL12;CXCL16;CXCL8;GHR;IL11RA;IL18R1;IL1A;IL1B;IL1RAP;IL6;IL7;INHBB;LEPR;LIF;LOC102175889;LOC102181582;LOC102182115;LOC102182395;LOC102182683;LOC102189208;LOC108636616;NGFR;OSM;TGFB2;THPO;TNFRSF11B;TNFRSF21;TNFRSF8;TNFSF10;TNFSF13B;TNFSF15;TNFSF18;TNFSF4	ko04060
ko04062	Chemokine signaling pathway	Organismal Systems	Immune system	18	387	174	7080	0.00659178	0.0836132	1.89254	ARRB1;CCL20;CCL5;CX3CL1;CXCL12;CXCL16;CXCL8;FGR;JAK2;LOC102175889;LOC102181582;LOC102182115;LOC102182395;LOC102182683;NCF1;NFKB1;NFKBIA;SHC3	ko04062
ko04064	NF-kappa B signaling pathway	Environmental Information Processing	Signal transduction	16	387	81	7080	5.91961e-06	0.000279503	3.61374	CD14;CD40;CXCL12;CXCL8;ICAM1;IL1B;LOC102174895;LOC102175177;NFKB1;NFKB2;NFKBIA;PLAU;PTGS2;RELB;TNFAIP3;TNFSF13B	ko04064
ko04066	HIF-1 signaling pathway	Environmental Information Processing	Signal transduction	8	387	100	7080	0.17959	0.668473	1.46357	ANGPT1;EDN1;EGLN3;HKDC1;IL6;NFKB1;PFKFB3;SLC2A1	ko04066
ko04068	FoxO signaling pathway	Environmental Information Processing	Signal transduction	9	387	129	7080	0.272786	0.751096	1.27637	BNIP3;HOMER2;IL6;IRS2;PLK2;S1PR1;SOD2;TGFB2;TNFSF10	ko04068
ko04070	Phosphatidylinositol signaling system	Environmental Information Processing	Signal transduction	3	387	94	7080	0.894802	1	0.583869	DGKB;INPP1;ITPR3	ko04070
ko04071	Sphingolipid signaling pathway	Environmental Information Processing	Signal transduction	6	387	120	7080	0.647717	0.987182	0.914729	BDKRB2;FYN;NFKB1;PPP2R2B;S1PR1;S1PR3	ko04071
ko04072	Phospholipase D signaling pathway	Environmental Information Processing	Signal transduction	10	387	141	7080	0.241719	0.740875	1.29749	AGTR1;CXCL8;DGKB;DNM1;FYN;LPAR1;PLA2G4A;PLPP3;PTGFR;SHC3	ko04072
ko04080	Neuroactive ligand-receptor interaction	Environmental Information Processing	Signaling molecules and interaction	23	387	301	7080	0.0636326	0.376181	1.39792	AGTR1;BDKRB1;BDKRB2;CALCRL;CHRM2;F2RL1;GABRA4;GABRB1;GHR;GRID2;GRP;HTR2A;HTR4;LEPR;LOC102172438;LPAR1;LTB4R;MCHR1;NR3C1;PTGDR;PTGFR;S1PR1;S1PR3	ko04080
ko04110	Cell cycle	Cellular Processes	Cell growth and death	3	387	120	7080	0.963695	1	0.457364	CDKN1C;E2F2;TGFB2	ko04110
ko04111	Cell cycle - yeast	Cellular Processes	Cell growth and death	1	387	67	7080	0.977277	1	0.273053	PPP2R2B	ko04111
ko04114	Oocyte meiosis	Cellular Processes	Cell growth and death	1	387	105	7080	0.997387	1	0.174234	ITPR3	ko04114
ko04115	p53 signaling pathway	Cellular Processes	Cell growth and death	3	387	71	7080	0.753561	1	0.77301	IGFBP3;SERPINB5;SESN3	ko04115
ko04120	Ubiquitin mediated proteolysis	Genetic Information Processing	Folding, sorting and degradation	1	387	126	7080	0.999213	1	0.145195	UBE2QL1	ko04120
ko04130	SNARE interactions in vesicular transport	Genetic Information Processing	Folding, sorting and degradation	1	387	32	7080	0.83517	1	0.571705	STX11	ko04130
ko04141	Protein processing in endoplasmic reticulum	Genetic Information Processing	Folding, sorting and degradation	2	387	163	7080	0.998998	1	0.224473	HSPA6;SVIP	ko04141
ko04142	Lysosome	Cellular Processes	Transport and catabolism	1	387	120	7080	0.998891	1	0.152455	CTSC	ko04142
ko04144	Endocytosis	Cellular Processes	Transport and catabolism	9	387	262	7080	0.954589	1	0.62844	ARRB1;ASAP3;DNM1;EHD3;EPN3;HSPA6;RAB11FIP4;SH3GL2;TGFB2	ko04144
ko04145	Phagosome	Cellular Processes	Transport and catabolism	12	387	159	7080	0.159751	0.60585	1.38072	C1R;C3;CD14;ITGB3;LOC102187998;LOC102188569;NCF1;NCF4;OLR1;THBS2;TLR2;TUBAL3	ko04145
ko04146	Peroxisome	Cellular Processes	Transport and catabolism	3	387	80	7080	0.821183	1	0.686047	ACSL5;DAO;SOD2	ko04146
ko04150	mTOR signaling pathway	Environmental Information Processing	Signal transduction	5	387	152	7080	0.924712	1	0.601795	FZD5;FZD8;WNT5A;WNT5B;WNT6	ko04150
ko04151	PI3K-Akt signaling pathway	Environmental Information Processing	Signal transduction	31	387	336	7080	0.00271124	0.0389256	1.68789	ANGPT1;CHRM2;CSF3;FGF10;FGF14;FGF22;FGFR1;GHR;IL6;IL7;ITGA10;ITGA6;ITGB3;ITGB4;ITGB8;JAK2;LAMA2;LAMA3;LAMA4;LAMB4;LOC102189208;LPAR1;NFKB1;NGF;NGFR;OSM;PPP2R2B;THBS2;TLR2;TNXB;VWF	ko04151
ko04152	AMPK signaling pathway	Environmental Information Processing	Signal transduction	6	387	122	7080	0.663562	0.987182	0.899733	FBP2;IRS2;LEPR;PFKFB3;PPARGC1A;PPP2R2B	ko04152
ko04210	Apoptosis	Cellular Processes	Cell growth and death	10	387	142	7080	0.248432	0.740875	1.28835	CTSC;FOS;ITPR3;JUN;LOC102190602;NFKB1;NFKBIA;NGF;TNFSF10;TUBAL3	ko04210
ko04211	Longevity regulating pathway	Organismal Systems	Aging	5	387	94	7080	0.590139	0.962174	0.973116	IRS2;NFKB1;PPARGC1A;SESN3;SOD2	ko04211
ko04212	Longevity regulating pathway - worm	Organismal Systems	Aging	1	387	73	7080	0.983838	1	0.250611	SOD2	ko04212
ko04213	Longevity regulating pathway - multiple species	Organismal Systems	Aging	3	387	64	7080	0.687869	0.987182	0.857558	HSPA6;IRS2;SOD2	ko04213
ko04214	Apoptosis - fly	Cellular Processes	Cell growth and death	1	387	49	7080	0.936962	1	0.373359	JUN	ko04214
ko04215	Apoptosis - multiple species	Cellular Processes	Cell growth and death	1	387	34	7080	0.852775	1	0.538076	NGFR	ko04215
ko04260	Cardiac muscle contraction	Organismal Systems	Circulatory system	3	387	68	7080	0.72688	0.987182	0.807114	CACNA1C;CACNB4;TNNI3	ko04260
ko04261	Adrenergic signaling in cardiomyocytes	Organismal Systems	Circulatory system	5	387	147	7080	0.910924	1	0.622264	AGTR1;CACNA1C;CACNB4;PPP2R2B;TNNI3	ko04261
ko04270	Vascular smooth muscle contraction	Organismal Systems	Circulatory system	12	387	132	7080	0.0565681	0.364015	1.66314	ADM;AGTR1;CACNA1C;CALCRL;EDN1;GUCY1A3;GUCY1B3;ITPR3;MYLK;NPPB;NPR1;PLA2G4A	ko04270
ko04310	Wnt signaling pathway	Environmental Information Processing	Signal transduction	8	387	134	7080	0.451252	0.872131	1.09221	BAMBI;FZD5;FZD8;JUN;NKD1;WNT5A;WNT5B;WNT6	ko04310
ko04320	Dorso-ventral axis formation	Organismal Systems	Development and regeneration	1	387	26	7080	0.768729	1	0.703637	ETS1	ko04320
ko04330	Notch signaling pathway	Environmental Information Processing	Signal transduction	4	387	48	7080	0.266434	0.743795	1.52455	APH1B;DLL1;HES1;LFNG	ko04330
ko04340	Hedgehog signaling pathway	Environmental Information Processing	Signal transduction	2	387	44	7080	0.702144	0.987182	0.831572	ARRB1;GAS1	ko04340
ko04341	Hedgehog signaling pathway - fly	Environmental Information Processing	Signal transduction	1	387	31	7080	0.825594	1	0.590148	BMP2	ko04341
ko04350	TGF-beta signaling pathway	Environmental Information Processing	Signal transduction	12	387	85	7080	0.00210038	0.0324751	2.58276	BAMBI;BMP2;BMP7;CHRD;ID1;ID3;ID4;INHBB;LTBP1;NODAL;NOG;TGFB2	ko04350
ko04360	Axon guidance	Organismal Systems	Development and regeneration	17	387	175	7080	0.0147688	0.148426	1.77719	BMP7;CXCL12;FYN;LRRC4C;NTNG2;PAK6;PLXNC1;RND1;ROBO1;SEMA3A;SEMA6A;SEMA6D;SLIT3;SRGAP3;TRPC4;WNT5A;WNT5B	ko04360
ko04370	VEGF signaling pathway	Environmental Information Processing	Signal transduction	2	387	59	7080	0.841119	1	0.620155	PLA2G4A;PTGS2	ko04370
ko04380	Osteoclast differentiation	Organismal Systems	Development and regeneration	19	387	127	7080	5.30273e-05	0.00152264	2.73698	FHL2;FOS;FYN;IL1A;IL1B;ITGB3;JUN;LOC102189208;LOC102190036;NCF1;NCF4;NFKB1;NFKB2;NFKBIA;RELB;SIRPA;TGFB2;TNFRSF11B;TYK2	ko04380
ko04390	Hippo signaling pathway	Environmental Information Processing	Signal transduction	13	387	147	7080	0.058123	0.364015	1.61789	AREG;BMP2;BMP7;CDH1;CTNNA3;FZD5;FZD8;ID1;PPP2R2B;TGFB2;WNT5A;WNT5B;WNT6	ko04390
ko04391	Hippo signaling pathway - fly	Environmental Information Processing	Signal transduction	3	387	66	7080	0.707872	0.987182	0.831572	FAT4;PPP2R2B;RASSF4	ko04391
ko04392	Hippo signaling pathway -multiple species	Environmental Information Processing	Signal transduction	2	387	27	7080	0.438838	0.870877	1.35515	FAT4;RASSF4	ko04392
ko04510	Focal adhesion	Cellular Processes	Cellular community - eukaryotes	19	387	197	7080	0.0110656	0.117063	1.76445	FLNC;FYN;ITGA10;ITGA6;ITGB3;ITGB4;ITGB8;JUN;LAMA2;LAMA3;LAMA4;LAMB4;MYLK;PAK6;RASGRF1;SHC3;THBS2;TNXB;VWF	ko04510
ko04512	ECM-receptor interaction	Environmental Information Processing	Signaling molecules and interaction	15	387	84	7080	4.08562e-05	0.00136868	3.26689	CD44;CD47;ITGA10;ITGA6;ITGB3;ITGB4;ITGB8;LAMA2;LAMA3;LAMA4;LAMB4;SDC4;THBS2;TNXB;VWF	ko04512
ko04514	Cell adhesion molecules (CAMs)	Environmental Information Processing	Signaling molecules and interaction	24	387	146	7080	9.95806e-07	6.6719e-05	3.00733	ALCAM;CADM3;CD274;CD40;CDH1;CLDN1;ICAM1;ITGA6;ITGB8;JAM2;LOC102174895;LOC102175177;LOC102178567;LOC102186657;LOC102187998;LRRC4C;NLGN1;NTNG2;OCLN;PDCD1LG2;SDC4;SELE;SELP;VCAN	ko04514
ko04520	Adherens junction	Cellular Processes	Cellular community - eukaryotes	7	387	69	7080	0.0814689	0.442575	1.85597	CDH1;CTNNA3;FGFR1;FYN;PTPN1;PTPN6;SORBS1	ko04520
ko04530	Tight junction	Cellular Processes	Cellular community - eukaryotes	6	387	130	7080	0.72235	0.987182	0.844365	CLDN1;CTNNA3;JAM2;LOC102186657;OCLN;PPP2R2B	ko04530
ko04540	Gap junction	Cellular Processes	Cellular community - eukaryotes	7	387	87	7080	0.196952	0.706916	1.47198	GUCY1A3;GUCY1B3;HTR2A;ITPR3;LPAR1;PRKG2;TUBAL3	ko04540
ko04550	Signaling pathways regulating pluripotency of stem cells	Cellular Processes	Cellular community - eukaryotes	15	387	135	7080	0.00665577	0.0836132	2.03273	BMP2;FGFR1;FZD5;FZD8;ID1;ID3;ID4;INHBB;ISL1;JAK2;LIF;NODAL;WNT5A;WNT5B;WNT6	ko04550
ko04610	Complement and coagulation cascades	Organismal Systems	Immune system	12	387	81	7080	0.00137491	0.0230298	2.71031	BDKRB1;BDKRB2;C1R;C2;C3;CFB;KNG1;LOC102170373;LOC102181552;LOC102188569;PLAU;VWF	ko04610
ko04611	Platelet activation	Organismal Systems	Immune system	9	387	121	7080	0.215766	0.740875	1.36075	FYN;GUCY1A3;GUCY1B3;ITGB3;ITPR3;MYLK;PLA2G4A;PRKG2;VWF	ko04611
ko04612	Antigen processing and presentation	Organismal Systems	Immune system	2	387	78	7080	0.932333	1	0.469092	HSPA6;LOC102187998	ko04612
ko04614	Renin-angiotensin system	Organismal Systems	Endocrine system	1	387	26	7080	0.768729	1	0.703637	AGTR1	ko04614
ko04620	Toll-like receptor signaling pathway	Organismal Systems	Immune system	16	387	103	7080	0.000130778	0.00328579	2.84188	CCL5;CD14;CD40;CXCL8;FOS;IKBKE;IL1B;IL6;JUN;LOC102189208;MAP3K8;NFKB1;NFKBIA;TLR2;TLR3;TLR9	ko04620
ko04621	NOD-like receptor signaling pathway	Organismal Systems	Immune system	12	387	48	7080	6.95282e-06	0.000279503	4.57364	CCL5;CXCL8;IL1B;IL6;LOC102175889;LOC102191717;NFKB1;NFKBIA;NLRP3;NOD1;RIPK2;TNFAIP3	ko04621
ko04622	RIG-I-like receptor signaling pathway	Organismal Systems	Immune system	9	387	79	7080	0.0276168	0.23129	2.08419	CXCL8;IFIH1;IKBKE;ISG15;LOC102189208;LOC108636616;NFKB1;NFKBIA;RNF125	ko04622
ko04623	Cytosolic DNA-sensing pathway	Organismal Systems	Immune system	10	387	60	7080	0.00136937	0.0230298	3.0491	CCL5;IKBKE;IL1B;IL33;IL6;LOC102189208;LOC102191717;NFKB1;NFKBIA;ZBP1	ko04623
ko04630	Jak-STAT signaling pathway	Environmental Information Processing	Signal transduction	16	387	170	7080	0.0231731	0.202513	1.72184	CSF2;CSF3;GHR;IL11RA;IL6;IL7;JAK2;LEPR;LIF;LOC102189208;LOC108636616;OSM;PTPN6;SOCS2;THPO;TYK2	ko04630
ko04640	Hematopoietic cell lineage	Organismal Systems	Immune system	14	387	87	7080	0.000234024	0.00522653	2.94395	CD14;CD44;CD7;CD9;CSF2;CSF3;IL11RA;IL1A;IL1B;IL6;IL7;ITGA6;ITGB3;THPO	ko04640
ko04650	Natural killer cell mediated cytotoxicity	Organismal Systems	Immune system	12	387	153	7080	0.131388	0.581014	1.43487	CSF2;FYN;ICAM1;LOC102178567;LOC102185264;LOC102189208;LOC102190602;PTPN6;RAET1E;SH2D1B;SHC3;TNFSF10	ko04650
ko04660	T cell receptor signaling pathway	Organismal Systems	Immune system	9	387	98	7080	0.0865225	0.445859	1.68011	CSF2;FOS;FYN;JUN;MAP3K8;NFKB1;NFKBIA;PAK6;PTPN6	ko04660
ko04662	B cell receptor signaling pathway	Organismal Systems	Immune system	5	387	68	7080	0.314115	0.779471	1.34519	FOS;JUN;NFKB1;NFKBIA;PTPN6	ko04662
ko04664	Fc epsilon RI signaling pathway	Organismal Systems	Immune system	3	387	65	7080	0.697996	0.987182	0.844365	CSF2;FYN;PLA2G4A	ko04664
ko04666	Fc gamma R-mediated phagocytosis	Organismal Systems	Immune system	3	387	87	7080	0.862245	1	0.630847	ASAP3;NCF1;PLPP3	ko04666
ko04668	TNF signaling pathway	Environmental Information Processing	Signal transduction	24	387	107	7080	1.8876e-09	1.89704e-07	4.10346	CCL20;CCL5;CSF2;CX3CL1;EDN1;FOS;ICAM1;IL18R1;IL1B;IL6;JUN;LIF;LOC102174895;LOC102175177;LOC102175889;LOC102182115;LOC102182395;LOC102182683;MAP3K8;NFKB1;NFKBIA;PTGS2;SELE;TNFAIP3	ko04668
ko04670	Leukocyte transendothelial migration	Organismal Systems	Immune system	12	387	113	7080	0.0200586	0.183262	1.94279	CLDN1;CTNNA3;CXCL12;ICAM1;JAM2;LOC102174895;LOC102175177;LOC102186657;NCF1;NCF4;OCLN;RHOH	ko04670
ko04672	Intestinal immune network for IgA production	Organismal Systems	Immune system	5	387	44	7080	0.0901675	0.445859	2.07893	CD40;CXCL12;IL6;LOC102187998;TNFSF13B	ko04672
ko04710	Circadian rhythm	Organismal Systems	Environmental adaptation	3	387	32	7080	0.253633	0.740875	1.71512	BHLHE41;RORA;RORC	ko04710
ko04713	Circadian entrainment	Organismal Systems	Environmental adaptation	8	387	96	7080	0.153332	0.604307	1.52455	C3H1orf226;CACNA1C;CACNA1G;FOS;GUCY1A3;GUCY1B3;ITPR3;PRKG2	ko04713
ko04720	Long-term potentiation	Organismal Systems	Nervous system	2	387	62	7080	0.860643	1	0.590148	CACNA1C;ITPR3	ko04720
ko04721	Synaptic vesicle cycle	Organismal Systems	Nervous system	3	387	62	7080	0.66686	0.987182	0.885221	CACNA1A;DNM1;SYT1	ko04721
ko04722	Neurotrophin signaling pathway	Organismal Systems	Nervous system	11	387	116	7080	0.0516498	0.346054	1.73483	BDNF;IRAK2;IRAK3;JUN;LOC102183480;NFKB1;NFKBIA;NGF;NGFR;RIPK2;SHC3	ko04722
ko04723	Retrograde endocannabinoid signaling	Organismal Systems	Nervous system	6	387	94	7080	0.409006	0.870877	1.16774	CACNA1A;CACNA1C;GABRA4;GABRB1;ITPR3;PTGS2	ko04723
ko04724	Glutamatergic synapse	Organismal Systems	Nervous system	7	387	110	7080	0.395698	0.870877	1.1642	CACNA1A;CACNA1C;HOMER2;ITPR3;PLA2G4A;SLC1A2;SLC38A3	ko04724
ko04725	Cholinergic synapse	Organismal Systems	Nervous system	7	387	108	7080	0.377503	0.862251	1.18576	CACNA1A;CACNA1C;CHRM2;FOS;FYN;ITPR3;JAK2	ko04725
ko04726	Serotonergic synapse	Organismal Systems	Nervous system	10	387	112	7080	0.0849993	0.445859	1.63344	ALOX12;CACNA1A;CACNA1C;GABRB1;HTR2A;HTR4;ITPR3;PLA2G4A;PTGS2;TPH2	ko04726
ko04727	GABAergic synapse	Organismal Systems	Nervous system	6	387	79	7080	0.262376	0.742782	1.38946	CACNA1A;CACNA1C;GABRA4;GABRB1;PLCL1;SLC38A3	ko04727
ko04728	Dopaminergic synapse	Organismal Systems	Nervous system	5	387	123	7080	0.81044	1	0.743682	CACNA1A;CACNA1C;FOS;ITPR3;PPP2R2B	ko04728
ko04730	Long-term depression	Organismal Systems	Nervous system	7	387	59	7080	0.0406732	0.291976	2.17054	CACNA1A;GRID2;GUCY1A3;GUCY1B3;ITPR3;PLA2G4A;PRKG2	ko04730
ko04740	Olfactory transduction	Organismal Systems	Sensory system	10	387	1036	7080	1	1	0.176589	ARRB1;LOC102180455;LOC102186275;LOC102186557;LOC102186659;LOC108635907;NCALD;PRKG2;RGS2;SLC8A1	ko04740
ko04742	Taste transduction	Organismal Systems	Sensory system	10	387	78	7080	0.00955055	0.112921	2.34546	CACNA1A;CACNA1C;ENTPD2;GABRA4;ITPR3;LOC102180455;LOC102185432;PKD2L1;SCN3A;TAS2R38	ko04742
ko04745	Phototransduction - fly	Organismal Systems	Sensory system	1	387	29	7080	0.804748	1	0.630847	TRPC4	ko04745
ko04750	Inflammatory mediator regulation of TRP channels	Organismal Systems	Sensory system	11	387	108	7080	0.0332554	0.247568	1.86334	ALOX12;BDKRB1;BDKRB2;F2RL1;HTR2A;IL1B;IL1RAP;ITPR3;NGF;PLA2G4A;TRPA1	ko04750
ko04810	Regulation of actin cytoskeleton	Cellular Processes	Cell motility	15	387	202	7080	0.139618	0.58465	1.35851	BDKRB1;BDKRB2;CD14;CHRM2;FGF10;FGF14;FGF22;FGFR1;ITGA10;ITGA6;ITGB3;ITGB4;ITGB8;MYLK;PAK6	ko04810
ko04910	Insulin signaling pathway	Organismal Systems	Endocrine system	9	387	134	7080	0.310479	0.779471	1.22874	FBP2;HKDC1;IRS2;PPARGC1A;PPP1R3C;PTPN1;SHC3;SOCS2;SORBS1	ko04910
ko04911	Insulin secretion	Organismal Systems	Endocrine system	4	387	85	7080	0.690767	0.987182	0.860921	CACNA1C;ITPR3;PCLO;SLC2A1	ko04911
ko04912	GnRH signaling pathway	Organismal Systems	Endocrine system	4	387	89	7080	0.724961	0.987182	0.822228	CACNA1C;ITPR3;JUN;PLA2G4A	ko04912
ko04913	Ovarian steroidogenesis	Organismal Systems	Endocrine system	6	387	64	7080	0.135568	0.581014	1.71512	HSD17B7;LOC102184252;LOC102189109;LOC102190498;PLA2G4A;PTGS2	ko04913
ko04915	Estrogen signaling pathway	Organismal Systems	Endocrine system	7	387	100	7080	0.305542	0.777392	1.28062	ESR1;FKBP5;FOS;HSPA6;ITPR3;JUN;SHC3	ko04915
ko04916	Melanogenesis	Organismal Systems	Endocrine system	6	387	100	7080	0.46802	0.873915	1.09767	EDN1;FZD5;FZD8;WNT5A;WNT5B;WNT6	ko04916
ko04917	Prolactin signaling pathway	Organismal Systems	Endocrine system	7	387	80	7080	0.146156	0.587548	1.60078	ESR1;FOS;IRF1;JAK2;NFKB1;SHC3;SOCS2	ko04917
ko04918	Thyroid hormone synthesis	Organismal Systems	Endocrine system	2	387	72	7080	0.91091	1	0.508183	ITPR3;SLC26A4	ko04918
ko04919	Thyroid hormone signaling pathway	Organismal Systems	Endocrine system	4	387	111	7080	0.864099	1	0.659264	DIO2;ESR1;ITGB3;SLC2A1	ko04919
ko04920	Adipocytokine signaling pathway	Organismal Systems	Endocrine system	8	387	68	7080	0.0310552	0.240081	2.1523	ACSL5;IRS2;JAK2;LEPR;NFKB1;NFKBIA;PPARGC1A;SLC2A1	ko04920
ko04921	Oxytocin signaling pathway	Organismal Systems	Endocrine system	13	387	158	7080	0.0909464	0.445859	1.50525	CACNA1C;CACNB4;FOS;GUCY1A3;GUCY1B3;ITPR3;JUN;MYLK;NPR1;PLA2G4A;PTGS2;RGS2;TRPM2	ko04921
ko04922	Glucagon signaling pathway	Organismal Systems	Endocrine system	4	387	94	7080	0.763653	1	0.778492	ITPR3;PPARGC1A;SIK1;SLC2A1	ko04922
ko04923	Regulation of lipolysis in adipocytes	Organismal Systems	Endocrine system	5	387	61	7080	0.239565	0.740875	1.49956	IRS2;LOC102174470;NPR1;PRKG2;PTGS2	ko04923
ko04924	Renin secretion	Organismal Systems	Endocrine system	8	387	68	7080	0.0310552	0.240081	2.1523	AGTR1;CACNA1C;GUCY1A3;GUCY1B3;ITPR3;LOC102180455;NPR1;PRKG2	ko04924
ko04925	Aldosterone synthesis and secretion	Organismal Systems	Endocrine system	6	387	81	7080	0.281303	0.751704	1.35515	AGTR1;CACNA1C;CACNA1G;ITPR3;NPR1;NR4A2	ko04925
ko04961	Endocrine and other factor-regulated calcium reabsorption	Organismal Systems	Excretory system	3	387	45	7080	0.44949	0.872131	1.21964	BDKRB2;DNM1;ESR1	ko04961
ko04964	Proximal tubule bicarbonate reclamation	Organismal Systems	Excretory system	2	387	22	7080	0.340382	0.804902	1.66314	SLC38A3;SLC9A3	ko04964
ko04970	Salivary secretion	Organismal Systems	Digestive system	6	387	92	7080	0.38916	0.870877	1.19312	BST1;GUCY1A3;GUCY1B3;ITPR3;MAP34-B;PRKG2	ko04970
ko04971	Gastric acid secretion	Organismal Systems	Digestive system	2	387	75	7080	0.922313	1	0.487855	ITPR3;MYLK	ko04971
ko04972	Pancreatic secretion	Organismal Systems	Digestive system	2	387	101	7080	0.977254	1	0.362269	BST1;ITPR3	ko04972
ko04973	Carbohydrate digestion and absorption	Organismal Systems	Digestive system	1	387	44	7080	0.916347	1	0.415786	HKDC1	ko04973
ko04974	Protein digestion and absorption	Organismal Systems	Digestive system	5	387	113	7080	0.747781	1	0.809494	DPP4;PAG-2;SLC7A8;SLC8A1;SLC9A3	ko04974
ko04975	Fat digestion and absorption	Organismal Systems	Digestive system	1	387	51	7080	0.943711	1	0.358717	PLPP3	ko04975
ko04976	Bile secretion	Organismal Systems	Digestive system	6	387	86	7080	0.329789	0.804902	1.27637	ABCB1;ABCC3;LOC102179751;SLC2A1;SLC9A3;SLCO1A2	ko04976
ko04977	Vitamin digestion and absorption	Organismal Systems	Digestive system	1	387	22	7080	0.710195	0.987182	0.831572	SLC52A3	ko04977
ko04978	Mineral absorption	Organismal Systems	Digestive system	5	387	41	7080	0.0708819	0.407065	2.23105	FTH1;SLC26A9;SLC9A3;STEAP1;STEAP2	ko04978

## Sheet: TZ_48h-vs-C_48h
id	Term	Classification_level1	Classification_level2	ListHits	ListTotal	PopHits	PopTotal	p-value	q-value	Enrichment_score	Gene	hyperlink_only_excel
ko00010	Glycolysis / Gluconeogenesis	Metabolism	Carbohydrate metabolism	8	464	65	7080	0.0606562	0.344453	1.87798	ACSS2;FBP2;GALM;HK1;HK2;LDH-A;LOC102189835;PGM2	ko00010
ko00030	Pentose phosphate pathway	Metabolism	Carbohydrate metabolism	2	464	22	7080	0.427803	0.921086	1.38715	FBP2;PGM2	ko00030
ko00051	Fructose and mannose metabolism	Metabolism	Carbohydrate metabolism	4	464	32	7080	0.154453	0.614897	1.90733	FBP2;HK1;HK2;PFKFB3	ko00051
ko00052	Galactose metabolism	Metabolism	Carbohydrate metabolism	4	464	30	7080	0.130016	0.559863	2.03448	GALM;HK1;HK2;PGM2	ko00052
ko00061	Fatty acid biosynthesis	Metabolism	Lipid metabolism	2	464	12	7080	0.183441	0.703748	2.5431	ACSL5;ACSL6	ko00061
ko00062	Fatty acid elongation	Metabolism	Lipid metabolism	2	464	28	7080	0.556261	0.955161	1.0899	ELOVL3;ELOVL4	ko00062
ko00071	Fatty acid degradation	Metabolism	Lipid metabolism	3	464	47	7080	0.603297	0.957111	0.973955	ACAT2;ACSL5;ACSL6	ko00071
ko00072	Synthesis and degradation of ketone bodies	Metabolism	Lipid metabolism	1	464	12	7080	0.55694	0.955161	1.27155	ACAT2	ko00072
ko00100	Steroid biosynthesis	Metabolism	Lipid metabolism	5	464	18	7080	0.00496365	0.0809492	4.23851	DHCR7;HSD17B7;LIPA;SOAT2;TM7SF2	ko00100
ko00120	Primary bile acid biosynthesis	Metabolism	Lipid metabolism	3	464	16	7080	0.0828385	0.416165	2.86099	AKR1D1;CH25H;LOC102191152	ko00120
ko00140	Steroid hormone biosynthesis	Metabolism	Lipid metabolism	5	464	75	7080	0.550898	0.955161	1.01724	AKR1D1;HSD11B1;HSD11B2;HSD17B7;LOC102191152	ko00140
ko00220	Arginine biosynthesis	Metabolism	Amino acid metabolism	1	464	18	7080	0.705245	0.989375	0.847701	ARG2	ko00220
ko00230	Purine metabolism	Metabolism	Nucleotide metabolism	17	464	175	7080	0.0657311	0.355622	1.48227	ADA;AK4;AMPD3;ENPP1;ENPP3;ENTPD2;GUCY1A3;LOC102180455;NPR1;PAPSS2;PDE4B;PDE6A;PDE7B;PGM2;POLR2L;RRM2;XDH	ko00230
ko00240	Pyrimidine metabolism	Metabolism	Nucleotide metabolism	6	464	97	7080	0.618155	0.966153	0.943832	CDA;CTPS1;DCTPP1;DHODH;POLR2L;RRM2	ko00240
ko00250	Alanine, aspartate and glutamate metabolism	Metabolism	Amino acid metabolism	1	464	39	7080	0.929413	1	0.391247	GFPT2	ko00250
ko00260	Glycine, serine and threonine metabolism	Metabolism	Amino acid metabolism	4	464	43	7080	0.310425	0.812539	1.41941	DAO;GCAT;GLDC;SHMT1	ko00260
ko00270	Cysteine and methionine metabolism	Metabolism	Amino acid metabolism	3	464	43	7080	0.541994	0.955161	1.06455	GCLC;LDH-A;LOC102189835	ko00270
ko00280	Valine, leucine and isoleucine degradation	Metabolism	Amino acid metabolism	1	464	54	7080	0.974639	1	0.282567	ACAT2	ko00280
ko00310	Lysine degradation	Metabolism	Amino acid metabolism	3	464	54	7080	0.696831	0.989375	0.847701	AADAT;ACAT2;EHMT2	ko00310
ko00330	Arginine and proline metabolism	Metabolism	Amino acid metabolism	3	464	46	7080	0.588488	0.955161	0.995127	ARG2;DAO;SAT2	ko00330
ko00380	Tryptophan metabolism	Metabolism	Amino acid metabolism	4	464	42	7080	0.295326	0.809271	1.4532	AADAT;ACAT2;HAAO;TPH2	ko00380
ko00440	Phosphonate and phosphinate metabolism	Metabolism	Metabolism of other amino acids	1	464	5	7080	0.287527	0.80891	3.05172	PCYT2	ko00440
ko00450	Selenocompound metabolism	Metabolism	Metabolism of other amino acids	1	464	16	7080	0.662341	0.971427	0.953664	PAPSS2	ko00450
ko00460	Cyanoamino acid metabolism	Metabolism	Metabolism of other amino acids	1	464	5	7080	0.287527	0.80891	3.05172	SHMT1	ko00460
ko00480	Glutathione metabolism	Metabolism	Metabolism of other amino acids	3	464	53	7080	0.684566	0.989375	0.863696	GCLC;LOC102173702;RRM2	ko00480
ko00500	Starch and sucrose metabolism	Metabolism	Carbohydrate metabolism	5	464	50	7080	0.228081	0.77621	1.52586	ENPP1;ENPP3;HK1;HK2;PGM2	ko00500
ko00512	Mucin type O-Glycan biosynthesis	Metabolism	Glycan biosynthesis and metabolism	1	464	31	7080	0.878263	1	0.492214	GCNT4	ko00512
ko00514	Other types of O-glycan biosynthesis	Metabolism	Glycan biosynthesis and metabolism	2	464	29	7080	0.575591	0.955161	1.05232	FUT9;LFNG	ko00514
ko00520	Amino sugar and nucleotide sugar metabolism	Metabolism	Carbohydrate metabolism	7	464	49	7080	0.0390239	0.283933	2.1798	GFPT2;HK1;HK2;LOC102189920;NPL;PGM2;UAP1L1	ko00520
ko00521	Streptomycin biosynthesis	Metabolism	Biosynthesis of other secondary metabolites	2	464	10	7080	0.136105	0.574363	3.05172	HK1;HK2	ko00521
ko00524	Neomycin, kanamycin and gentamicin biosynthesis	Metabolism	Biosynthesis of other secondary metabolites	2	464	5	7080	0.037537	0.282868	6.10345	HK1;HK2	ko00524
ko00533	Glycosaminoglycan biosynthesis - keratan sulfate	Metabolism	Glycan biosynthesis and metabolism	1	464	15	7080	0.638606	0.971427	1.01724	LOC102176721	ko00533
ko00534	Glycosaminoglycan biosynthesis - heparan sulfate / heparin	Metabolism	Glycan biosynthesis and metabolism	2	464	23	7080	0.450607	0.923087	1.32684	EXTL1;HS6ST3	ko00534
ko00561	Glycerolipid metabolism	Metabolism	Lipid metabolism	3	464	62	7080	0.782147	1	0.73832	DGKB;LPIN1;PLPP3	ko00561
ko00562	Inositol phosphate metabolism	Metabolism	Carbohydrate metabolism	2	464	66	7080	0.936647	1	0.462382	INPP1;PLCG2	ko00562
ko00564	Glycerophospholipid metabolism	Metabolism	Lipid metabolism	9	464	98	7080	0.191593	0.721897	1.4013	DGKB;GPD1L;LOC102174470;LPCAT2;LPIN1;PCYT2;PLA2G15;PLA2G4A;PLPP3	ko00564
ko00565	Ether lipid metabolism	Metabolism	Lipid metabolism	5	464	51	7080	0.240426	0.780459	1.49594	ENPP2;LOC102174470;LPCAT2;PLA2G4A;PLPP3	ko00565
ko00590	Arachidonic acid metabolism	Metabolism	Lipid metabolism	8	464	98	7080	0.312333	0.812539	1.2456	ALOX12;ALOX5;EPHX2;LOC102174470;PLA2G4A;PTGES;PTGS2;TBXAS1	ko00590
ko00591	Linoleic acid metabolism	Metabolism	Lipid metabolism	2	464	43	7080	0.783171	1	0.709703	LOC102174470;PLA2G4A	ko00591
ko00592	alpha-Linolenic acid metabolism	Metabolism	Lipid metabolism	3	464	31	7080	0.332058	0.812539	1.47664	FADS2;LOC102174470;PLA2G4A	ko00592
ko00600	Sphingolipid metabolism	Metabolism	Lipid metabolism	3	464	45	7080	0.573329	0.955161	1.01724	ACER2;PLPP3;SPHK1	ko00600
ko00601	Glycosphingolipid biosynthesis - lacto and neolacto series	Metabolism	Glycan biosynthesis and metabolism	3	464	25	7080	0.223041	0.771503	1.83103	B3GALT1;FUT9;LOC100861326	ko00601
ko00603	Glycosphingolipid biosynthesis - globo series	Metabolism	Glycan biosynthesis and metabolism	1	464	15	7080	0.638606	0.971427	1.01724	FUT9	ko00603
ko00620	Pyruvate metabolism	Metabolism	Carbohydrate metabolism	4	464	39	7080	0.250729	0.787778	1.56499	ACAT2;ACSS2;LDH-A;LOC102189835	ko00620
ko00625	Chloroalkane and chloroalkene degradation	Metabolism	Xenobiotics biodegradation and metabolism	1	464	5	7080	0.287527	0.80891	3.05172	EPHX2	ko00625
ko00630	Glyoxylate and dicarboxylate metabolism	Metabolism	Carbohydrate metabolism	3	464	29	7080	0.295303	0.809271	1.57848	ACAT2;GLDC;SHMT1	ko00630
ko00640	Propanoate metabolism	Metabolism	Carbohydrate metabolism	5	464	32	7080	0.0550281	0.344453	2.38416	ACAT2;ACSS2;ACSS3;LDH-A;LOC102189835	ko00640
ko00650	Butanoate metabolism	Metabolism	Carbohydrate metabolism	1	464	29	7080	0.860507	1	0.526159	ACAT2	ko00650
ko00670	One carbon pool by folate	Metabolism	Metabolism of cofactors and vitamins	1	464	18	7080	0.705245	0.989375	0.847701	SHMT1	ko00670
ko00680	Methane metabolism	Metabolism	Energy metabolism	3	464	25	7080	0.223041	0.771503	1.83103	ACSS2;FBP2;SHMT1	ko00680
ko00710	Carbon fixation in photosynthetic organisms	Metabolism	Energy metabolism	1	464	22	7080	0.775419	1	0.693574	FBP2	ko00710
ko00720	Carbon fixation pathways in prokaryotes	Metabolism	Energy metabolism	2	464	15	7080	0.257615	0.787778	2.03448	ACAT2;ACSS2	ko00720
ko00750	Vitamin B6 metabolism	Metabolism	Metabolism of cofactors and vitamins	1	464	8	7080	0.418731	0.921086	1.90733	PDXK	ko00750
ko00760	Nicotinate and nicotinamide metabolism	Metabolism	Metabolism of cofactors and vitamins	3	464	32	7080	0.350431	0.812539	1.4305	BST1;ENPP1;ENPP3	ko00760
ko00770	Pantothenate and CoA biosynthesis	Metabolism	Metabolism of cofactors and vitamins	2	464	17	7080	0.307473	0.812539	1.79513	ENPP1;ENPP3	ko00770
ko00790	Folate biosynthesis	Metabolism	Metabolism of cofactors and vitamins	1	464	18	7080	0.705245	0.989375	0.847701	SPR	ko00790
ko00830	Retinol metabolism	Metabolism	Metabolism of cofactors and vitamins	5	464	67	7080	0.449906	0.923087	1.1387	ALDH1A1;ALDH1A2;DHRS3;RDH10;RDH11	ko00830
ko00860	Porphyrin and chlorophyll metabolism	Metabolism	Metabolism of cofactors and vitamins	1	464	36	7080	0.913399	1	0.423851	HMOX1	ko00860
ko00900	Terpenoid backbone biosynthesis	Metabolism	Metabolism of terpenoids and polyketides	2	464	22	7080	0.427803	0.921086	1.38715	ACAT2;MVD	ko00900
ko00910	Nitrogen metabolism	Metabolism	Energy metabolism	2	464	15	7080	0.257615	0.787778	2.03448	CA12;CA8	ko00910
ko00920	Sulfur metabolism	Metabolism	Energy metabolism	1	464	11	7080	0.525815	0.955161	1.38715	PAPSS2	ko00920
ko00980	Metabolism of xenobiotics by cytochrome P450	Metabolism	Xenobiotics biodegradation and metabolism	2	464	67	7080	0.940092	1	0.455481	HSD11B1;LOC102173702	ko00980
ko00982	Drug metabolism - cytochrome P450	Metabolism	Xenobiotics biodegradation and metabolism	1	464	61	7080	0.984283	1	0.250141	LOC102173702	ko00982
ko00983	Drug metabolism - other enzymes	Metabolism	Xenobiotics biodegradation and metabolism	2	464	37	7080	0.708036	0.989375	0.82479	CDA;XDH	ko00983
ko01040	Biosynthesis of unsaturated fatty acids	Metabolism	Lipid metabolism	2	464	26	7080	0.51576	0.955161	1.17374	FADS2;PECR	ko01040
ko01200	Carbon metabolism	Metabolism	Global and overview maps	7	464	105	7080	0.537959	0.955161	1.01724	ACAT2;ACSS2;FBP2;GLDC;HK1;HK2;SHMT1	ko01200
ko01210	2-Oxocarboxylic acid metabolism	Metabolism	Global and overview maps	1	464	16	7080	0.662341	0.971427	0.953664	AADAT	ko01210
ko01212	Fatty acid metabolism	Metabolism	Global and overview maps	5	464	51	7080	0.240426	0.780459	1.49594	ACAT2;ACSL5;ACSL6;FADS2;PECR	ko01212
ko01230	Biosynthesis of amino acids	Metabolism	Global and overview maps	3	464	67	7080	0.824685	1	0.683222	AADAT;ARG2;SHMT1	ko01230
ko02010	ABC transporters	Environmental Information Processing	Membrane transport	5	464	62	7080	0.383872	0.879337	1.23053	ABCA12;ABCB1;ABCC3;ABCC9;LOC102179751	ko02010
ko02020	Two-component system	Environmental Information Processing	Signal transduction	1	464	18	7080	0.705245	0.989375	0.847701	ACAT2	ko02020
ko02024	Quorum sensing	Cellular Processes	Cellular community - prokaryotes	2	464	9	7080	0.11363	0.510127	3.3908	ACSL5;ACSL6	ko02024
ko03008	Ribosome biogenesis in eukaryotes	Genetic Information Processing	Translation	1	464	73	7080	0.993087	1	0.209022	NOP10	ko03008
ko03010	Ribosome	Genetic Information Processing	Translation	2	464	180	7080	0.99994	1	0.16954	LOC102189863;LOC102190439	ko03010
ko03013	RNA transport	Genetic Information Processing	Translation	3	464	152	7080	0.997882	1	0.301157	CYFIP2;EEF1A2;TACC3	ko03013
ko03015	mRNA surveillance pathway	Genetic Information Processing	Translation	1	464	79	7080	0.995418	1	0.193147	PPP2R2B	ko03015
ko03018	RNA degradation	Genetic Information Processing	Folding, sorting and degradation	1	464	73	7080	0.993087	1	0.209022	BTG3	ko03018
ko03020	RNA polymerase	Genetic Information Processing	Transcription	1	464	30	7080	0.869686	1	0.508621	POLR2L	ko03020
ko03030	DNA replication	Genetic Information Processing	Replication and repair	1	464	33	7080	0.893763	1	0.462382	PCNA	ko03030
ko03040	Spliceosome	Genetic Information Processing	Transcription	2	464	129	7080	0.998499	1	0.236568	CDC5L;HSPA6	ko03040
ko03050	Proteasome	Genetic Information Processing	Folding, sorting and degradation	4	464	44	7080	0.325595	0.812539	1.38715	PSMB10;PSMB11;PSMB8;PSMB9	ko03050
ko03320	PPAR signaling pathway	Organismal Systems	Endocrine system	11	464	74	7080	0.00829216	0.0920866	2.26817	ACSL5;ACSL6;ANGPTL4;APOA1;FABP5;FADS2;LOC100861279;OLR1;PLIN2;PLTP;SORBS1	ko03320
ko03410	Base excision repair	Genetic Information Processing	Replication and repair	1	464	31	7080	0.878263	1	0.492214	PCNA	ko03410
ko03420	Nucleotide excision repair	Genetic Information Processing	Replication and repair	1	464	42	7080	0.94247	1	0.3633	PCNA	ko03420
ko03430	Mismatch repair	Genetic Information Processing	Replication and repair	1	464	22	7080	0.775419	1	0.693574	PCNA	ko03430
ko03450	Non-homologous end-joining	Genetic Information Processing	Replication and repair	1	464	13	7080	0.586026	0.955161	1.17374	XRCC4	ko03450
ko03460	Fanconi anemia pathway	Genetic Information Processing	Replication and repair	2	464	51	7080	0.856683	1	0.598377	HES1;POLN	ko03460
ko04010	MAPK signaling pathway	Environmental Information Processing	Signal transduction	32	464	244	7080	0.000114443	0.00482949	2.00113	ARRB1;BDNF;CACNA1A;CACNA1C;CACNA1G;CACNB4;CACNG4;CD14;DUSP1;DUSP2;DUSP4;DUSP5;DUSP6;FGF10;FGFR1;FOS;HSPA6;IL1A;JUN;MAP3K1;MAP3K13;MAP3K8;MAPK8IP2;NFKB1;NFKB2;NGF;PLA2G4A;RASGRF1;RASGRF2;RELB;TGFB2;TGFB3	ko04010
ko04011	MAPK signaling pathway - yeast	Environmental Information Processing	Signal transduction	1	464	27	7080	0.840167	1	0.565134	GPD1L	ko04011
ko04012	ErbB signaling pathway	Environmental Information Processing	Signal transduction	9	464	86	7080	0.108958	0.499786	1.59683	AREG;ERBB4;EREG;JUN;NRG1;PAK6;PLCG2;SHC4;TGFA	ko04012
ko04013	MAPK signaling pathway - fly	Environmental Information Processing	Signal transduction	5	464	78	7080	0.586422	0.955161	0.978117	ETS2;JUN;NR2E1;SOD2;TBX2	ko04013
ko04014	Ras signaling pathway	Environmental Information Processing	Signal transduction	15	464	222	7080	0.490344	0.955161	1.03099	ANGPT1;ETS2;FGF10;FGFR1;GAB2;LOC102174470;NFKB1;NGF;PAK6;PLA2G4A;PLCG2;RASGRF1;RASGRF2;RGL1;SHC4	ko04014
ko04015	Rap1 signaling pathway	Environmental Information Processing	Signal transduction	8	464	207	7080	0.966481	1	0.589705	ANGPT1;FGF10;FGFR1;ID1;ITGB3;LCP2;LPAR1;NGF	ko04015
ko04020	Calcium signaling pathway	Environmental Information Processing	Signal transduction	16	464	177	7080	0.11776	0.517653	1.37931	ADRB1;AGTR1;BDKRB1;BDKRB2;CACNA1A;CACNA1C;CACNA1G;ERBB4;HTR2A;HTR4;LOC102180455;PLCG2;PTGFR;SLC8A1;SPHK1;TACR2	ko04020
ko04022	cGMP-PKG signaling pathway	Environmental Information Processing	Signal transduction	13	464	164	7080	0.277733	0.80891	1.20952	ADRB1;AGTR1;BDKRB2;CACNA1C;CREB3L3;GUCY1A3;LOC102186069;NFATC4;NPPB;NPR1;PRKG2;RGS2;SLC8A1	ko04022
ko04024	cAMP signaling pathway	Environmental Information Processing	Signal transduction	17	464	210	7080	0.214503	0.767121	1.23522	ADRB1;BDNF;CACNA1C;CREB3L3;FOS;HTR1B;HTR4;JUN;LOC102179751;LOC102186069;NFKB1;NFKBIA;NPR1;PDE4B;PPP1R1B;SOX9;VAV3	ko04024
ko04060	Cytokine-cytokine receptor interaction	Environmental Information Processing	Signaling molecules and interaction	44	464	267	7080	7.7503e-09	1.63531e-06	2.51453	CCL20;CCL5;CD40;CSF2;CSF3;CXCL14;CXCL16;CXCL8;CXCR4;GHR;IL11RA;IL17RB;IL18R1;IL1A;IL1RAP;IL21R;IL5;IL6;IL7;INHBB;LEPR;LIF;LOC100861164;LOC102175889;LOC102181582;LOC102181854;LOC102182115;LOC102182395;LOC102182683;LOC102189208;LOC108636613;LOC108636616;LOC108636617;OSM;PPBP;TGFB2;TGFB3;TNFRSF11B;TNFRSF12A;TNFRSF21;TNFSF13B;TNFSF15;TNFSF18;TNFSF4	ko04060
ko04062	Chemokine signaling pathway	Organismal Systems	Immune system	20	464	174	7080	0.00965367	0.101846	1.75386	ARRB1;CCL20;CCL5;CXCL14;CXCL16;CXCL8;CXCR4;FGR;LOC102175889;LOC102181582;LOC102181854;LOC102182115;LOC102182395;LOC102182683;NCF1;NFKB1;NFKBIA;PPBP;SHC4;VAV3	ko04062
ko04064	NF-kappa B signaling pathway	Environmental Information Processing	Signal transduction	12	464	81	7080	0.00611801	0.08606	2.26054	CD14;CD40;CXCL8;ICAM1;NFKB1;NFKB2;NFKBIA;PLCG2;PTGS2;RELB;TNFAIP3;TNFSF13B	ko04064
ko04066	HIF-1 signaling pathway	Environmental Information Processing	Signal transduction	12	464	100	7080	0.0296811	0.246292	1.83103	ANGPT1;EDN1;EGLN3;HIF1A;HK1;HK2;IL6;LOC102172488;NFKB1;PDK1;PFKFB3;PLCG2	ko04066
ko04068	FoxO signaling pathway	Environmental Information Processing	Signal transduction	10	464	129	7080	0.337846	0.812539	1.18284	BNIP3;CCNB1;HOMER2;IL6;LOC102187875;PLK2;S1PR1;SOD2;TGFB2;TGFB3	ko04068
ko04070	Phosphatidylinositol signaling system	Environmental Information Processing	Signal transduction	4	464	94	7080	0.872915	1	0.649303	DGKB;INPP1;PLCG2;TMEM55A	ko04070
ko04071	Sphingolipid signaling pathway	Environmental Information Processing	Signal transduction	9	464	120	7080	0.387575	0.879337	1.1444	ACER2;BDKRB2;FYN;GAB2;NFKB1;PPP2R2B;S1PR1;S1PR3;SPHK1	ko04071
ko04072	Phospholipase D signaling pathway	Environmental Information Processing	Signal transduction	12	464	141	7080	0.212836	0.767121	1.29861	AGTR1;CXCL8;CYTH3;DGKB;FYN;GAB2;LPAR1;PLA2G4A;PLCG2;PLPP3;PTGFR;SHC4	ko04072
ko04080	Neuroactive ligand-receptor interaction	Environmental Information Processing	Signaling molecules and interaction	31	464	301	7080	0.00768921	0.0901346	1.57149	ADRB1;AGTR1;APLNR;BDKRB1;BDKRB2;CALCRL;CHRM4;CHRNB2;F2RL1;GABRA4;GABRB1;GALR3;GHR;GRID2;GRP;GZMA;HTR1B;HTR2A;HTR4;LEPR;LOC102172438;LPAR1;MCHR1;NPFFR2;NPY2R;NR3C1;PTGER4;PTGFR;S1PR1;S1PR3;TACR2	ko04080
ko04110	Cell cycle	Cellular Processes	Cell growth and death	12	464	120	7080	0.0932595	0.457622	1.52586	BUB1B;CCNA2;CCNB1;CDC20;CDK1;CDKN2C;LOC102187875;PCNA;PTTG1;TGFB2;TGFB3;TTK	ko04110
ko04111	Cell cycle - yeast	Cellular Processes	Cell growth and death	3	464	67	7080	0.824685	1	0.683222	CDC20;PPP2R2B;TTK	ko04111
ko04113	Meiosis - yeast	Cellular Processes	Cell growth and death	1	464	52	7080	0.970926	1	0.293435	CDC20	ko04113
ko04114	Oocyte meiosis	Cellular Processes	Cell growth and death	4	464	105	7080	0.920535	1	0.581281	CDC20;CDK1;CPEB1;PTTG1	ko04114
ko04115	p53 signaling pathway	Cellular Processes	Cell growth and death	6	464	71	7080	0.320906	0.812539	1.28946	CCNB1;CDK1;IGFBP3;LOC102187875;RRM2;SERPINB5	ko04115
ko04120	Ubiquitin mediated proteolysis	Genetic Information Processing	Folding, sorting and degradation	4	464	126	7080	0.96963	1	0.484401	CDC20;MAP3K1;SOCS3;UBE2C	ko04120
ko04141	Protein processing in endoplasmic reticulum	Genetic Information Processing	Folding, sorting and degradation	3	464	163	7080	0.998874	1	0.280834	ERO1A;HSPA4L;HSPA6	ko04141
ko04142	Lysosome	Cellular Processes	Transport and catabolism	3	464	120	7080	0.987462	1	0.381466	CTSL;LIPA;PLA2G15	ko04142
ko04144	Endocytosis	Cellular Processes	Transport and catabolism	15	464	262	7080	0.745597	1	0.873585	ADRB1;AMPH;ARRB1;ASAP3;CXCR4;CYTH3;EPN3;ERBB4;HSPA6;KIF5A;LOC102169753;LOC102176782;SH3GL2;TGFB2;TGFB3	ko04144
ko04145	Phagosome	Cellular Processes	Transport and catabolism	16	464	159	7080	0.0563177	0.344453	1.53546	C1R;C3;CD14;CTSL;DYNC1I1;ITGB3;LOC102169753;LOC102176782;LOC102184859;LOC102188569;NCF1;NCF4;OLR1;THBS2;TLR2;TUBB6	ko04145
ko04146	Peroxisome	Cellular Processes	Transport and catabolism	8	464	80	7080	0.151842	0.614897	1.52586	ACSL5;ACSL6;DAO;EPHX2;PECR;PEX5L;SOD2;XDH	ko04146
ko04150	mTOR signaling pathway	Environmental Information Processing	Signal transduction	7	464	152	7080	0.878569	1	0.7027	DDIT4;FZD5;FZD8;WNT4;WNT5A;WNT5B;WNT6	ko04150
ko04151	PI3K-Akt signaling pathway	Environmental Information Processing	Signal transduction	32	464	336	7080	0.0200212	0.183672	1.4532	ANGPT1;COL1A1;COL1A2;COL6A3;COL6A5;CREB3L3;CSF3;DDIT4;FGF10;FGFR1;GHR;IL6;IL7;ITGA10;ITGB3;ITGB8;LAMA2;LAMA3;LAMA4;LAMB4;LOC102189208;LOC108638213;LPAR1;NFKB1;NGF;OSM;PIK3AP1;PPP2R2B;SPP1;THBS2;TLR2;VWF	ko04151
ko04152	AMPK signaling pathway	Environmental Information Processing	Signal transduction	6	464	122	7080	0.819952	1	0.750424	CCNA2;CREB3L3;FBP2;LEPR;PFKFB3;PPP2R2B	ko04152
ko04210	Apoptosis	Cellular Processes	Cell growth and death	8	464	142	7080	0.721795	0.995416	0.859641	BIRC5;CTSL;FOS;JUN;LMNB2;NFKB1;NFKBIA;NGF	ko04210
ko04211	Longevity regulating pathway	Organismal Systems	Aging	4	464	94	7080	0.872915	1	0.649303	CREB3L3;EHMT2;NFKB1;SOD2	ko04211
ko04212	Longevity regulating pathway - worm	Organismal Systems	Aging	4	464	73	7080	0.713977	0.991113	0.836089	GCLC;HIF1A;LOC102188618;SOD2	ko04212
ko04213	Longevity regulating pathway - multiple species	Organismal Systems	Aging	2	464	64	7080	0.929187	1	0.476832	HSPA6;SOD2	ko04213
ko04214	Apoptosis - fly	Cellular Processes	Cell growth and death	3	464	49	7080	0.631845	0.971427	0.934201	BOK;JUN;LMNB2	ko04214
ko04215	Apoptosis - multiple species	Cellular Processes	Cell growth and death	2	464	34	7080	0.662928	0.971427	0.897566	BIRC5;BOK	ko04215
ko04260	Cardiac muscle contraction	Organismal Systems	Circulatory system	4	464	68	7080	0.659958	0.971427	0.897566	CACNA1C;CACNB4;CACNG4;LOC102186069	ko04260
ko04261	Adrenergic signaling in cardiomyocytes	Organismal Systems	Circulatory system	8	464	147	7080	0.756655	1	0.830401	ADRB1;AGTR1;CACNA1C;CACNB4;CACNG4;CREB3L3;LOC102186069;PPP2R2B	ko04261
ko04270	Vascular smooth muscle contraction	Organismal Systems	Circulatory system	9	464	132	7080	0.501316	0.955161	1.04036	ADM;AGTR1;CACNA1C;CALCRL;EDN1;GUCY1A3;NPPB;NPR1;PLA2G4A	ko04270
ko04310	Wnt signaling pathway	Environmental Information Processing	Signal transduction	11	464	134	7080	0.262145	0.790179	1.25257	BAMBI;FZD5;FZD8;JUN;NFATC4;NKD1;WIF1;WNT4;WNT5A;WNT5B;WNT6	ko04310
ko04320	Dorso-ventral axis formation	Organismal Systems	Development and regeneration	2	464	26	7080	0.51576	0.955161	1.17374	CPEB1;ETS2	ko04320
ko04330	Notch signaling pathway	Environmental Information Processing	Signal transduction	2	464	48	7080	0.832265	1	0.635776	HES1;LFNG	ko04330
ko04340	Hedgehog signaling pathway	Environmental Information Processing	Signal transduction	1	464	44	7080	0.949806	1	0.346787	ARRB1	ko04340
ko04350	TGF-beta signaling pathway	Environmental Information Processing	Signal transduction	10	464	85	7080	0.0502211	0.341828	1.79513	BAMBI;FST;ID1;ID3;ID4;INHBB;LTBP1;NODAL;TGFB2;TGFB3	ko04350
ko04360	Axon guidance	Organismal Systems	Development and regeneration	22	464	175	7080	0.00229178	0.0483566	1.91823	CXCR4;EFNB3;EPHA4;FYN;LRRC4C;NFATC4;NRP1;PAK6;PDK1;PLCG2;RGS3;RND1;ROBO1;SEMA3C;SEMA4B;SEMA6D;SLIT3;SRGAP3;TRPC4;WNT4;WNT5A;WNT5B	ko04360
ko04370	VEGF signaling pathway	Environmental Information Processing	Signal transduction	4	464	59	7080	0.546694	0.955161	1.03448	PLA2G4A;PLCG2;PTGS2;SPHK1	ko04370
ko04380	Osteoclast differentiation	Organismal Systems	Development and regeneration	23	464	127	7080	6.57892e-06	0.000462718	2.76337	FHL2;FOS;FOSB;FYN;GAB2;IL1A;ITGB3;JUN;LCP2;LOC102175312;LOC102184859;LOC102189208;NCF1;NCF4;NFKB1;NFKB2;NFKBIA;PLCG2;RELB;SIRPA;SOCS3;TGFB2;TNFRSF11B	ko04380
ko04390	Hippo signaling pathway	Environmental Information Processing	Signal transduction	14	464	147	7080	0.100638	0.47188	1.4532	AFP;AREG;BIRC5;CTNNA3;FZD5;FZD8;ID1;PPP2R2B;TGFB2;TGFB3;WNT4;WNT5A;WNT5B;WNT6	ko04390
ko04391	Hippo signaling pathway - fly	Environmental Information Processing	Signal transduction	5	464	66	7080	0.436808	0.923087	1.15596	DCHS1;FJX1;PPP2R2B;RASSF4;ZDHHC14	ko04391
ko04392	Hippo signaling pathway -multiple species	Environmental Information Processing	Signal transduction	2	464	27	7080	0.536314	0.955161	1.13027	DCHS1;RASSF4	ko04392
ko04510	Focal adhesion	Cellular Processes	Cellular community - eukaryotes	21	464	197	7080	0.0181416	0.173995	1.62655	COL1A1;COL1A2;COL6A3;COL6A5;FYN;ITGA10;ITGB3;ITGB8;JUN;LAMA2;LAMA3;LAMA4;LAMB4;LOC108638213;PAK6;RASGRF1;SHC4;SPP1;THBS2;VAV3;VWF	ko04510
ko04512	ECM-receptor interaction	Environmental Information Processing	Signaling molecules and interaction	16	464	84	7080	8.97831e-05	0.00473606	2.9064	CD44;COL1A1;COL1A2;COL6A3;COL6A5;ITGA10;ITGB3;ITGB8;LAMA2;LAMA3;LAMA4;LAMB4;LOC108638213;SPP1;THBS2;VWF	ko04512
ko04514	Cell adhesion molecules (CAMs)	Environmental Information Processing	Signaling molecules and interaction	18	464	146	7080	0.00680123	0.0896912	1.8812	ALCAM;CADM3;CD274;CD40;CDH2;CDH4;ICAM1;ITGB8;LOC102169753;LOC102176782;LOC102178567;LRRC4C;NLGN1;OCLN;PDCD1LG2;SDC2;SELE;VCAN	ko04514
ko04520	Adherens junction	Cellular Processes	Cellular community - eukaryotes	5	464	69	7080	0.475849	0.955161	1.1057	CTNNA3;FGFR1;FYN;SORBS1;WASF1	ko04520
ko04530	Tight junction	Cellular Processes	Cellular community - eukaryotes	3	464	130	7080	0.992728	1	0.352122	CTNNA3;OCLN;PPP2R2B	ko04530
ko04540	Gap junction	Cellular Processes	Cellular community - eukaryotes	7	464	87	7080	0.343827	0.812539	1.22771	ADRB1;CDK1;GUCY1A3;HTR2A;LPAR1;PRKG2;TUBB6	ko04540
ko04550	Signaling pathways regulating pluripotency of stem cells	Cellular Processes	Cellular community - eukaryotes	15	464	135	7080	0.0303488	0.246292	1.6954	FGFR1;FZD5;FZD8;ID1;ID3;ID4;INHBB;ISL1;LIF;MEIS1;NODAL;WNT4;WNT5A;WNT5B;WNT6	ko04550
ko04610	Complement and coagulation cascades	Organismal Systems	Immune system	12	464	81	7080	0.00611801	0.08606	2.26054	BDKRB1;BDKRB2;C1R;C1S;C2;C3;CFB;KNG1;LOC102170373;LOC102181552;LOC102188569;VWF	ko04610
ko04611	Platelet activation	Organismal Systems	Immune system	12	464	121	7080	0.0977357	0.468687	1.51325	COL1A1;COL1A2;FYN;GUCY1A3;ITGB3;LCP2;LOC108638213;PLA2G4A;PLCG2;PRKG2;TBXAS1;VWF	ko04611
ko04612	Antigen processing and presentation	Organismal Systems	Immune system	4	464	78	7080	0.761441	1	0.782493	CTSL;HSPA6;LOC102169753;LOC102176782	ko04612
ko04614	Renin-angiotensin system	Organismal Systems	Endocrine system	1	464	26	7080	0.828913	1	0.58687	AGTR1	ko04614
ko04620	Toll-like receptor signaling pathway	Organismal Systems	Immune system	16	464	103	7080	0.00099505	0.0288847	2.37027	CCL5;CD14;CD40;CXCL8;FOS;IKBKE;IL6;IRF7;JUN;LOC102189208;MAP3K8;NFKB1;NFKBIA;SPP1;TLR2;TLR3	ko04620
ko04621	NOD-like receptor signaling pathway	Organismal Systems	Immune system	11	464	48	7080	0.000209159	0.00735543	3.49677	CCL5;CXCL8;IL6;LOC102175889;LOC102191717;NFKB1;NFKBIA;NLRP3;NOD1;RIPK2;TNFAIP3	ko04621
ko04622	RIG-I-like receptor signaling pathway	Organismal Systems	Immune system	12	464	79	7080	0.00498739	0.0809492	2.31777	CXCL8;IKBKE;IRF7;LOC100861164;LOC102189208;LOC108636613;LOC108636616;LOC108636617;MAP3K1;NFKB1;NFKBIA;RNF125	ko04622
ko04623	Cytosolic DNA-sensing pathway	Organismal Systems	Immune system	11	464	60	7080	0.00155376	0.0364272	2.79741	CCL5;IKBKE;IL33;IL6;IRF7;LOC102189208;LOC102191717;NFKB1;NFKBIA;POLR2L;ZBP1	ko04623
ko04630	Jak-STAT signaling pathway	Environmental Information Processing	Signal transduction	20	464	170	7080	0.00751743	0.0901346	1.79513	CISH;CSF2;CSF3;GHR;IL11RA;IL21R;IL5;IL6;IL7;LEPR;LIF;LOC100861164;LOC102189208;LOC108636613;LOC108636616;LOC108636617;OSM;PIM1;SOCS2;SOCS3	ko04630
ko04640	Hematopoietic cell lineage	Organismal Systems	Immune system	11	464	87	7080	0.0259677	0.228299	1.92925	CD14;CD44;CD7;CSF2;CSF3;IL11RA;IL1A;IL5;IL6;IL7;ITGB3	ko04640
ko04650	Natural killer cell mediated cytotoxicity	Organismal Systems	Immune system	12	464	153	7080	0.301104	0.812539	1.19675	CSF2;FYN;ICAM1;LCP2;LOC102169753;LOC102176782;LOC102178567;LOC102189208;PLCG2;SH2D1B;SHC4;VAV3	ko04650
ko04660	T cell receptor signaling pathway	Organismal Systems	Immune system	11	464	98	7080	0.0549139	0.344453	1.7127	CSF2;FOS;FYN;IL5;JUN;LCP2;MAP3K8;NFKB1;NFKBIA;PAK6;VAV3	ko04660
ko04662	B cell receptor signaling pathway	Organismal Systems	Immune system	9	464	68	7080	0.0323108	0.252503	2.01952	DAPP1;FOS;JUN;LOC102184859;NFKB1;NFKBIA;PIK3AP1;PLCG2;VAV3	ko04662
ko04664	Fc epsilon RI signaling pathway	Organismal Systems	Immune system	8	464	65	7080	0.0606562	0.344453	1.87798	CSF2;FYN;GAB2;IL5;LCP2;PLA2G4A;PLCG2;VAV3	ko04664
ko04666	Fc gamma R-mediated phagocytosis	Organismal Systems	Immune system	10	464	87	7080	0.0572625	0.344453	1.75386	AMPH;ASAP3;GAB2;LOC102184859;NCF1;PLCG2;PLPP3;SPHK1;VAV3;WASF1	ko04666
ko04668	TNF signaling pathway	Environmental Information Processing	Signal transduction	22	464	107	7080	1.16332e-06	0.00012273	3.13729	CCL20;CCL5;CREB3L3;CSF2;EDN1;FOS;ICAM1;IL18R1;IL6;JUN;LIF;LOC102175889;LOC102182115;LOC102182395;LOC102182683;MAP3K8;NFKB1;NFKBIA;PTGS2;SELE;SOCS3;TNFAIP3	ko04668
ko04670	Leukocyte transendothelial migration	Organismal Systems	Immune system	9	464	113	7080	0.321518	0.812539	1.21529	CTNNA3;CXCR4;ICAM1;NCF1;NCF4;OCLN;PLCG2;RHOH;VAV3	ko04670
ko04672	Intestinal immune network for IgA production	Organismal Systems	Immune system	5	464	44	7080	0.158723	0.620194	1.73393	CD40;CXCR4;IL5;IL6;TNFSF13B	ko04672
ko04710	Circadian rhythm	Organismal Systems	Environmental adaptation	3	464	32	7080	0.350431	0.812539	1.4305	BHLHE41;RORA;RORC	ko04710
ko04713	Circadian entrainment	Organismal Systems	Environmental adaptation	7	464	96	7080	0.442213	0.923087	1.11261	C3H1orf226;CACNA1C;CACNA1G;FOS;GUCY1A3;KCNJ5;PRKG2	ko04713
ko04720	Long-term potentiation	Organismal Systems	Nervous system	1	464	62	7080	0.985322	1	0.246107	CACNA1C	ko04720
ko04721	Synaptic vesicle cycle	Organismal Systems	Nervous system	2	464	62	7080	0.920903	1	0.492214	CACNA1A;SYT1	ko04721
ko04722	Neurotrophin signaling pathway	Organismal Systems	Nervous system	12	464	116	7080	0.0766332	0.394381	1.57848	BDNF;IRAK2;IRAK3;JUN;LOC102183480;MAP3K1;NFKB1;NFKBIA;NGF;PLCG2;RIPK2;SHC4	ko04722
ko04723	Retrograde endocannabinoid signaling	Organismal Systems	Nervous system	6	464	94	7080	0.587084	0.955161	0.973955	CACNA1A;CACNA1C;GABRA4;GABRB1;KCNJ5;PTGS2	ko04723
ko04724	Glutamatergic synapse	Organismal Systems	Nervous system	5	464	110	7080	0.856228	1	0.693574	CACNA1A;CACNA1C;HOMER2;PLA2G4A;SLC1A2	ko04724
ko04725	Cholinergic synapse	Organismal Systems	Nervous system	7	464	108	7080	0.568433	0.955161	0.988985	CACNA1A;CACNA1C;CHRM4;CHRNB2;CREB3L3;FOS;FYN	ko04725
ko04726	Serotonergic synapse	Organismal Systems	Nervous system	12	464	112	7080	0.0620341	0.344453	1.63485	ALOX12;ALOX5;CACNA1A;CACNA1C;GABRB1;HTR1B;HTR2A;HTR4;KCNJ5;PLA2G4A;PTGS2;TPH2	ko04726
ko04727	GABAergic synapse	Organismal Systems	Nervous system	5	464	79	7080	0.59792	0.955814	0.965735	CACNA1A;CACNA1C;GABRA4;GABRB1;PLCL1	ko04727
ko04728	Dopaminergic synapse	Organismal Systems	Nervous system	8	464	123	7080	0.561778	0.955161	0.992431	CACNA1A;CACNA1C;CREB3L3;FOS;KCNJ5;KIF5A;PPP1R1B;PPP2R2B	ko04728
ko04730	Long-term depression	Organismal Systems	Nervous system	5	464	59	7080	0.343991	0.812539	1.2931	CACNA1A;GRID2;GUCY1A3;PLA2G4A;PRKG2	ko04730
ko04740	Olfactory transduction	Organismal Systems	Sensory system	11	464	1036	7080	1	1	0.162012	ARRB1;LOC102169559;LOC102180455;LOC102183889;LOC102185809;LOC102186659;LOC108635907;NCALD;PRKG2;RGS2;SLC8A1	ko04740
ko04742	Taste transduction	Organismal Systems	Sensory system	11	464	78	7080	0.0122026	0.122607	2.15186	CACNA1A;CACNA1C;CALHM1;ENTPD2;GABRA4;HTR1B;LOC102180455;LOC102185432;LOC102185981;SCN3A;TAS2R60	ko04742
ko04744	Phototransduction	Organismal Systems	Sensory system	1	464	25	7080	0.816869	1	0.610345	PDE6A	ko04744
ko04745	Phototransduction - fly	Organismal Systems	Sensory system	1	464	29	7080	0.860507	1	0.526159	TRPC4	ko04745
ko04750	Inflammatory mediator regulation of TRP channels	Organismal Systems	Sensory system	12	464	108	7080	0.0494075	0.341828	1.6954	ALOX12;BDKRB1;BDKRB2;F2RL1;HTR2A;IL1RAP;NGF;PLA2G4A;PLCG2;PTGER4;TRPA1;TRPM8	ko04750
ko04810	Regulation of actin cytoskeleton	Cellular Processes	Cell motility	13	464	202	7080	0.569297	0.955161	0.98199	BDKRB1;BDKRB2;CD14;CHRM4;CYFIP2;FGF10;FGFR1;ITGA10;ITGB3;ITGB8;PAK6;VAV3;WASF1	ko04810
ko04910	Insulin signaling pathway	Organismal Systems	Endocrine system	9	464	134	7080	0.519818	0.955161	1.02483	FBP2;HK1;HK2;PPP1R3A;PPP1R3C;SHC4;SOCS2;SOCS3;SORBS1	ko04910
ko04911	Insulin secretion	Organismal Systems	Endocrine system	5	464	85	7080	0.662964	0.971427	0.897566	CACNA1C;CREB3L3;KCNJ11;KCNN4;LOC102186069	ko04911
ko04912	GnRH signaling pathway	Organismal Systems	Endocrine system	4	464	89	7080	0.844132	1	0.685781	CACNA1C;JUN;MAP3K1;PLA2G4A	ko04912
ko04913	Ovarian steroidogenesis	Organismal Systems	Endocrine system	4	464	64	7080	0.61206	0.963766	0.953664	ALOX5;HSD17B7;PLA2G4A;PTGS2	ko04913
ko04914	Progesterone-mediated oocyte maturation	Organismal Systems	Endocrine system	5	464	83	7080	0.642059	0.971427	0.919194	CCNA2;CCNB1;CDK1;CPEB1;LOC102187875	ko04914
ko04915	Estrogen signaling pathway	Organismal Systems	Endocrine system	7	464	100	7080	0.485409	0.955161	1.0681	CREB3L3;ESR1;FOS;HSPA6;JUN;KCNJ5;SHC4	ko04915
ko04916	Melanogenesis	Organismal Systems	Endocrine system	8	464	100	7080	0.332233	0.812539	1.22069	CREB3L3;EDN1;FZD5;FZD8;WNT4;WNT5A;WNT5B;WNT6	ko04916
ko04917	Prolactin signaling pathway	Organismal Systems	Endocrine system	8	464	80	7080	0.151842	0.614897	1.52586	CISH;ESR1;FOS;IRF1;NFKB1;SHC4;SOCS2;SOCS3	ko04917
ko04918	Thyroid hormone synthesis	Organismal Systems	Endocrine system	3	464	72	7080	0.859928	1	0.635776	CREB3L3;LOC102186069;SLC26A4	ko04918
ko04919	Thyroid hormone signaling pathway	Organismal Systems	Endocrine system	7	464	111	7080	0.59795	0.955814	0.962255	ESR1;HIF1A;ITGB3;LOC102186069;MED12L;PLCG2;WNT4	ko04919
ko04920	Adipocytokine signaling pathway	Organismal Systems	Endocrine system	6	464	68	7080	0.285885	0.80891	1.34635	ACSL5;ACSL6;LEPR;NFKB1;NFKBIA;SOCS3	ko04920
ko04921	Oxytocin signaling pathway	Organismal Systems	Endocrine system	13	464	158	7080	0.235454	0.780459	1.25546	CACNA1C;CACNB4;CACNG4;FOS;GUCY1A3;JUN;KCNJ5;NFATC4;NPR1;PLA2G4A;PTGS2;RGS2;TRPM2	ko04921
ko04922	Glucagon signaling pathway	Organismal Systems	Endocrine system	4	464	94	7080	0.872915	1	0.649303	CREB3L3;LDH-A;LOC102189835;SIK1	ko04922
ko04923	Regulation of lipolysis in adipocytes	Organismal Systems	Endocrine system	6	464	61	7080	0.208325	0.767121	1.50085	ADRB1;LOC100861279;LOC102174470;NPR1;PRKG2;PTGS2	ko04923
ko04924	Renin secretion	Organismal Systems	Endocrine system	8	464	68	7080	0.0751329	0.394381	1.79513	ADRB1;AGTR1;CACNA1C;GUCY1A3;LOC102180455;NPR1;PRKG2;PTGER4	ko04924
ko04925	Aldosterone synthesis and secretion	Organismal Systems	Endocrine system	6	464	81	7080	0.440036	0.923087	1.13027	AGTR1;CACNA1C;CACNA1G;CREB3L3;NPR1;NR4A2	ko04925
ko04960	Aldosterone-regulated sodium reabsorption	Organismal Systems	Excretory system	2	464	40	7080	0.747996	1	0.762931	HSD11B2;LOC102186069	ko04960
ko04961	Endocrine and other factor-regulated calcium reabsorption	Organismal Systems	Excretory system	3	464	45	7080	0.573329	0.955161	1.01724	BDKRB2;ESR1;LOC102186069	ko04961
ko04962	Vasopressin-regulated water reabsorption	Organismal Systems	Excretory system	2	464	46	7080	0.813964	1	0.663418	CREB3L3;DYNC1I1	ko04962
ko04964	Proximal tubule bicarbonate reclamation	Organismal Systems	Excretory system	2	464	22	7080	0.427803	0.921086	1.38715	LOC102186069;SLC4A4	ko04964
ko04970	Salivary secretion	Organismal Systems	Digestive system	8	464	92	7080	0.254429	0.787778	1.32684	ADRB1;BST1;GUCY1A3;KCNN4;LOC102186069;MAP28;MAP34-B;PRKG2	ko04970
ko04971	Gastric acid secretion	Organismal Systems	Digestive system	2	464	75	7080	0.961909	1	0.406897	LOC102186069;SLC26A7	ko04971
ko04972	Pancreatic secretion	Organismal Systems	Digestive system	4	464	101	7080	0.905452	1	0.604302	BST1;LOC102186069;RAB27B;SLC4A4	ko04972
ko04973	Carbohydrate digestion and absorption	Organismal Systems	Digestive system	3	464	44	7080	0.557828	0.955161	1.04036	HK1;HK2;LOC102186069	ko04973
ko04974	Protein digestion and absorption	Organismal Systems	Digestive system	16	464	113	7080	0.00268234	0.0514522	2.16051	COL11A1;COL1A1;COL1A2;COL5A1;COL6A3;COL6A5;DPP4;ELN;KCNN4;LOC102169089;LOC102186069;LOC108638213;PAG-2;SLC3A1;SLC7A8;SLC8A1	ko04974
ko04975	Fat digestion and absorption	Organismal Systems	Digestive system	2	464	51	7080	0.856683	1	0.598377	APOA1;PLPP3	ko04975
ko04976	Bile secretion	Organismal Systems	Digestive system	6	464	86	7080	0.498517	0.955161	1.06455	ABCB1;ABCC3;LOC102179751;LOC102186069;SLC4A4;SLC4A5	ko04976
ko04977	Vitamin digestion and absorption	Organismal Systems	Digestive system	2	464	22	7080	0.427803	0.921086	1.38715	APOA1;SLC5A6	ko04977
ko04978	Mineral absorption	Organismal Systems	Digestive system	9	464	41	7080	0.00109515	0.0288847	3.34945	FTH1;HMOX1;LOC102172488;LOC102186069;LOC102188618;SLC26A9;SLC31A1;STEAP1;TRPM6	ko04978

## Sheet: TZ_48h-vs-TZ_24h
id	Term	Classification_level1	Classification_level2	ListHits	ListTotal	PopHits	PopTotal	p-value	q-value	Enrichment_score	Gene	hyperlink_only_excel
ko00010	Glycolysis / Gluconeogenesis	Metabolism	Carbohydrate metabolism	2	166	65	7080	0.453018	0.831778	1.31233	ACSS2;FBP2	ko00010
ko00030	Pentose phosphate pathway	Metabolism	Carbohydrate metabolism	1	166	22	7080	0.407111	0.831778	1.93866	FBP2	ko00030
ko00051	Fructose and mannose metabolism	Metabolism	Carbohydrate metabolism	2	166	32	7080	0.172159	0.753922	2.66566	FBP2;PFKFB3	ko00051
ko00062	Fatty acid elongation	Metabolism	Lipid metabolism	1	166	28	7080	0.486035	0.831778	1.52324	ELOVL3	ko00062
ko00100	Steroid biosynthesis	Metabolism	Lipid metabolism	3	166	18	7080	0.00797191	0.320869	7.10843	DHCR7;SOAT2;TM7SF2	ko00100
ko00140	Steroid hormone biosynthesis	Metabolism	Lipid metabolism	3	166	75	7080	0.257121	0.753922	1.70602	HSD11B2;LOC102169002;LOC102170823	ko00140
ko00230	Purine metabolism	Metabolism	Nucleotide metabolism	1	166	175	7080	0.985071	0.991228	0.243718	RRM2	ko00230
ko00240	Pyrimidine metabolism	Metabolism	Nucleotide metabolism	2	166	97	7080	0.668747	0.852759	0.879394	DCTPP1;RRM2	ko00240
ko00250	Alanine, aspartate and glutamate metabolism	Metabolism	Amino acid metabolism	1	166	39	7080	0.604585	0.831778	1.09361	ABAT	ko00250
ko00260	Glycine, serine and threonine metabolism	Metabolism	Amino acid metabolism	2	166	43	7080	0.267255	0.753922	1.98375	DAO;SHMT1	ko00260
ko00270	Cysteine and methionine metabolism	Metabolism	Amino acid metabolism	1	166	43	7080	0.640584	0.839523	0.991874	MAT1A	ko00270
ko00280	Valine, leucine and isoleucine degradation	Metabolism	Amino acid metabolism	1	166	54	7080	0.723642	0.875988	0.789826	ABAT	ko00280
ko00330	Arginine and proline metabolism	Metabolism	Amino acid metabolism	2	166	46	7080	0.293496	0.753922	1.85437	DAO;SAT2	ko00330
ko00380	Tryptophan metabolism	Metabolism	Amino acid metabolism	1	166	42	7080	0.631902	0.839523	1.01549	LOC102170823	ko00380
ko00410	beta-Alanine metabolism	Metabolism	Metabolism of other amino acids	1	166	36	7080	0.575254	0.831778	1.18474	ABAT	ko00410
ko00460	Cyanoamino acid metabolism	Metabolism	Metabolism of other amino acids	1	166	5	7080	0.111892	0.753922	8.53012	SHMT1	ko00460
ko00480	Glutathione metabolism	Metabolism	Metabolism of other amino acids	3	166	53	7080	0.127209	0.753922	2.41419	LOC102173702;MGST2;RRM2	ko00480
ko00512	Mucin type O-Glycan biosynthesis	Metabolism	Glycan biosynthesis and metabolism	1	166	31	7080	0.521488	0.831778	1.37583	GCNT4	ko00512
ko00520	Amino sugar and nucleotide sugar metabolism	Metabolism	Carbohydrate metabolism	1	166	49	7080	0.688563	0.852759	0.87042	UAP1L1	ko00520
ko00531	Glycosaminoglycan degradation	Metabolism	Glycan biosynthesis and metabolism	1	166	22	7080	0.407111	0.831778	1.93866	HPSE	ko00531
ko00532	Glycosaminoglycan biosynthesis - chondroitin sulfate / dermatan sulfate	Metabolism	Glycan biosynthesis and metabolism	1	166	18	7080	0.347915	0.831778	2.36948	CSGALNACT1	ko00532
ko00534	Glycosaminoglycan biosynthesis - heparan sulfate / heparin	Metabolism	Glycan biosynthesis and metabolism	1	166	23	7080	0.421055	0.831778	1.85437	EXTL1	ko00534
ko00561	Glycerolipid metabolism	Metabolism	Lipid metabolism	2	166	62	7080	0.429028	0.831778	1.37583	LIPG;PNPLA3	ko00561
ko00562	Inositol phosphate metabolism	Metabolism	Carbohydrate metabolism	2	166	66	7080	0.460887	0.831778	1.29244	PIK3CD;PLCG2	ko00562
ko00564	Glycerophospholipid metabolism	Metabolism	Lipid metabolism	3	166	98	7080	0.404805	0.831778	1.30563	ACHE;CHKA;PLA2G15	ko00564
ko00590	Arachidonic acid metabolism	Metabolism	Lipid metabolism	1	166	98	7080	0.903805	0.933703	0.43521	ALOX5	ko00590
ko00620	Pyruvate metabolism	Metabolism	Carbohydrate metabolism	1	166	39	7080	0.604585	0.831778	1.09361	ACSS2	ko00620
ko00630	Glyoxylate and dicarboxylate metabolism	Metabolism	Carbohydrate metabolism	1	166	29	7080	0.498134	0.831778	1.47071	SHMT1	ko00630
ko00640	Propanoate metabolism	Metabolism	Carbohydrate metabolism	2	166	32	7080	0.172159	0.753922	2.66566	ABAT;ACSS2	ko00640
ko00650	Butanoate metabolism	Metabolism	Carbohydrate metabolism	1	166	29	7080	0.498134	0.831778	1.47071	ABAT	ko00650
ko00670	One carbon pool by folate	Metabolism	Metabolism of cofactors and vitamins	1	166	18	7080	0.347915	0.831778	2.36948	SHMT1	ko00670
ko00680	Methane metabolism	Metabolism	Energy metabolism	3	166	25	7080	0.0199383	0.458581	5.11807	ACSS2;FBP2;SHMT1	ko00680
ko00710	Carbon fixation in photosynthetic organisms	Metabolism	Energy metabolism	1	166	22	7080	0.407111	0.831778	1.93866	FBP2	ko00710
ko00720	Carbon fixation pathways in prokaryotes	Metabolism	Energy metabolism	1	166	15	7080	0.299696	0.753922	2.84337	ACSS2	ko00720
ko00830	Retinol metabolism	Metabolism	Metabolism of cofactors and vitamins	1	166	67	7080	0.797529	0.916503	0.636576	LOC102170823	ko00830
ko00860	Porphyrin and chlorophyll metabolism	Metabolism	Metabolism of cofactors and vitamins	1	166	36	7080	0.575254	0.831778	1.18474	HMOX1	ko00860
ko00980	Metabolism of xenobiotics by cytochrome P450	Metabolism	Xenobiotics biodegradation and metabolism	3	166	67	7080	0.207263	0.753922	1.90973	LOC102170823;LOC102173702;MGST2	ko00980
ko00982	Drug metabolism - cytochrome P450	Metabolism	Xenobiotics biodegradation and metabolism	2	166	61	7080	0.42091	0.831778	1.39838	LOC102173702;MGST2	ko00982
ko01200	Carbon metabolism	Metabolism	Global and overview maps	3	166	105	7080	0.448638	0.831778	1.21859	ACSS2;FBP2;SHMT1	ko01200
ko01230	Biosynthesis of amino acids	Metabolism	Global and overview maps	2	166	67	7080	0.468691	0.831778	1.27315	MAT1A;SHMT1	ko01230
ko02010	ABC transporters	Environmental Information Processing	Membrane transport	1	166	62	7080	0.771778	0.90698	0.687913	ABCC9	ko02010
ko03013	RNA transport	Genetic Information Processing	Translation	1	166	152	7080	0.973899	0.986149	0.280596	EEF1A2	ko03013
ko03015	mRNA surveillance pathway	Genetic Information Processing	Translation	1	166	79	7080	0.848148	0.916503	0.539881	PPP2R2B	ko03015
ko03030	DNA replication	Genetic Information Processing	Replication and repair	1	166	33	7080	0.543762	0.831778	1.29244	PCNA	ko03030
ko03050	Proteasome	Genetic Information Processing	Folding, sorting and degradation	1	166	44	7080	0.649062	0.839523	0.969332	PSMB11	ko03050
ko03320	PPAR signaling pathway	Organismal Systems	Endocrine system	3	166	74	7080	0.250787	0.753922	1.72908	LOC100861279;MMP1;PLIN2	ko03320
ko03410	Base excision repair	Genetic Information Processing	Replication and repair	1	166	31	7080	0.521488	0.831778	1.37583	PCNA	ko03410
ko03420	Nucleotide excision repair	Genetic Information Processing	Replication and repair	1	166	42	7080	0.631902	0.839523	1.01549	PCNA	ko03420
ko03430	Mismatch repair	Genetic Information Processing	Replication and repair	2	166	22	7080	0.0929902	0.748571	3.87733	EXO1;PCNA	ko03430
ko03460	Fanconi anemia pathway	Genetic Information Processing	Replication and repair	1	166	51	7080	0.703097	0.857565	0.836286	FANCD2	ko03460
ko04010	MAPK signaling pathway	Environmental Information Processing	Signal transduction	9	166	244	7080	0.119024	0.753922	1.57318	CACNG4;DDIT3;FGF19;FGF23;MAP2K6;MAP3K13;MAP3K8;PTPRR;TGFB2	ko04010
ko04012	ErbB signaling pathway	Environmental Information Processing	Signal transduction	4	166	86	7080	0.142576	0.753922	1.98375	ERBB4;NRG1;PIK3CD;PLCG2	ko04012
ko04013	MAPK signaling pathway - fly	Environmental Information Processing	Signal transduction	1	166	78	7080	0.84446	0.916503	0.546803	DUOX2	ko04013
ko04014	Ras signaling pathway	Environmental Information Processing	Signal transduction	4	166	222	7080	0.77046	0.90698	0.768479	FGF19;FGF23;PIK3CD;PLCG2	ko04014
ko04015	Rap1 signaling pathway	Environmental Information Processing	Signal transduction	6	166	207	7080	0.357555	0.831778	1.23625	FGF19;FGF23;ID1;MAGI2;MAP2K6;PIK3CD	ko04015
ko04020	Calcium signaling pathway	Environmental Information Processing	Signal transduction	4	166	177	7080	0.600549	0.831778	0.963855	ERBB4;HTR2A;MYLK;PLCG2	ko04020
ko04022	cGMP-PKG signaling pathway	Environmental Information Processing	Signal transduction	4	166	164	7080	0.539727	0.831778	1.04026	CREB5;LOC102186069;MYLK;PIK3CD	ko04022
ko04024	cAMP signaling pathway	Environmental Information Processing	Signal transduction	4	166	210	7080	0.731571	0.878977	0.812392	CREB5;LOC102186069;PIK3CD;PPP1R1B	ko04024
ko04060	Cytokine-cytokine receptor interaction	Environmental Information Processing	Signaling molecules and interaction	11	166	267	7080	0.0487539	0.71358	1.75714	CCL20;CCL5;CD40;CSF3;CX3CL1;CXCL14;IL11;INHBE;MPL;TGFB2;TNFSF15	ko04060
ko04062	Chemokine signaling pathway	Organismal Systems	Immune system	6	166	174	7080	0.223781	0.753922	1.47071	CCL20;CCL5;CX3CL1;CXCL14;FGR;PIK3CD	ko04062
ko04064	NF-kappa B signaling pathway	Environmental Information Processing	Signal transduction	3	166	81	7080	0.295514	0.753922	1.57965	CD40;LOC102174895;PLCG2	ko04064
ko04066	HIF-1 signaling pathway	Environmental Information Processing	Signal transduction	4	166	100	7080	0.207157	0.753922	1.70602	EGLN3;PFKFB3;PIK3CD;PLCG2	ko04066
ko04068	FoxO signaling pathway	Environmental Information Processing	Signal transduction	5	166	129	7080	0.18533	0.753922	1.65312	BNIP3;CCNB1;PIK3CD;S1PR1;TGFB2	ko04068
ko04070	Phosphatidylinositol signaling system	Environmental Information Processing	Signal transduction	2	166	94	7080	0.651804	0.839523	0.90746	PIK3CD;PLCG2	ko04070
ko04071	Sphingolipid signaling pathway	Environmental Information Processing	Signal transduction	3	166	120	7080	0.537689	0.831778	1.06627	PIK3CD;PPP2R2B;S1PR1	ko04071
ko04072	Phospholipase D signaling pathway	Environmental Information Processing	Signal transduction	2	166	141	7080	0.848193	0.916503	0.604973	PIK3CD;PLCG2	ko04072
ko04080	Neuroactive ligand-receptor interaction	Environmental Information Processing	Signaling molecules and interaction	7	166	301	7080	0.564022	0.831778	0.991874	CHRNB2;GLRA3;GPR35;GZMA;HTR2A;LTB4R;S1PR1	ko04080
ko04110	Cell cycle	Cellular Processes	Cell growth and death	10	166	120	7080	0.000482603	0.0388495	3.55422	BUB1B;CCNA2;CCNB1;CDC20;CDC6;CDK1;PCNA;PTTG1;TGFB2;TTK	ko04110
ko04111	Cell cycle - yeast	Cellular Processes	Cell growth and death	4	166	67	7080	0.0716507	0.748571	2.5463	CDC20;CDC6;PPP2R2B;TTK	ko04111
ko04113	Meiosis - yeast	Cellular Processes	Cell growth and death	2	166	52	7080	0.345495	0.831778	1.64041	CDC20;CDC6	ko04113
ko04114	Oocyte meiosis	Cellular Processes	Cell growth and death	5	166	105	7080	0.0998746	0.753922	2.03098	CDC20;CDK1;CPEB1;FBXO5;PTTG1	ko04114
ko04115	p53 signaling pathway	Cellular Processes	Cell growth and death	4	166	71	7080	0.0846715	0.748571	2.40285	CCNB1;CDK1;IGFBP3;RRM2	ko04115
ko04120	Ubiquitin mediated proteolysis	Genetic Information Processing	Folding, sorting and degradation	3	166	126	7080	0.57098	0.831778	1.01549	CDC20;SOCS3;UBE2C	ko04120
ko04130	SNARE interactions in vesicular transport	Genetic Information Processing	Folding, sorting and degradation	1	166	32	7080	0.532757	0.831778	1.33283	STX11	ko04130
ko04141	Protein processing in endoplasmic reticulum	Genetic Information Processing	Folding, sorting and degradation	4	166	163	7080	0.53486	0.831778	1.04664	DDIT3;ERO1A;HSPA4L;PPP1R15A	ko04141
ko04142	Lysosome	Cellular Processes	Transport and catabolism	5	166	120	7080	0.150588	0.753922	1.77711	CLTB;CTNS;CTSC;PLA2G15;SORT1	ko04142
ko04144	Endocytosis	Cellular Processes	Transport and catabolism	4	166	262	7080	0.869016	0.926567	0.651154	AMPH;CLTB;ERBB4;TGFB2	ko04144
ko04145	Phagosome	Cellular Processes	Transport and catabolism	7	166	159	7080	0.0795642	0.748571	1.8777	DYNC1I1;LOC102187998;LOC102188569;NCF2;TLR2;TUBA1C;TUBAL3	ko04145
ko04146	Peroxisome	Cellular Processes	Transport and catabolism	2	166	80	7080	0.563704	0.831778	1.06627	DAO;MPV17L	ko04146
ko04150	mTOR signaling pathway	Environmental Information Processing	Signal transduction	3	166	152	7080	0.697169	0.856826	0.841788	PIK3CD;RRAGD;WNT6	ko04150
ko04151	PI3K-Akt signaling pathway	Environmental Information Processing	Signal transduction	10	166	336	7080	0.263224	0.753922	1.26936	CREB5;CSF3;FGF19;FGF23;MYB;PIK3AP1;PIK3CD;PPP2R2B;TLR2;TNC	ko04151
ko04152	AMPK signaling pathway	Environmental Information Processing	Signal transduction	6	166	122	7080	0.0664972	0.748571	2.09757	CCNA2;CREB5;FBP2;PFKFB3;PIK3CD;PPP2R2B	ko04152
ko04210	Apoptosis	Cellular Processes	Cell growth and death	6	166	142	7080	0.116156	0.753922	1.80214	BIRC5;CTSC;DDIT3;PIK3CD;TUBA1C;TUBAL3	ko04210
ko04211	Longevity regulating pathway	Organismal Systems	Aging	2	166	94	7080	0.651804	0.839523	0.90746	CREB5;PIK3CD	ko04211
ko04212	Longevity regulating pathway - worm	Organismal Systems	Aging	2	166	73	7080	0.514069	0.831778	1.16851	MAP2K6;PIK3CD	ko04212
ko04213	Longevity regulating pathway - multiple species	Organismal Systems	Aging	1	166	64	7080	0.782447	0.912855	0.666416	PIK3CD	ko04213
ko04215	Apoptosis - multiple species	Cellular Processes	Cell growth and death	1	166	34	7080	0.554509	0.831778	1.25443	BIRC5	ko04215
ko04260	Cardiac muscle contraction	Organismal Systems	Circulatory system	2	166	68	7080	0.476428	0.831778	1.25443	CACNG4;LOC102186069	ko04260
ko04261	Adrenergic signaling in cardiomyocytes	Organismal Systems	Circulatory system	5	166	147	7080	0.262111	0.753922	1.4507	CACNG4;CREB5;LOC102186069;PIK3CD;PPP2R2B	ko04261
ko04270	Vascular smooth muscle contraction	Organismal Systems	Circulatory system	1	166	132	7080	0.957636	0.975819	0.323111	MYLK	ko04270
ko04310	Wnt signaling pathway	Environmental Information Processing	Signal transduction	2	166	134	7080	0.827231	0.916503	0.636576	BAMBI;WNT6	ko04310
ko04320	Dorso-ventral axis formation	Organismal Systems	Development and regeneration	1	166	26	7080	0.460962	0.831778	1.64041	CPEB1	ko04320
ko04350	TGF-beta signaling pathway	Environmental Information Processing	Signal transduction	4	166	85	7080	0.138312	0.753922	2.00709	BAMBI;ID1;INHBE;TGFB2	ko04350
ko04360	Axon guidance	Organismal Systems	Development and regeneration	6	166	175	7080	0.227587	0.753922	1.46231	EPHA6;LOC108637380;PIK3CD;PLCG2;SEMA3E;SRGAP3	ko04360
ko04370	VEGF signaling pathway	Environmental Information Processing	Signal transduction	2	166	59	7080	0.404502	0.831778	1.44578	PIK3CD;PLCG2	ko04370
ko04380	Osteoclast differentiation	Organismal Systems	Development and regeneration	7	166	127	7080	0.029343	0.590528	2.35082	MAP2K6;NCF2;OSCAR;PIK3CD;PLCG2;SOCS3;TGFB2	ko04380
ko04390	Hippo signaling pathway	Environmental Information Processing	Signal transduction	7	166	147	7080	0.057045	0.748571	2.03098	BIRC5;CRB1;DLG2;ID1;PPP2R2B;TGFB2;WNT6	ko04390
ko04391	Hippo signaling pathway - fly	Environmental Information Processing	Signal transduction	3	166	66	7080	0.20119	0.753922	1.93866	CRB1;PPP2R2B;ZDHHC14	ko04391
ko04510	Focal adhesion	Cellular Processes	Cellular community - eukaryotes	3	166	197	7080	0.846452	0.916503	0.649502	MYLK;PIK3CD;TNC	ko04510
ko04512	ECM-receptor interaction	Environmental Information Processing	Signaling molecules and interaction	2	166	84	7080	0.590404	0.831778	1.01549	HMMR;TNC	ko04512
ko04514	Cell adhesion molecules (CAMs)	Environmental Information Processing	Signaling molecules and interaction	9	166	146	7080	0.00717455	0.320869	2.62915	CD40;CNTN1;ICOSLG;LOC102174895;LOC102178567;LOC102187998;PDCD1LG2;SELE;SELP	ko04514
ko04520	Adherens junction	Cellular Processes	Cellular community - eukaryotes	1	166	69	7080	0.807001	0.916503	0.618125	WASF1	ko04520
ko04530	Tight junction	Cellular Processes	Cellular community - eukaryotes	3	166	130	7080	0.592343	0.831778	0.984245	MAGI2;MYH15;PPP2R2B	ko04530
ko04540	Gap junction	Cellular Processes	Cellular community - eukaryotes	4	166	87	7080	0.146893	0.753922	1.96095	CDK1;HTR2A;TUBA1C;TUBAL3	ko04540
ko04550	Signaling pathways regulating pluripotency of stem cells	Cellular Processes	Cellular community - eukaryotes	5	166	135	7080	0.20998	0.753922	1.57965	ID1;INHBE;PCGF5;PIK3CD;WNT6	ko04550
ko04610	Complement and coagulation cascades	Organismal Systems	Immune system	3	166	81	7080	0.295514	0.753922	1.57965	KNG1;LOC102170373;LOC102188569	ko04610
ko04611	Platelet activation	Organismal Systems	Immune system	3	166	121	7080	0.543339	0.831778	1.05745	MYLK;PIK3CD;PLCG2	ko04611
ko04612	Antigen processing and presentation	Organismal Systems	Immune system	1	166	78	7080	0.84446	0.916503	0.546803	LOC102187998	ko04612
ko04620	Toll-like receptor signaling pathway	Organismal Systems	Immune system	6	166	103	7080	0.0335902	0.600892	2.4845	CCL5;CD40;MAP2K6;MAP3K8;PIK3CD;TLR2	ko04620
ko04621	NOD-like receptor signaling pathway	Organismal Systems	Immune system	1	166	48	7080	0.681034	0.852759	0.888554	CCL5	ko04621
ko04622	RIG-I-like receptor signaling pathway	Organismal Systems	Immune system	1	166	79	7080	0.848148	0.916503	0.539881	ISG15	ko04622
ko04623	Cytosolic DNA-sensing pathway	Organismal Systems	Immune system	1	166	60	7080	0.760588	0.90698	0.710843	CCL5	ko04623
ko04630	Jak-STAT signaling pathway	Environmental Information Processing	Signal transduction	6	166	170	7080	0.20878	0.753922	1.50532	CISH;CSF3;IL11;MPL;PIK3CD;SOCS3	ko04630
ko04640	Hematopoietic cell lineage	Organismal Systems	Immune system	2	166	87	7080	0.609626	0.831778	0.980474	CSF3;IL11	ko04640
ko04650	Natural killer cell mediated cytotoxicity	Organismal Systems	Immune system	5	166	153	7080	0.28925	0.753922	1.39381	CD48;LOC102178567;LOC102185264;PIK3CD;PLCG2	ko04650
ko04660	T cell receptor signaling pathway	Organismal Systems	Immune system	2	166	98	7080	0.674246	0.852759	0.87042	MAP3K8;PIK3CD	ko04660
ko04662	B cell receptor signaling pathway	Organismal Systems	Immune system	3	166	68	7080	0.213376	0.753922	1.88164	PIK3AP1;PIK3CD;PLCG2	ko04662
ko04664	Fc epsilon RI signaling pathway	Organismal Systems	Immune system	3	166	65	7080	0.195162	0.753922	1.96849	MAP2K6;PIK3CD;PLCG2	ko04664
ko04666	Fc gamma R-mediated phagocytosis	Organismal Systems	Immune system	4	166	87	7080	0.146893	0.753922	1.96095	AMPH;PIK3CD;PLCG2;WASF1	ko04666
ko04668	TNF signaling pathway	Environmental Information Processing	Signal transduction	11	166	107	7080	3.74074e-05	0.00602259	4.38464	CCL20;CCL5;CREB5;CX3CL1;LOC102174895;MAP2K6;MAP3K8;MMP3;PIK3CD;SELE;SOCS3	ko04668
ko04670	Leukocyte transendothelial migration	Organismal Systems	Immune system	4	166	113	7080	0.273191	0.753922	1.50976	LOC102174895;NCF2;PIK3CD;PLCG2	ko04670
ko04672	Intestinal immune network for IgA production	Organismal Systems	Immune system	3	166	44	7080	0.0834293	0.748571	2.908	CD40;ICOSLG;LOC102187998	ko04672
ko04710	Circadian rhythm	Organismal Systems	Environmental adaptation	2	166	32	7080	0.172159	0.753922	2.66566	BHLHE41;RORA	ko04710
ko04713	Circadian entrainment	Organismal Systems	Environmental adaptation	1	166	96	7080	0.899063	0.933703	0.444277	C3H1orf226	ko04713
ko04721	Synaptic vesicle cycle	Organismal Systems	Nervous system	2	166	62	7080	0.429028	0.831778	1.37583	CLTB;UNC13B	ko04721
ko04722	Neurotrophin signaling pathway	Organismal Systems	Nervous system	3	166	116	7080	0.514708	0.831778	1.10303	PIK3CD;PLCG2;SORT1	ko04722
ko04725	Cholinergic synapse	Organismal Systems	Nervous system	4	166	108	7080	0.24729	0.753922	1.57965	ACHE;CHRNB2;CREB5;PIK3CD	ko04725
ko04726	Serotonergic synapse	Organismal Systems	Nervous system	3	166	112	7080	0.491142	0.831778	1.14243	ALOX5;HTR2A;LOC102169002	ko04726
ko04727	GABAergic synapse	Organismal Systems	Nervous system	1	166	79	7080	0.848148	0.916503	0.539881	ABAT	ko04727
ko04728	Dopaminergic synapse	Organismal Systems	Nervous system	3	166	123	7080	0.554517	0.831778	1.04026	CREB5;PPP1R1B;PPP2R2B	ko04728
ko04740	Olfactory transduction	Organismal Systems	Sensory system	2	166	1036	7080	1	1	0.0823371	LOC102180040;LOC102183889	ko04740
ko04742	Taste transduction	Organismal Systems	Sensory system	2	166	78	7080	0.549897	0.831778	1.09361	SCN2A;TAS2R60	ko04742
ko04750	Inflammatory mediator regulation of TRP channels	Organismal Systems	Sensory system	5	166	108	7080	0.109222	0.753922	1.97456	HTR2A;MAP2K6;PIK3CD;PLCG2;TRPM8	ko04750
ko04810	Regulation of actin cytoskeleton	Cellular Processes	Cell motility	5	166	202	7080	0.515588	0.831778	1.05571	FGF19;FGF23;MYLK;PIK3CD;WASF1	ko04810
ko04910	Insulin signaling pathway	Organismal Systems	Endocrine system	5	166	134	7080	0.205798	0.753922	1.59144	FBP2;PIK3CD;PPP1R3A;PPP1R3C;SOCS3	ko04910
ko04911	Insulin secretion	Organismal Systems	Endocrine system	2	166	85	7080	0.596888	0.831778	1.00354	CREB5;LOC102186069	ko04911
ko04912	GnRH signaling pathway	Organismal Systems	Endocrine system	1	166	89	7080	0.880563	0.932702	0.47922	MAP2K6	ko04912
ko04913	Ovarian steroidogenesis	Organismal Systems	Endocrine system	2	166	64	7080	0.445084	0.831778	1.33283	ALOX5;LOC102170823	ko04913
ko04914	Progesterone-mediated oocyte maturation	Organismal Systems	Endocrine system	5	166	83	7080	0.0448223	0.71358	2.56931	CCNA2;CCNB1;CDK1;CPEB1;PIK3CD	ko04914
ko04915	Estrogen signaling pathway	Organismal Systems	Endocrine system	2	166	100	7080	0.685022	0.852759	0.853012	CREB5;PIK3CD	ko04915
ko04916	Melanogenesis	Organismal Systems	Endocrine system	1	166	100	7080	0.908325	0.933703	0.426506	WNT6	ko04916
ko04917	Prolactin signaling pathway	Organismal Systems	Endocrine system	3	166	80	7080	0.28908	0.753922	1.5994	CISH;PIK3CD;SOCS3	ko04917
ko04918	Thyroid hormone synthesis	Organismal Systems	Endocrine system	3	166	72	7080	0.238194	0.753922	1.77711	CREB5;LOC102186069;SLC26A4	ko04918
ko04919	Thyroid hormone signaling pathway	Organismal Systems	Endocrine system	4	166	111	7080	0.262769	0.753922	1.53696	DIO2;LOC102186069;PIK3CD;PLCG2	ko04919
ko04920	Adipocytokine signaling pathway	Organismal Systems	Endocrine system	1	166	68	7080	0.802322	0.916503	0.627215	SOCS3	ko04920
ko04921	Oxytocin signaling pathway	Organismal Systems	Endocrine system	4	166	158	7080	0.510156	0.831778	1.07976	CACNG4;MYLK;PIK3CD;TRPM2	ko04921
ko04922	Glucagon signaling pathway	Organismal Systems	Endocrine system	1	166	94	7080	0.894089	0.933703	0.45373	CREB5	ko04922
ko04923	Regulation of lipolysis in adipocytes	Organismal Systems	Endocrine system	2	166	61	7080	0.42091	0.831778	1.39838	LOC100861279;PIK3CD	ko04923
ko04925	Aldosterone synthesis and secretion	Organismal Systems	Endocrine system	1	166	81	7080	0.855264	0.917983	0.526551	CREB5	ko04925
ko04960	Aldosterone-regulated sodium reabsorption	Organismal Systems	Excretory system	3	166	40	7080	0.0665223	0.748571	3.1988	HSD11B2;LOC102186069;PIK3CD	ko04960
ko04961	Endocrine and other factor-regulated calcium reabsorption	Organismal Systems	Excretory system	2	166	45	7080	0.284757	0.753922	1.89558	CLTB;LOC102186069	ko04961
ko04962	Vasopressin-regulated water reabsorption	Organismal Systems	Excretory system	2	166	46	7080	0.293496	0.753922	1.85437	CREB5;DYNC1I1	ko04962
ko04964	Proximal tubule bicarbonate reclamation	Organismal Systems	Excretory system	2	166	22	7080	0.0929902	0.748571	3.87733	LOC102186069;SLC9A3	ko04964
ko04970	Salivary secretion	Organismal Systems	Digestive system	2	166	92	7080	0.640133	0.839523	0.927187	LOC102186069;MAP28	ko04970
ko04971	Gastric acid secretion	Organismal Systems	Digestive system	3	166	75	7080	0.257121	0.753922	1.70602	LOC102186069;MYLK;SLC26A7	ko04971
ko04972	Pancreatic secretion	Organismal Systems	Digestive system	1	166	101	7080	0.910505	0.933703	0.422283	LOC102186069	ko04972
ko04973	Carbohydrate digestion and absorption	Organismal Systems	Digestive system	2	166	44	7080	0.276009	0.753922	1.93866	LOC102186069;PIK3CD	ko04973
ko04974	Protein digestion and absorption	Organismal Systems	Digestive system	3	166	113	7080	0.497086	0.831778	1.13232	LOC102186069;SLC3A1;SLC9A3	ko04974
ko04976	Bile secretion	Organismal Systems	Digestive system	2	166	86	7080	0.603295	0.831778	0.991874	LOC102186069;SLC9A3	ko04976
ko04977	Vitamin digestion and absorption	Organismal Systems	Digestive system	3	166	22	7080	0.01405	0.403428	5.81599	SLC19A2;SLC52A3;SLC5A6	ko04977
ko04978	Mineral absorption	Organismal Systems	Digestive system	4	166	41	7080	0.0150346	0.403428	4.16103	HMOX1;LOC102186069;SLC9A3;TRPM6	ko04978
