# Supplementary material for: RNA sequencing reveals dynamic expression of lncRNAs and mRNAs in caprine endometrial epithelial cells induced by Neospora caninum infection
Source: Parasit Vectors. 2022 Aug 24;15:297. doi: 10.1186/s13071-022-05405-5 (PMC9398501; doi:10.1186/s13071-022-05405-5)
Supplement: Supplementary file 8 — Additional file 8: Data S8. The gene co-expression analysis of differentially expressed (DE) lncRNAs and DEmRNAs. [file 13071_2022_5405_MOESM8_ESM.xlsx]

## Sheet: TZ_24h-vs-C_24h
Num	lncRNA	mRNA	CorrelationCoefficient	p-value
1	TCONS_00002122	KLF15	0.9998	5.909e-08
2	TCONS_00002122	APBB3	0.9997	1.346e-07
3	TCONS_00002122	ICAM1	0.9996	2.03e-07
4	TCONS_00002122	SLC44A5	0.9996	2.299e-07
5	TCONS_00021388	PDE7B	0.9996	2.523e-07
6	XR_001296937.2	ASAP3	0.9995	3.263e-07
7	XR_001296937.2	ADAMTS7	0.9995	3.308e-07
8	TCONS_00024187	OMD	-0.9995	3.56e-07
9	ENSCHIT00000011444	HAPLN1	-0.9995	3.789e-07
10	TCONS_00024187	KIAA1671	0.9995	3.959e-07
11	TCONS_00002122	ENOX1	0.9995	4.068e-07
12	TCONS_00002122	IL1RAP	0.9995	4.176e-07
13	TCONS_00002122	HTR4	0.9995	4.336e-07
14	TCONS_00002122	CSF3	0.9995	4.37e-07
15	XR_001918329.1	FNDC4	-0.9994	4.616e-07
16	TCONS_00024187	CACNA1A	0.9994	4.626e-07
17	TCONS_00002122	PDXK	0.9994	5.077e-07
18	TCONS_00002122	RHOH	0.9994	5.523e-07
19	XR_001296937.2	RHOH	0.9994	5.607e-07
20	TCONS_00024187	SIRPA	0.9994	5.764e-07
21	TCONS_00002122	ZNRF2	0.9993	6.405e-07
22	TCONS_00024187	CSRP2	0.9993	7.348e-07
23	ENSCHIT00000011444	RSPO1	0.9992	8.489e-07
24	TCONS_00024187	UHRF2	-0.9992	8.872e-07
25	TCONS_00024187	FZD5	-0.9992	8.909e-07
26	TCONS_00024187	TYK2	0.9992	9.218e-07
27	XR_001296937.2	APBB3	0.9992	1.022e-06
28	ENSCHIT00000002353	GPD1L	0.9992	1.025e-06
29	TCONS_00002122	DPY19L1	0.9992	1.035e-06
30	TCONS_00015017	GRID2	-0.9991	1.085e-06
31	TCONS_00024187	CD274	0.9991	1.187e-06
32	ENSCHIT00000011444	SYNC	-0.9991	1.229e-06
33	TCONS_00002122	STEAP2	0.9991	1.246e-06
34	XR_001296937.2	ENOX1	0.9991	1.252e-06
35	TCONS_00025656	EIF4EBP3	-0.9991	1.29e-06
36	TCONS_00002122	ALDH1A1	0.9991	1.298e-06
37	ENSCHIT00000005031	LBH	0.9991	1.323e-06
38	TCONS_00024187	NINJ1	0.999	1.395e-06
39	TCONS_00002122	OCLN	0.999	1.408e-06
40	TCONS_00002122	PTGES	0.999	1.442e-06
41	TCONS_00004283	SYT1	0.999	1.454e-06
42	TCONS_00002122	RNF144A	0.999	1.466e-06
43	TCONS_00002122	ADAMTS5	0.999	1.48e-06
44	TCONS_00024187	FYN	0.999	1.483e-06
45	TCONS_00002122	OCIAD2	0.999	1.487e-06
46	XR_311042.3	LOC102175889	0.999	1.531e-06
47	TCONS_00024187	ERAP1	0.999	1.537e-06
48	XR_001918329.1	TLR2	0.999	1.599e-06
49	TCONS_00020962	CDC20B	0.9989	1.667e-06
50	TCONS_00002122	IGSF3	0.9989	1.674e-06
51	TCONS_00002122	NCALD	0.9989	1.679e-06
52	TCONS_00002122	FAM49A	0.9989	1.701e-06
53	TCONS_00021388	PGLYRP2	0.9989	1.707e-06
54	TCONS_00002122	ENTPD2	0.9989	1.848e-06
55	ENSCHIT00000011444	DGKB	-0.9989	1.878e-06
56	XR_001296937.2	PCSK5	0.9989	1.883e-06
57	TCONS_00025656	PTPN1	-0.9989	1.886e-06
58	TCONS_00002122	ALAS1	0.9989	1.967e-06
59	TCONS_00024187	FGF10	0.9989	1.972e-06
60	TCONS_00014684	CACNB4	0.9989	1.973e-06
61	ENSCHIT00000011444	NR4A3	-0.9989	1.975e-06
62	ENSCHIT00000011444	TRPM2	-0.9988	2.013e-06
63	TCONS_00024187	C1R	0.9988	2.087e-06
64	TCONS_00002122	ASAP3	0.9988	2.117e-06
65	TCONS_00002122	RNF125	0.9988	2.199e-06
66	TCONS_00024187	LOC102170232	0.9988	2.215e-06
67	ENSCHIT00000005081	LOC102174071	-0.9988	2.258e-06
68	TCONS_00002122	LOC102186299	0.9988	2.29e-06
69	TCONS_00024187	AADAT	0.9988	2.292e-06
70	TCONS_00024187	CBFA2T3	-0.9987	2.352e-06
71	XR_001296937.2	CSF3	0.9987	2.406e-06
72	TCONS_00002122	CADPS2	0.9987	2.434e-06
73	TCONS_00024240	LOC102170373	0.9987	2.457e-06
74	TCONS_00002122	PFKFB3	0.9987	2.494e-06
75	TCONS_00024187	TBC1D9	0.9987	2.499e-06
76	XR_001296937.2	RNF144A	0.9987	2.528e-06
77	TCONS_00024187	IRS2	0.9987	2.563e-06
78	ENSCHIT00000011444	RELB	0.9987	2.596e-06
79	TCONS_00024187	ITGB8	0.9987	2.628e-06
80	TCONS_00024187	IKBKE	0.9987	2.645e-06
81	TCONS_00027182	C19H17orf67	0.9987	2.656e-06
82	TCONS_00024187	HEY1	0.9987	2.672e-06
83	ENSCHIT00000002353	RNASEL	-0.9987	2.681e-06
84	TCONS_00020962	LRRTM3	0.9986	2.75e-06
85	TCONS_00002122	TSFM	0.9986	2.754e-06
86	TCONS_00024187	ARHGAP42	0.9986	2.768e-06
87	XR_001296937.2	AK4	0.9986	2.771e-06
88	XR_001296937.2	TNFSF15	0.9986	2.775e-06
89	TCONS_00024240	CXCL16	0.9986	2.777e-06
90	TCONS_00002122	LOC102181582	0.9986	2.811e-06
91	ENSCHIT00000011444	TECPR1	0.9986	2.819e-06
92	TCONS_00002122	ATP13A3	0.9986	2.853e-06
93	TCONS_00002122	TRPA1	0.9986	2.877e-06
94	XR_001918330.1	TPMT	0.9986	2.926e-06
95	XR_001296937.2	CADPS2	0.9986	2.96e-06
96	TCONS_00002122	AK4	0.9986	2.977e-06
97	ENSCHIT00000011444	ASAP3	0.9986	2.981e-06
98	TCONS_00002122	ADAMTS7	0.9986	3.023e-06
99	TCONS_00002122	NFIB	0.9986	3.068e-06
100	ENSCHIT00000002353	ADAMTS14	0.9986	3.077e-06
101	TCONS_00024240	TMEM154	0.9986	3.112e-06
102	XR_001296937.2	TRPM2	-0.9986	3.149e-06
103	XR_001918329.1	FAM78B	0.9985	3.161e-06
104	ENSCHIT00000011444	TNFSF15	0.9985	3.197e-06
105	ENSCHIT00000002353	WDR17	-0.9985	3.215e-06
106	TCONS_00021999	SLC37A2	0.9985	3.287e-06
107	XR_001296937.2	KLF15	0.9985	3.307e-06
108	XR_001296937.2	BACE2	0.9985	3.379e-06
109	TCONS_00024187	RASSF4	0.9985	3.413e-06
110	TCONS_00002122	CD47	0.9985	3.432e-06
111	TCONS_00021999	SLCO2A1	-0.9985	3.46e-06
112	TCONS_00024187	MAT2B	0.9985	3.495e-06
113	TCONS_00021982	FAM78B	0.9985	3.497e-06
114	TCONS_00024187	CCL5	0.9985	3.5e-06
115	TCONS_00024187	SRA1	0.9985	3.502e-06
116	XR_001296952.2	CRACR2B	-0.9985	3.557e-06
117	TCONS_00002122	DRAM1	0.9985	3.558e-06
118	XR_001296495.2	DNASE1L3	0.9985	3.587e-06
119	XR_001296937.2	TSFM	0.9984	3.627e-06
120	TCONS_00024187	LHFPL2	0.9984	3.646e-06
121	XR_001296937.2	RSPO1	0.9984	3.675e-06
122	XR_001296937.2	PDXK	0.9984	3.713e-06
123	TCONS_00024187	PLCL1	0.9984	3.771e-06
124	ENSCHIT00000009973	CPNE4	0.9984	3.781e-06
125	ENSCHIT00000011444	AK4	0.9984	3.793e-06
126	TCONS_00002122	CRISPLD2	-0.9984	3.822e-06
127	XR_001296937.2	IL1RAP	0.9984	3.838e-06
128	ENSCHIT00000002353	RTP4	-0.9984	3.894e-06
129	XR_001296937.2	IGSF3	0.9984	3.922e-06
130	TCONS_00021999	STEAP2	0.9984	3.999e-06
131	XR_001296937.2	TECPR1	0.9984	4.012e-06
132	TCONS_00022625	GUCY1B3	0.9984	4.024e-06
133	XR_001918329.1	PCDH7	-0.9983	4.085e-06
134	TCONS_00024187	LOC102182460	0.9983	4.108e-06
135	ENSCHIT00000002353	ADGRB2	0.9983	4.146e-06
136	ENSCHIT00000002353	HERC6	-0.9983	4.164e-06
137	TCONS_00024187	LOC102182115	0.9983	4.165e-06
138	TCONS_00002122	GPR84	0.9983	4.288e-06
139	TCONS_00002122	CD9	0.9983	4.315e-06
140	TCONS_00022625	LOC102170373	0.9983	4.411e-06
141	TCONS_00002122	APH1B	0.9983	4.45e-06
142	TCONS_00024187	TNFRSF21	0.9983	4.516e-06
143	TCONS_00024187	NFKBIA	0.9983	4.532e-06
144	XR_001919136.1	DDAH2	0.9983	4.545e-06
145	TCONS_00002122	CXCL8	0.9983	4.546e-06
146	XR_001296937.2	ZNRF2	0.9983	4.591e-06
147	TCONS_00024187	AXL	-0.9982	4.597e-06
148	ENSCHIT00000011444	ENOX1	0.9982	4.603e-06
149	TCONS_00024187	LOC102183480	0.9982	4.659e-06
150	TCONS_00021999	FAM49A	0.9982	4.687e-06
151	TCONS_00024187	HMCN1	-0.9982	4.727e-06
152	TCONS_00027182	SCUBE2	0.9982	4.738e-06
153	TCONS_00024187	TBX2	0.9982	4.77e-06
154	TCONS_00002122	SPR	0.9982	4.797e-06
155	TCONS_00021999	PTGES	0.9982	4.812e-06
156	TCONS_00024187	IL11RA	-0.9982	4.817e-06
157	TCONS_00002122	SH3BP4	-0.9982	4.863e-06
158	TCONS_00024187	SLC16A6	0.9982	4.89e-06
159	XR_001918151.1	SLC28A1	0.9982	4.902e-06
160	XR_001296937.2	ALAS1	0.9982	4.909e-06
161	TCONS_00024187	SLITRK5	0.9982	4.914e-06
162	TCONS_00002122	RFTN1	0.9982	4.999e-06
163	TCONS_00002122	NKAIN2	0.9982	5.026e-06
164	ENSCHIT00000011444	ALAS1	0.9982	5.088e-06
165	XR_001296937.2	ADAMTS5	0.9982	5.089e-06
166	TCONS_00027182	IGFBP3	0.9981	5.136e-06
167	TCONS_00024187	ADAMTS9	0.9981	5.148e-06
168	ENSCHIT00000011444	ITGA6	-0.9981	5.169e-06
169	ENSCHIT00000011444	DPP4	-0.9981	5.172e-06
170	TCONS_00024187	MTSS1	0.9981	5.226e-06
171	TCONS_00002122	GSAP	0.9981	5.278e-06
172	XR_001296937.2	LAD1	0.9981	5.352e-06
173	TCONS_00002122	BACE2	0.9981	5.353e-06
174	TCONS_00024187	CDC5L	0.9981	5.379e-06
175	TCONS_00025656	MTSS1	-0.9981	5.405e-06
176	TCONS_00024187	LOC102182683	0.9981	5.409e-06
177	TCONS_00021999	DPY19L1	0.9981	5.478e-06
178	TCONS_00002122	PCSK5	0.9981	5.492e-06
179	ENSCHIT00000011444	PPP1R3C	0.9981	5.513e-06
180	TCONS_00002122	RGS16	0.9981	5.522e-06
181	TCONS_00002122	LOC106503512	0.9981	5.555e-06
182	XR_001296937.2	FAM49A	0.9981	5.604e-06
183	TCONS_00024187	TRIM16	-0.9981	5.634e-06
184	TCONS_00021982	LOC106501899	0.9981	5.636e-06
185	TCONS_00014684	PM20D1	0.9981	5.638e-06
186	TCONS_00024187	C3	0.9981	5.668e-06
187	XR_001296937.2	ID3	0.998	5.742e-06
188	TCONS_00021388	LOC108635666	0.998	5.777e-06
189	TCONS_00002122	LOC102181965	0.998	5.778e-06
190	XR_001296937.2	SOX4	0.998	5.818e-06
191	XR_001296937.2	LOC102186299	0.998	5.827e-06
192	ENSCHIT00000011444	INPP1	0.998	5.93e-06
193	ENSCHIT00000011444	LOC102186299	0.998	5.936e-06
194	ENSCHIT00000002353	NIPAL4	0.998	5.94e-06
195	TCONS_00024187	LOC102170144	0.998	6.082e-06
196	ENSCHIT00000011444	ENPP1	-0.998	6.197e-06
197	TCONS_00002122	RAB8B	0.998	6.221e-06
198	ENSCHIT00000009973	MMP1	0.998	6.299e-06
199	ENSCHIT00000006571	LOC102169118	0.9979	6.306e-06
200	XR_001296937.2	HTR4	0.9979	6.518e-06
201	TCONS_00021999	CADPS2	0.9979	6.53e-06
202	ENSCHIT00000002353	PLAU	-0.9979	6.629e-06
203	TCONS_00002122	ERG	-0.9979	6.633e-06
204	TCONS_00002122	TNFSF15	0.9979	6.661e-06
205	ENSCHIT00000009973	MYRFL	0.9979	6.774e-06
206	TCONS_00021388	CACNB4	0.9979	6.814e-06
207	TCONS_00024187	JPH2	0.9979	6.836e-06
208	TCONS_00024187	TIMP3	-0.9979	6.858e-06
209	TCONS_00025656	TRIM16	0.9978	6.954e-06
210	XR_001296937.2	TANC2	-0.9978	7.003e-06
211	TCONS_00024187	EPAS1	0.9978	7.016e-06
212	ENSCHIT00000011444	GABRB1	-0.9978	7.05e-06
213	TCONS_00024187	CLUH	0.9978	7.056e-06
214	TCONS_00002122	SDC4	0.9978	7.072e-06
215	XR_001296937.2	SLC44A5	0.9978	7.074e-06
216	TCONS_00024187	IKZF2	0.9978	7.079e-06
217	XR_001918671.1	LFNG	0.9978	7.093e-06
218	TCONS_00002122	SLC39A14	0.9978	7.143e-06
219	TCONS_00002122	SOX4	0.9978	7.196e-06
220	TCONS_00025656	POU2F2	-0.9978	7.206e-06
221	TCONS_00024187	CHI3L1	0.9978	7.242e-06
222	ENSCHIT00000002353	CSF2	-0.9978	7.268e-06
223	XR_001296937.2	CXCL8	0.9978	7.292e-06
224	TCONS_00002122	SELENBP1	-0.9978	7.314e-06
225	ENSCHIT00000011444	UHRF2	-0.9978	7.317e-06
226	TCONS_00024187	XRCC4	0.9978	7.322e-06
227	TCONS_00024187	CHST15	-0.9978	7.383e-06
228	TCONS_00024187	ATP10B	0.9978	7.391e-06
229	TCONS_00024187	LOC102191717	0.9978	7.453e-06
230	TCONS_00021982	MYRFL	0.9978	7.572e-06
231	TCONS_00024187	ARHGAP17	0.9977	7.679e-06
232	TCONS_00002122	C1H3orf80	0.9977	7.741e-06
233	ENSCHIT00000011444	PTPRU	0.9977	7.774e-06
234	TCONS_00023345	HSD11B1	0.9977	7.795e-06
235	TCONS_00024187	ADM	0.9977	7.871e-06
236	TCONS_00002122	KLF9	0.9977	7.884e-06
237	ENSCHIT00000011444	PCSK5	0.9977	7.911e-06
238	TCONS_00024187	RFLNB	-0.9977	7.945e-06
239	TCONS_00021999	IL1RAP	0.9977	7.954e-06
240	TCONS_00024187	VCAN	0.9977	7.97e-06
241	ENSCHIT00000011444	CHRM2	-0.9977	8.021e-06
242	TCONS_00002122	CTSC	0.9977	8.044e-06
243	XR_001296937.2	DRAM1	0.9977	8.083e-06
244	ENSCHIT00000011444	AHI1	0.9977	8.111e-06
245	XR_001296952.2	FAM198B	0.9977	8.159e-06
246	ENSCHIT00000002353	PSMB9	-0.9977	8.277e-06
247	XR_001296937.2	DPY19L1	0.9976	8.291e-06
248	TCONS_00021999	SLC16A3	0.9976	8.307e-06
249	TCONS_00002122	NFKB2	0.9976	8.314e-06
250	XR_001296937.2	STEAP2	0.9976	8.325e-06
251	TCONS_00024187	ETS1	0.9976	8.362e-06
252	TCONS_00024187	ZC3H12A	0.9976	8.366e-06
253	TCONS_00024187	PRDX6	0.9976	8.45e-06
254	TCONS_00020962	SYNC	0.9976	8.517e-06
255	TCONS_00024187	AHI1	0.9976	8.542e-06
256	XR_001296952.2	TNFSF18	-0.9976	8.598e-06
257	TCONS_00028971	FAM78B	0.9976	8.63e-06
258	TCONS_00024187	2022-03-03	0.9976	8.656e-06
259	XR_001296952.2	CALCRL	0.9976	8.693e-06
260	TCONS_00002122	SOD2	0.9976	8.728e-06
261	TCONS_00024187	CCL20	0.9976	8.736e-06
262	XR_001296937.2	GPR84	0.9976	8.745e-06
263	XR_001296937.2	ICAM1	0.9976	8.906e-06
264	TCONS_00024187	CNTNAP5	0.9976	8.914e-06
265	ENSCHIT00000002353	NFKB2	-0.9976	8.934e-06
266	TCONS_00024187	PPP1R3C	0.9976	8.949e-06
267	TCONS_00024187	PRDM1	0.9976	8.96e-06
268	ENSCHIT00000011444	ADAMTS7	0.9976	8.967e-06
269	TCONS_00002122	CFB	0.9975	9.03e-06
270	TCONS_00024187	RASGRF2	-0.9975	9.031e-06
271	ENSCHIT00000011444	TNFSF4	-0.9975	9.037e-06
272	XR_001918329.1	SLC6A2	-0.9975	9.09e-06
273	TCONS_00024187	LOC100861326	0.9975	9.099e-06
274	XR_001296937.2	NFIB	0.9975	9.17e-06
275	XR_001296937.2	LZTS1	-0.9975	9.212e-06
276	ENSCHIT00000009973	LOC100860781	0.9975	9.284e-06
277	ENSCHIT00000011444	LZTS1	-0.9975	9.285e-06
278	TCONS_00028971	TLR2	0.9975	9.289e-06
279	ENSCHIT00000009566	C26H10orf131	-0.9975	9.332e-06
280	TCONS_00024187	KIF21A	0.9975	9.343e-06
281	ENSCHIT00000002353	USP54	-0.9975	9.385e-06
282	XR_001919136.1	HOMER2	-0.9975	9.39e-06
283	TCONS_00024187	ITGA6	-0.9975	9.451e-06
284	XR_311042.3	GUCY1B3	0.9975	9.56e-06
285	TCONS_00024187	FADS1	0.9975	9.584e-06
286	TCONS_00024187	MAP1LC3B	0.9975	9.603e-06
287	ENSCHIT00000011444	ACSL5	0.9975	9.629e-06
288	XR_001918671.1	BDNF	0.9975	9.655e-06
289	TCONS_00002122	LACTB	0.9975	9.663e-06
290	XR_001296937.2	LOC102181965	0.9975	9.681e-06
291	TCONS_00024187	FTH1	0.9975	9.691e-06
292	ENSCHIT00000011444	ZNRF2	0.9975	9.743e-06
293	TCONS_00002122	ID3	0.9974	9.757e-06
294	TCONS_00002122	LZTS1	-0.9974	9.763e-06
295	ENSCHIT00000002353	LOC102191152	-0.9974	9.766e-06
296	XR_001296937.2	LOC106502282	0.9974	9.768e-06
297	XR_001918329.1	FYN	0.9974	9.81e-06
298	ENSCHIT00000011444	MAATS1	0.9974	9.817e-06
299	ENSCHIT00000009973	HSD11B1	0.9974	9.872e-06
300	ENSCHIT00000011444	NFIB	0.9974	9.9e-06
301	TCONS_00016841	EAF2	0.9974	9.9e-06
302	TCONS_00024187	PAQR9	-0.9974	9.924e-06
303	TCONS_00002122	PDPN	0.9974	9.934e-06
304	XR_001296937.2	SIK1	0.9974	9.971e-06
305	TCONS_00024187	CHRM2	-0.9974	1.004e-05
306	XR_001296937.2	SDC4	0.9974	1.005e-05
307	TCONS_00021976	S1PR1	0.9974	1.008e-05
308	TCONS_00024187	ABCC3	-0.9974	1.014e-05
309	TCONS_00024187	AVPI1	0.9974	1.017e-05
310	TCONS_00025656	LOC102189578	-0.9974	1.027e-05
311	TCONS_00024187	BNIP3	0.9974	1.034e-05
312	XR_001296937.2	SLC2A1	0.9974	1.035e-05
313	TCONS_00016172	FAM105A	0.9974	1.044e-05
314	ENSCHIT00000011444	PLK2	-0.9974	1.045e-05
315	TCONS_00024187	GREM1	-0.9974	1.048e-05
316	TCONS_00024187	TNFSF4	-0.9974	1.048e-05
317	TCONS_00024187	RGL1	0.9973	1.054e-05
318	ENSCHIT00000002353	NLRP3	-0.9973	1.056e-05
319	TCONS_00024187	TLR3	0.9973	1.058e-05
320	ENSCHIT00000011444	SLITRK5	0.9973	1.059e-05
321	ENSCHIT00000002353	IL1RL1	-0.9973	1.062e-05
322	TCONS_00024187	STK17B	-0.9973	1.062e-05
323	XR_001296937.2	CRISPLD2	-0.9973	1.062e-05
324	ENSCHIT00000007705	OLR1	0.9973	1.063e-05
325	XR_001296937.2	NFKB2	0.9973	1.065e-05
326	ENSCHIT00000002353	ICAM5	-0.9973	1.067e-05
327	TCONS_00021999	SOX4	0.9973	1.068e-05
328	ENSCHIT00000002353	PPL	0.9973	1.072e-05
329	XR_001296937.2	TRPA1	0.9973	1.074e-05
330	TCONS_00002122	NAB1	0.9973	1.077e-05
331	TCONS_00024187	TNFAIP8	0.9973	1.087e-05
332	XR_001296937.2	OCIAD2	0.9973	1.09e-05
333	ENSCHIT00000002353	ACAT2	-0.9973	1.09e-05
334	ENSCHIT00000002353	SLC41A1	-0.9973	1.091e-05
335	TCONS_00002122	RNF144B	0.9973	1.093e-05
336	TCONS_00024187	FOXF1	0.9973	1.093e-05
337	TCONS_00015017	LOC102190128	0.9973	1.102e-05
338	ENSCHIT00000011444	RHOH	0.9973	1.104e-05
339	TCONS_00002122	PTPRU	0.9973	1.109e-05
340	TCONS_00002122	PTGFR	0.9973	1.11e-05
341	TCONS_00024187	FADS2	0.9973	1.112e-05
342	ENSCHIT00000002353	ERG	0.9973	1.113e-05
343	TCONS_00024187	ERAP2	0.9973	1.113e-05
344	TCONS_00027182	IL37	0.9973	1.116e-05
345	ENSCHIT00000011444	SLC39A14	0.9973	1.118e-05
346	TCONS_00002122	AMIGO2	-0.9973	1.133e-05
347	ENSCHIT00000011444	ID3	0.9972	1.143e-05
348	ENSCHIT00000011444	RFLNB	-0.9972	1.144e-05
349	TCONS_00024187	VWA5A	-0.9972	1.145e-05
350	XR_001296937.2	RELB	0.9972	1.152e-05
351	TCONS_00027182	CLEC4E	0.9972	1.16e-05
352	TCONS_00002122	PTGS2	0.9972	1.165e-05
353	ENSCHIT00000002353	SDC4	-0.9972	1.167e-05
354	TCONS_00002122	LOC102170446	0.9972	1.168e-05
355	XR_001296937.2	PAPSS2	0.9972	1.174e-05
356	ENSCHIT00000009973	SRCIN1	0.9972	1.176e-05
357	XR_001296937.2	SH3BP4	-0.9972	1.177e-05
358	TCONS_00024187	MVD	0.9972	1.181e-05
359	ENSCHIT00000009973	OCLN	0.9972	1.197e-05
360	ENSCHIT00000007705	BST1	0.9972	1.197e-05
361	TCONS_00025783	GUCY1B3	0.9972	1.198e-05
362	ENSCHIT00000011444	CBFA2T3	-0.9972	1.21e-05
363	ENSCHIT00000011444	SH3BP4	-0.9972	1.213e-05
364	XR_001296937.2	SLC39A14	0.9972	1.215e-05
365	ENSCHIT00000011444	GPR84	0.9971	1.218e-05
366	TCONS_00002122	RSPO1	0.9971	1.222e-05
367	ENSCHIT00000011444	GUCY1A3	0.9971	1.223e-05
368	TCONS_00002122	GDPD1	0.9971	1.23e-05
369	ENSCHIT00000011444	LMCD1	-0.9971	1.231e-05
370	TCONS_00024187	GABRB1	-0.9971	1.231e-05
371	TCONS_00024187	ALCAM	0.9971	1.236e-05
372	TCONS_00024187	LOC102173176	0.9971	1.238e-05
373	ENSCHIT00000005031	SH3GL2	-0.9971	1.24e-05
374	TCONS_00025656	GPRC5C	0.9971	1.241e-05
375	TCONS_00024187	HAPLN1	-0.9971	1.244e-05
376	TCONS_00016172	HKDC1	0.9971	1.249e-05
377	TCONS_00002122	LOC100860781	0.9971	1.253e-05
378	TCONS_00002122	ACAT2	0.9971	1.257e-05
379	ENSCHIT00000011444	OCIAD2	0.9971	1.258e-05
380	ENSCHIT00000002353	FAM166B	0.9971	1.259e-05
381	ENSCHIT00000002353	LAMA4	-0.9971	1.26e-05
382	XR_001918671.1	P3H2	0.9971	1.263e-05
383	ENSCHIT00000002353	RNF213	-0.9971	1.267e-05
384	ENSCHIT00000011444	TANC2	-0.9971	1.267e-05
385	TCONS_00002122	STEAP1	0.9971	1.269e-05
386	TCONS_00021999	APBB3	0.9971	1.271e-05
387	TCONS_00024187	PAWR	0.9971	1.273e-05
388	ENSCHIT00000011444	IGSF3	0.9971	1.274e-05
389	XR_001917503.1	TNFRSF11B	0.9971	1.276e-05
390	TCONS_00025656	BMP2	0.9971	1.277e-05
391	TCONS_00024187	C7H19orf66	0.9971	1.277e-05
392	ENSCHIT00000002353	CCBE1	-0.9971	1.284e-05
393	ENSCHIT00000007705	BRSK2	-0.9971	1.286e-05
394	ENSCHIT00000011444	CXCL8	0.9971	1.287e-05
395	TCONS_00025656	SLC31A2	-0.9971	1.292e-05
396	ENSCHIT00000011444	RNF144A	0.9971	1.294e-05
397	TCONS_00002122	ALOX12	0.9971	1.296e-05
398	XR_001296937.2	INPP1	0.9971	1.301e-05
399	ENSCHIT00000011444	LOC106502282	0.9971	1.304e-05
400	TCONS_00024187	HHLA2	0.997	1.31e-05
401	ENSCHIT00000011444	LOC102181965	0.997	1.31e-05
402	TCONS_00024187	ABL2	0.997	1.315e-05
403	TCONS_00021982	AMIGO2	-0.997	1.318e-05
404	XR_001296937.2	PTGES	0.997	1.326e-05
405	XR_001919139.1	LOC106503599	0.997	1.337e-05
406	XR_001296937.2	OCLN	0.997	1.337e-05
407	TCONS_00021982	GINM1	0.997	1.343e-05
408	ENSCHIT00000002353	E2F2	-0.997	1.358e-05
409	ENSCHIT00000011444	TGFB2	-0.997	1.359e-05
410	TCONS_00024187	OSBPL3	0.997	1.36e-05
411	ENSCHIT00000002353	LOC102170691	-0.997	1.363e-05
412	ENSCHIT00000011444	CFB	0.997	1.367e-05
413	TCONS_00002122	LAD1	0.997	1.374e-05
414	ENSCHIT00000011444	ABCC3	-0.997	1.387e-05
415	XR_001296937.2	SLCO2A1	-0.997	1.388e-05
416	TCONS_00021999	FGR	0.997	1.389e-05
417	XR_001296937.2	SPR	0.997	1.39e-05
418	TCONS_00002122	INPP1	0.997	1.39e-05
419	XR_001296937.2	CFB	0.9969	1.395e-05
420	TCONS_00021982	S1PR3	0.9969	1.397e-05
421	XR_001296937.2	ATP13A3	0.9969	1.398e-05
422	TCONS_00024187	TMEM100	0.9969	1.4e-05
423	XR_001296937.2	RFTN1	0.9969	1.401e-05
424	TCONS_00024187	TGFB2	-0.9969	1.404e-05
425	TCONS_00025656	TNFSF4	0.9969	1.404e-05
426	ENSCHIT00000002353	MST1R	-0.9969	1.423e-05
427	TCONS_00021976	MX2	0.9969	1.438e-05
428	XR_001296937.2	PFKFB3	0.9969	1.439e-05
429	TCONS_00002122	AHI1	0.9969	1.439e-05
430	ENSCHIT00000002353	SLC2A1	-0.9969	1.448e-05
431	ENSCHIT00000011444	PSMB10	0.9969	1.454e-05
432	TCONS_00024187	GLIPR1	0.9969	1.466e-05
433	TCONS_00025656	LOC106502552	-0.9969	1.47e-05
434	TCONS_00024187	SVEP1	-0.9969	1.473e-05
435	XR_001296937.2	CD9	0.9969	1.474e-05
436	XR_001296937.2	DGKB	-0.9969	1.475e-05
437	TCONS_00002122	KCTD12	0.9969	1.479e-05
438	TCONS_00024187	PLTP	0.9969	1.48e-05
439	XR_001296952.2	CSDC2	-0.9969	1.481e-05
440	TCONS_00015017	F2RL1	-0.9969	1.482e-05
441	ENSCHIT00000011444	VWA5A	-0.9969	1.484e-05
442	ENSCHIT00000002353	METTL21B	-0.9969	1.486e-05
443	XR_001918329.1	TLE4	-0.9968	1.493e-05
444	ENSCHIT00000005031	HS6ST3	0.9968	1.497e-05
445	TCONS_00024187	LMCD1	-0.9968	1.498e-05
446	TCONS_00024187	POSTN	-0.9968	1.498e-05
447	XR_001296937.2	KCTD12	0.9968	1.499e-05
448	XR_001296937.2	PTGS2	0.9968	1.502e-05
449	TCONS_00021982	MAP3K8	0.9968	1.515e-05
450	TCONS_00024240	LOC106502552	0.9968	1.515e-05
451	TCONS_00024187	LOC102181552	0.9968	1.527e-05
452	TCONS_00002122	PLK2	-0.9968	1.535e-05
453	TCONS_00024187	PTPRU	0.9968	1.535e-05
454	ENSCHIT00000011444	RFTN1	0.9968	1.542e-05
455	TCONS_00024187	SOCS2	0.9968	1.544e-05
456	TCONS_00024187	SLC6A2	-0.9968	1.554e-05
457	TCONS_00025656	TGFB2	0.9968	1.563e-05
458	TCONS_00021982	CPNE4	0.9968	1.574e-05
459	ENSCHIT00000002353	LOC102191110	0.9968	1.575e-05
460	ENSCHIT00000011444	SOD2	0.9968	1.58e-05
461	XR_001296937.2	SLC37A2	0.9968	1.581e-05
462	ENSCHIT00000011444	PTGS2	0.9967	1.586e-05
463	ENSCHIT00000011444	BNIP3	0.9967	1.59e-05
464	XR_001918329.1	LPIN1	0.9967	1.592e-05
465	TCONS_00021999	PFKFB3	0.9967	1.593e-05
466	ENSCHIT00000011444	PDXK	0.9967	1.598e-05
467	TCONS_00020962	PRSS35	0.9967	1.599e-05
468	TCONS_00002122	SLC2A6	0.9967	1.601e-05
469	XR_001919139.1	RTN1	0.9967	1.612e-05
470	ENSCHIT00000011444	FZD5	-0.9967	1.62e-05
471	TCONS_00024187	LOC102182395	0.9967	1.622e-05
472	ENSCHIT00000011444	BACE2	0.9967	1.635e-05
473	XR_001917294.1	TRPC4	0.9967	1.635e-05
474	ENSCHIT00000011444	PLCL1	0.9967	1.636e-05
475	XR_001296937.2	PTPRU	0.9967	1.638e-05
476	TCONS_00028971	SERPINB5	-0.9967	1.643e-05
477	ENSCHIT00000009973	AMIGO2	-0.9967	1.647e-05
478	ENSCHIT00000007705	TNP2	0.9967	1.648e-05
479	ENSCHIT00000011444	PLTP	0.9967	1.648e-05
480	ENSCHIT00000011444	LDB2	-0.9967	1.659e-05
481	ENSCHIT00000002353	CTSC	-0.9967	1.663e-05
482	ENSCHIT00000011444	TLR3	0.9967	1.666e-05
483	ENSCHIT00000011444	CHST15	-0.9967	1.676e-05
484	ENSCHIT00000011444	POSTN	-0.9966	1.687e-05
485	TCONS_00024187	TMTC2	-0.9966	1.688e-05
486	TCONS_00025656	LDB2	0.9966	1.69e-05
487	ENSCHIT00000011444	PTGFR	0.9966	1.691e-05
488	TCONS_00024187	LOC102185892	0.9966	1.699e-05
489	TCONS_00025243	SEMA6A	0.9966	1.701e-05
490	TCONS_00020962	TGFB2	0.9966	1.706e-05
491	TCONS_00002122	SMIM14	0.9966	1.708e-05
492	TCONS_00024187	GINM1	0.9966	1.709e-05
493	TCONS_00024187	NR3C1	0.9966	1.717e-05
494	XR_001296937.2	RNF125	0.9966	1.721e-05
495	ENSCHIT00000005031	P3H2	0.9966	1.722e-05
496	TCONS_00024187	SLC7A8	-0.9966	1.726e-05
497	TCONS_00002122	PRSS23	-0.9966	1.727e-05
498	TCONS_00024187	BMP2	-0.9966	1.728e-05
499	ENSCHIT00000002353	NAB1	-0.9966	1.738e-05
500	TCONS_00027182	LEPR	0.9966	1.743e-05
501	ENSCHIT00000002353	CD9	-0.9966	1.745e-05
502	TCONS_00024187	TPH2	-0.9966	1.745e-05
503	ENSCHIT00000011444	2022-03-03	0.9966	1.746e-05
504	TCONS_00021982	RCSD1	0.9966	1.746e-05
505	TCONS_00024187	IL1A	0.9966	1.75e-05
506	TCONS_00024187	ADAMTS3	-0.9966	1.755e-05
507	TCONS_00024187	PHYHIP	0.9966	1.757e-05
508	TCONS_00021999	SLC2A1	0.9966	1.758e-05
509	TCONS_00024187	VWCE	-0.9966	1.758e-05
510	ENSCHIT00000011444	NR4A2	0.9966	1.759e-05
511	ENSCHIT00000002353	LOC106503512	-0.9966	1.763e-05
512	TCONS_00024187	RIPK2	0.9966	1.763e-05
513	XR_001918329.1	PAQR9	-0.9966	1.765e-05
514	TCONS_00002122	STC2	0.9966	1.766e-05
515	ENSCHIT00000002353	NOCT	-0.9966	1.768e-05
516	TCONS_00024187	SERPINE2	0.9966	1.772e-05
517	XR_001296937.2	FGR	0.9966	1.774e-05
518	TCONS_00024187	GDPD1	0.9966	1.779e-05
519	ENSCHIT00000011444	TIMP3	-0.9966	1.782e-05
520	ENSCHIT00000002353	SLC2A6	-0.9965	1.789e-05
521	TCONS_00021982	PLEKHG4	-0.9965	1.789e-05
522	TCONS_00002122	SLCO2A1	-0.9965	1.79e-05
523	ENSCHIT00000011444	IRAK3	0.9965	1.793e-05
524	TCONS_00021982	LOC100860781	0.9965	1.8e-05
525	ENSCHIT00000009973	RCSD1	0.9965	1.801e-05
526	ENSCHIT00000011444	ADAMTS5	0.9965	1.817e-05
527	XR_001296937.2	DPP4	-0.9965	1.817e-05
528	XR_001296937.2	HAPLN1	-0.9965	1.824e-05
529	TCONS_00024240	CHODL	0.9965	1.827e-05
530	TCONS_00027182	KIAA1324L	0.9965	1.833e-05
531	TCONS_00021976	SRGAP3	0.9965	1.834e-05
532	TCONS_00024187	ARL4C	-0.9965	1.836e-05
533	ENSCHIT00000011444	KLF15	0.9965	1.836e-05
534	TCONS_00021982	C1H3orf80	0.9965	1.84e-05
535	ENSCHIT00000002353	ATP13A3	-0.9965	1.841e-05
536	ENSCHIT00000011444	PTX3	0.9965	1.849e-05
537	ENSCHIT00000011444	ASPN	-0.9965	1.85e-05
538	TCONS_00024187	CPOX	0.9965	1.852e-05
539	XR_001296937.2	ALDH1A1	0.9965	1.86e-05
540	TCONS_00024187	LOC102189920	0.9965	1.864e-05
541	ENSCHIT00000011444	CSF3	0.9965	1.871e-05
542	ENSCHIT00000011444	CA12	0.9965	1.873e-05
543	TCONS_00024187	WNT5A	0.9965	1.876e-05
544	TCONS_00024187	ASPN	-0.9965	1.882e-05
545	ENSCHIT00000011444	ERAP1	0.9965	1.885e-05
546	ENSCHIT00000002353	PAMR1	0.9964	1.9e-05
547	TCONS_00002122	SLC2A1	0.9964	1.905e-05
548	XR_001296937.2	ENTPD2	0.9964	1.917e-05
549	XR_001296937.2	LOC102181582	0.9964	1.921e-05
550	TCONS_00002122	SLITRK6	-0.9964	1.921e-05
551	XR_001919136.1	GHR	-0.9964	1.922e-05
552	ENSCHIT00000011444	ARHGAP17	0.9964	1.923e-05
553	TCONS_00024187	DPP4	-0.9964	1.923e-05
554	ENSCHIT00000011444	SPR	0.9964	1.925e-05
555	ENSCHIT00000011444	IKBKE	0.9964	1.932e-05
556	XR_001296937.2	CD47	0.9964	1.936e-05
557	ENSCHIT00000011444	APBB3	0.9964	1.94e-05
558	ENSCHIT00000002353	PARP14	-0.9964	1.943e-05
559	XR_001919495.1	GAS1	-0.9964	1.947e-05
560	TCONS_00024187	PTX3	0.9964	1.948e-05
561	XR_001296937.2	LOC106503512	0.9964	1.949e-05
562	TCONS_00024187	IL33	0.9964	1.953e-05
563	TCONS_00024187	PLK2	-0.9964	1.955e-05
564	TCONS_00024187	IL18R1	0.9964	1.956e-05
565	ENSCHIT00000011444	TRPA1	0.9964	1.962e-05
566	TCONS_00024187	ITGB3	-0.9964	1.965e-05
567	XR_311042.3	POPDC3	0.9964	1.969e-05
568	TCONS_00025656	LOC102190128	-0.9964	1.97e-05
569	TCONS_00015017	RASGRF2	-0.9964	1.978e-05
570	TCONS_00002122	CA12	0.9964	1.98e-05
571	ENSCHIT00000011444	TNFAIP3	0.9964	1.981e-05
572	ENSCHIT00000002353	MAFF	-0.9964	1.981e-05
573	ENSCHIT00000009566	LOC108637261	-0.9964	1.981e-05
574	TCONS_00024187	NRG1	0.9964	1.983e-05
575	ENSCHIT00000011444	SERPINE2	0.9964	1.992e-05
576	TCONS_00024187	C2	0.9963	1.997e-05
577	TCONS_00027182	NKX3-1	0.9963	1.997e-05
578	ENSCHIT00000007705	LOC106503204	0.9963	1.997e-05
579	TCONS_00024187	RELB	0.9963	2.004e-05
580	XR_001296937.2	SOD2	0.9963	2.005e-05
581	ENSCHIT00000011444	TMCC3	0.9963	2.007e-05
582	TCONS_00021999	LOC102184002	0.9963	2.007e-05
583	TCONS_00025656	SLC46A2	-0.9963	2.013e-05
584	TCONS_00002122	ENPP1	-0.9963	2.015e-05
585	XR_001918329.1	ARHGAP42	0.9963	2.024e-05
586	TCONS_00027182	LAMA3	0.9963	2.033e-05
587	XR_001296937.2	ITGA6	-0.9963	2.034e-05
588	ENSCHIT00000011444	JPH2	0.9963	2.039e-05
589	ENSCHIT00000011444	RAB8B	0.9963	2.04e-05
590	TCONS_00021999	LOC102188452	0.9963	2.041e-05
591	TCONS_00024187	LOC102183943	0.9963	2.043e-05
592	ENSCHIT00000002353	UGDH	-0.9963	2.044e-05
593	TCONS_00024187	S1PR3	0.9963	2.045e-05
594	TCONS_00024187	TNFAIP3	0.9963	2.045e-05
595	TCONS_00021982	APH1B	0.9963	2.046e-05
596	TCONS_00021999	CSF3	0.9963	2.046e-05
597	TCONS_00025656	HSPA12A	-0.9963	2.046e-05
598	XR_001296937.2	ACSL5	0.9963	2.054e-05
599	ENSCHIT00000011444	PSMB8	0.9963	2.056e-05
600	TCONS_00002122	PSMB10	0.9963	2.064e-05
601	ENSCHIT00000011444	CRISPLD2	-0.9963	2.066e-05
602	TCONS_00002122	MOCOS	0.9963	2.068e-05
603	TCONS_00016841	GPR68	0.9963	2.072e-05
604	TCONS_00024187	SYNC	-0.9963	2.072e-05
605	ENSCHIT00000011444	LRRTM3	-0.9963	2.077e-05
606	TCONS_00002122	IRAK3	0.9963	2.079e-05
607	TCONS_00002122	PLA2G4A	0.9963	2.086e-05
608	ENSCHIT00000011444	LOC102181582	0.9963	2.087e-05
609	TCONS_00021976	MEX3B	0.9963	2.087e-05
610	TCONS_00025656	RASGRF2	0.9963	2.088e-05
611	TCONS_00021976	LEPR	0.9963	2.088e-05
612	TCONS_00024187	GUCY1A3	0.9963	2.089e-05
613	TCONS_00027182	MX1	0.9963	2.093e-05
614	TCONS_00016841	FKBP5	0.9963	2.097e-05
615	XR_001918329.1	GINM1	0.9963	2.098e-05
616	ENSCHIT00000002353	IFIH1	-0.9962	2.114e-05
617	XR_001296937.2	PSMB10	0.9962	2.116e-05
618	TCONS_00002122	LOC106502282	0.9962	2.121e-05
619	ENSCHIT00000011444	ADM	0.9962	2.125e-05
620	ENSCHIT00000011444	TSFM	0.9962	2.126e-05
621	ENSCHIT00000011444	GSAP	0.9962	2.128e-05
622	ENSCHIT00000011444	GDPD1	0.9962	2.13e-05
623	TCONS_00024187	SOX5	0.9962	2.134e-05
624	TCONS_00023345	LOC106503204	0.9962	2.135e-05
625	ENSCHIT00000002353	STEAP4	-0.9962	2.137e-05
626	TCONS_00021999	LOC102174895	0.9962	2.14e-05
627	XR_001918671.1	PCDH9	0.9962	2.141e-05
628	XR_001296937.2	ENPP1	-0.9962	2.145e-05
629	TCONS_00002122	ADM	0.9962	2.146e-05
630	ENSCHIT00000009973	IZUMO1	0.9962	2.148e-05
631	TCONS_00024187	JAK2	0.9962	2.154e-05
632	TCONS_00024187	NMI	0.9962	2.155e-05
633	TCONS_00021976	MX1	0.9962	2.156e-05
634	TCONS_00024187	PDE4B	0.9962	2.171e-05
635	TCONS_00024621	FRRS1	-0.9962	2.172e-05
636	XR_001917294.1	LY6G6C	0.9962	2.173e-05
637	XR_001296937.2	SYNC	-0.9962	2.174e-05
638	XR_001296937.2	NCALD	0.9962	2.178e-05
639	TCONS_00021982	NMI	0.9962	2.182e-05
640	ENSCHIT00000002353	TC2N	0.9962	2.189e-05
641	XR_001296937.2	MST1R	0.9962	2.202e-05
642	ENSCHIT00000011444	ICAM1	0.9962	2.203e-05
643	XR_001919136.1	KLK10	-0.9962	2.205e-05
644	ENSCHIT00000011444	MOCOS	0.9962	2.207e-05
645	XR_001918671.1	PPP2R2B	0.9962	2.209e-05
646	ENSCHIT00000002353	BACE2	-0.9962	2.21e-05
647	TCONS_00021999	NFKB2	0.9962	2.213e-05
648	ENSCHIT00000011444	PRSS23	-0.9962	2.217e-05
649	TCONS_00002122	TLR3	0.9962	2.218e-05
650	TCONS_00024187	ACSL5	0.9962	2.22e-05
651	ENSCHIT00000002353	KCTD12	-0.9962	2.22e-05
652	XR_001296937.2	GSAP	0.9961	2.221e-05
653	XR_001919495.1	SLC8A1	-0.9961	2.227e-05
654	TCONS_00002122	GUCY1A3	0.9961	2.229e-05
655	TCONS_00024187	CD44	0.9961	2.231e-05
656	ENSCHIT00000011444	PRSS35	-0.9961	2.232e-05
657	TCONS_00015017	FAM150A	-0.9961	2.234e-05
658	ENSCHIT00000011444	NINJ1	0.9961	2.235e-05
659	XR_001296937.2	HSD17B7	0.9961	2.241e-05
660	TCONS_00024187	IL6	0.9961	2.241e-05
661	XR_001296937.2	CTSC	0.9961	2.246e-05
662	ENSCHIT00000009973	LOC102169118	0.9961	2.247e-05
663	TCONS_00024187	SEMA6D	0.9961	2.248e-05
664	TCONS_00024187	ANK2	0.9961	2.25e-05
665	ENSCHIT00000002353	TSFM	-0.9961	2.251e-05
666	ENSCHIT00000011444	ZC3H12A	0.9961	2.274e-05
667	TCONS_00024187	ENPP1	-0.9961	2.275e-05
668	ENSCHIT00000011444	DRAM1	0.9961	2.28e-05
669	ENSCHIT00000011444	FAM65B	0.9961	2.281e-05
670	TCONS_00021999	ATP13A3	0.9961	2.286e-05
671	TCONS_00024187	RND1	0.9961	2.287e-05
672	TCONS_00024187	PLA2G4A	0.9961	2.297e-05
673	ENSCHIT00000002353	LOC102174044	-0.9961	2.297e-05
674	XR_001296937.2	RNF144B	0.9961	2.299e-05
675	ENSCHIT00000002353	SLCO4A1	-0.9961	2.303e-05
676	TCONS_00024187	CCDC80	0.9961	2.305e-05
677	TCONS_00021999	TSFM	0.9961	2.314e-05
678	TCONS_00002122	ARHGAP17	0.9961	2.318e-05
679	TCONS_00002122	RELB	0.9961	2.324e-05
680	TCONS_00020962	TNFSF4	0.9961	2.324e-05
681	XR_001296937.2	NAB1	0.9961	2.326e-05
682	ENSCHIT00000011444	IL1A	0.9961	2.326e-05
683	TCONS_00024187	MOCOS	0.9961	2.33e-05
684	TCONS_00024187	LUZP2	0.9961	2.334e-05
685	ENSCHIT00000011444	PDE4B	0.996	2.344e-05
686	TCONS_00002122	PDE4B	0.996	2.351e-05
687	TCONS_00002122	SLC37A2	0.996	2.356e-05
688	XR_001296937.2	ALOX12	0.996	2.356e-05
689	ENSCHIT00000011444	RNF144B	0.996	2.359e-05
690	ENSCHIT00000011444	FGF10	0.996	2.364e-05
691	TCONS_00002122	TANC2	-0.996	2.367e-05
692	ENSCHIT00000011444	ALOX12	0.996	2.369e-05
693	TCONS_00020962	NR4A3	0.996	2.371e-05
694	TCONS_00024187	TLE4	-0.996	2.375e-05
695	TCONS_00023272	RGS2	0.996	2.376e-05
696	XR_001918671.1	LOC102173176	-0.996	2.38e-05
697	XR_001296937.2	AMIGO2	-0.996	2.385e-05
698	TCONS_00002122	UGDH	0.996	2.392e-05
699	ENSCHIT00000011444	HMCN1	-0.996	2.394e-05
700	ENSCHIT00000002353	SLITRK6	0.996	2.394e-05
701	TCONS_00002122	NIPAL4	-0.996	2.395e-05
702	TCONS_00024240	POU2F2	0.996	2.395e-05
703	TCONS_00024187	SH3TC2	-0.996	2.397e-05
704	TCONS_00024187	INPP1	0.996	2.406e-05
705	XR_001919495.1	SERPINB5	-0.996	2.415e-05
706	TCONS_00025656	LOC102185892	-0.996	2.416e-05
707	ENSCHIT00000002353	LCMT1	-0.996	2.419e-05
708	TCONS_00024187	STEAP1	0.996	2.421e-05
709	TCONS_00021388	PM20D1	0.996	2.421e-05
710	XR_001919495.1	MYLK	-0.996	2.424e-05
711	XR_001296937.2	ERG	-0.996	2.426e-05
712	ENSCHIT00000011444	PLA2G4A	0.996	2.426e-05
713	ENSCHIT00000011444	PCDH9	-0.996	2.436e-05
714	ENSCHIT00000002353	LOC102184002	-0.996	2.44e-05
715	ENSCHIT00000005031	LOC102174081	-0.996	2.446e-05
716	ENSCHIT00000011444	FTH1	0.996	2.448e-05
717	TCONS_00002122	PPM1E	-0.996	2.452e-05
718	ENSCHIT00000011444	SLC16A6	0.996	2.454e-05
719	ENSCHIT00000011444	AMIGO2	-0.996	2.454e-05
720	XR_001296937.2	PTGFR	0.996	2.455e-05
721	ENSCHIT00000011444	SLC44A5	0.9959	2.46e-05
722	ENSCHIT00000002353	PTGS2	-0.9959	2.464e-05
723	TCONS_00024187	NFKBIZ	0.9959	2.468e-05
724	TCONS_00024187	EREG	0.9959	2.469e-05
725	XR_001296937.2	PPP1R3C	0.9959	2.47e-05
726	TCONS_00024187	TBC1D16	0.9959	2.482e-05
727	XR_001296937.2	PLK2	-0.9959	2.487e-05
728	XR_001296937.2	SELENBP1	-0.9959	2.49e-05
729	ENSCHIT00000011444	ENTPD2	0.9959	2.491e-05
730	TCONS_00024240	ANGPT1	0.9959	2.493e-05
731	TCONS_00002122	PTX3	0.9959	2.508e-05
732	ENSCHIT00000002353	LOC106502965	-0.9959	2.508e-05
733	TCONS_00021982	PTPRU	0.9959	2.513e-05
734	XR_001296937.2	RAB8B	0.9959	2.519e-05
735	TCONS_00002122	TMEM100	0.9959	2.523e-05
736	ENSCHIT00000002353	LSAMP	-0.9959	2.525e-05
737	ENSCHIT00000002353	SELENBP1	0.9959	2.532e-05
738	TCONS_00024187	FAM65B	0.9959	2.535e-05
739	TCONS_00002122	ADA	-0.9959	2.537e-05
740	XR_001296937.2	KIAA0408	-0.9959	2.549e-05
741	TCONS_00024187	IER3	0.9959	2.553e-05
742	TCONS_00020962	TRPM2	0.9959	2.56e-05
743	TCONS_00024187	PRSS23	-0.9959	2.565e-05
744	XR_001296495.2	2022-09-12	0.9959	2.569e-05
745	TCONS_00002122	MYRFL	0.9959	2.573e-05
746	ENSCHIT00000002353	KANK2	0.9959	2.575e-05
747	XR_001917294.1	LAMA2	0.9959	2.579e-05
748	TCONS_00021999	IL1RL1	0.9959	2.579e-05
749	XR_001296495.2	LOC102187742	0.9958	2.585e-05
750	XR_001917294.1	HOXA10	0.9958	2.595e-05
751	XR_001918329.1	S1PR3	0.9958	2.597e-05
752	TCONS_00002122	TMCC3	0.9958	2.6e-05
753	ENSCHIT00000002353	GPR37	0.9958	2.601e-05
754	ENSCHIT00000011444	GREM1	-0.9958	2.609e-05
755	TCONS_00023272	SLC1A2	0.9958	2.612e-05
756	TCONS_00002122	ABCC3	-0.9958	2.612e-05
757	XR_001296937.2	PLAU	0.9958	2.613e-05
758	ENSCHIT00000011444	TBC1D16	0.9958	2.618e-05
759	TCONS_00024187	STAC	0.9958	2.629e-05
760	TCONS_00025656	SMIM3	-0.9958	2.64e-05
761	TCONS_00025656	OMD	0.9958	2.644e-05
762	ENSCHIT00000011444	ATP10B	0.9958	2.644e-05
763	XR_001296937.2	ACAT2	0.9958	2.645e-05
764	ENSCHIT00000011444	KCTD12	0.9958	2.651e-05
765	TCONS_00002122	LOC102180430	0.9958	2.658e-05
766	ENSCHIT00000002353	FGR	-0.9958	2.665e-05
767	XR_001918329.1	FBP2	0.9958	2.666e-05
768	XR_001918671.1	DGKB	0.9958	2.667e-05
769	ENSCHIT00000002353	PAPSS2	-0.9958	2.667e-05
770	TCONS_00024187	PLPP3	-0.9958	2.67e-05
771	XR_001919136.1	HSPA6	-0.9958	2.676e-05
772	ENSCHIT00000005081	LPCAT2	0.9958	2.685e-05
773	XR_001296937.2	PDPN	0.9958	2.69e-05
774	TCONS_00024187	IRAK3	0.9958	2.699e-05
775	ENSCHIT00000011444	CD274	0.9958	2.703e-05
776	XR_001918151.1	SLC16A3	0.9958	2.705e-05
777	ENSCHIT00000011444	HHLA2	0.9957	2.706e-05
778	XR_001296937.2	AHI1	0.9957	2.71e-05
779	ENSCHIT00000011444	LAD1	0.9957	2.711e-05
780	XR_001296937.2	SLITRK6	-0.9957	2.718e-05
781	TCONS_00024187	SLC47A1	0.9957	2.719e-05
782	TCONS_00014684	PGLYRP2	0.9957	2.719e-05
783	TCONS_00024187	HSPA12A	0.9957	2.719e-05
784	TCONS_00002122	DPP4	-0.9957	2.727e-05
785	TCONS_00020962	POSTN	0.9957	2.728e-05
786	TCONS_00024187	FBP2	0.9957	2.73e-05
787	ENSCHIT00000011444	IL6	0.9957	2.735e-05
788	XR_001296952.2	PTGDR	0.9957	2.741e-05
789	TCONS_00024187	LTBP1	0.9957	2.743e-05
790	XR_001296952.2	CCBE1	0.9957	2.743e-05
791	XR_001918671.1	POSTN	0.9957	2.744e-05
792	TCONS_00025656	SYNC	0.9957	2.75e-05
793	XR_001918671.1	RFLNB	0.9957	2.753e-05
794	ENSCHIT00000002353	ALOX12	-0.9957	2.756e-05
795	XR_311042.3	IL16	0.9957	2.757e-05
796	TCONS_00024187	NR4A3	-0.9957	2.759e-05
797	TCONS_00024187	LDB2	-0.9957	2.76e-05
798	ENSCHIT00000002353	IFIT2	-0.9957	2.76e-05
799	TCONS_00025656	IL11RA	0.9957	2.766e-05
800	TCONS_00023345	IZUMO1	0.9957	2.772e-05
801	TCONS_00021982	C7H19orf38	0.9957	2.772e-05
802	XR_001296937.2	IRAK3	0.9957	2.772e-05
803	ENSCHIT00000011444	LOC102180430	0.9957	2.773e-05
804	TCONS_00024187	TNIP1	0.9957	2.773e-05
805	XR_001296937.2	SLC2A6	0.9957	2.773e-05
806	ENSCHIT00000011444	CCDC80	0.9957	2.777e-05
807	TCONS_00024187	SLC6A6	-0.9957	2.778e-05
808	ENSCHIT00000009973	PLEKHG4	-0.9957	2.781e-05
809	ENSCHIT00000002353	CXCL8	-0.9957	2.783e-05
810	TCONS_00025783	TMEM154	0.9957	2.796e-05
811	XR_001918671.1	PRSS35	0.9957	2.797e-05
812	TCONS_00002122	CSF2	0.9957	2.8e-05
813	XR_001296937.2	GUCY1A3	0.9957	2.809e-05
814	ENSCHIT00000007402	LOC108636618	0.9957	2.809e-05
815	TCONS_00024187	DGKB	-0.9957	2.81e-05
816	TCONS_00024187	ADA	-0.9957	2.823e-05
817	TCONS_00002122	TNFAIP3	0.9957	2.824e-05
818	TCONS_00002122	TECPR1	0.9957	2.828e-05
819	TCONS_00024187	RAB8B	0.9957	2.831e-05
820	ENSCHIT00000011444	JAK2	0.9957	2.831e-05
821	TCONS_00025656	CHRM2	0.9956	2.84e-05
822	TCONS_00002122	DGKB	-0.9956	2.848e-05
823	ENSCHIT00000011444	LOC102170446	0.9956	2.849e-05
824	XR_001296937.2	NR4A3	-0.9956	2.852e-05
825	XR_001296937.2	CA12	0.9956	2.853e-05
826	ENSCHIT00000011444	PAPSS2	0.9956	2.871e-05
827	TCONS_00024187	FAT4	-0.9956	2.872e-05
828	ENSCHIT00000011444	SDC4	0.9956	2.872e-05
829	TCONS_00021982	CD40	0.9956	2.873e-05
830	ENSCHIT00000011444	STK17B	-0.9956	2.879e-05
831	TCONS_00021982	SRCIN1	0.9956	2.88e-05
832	XR_001296937.2	TMCC3	0.9956	2.885e-05
833	TCONS_00021388	HSD11B1	0.9956	2.893e-05
834	TCONS_00014833	C15H11orf96	0.9956	2.895e-05
835	TCONS_00028971	FNDC4	-0.9956	2.901e-05
836	ENSCHIT00000011444	IL18R1	0.9956	2.905e-05
837	ENSCHIT00000011444	HTR4	0.9956	2.907e-05
838	ENSCHIT00000005081	SORBS1	0.9956	2.91e-05
839	ENSCHIT00000011444	TMEM100	0.9956	2.915e-05
840	TCONS_00024187	PTGFR	0.9956	2.917e-05
841	ENSCHIT00000002353	PDPN	-0.9956	2.918e-05
842	TCONS_00024187	CA12	0.9956	2.928e-05
843	ENSCHIT00000002353	ADAMTS5	-0.9956	2.93e-05
844	ENSCHIT00000002353	TMCC3	-0.9956	2.935e-05
845	TCONS_00024187	JUN	-0.9956	2.943e-05
846	TCONS_00024187	PSMB10	0.9956	2.946e-05
847	TCONS_00020962	TRIM16	0.9956	2.951e-05
848	TCONS_00021999	RHOH	0.9955	2.977e-05
849	TCONS_00002122	STAC	0.9955	2.982e-05
850	TCONS_00016841	LOC102181826	0.9955	2.986e-05
851	TCONS_00021999	LAD1	0.9955	2.987e-05
852	ENSCHIT00000011444	EPAS1	0.9955	2.987e-05
853	TCONS_00021999	PRKG2	0.9955	2.988e-05
854	TCONS_00021999	KLF15	0.9955	2.998e-05
855	XR_001918329.1	CD40	0.9955	2.998e-05
856	XR_001296952.2	SLC31A2	0.9955	2.999e-05
857	TCONS_00024187	SOD2	0.9955	3e-05
858	XR_001918671.1	MAATS1	-0.9955	3.003e-05
859	TCONS_00024187	CTNNAL1	-0.9955	3.01e-05
860	XR_001296937.2	GABRB1	-0.9955	3.017e-05
861	TCONS_00025656	PTGDR	-0.9955	3.018e-05
862	ENSCHIT00000011444	RASGRF2	-0.9955	3.021e-05
863	ENSCHIT00000009973	PDE7B	0.9955	3.025e-05
864	TCONS_00021999	ADAMTS7	0.9955	3.027e-05
865	TCONS_00024187	CD14	0.9955	3.029e-05
866	TCONS_00002122	ACSL5	0.9955	3.029e-05
867	ENSCHIT00000002353	HSD17B7	-0.9955	3.03e-05
868	TCONS_00002122	HHLA2	0.9955	3.038e-05
869	XR_001918329.1	GAS1	-0.9955	3.038e-05
870	XR_001918330.1	C23H6orf25	-0.9955	3.04e-05
871	XR_001296952.2	TLE4	-0.9955	3.04e-05
872	TCONS_00021999	ERG	-0.9955	3.051e-05
873	ENSCHIT00000009973	HTR4	0.9955	3.059e-05
874	ENSCHIT00000011444	SLC2A6	0.9955	3.073e-05
875	XR_001918671.1	GDPD5	-0.9955	3.075e-05
876	XR_001296937.2	RNF213	0.9955	3.078e-05
877	TCONS_00024621	MMP1	-0.9955	3.078e-05
878	ENSCHIT00000002353	CD47	-0.9955	3.079e-05
879	ENSCHIT00000011444	CLUH	0.9955	3.084e-05
880	XR_001296937.2	ICAM5	0.9955	3.088e-05
881	XR_001918329.1	KIF21A	0.9955	3.091e-05
882	ENSCHIT00000002353	TBC1D2B	-0.9955	3.092e-05
883	TCONS_00022625	IL16	0.9954	3.102e-05
884	TCONS_00024187	TREM1	0.9954	3.104e-05
885	ENSCHIT00000002353	OGN	0.9954	3.105e-05
886	TCONS_00024187	CEBPD	0.9954	3.106e-05
887	TCONS_00020962	HAPLN1	0.9954	3.109e-05
888	ENSCHIT00000011444	SLITRK6	-0.9954	3.111e-05
889	TCONS_00002122	KIAA0408	-0.9954	3.121e-05
890	TCONS_00021982	RDH11	0.9954	3.124e-05
891	ENSCHIT00000011444	TBX2	0.9954	3.135e-05
892	XR_001918671.1	C23H6orf25	0.9954	3.143e-05
893	TCONS_00002122	ATP10B	0.9954	3.144e-05
894	XR_001296937.2	NKAIN2	0.9954	3.145e-05
895	ENSCHIT00000011444	RGL1	0.9954	3.145e-05
896	XR_001918330.1	LOC108638075	0.9954	3.153e-05
897	ENSCHIT00000002353	MYCL	-0.9954	3.153e-05
898	TCONS_00002122	RGL1	0.9954	3.156e-05
899	ENSCHIT00000011444	LOC102183480	0.9954	3.158e-05
900	XR_001296937.2	NR4A2	0.9954	3.158e-05
901	XR_309867.3	MAT1A	-0.9954	3.16e-05
902	TCONS_00024621	CPNE4	-0.9954	3.169e-05
903	TCONS_00024187	PCDH9	-0.9954	3.169e-05
904	TCONS_00024187	ABCB1	0.9954	3.174e-05
905	TCONS_00021982	FNDC4	-0.9954	3.182e-05
906	TCONS_00024187	NFKB1	0.9954	3.189e-05
907	ENSCHIT00000011444	BDKRB1	0.9954	3.19e-05
908	ENSCHIT00000011444	TBC1D2B	0.9954	3.19e-05
909	XR_001918671.1	ENPP1	0.9954	3.194e-05
910	ENSCHIT00000002353	DRAM1	-0.9954	3.194e-05
911	ENSCHIT00000011444	RNF125	0.9954	3.198e-05
912	TCONS_00021982	TNFAIP2	0.9954	3.199e-05
913	TCONS_00002122	PAPSS2	0.9954	3.207e-05
914	ENSCHIT00000011444	MAFF	0.9954	3.228e-05
915	TCONS_00021982	TLR2	0.9954	3.228e-05
916	TCONS_00024240	HOXA10	-0.9954	3.23e-05
917	ENSCHIT00000002353	GALNT16	0.9953	3.239e-05
918	TCONS_00002122	NLRP3	0.9953	3.239e-05
919	ENSCHIT00000011444	CCL20	0.9953	3.239e-05
920	ENSCHIT00000007705	RGS2	0.9953	3.242e-05
921	ENSCHIT00000011444	NAB1	0.9953	3.247e-05
922	TCONS_00002122	OGN	-0.9953	3.264e-05
923	ENSCHIT00000011444	NKAIN2	0.9953	3.27e-05
924	ENSCHIT00000002353	PEG10	0.9953	3.275e-05
925	ENSCHIT00000002353	LZTS1	0.9953	3.277e-05
926	XR_001918329.1	CXADR	0.9953	3.283e-05
927	TCONS_00024187	LOC102174264	0.9953	3.285e-05
928	TCONS_00021999	BACE2	0.9953	3.289e-05
929	TCONS_00002122	SIK1	0.9953	3.292e-05
930	XR_001918151.1	IL1RL1	0.9953	3.294e-05
931	ENSCHIT00000002353	CFB	-0.9953	3.295e-05
932	TCONS_00002122	JADE1	-0.9953	3.297e-05
933	TCONS_00002122	SERPINE2	0.9953	3.297e-05
934	TCONS_00002122	ASPN	-0.9953	3.299e-05
935	TCONS_00024187	ENO4	0.9953	3.3e-05
936	XR_001918671.1	RSPO1	-0.9953	3.309e-05
937	TCONS_00024187	MMD	0.9953	3.312e-05
938	XR_001918671.1	ITGB3	0.9953	3.314e-05
939	TCONS_00024187	BDKRB1	0.9953	3.32e-05
940	TCONS_00021999	NOV	0.9953	3.322e-05
941	TCONS_00004283	FKBP5	0.9953	3.322e-05
942	TCONS_00025656	SLC15A3	-0.9953	3.323e-05
943	ENSCHIT00000002353	CHN1	0.9953	3.323e-05
944	XR_001296937.2	MAATS1	0.9953	3.324e-05
945	ENSCHIT00000002353	JADE1	0.9953	3.326e-05
946	TCONS_00024187	LIF	0.9953	3.33e-05
947	TCONS_00024187	C16H1orf174	0.9953	3.334e-05
948	XR_001918329.1	FZD5	-0.9953	3.34e-05
949	TCONS_00027182	SLC26A9	0.9953	3.342e-05
950	TCONS_00024187	RNF144B	0.9953	3.343e-05
951	TCONS_00002122	ITGA6	-0.9953	3.345e-05
952	ENSCHIT00000011444	IER3	0.9953	3.346e-05
953	ENSCHIT00000002353	SPR	-0.9953	3.348e-05
954	ENSCHIT00000002353	TRPA1	-0.9953	3.355e-05
955	ENSCHIT00000011444	STEAP1	0.9953	3.362e-05
956	ENSCHIT00000011444	ABL2	0.9953	3.37e-05
957	TCONS_00021999	RNF144A	0.9953	3.372e-05
958	TCONS_00002122	JAK2	0.9953	3.377e-05
959	XR_001296952.2	SLC47A1	0.9952	3.38e-05
960	TCONS_00020962	MTSS1	-0.9952	3.383e-05
961	TCONS_00002122	SIPA1L1	-0.9952	3.391e-05
962	TCONS_00024187	NFIB	0.9952	3.394e-05
963	TCONS_00002122	RDH11	0.9952	3.394e-05
964	XR_001296952.2	KIF21A	0.9952	3.397e-05
965	TCONS_00024187	BMF	-0.9952	3.399e-05
966	TCONS_00021982	FBP2	0.9952	3.401e-05
967	ENSCHIT00000002353	IGSF3	-0.9952	3.405e-05
968	XR_001918151.1	PTGES	0.9952	3.413e-05
969	ENSCHIT00000011444	AVPI1	0.9952	3.422e-05
970	XR_001296937.2	ASPN	-0.9952	3.422e-05
971	ENSCHIT00000002353	MMD	-0.9952	3.427e-05
972	ENSCHIT00000011444	C3	0.9952	3.428e-05
973	TCONS_00002122	NR4A2	0.9952	3.435e-05
974	XR_001918671.1	SLITRK5	-0.9952	3.447e-05
975	ENSCHIT00000011444	MMD	0.9952	3.449e-05
976	TCONS_00002122	PEG10	-0.9952	3.454e-05
977	ENSCHIT00000007705	RORC	0.9952	3.461e-05
978	TCONS_00002122	IL1A	0.9952	3.468e-05
979	TCONS_00002122	RCSD1	0.9952	3.481e-05
980	XR_001918329.1	VWCE	-0.9952	3.487e-05
981	XR_001296937.2	MOCOS	0.9952	3.487e-05
982	TCONS_00025656	TMEM178B	-0.9952	3.489e-05
983	ENSCHIT00000002353	RNF144A	-0.9952	3.496e-05
984	XR_001918671.1	C7H19orf66	-0.9952	3.496e-05
985	ENSCHIT00000011444	LOC102181552	0.9952	3.497e-05
986	ENSCHIT00000007705	KLHDC8B	-0.9952	3.497e-05
987	ENSCHIT00000011444	ICAM5	0.9952	3.5e-05
988	XR_001918671.1	ANKRD1	0.9952	3.502e-05
989	XR_001296937.2	RGS16	0.9952	3.505e-05
990	XR_001296952.2	LOC102173932	0.9952	3.507e-05
991	TCONS_00002122	LOC102188626	-0.9952	3.507e-05
992	XR_001918671.1	LOC106502282	-0.9952	3.509e-05
993	ENSCHIT00000009973	ARG2	0.9952	3.512e-05
994	TCONS_00023345	PDE7B	0.9952	3.514e-05
995	TCONS_00002122	LTBP1	0.9951	3.525e-05
996	XR_001918329.1	KIAA1671	0.9951	3.526e-05
997	TCONS_00024187	RNF13	0.9951	3.532e-05
998	ENSCHIT00000011444	ALDH1A1	0.9951	3.533e-05
999	ENSCHIT00000005031	PPP2R2B	0.9951	3.54e-05
1000	ENSCHIT00000002353	GPRC5A	0.9951	3.55e-05
1001	XR_001918329.1	NMI	0.9951	3.551e-05
1002	TCONS_00025656	GABRB1	0.9951	3.555e-05
1003	TCONS_00021999	PDXK	0.9951	3.556e-05
1004	TCONS_00025656	TNFRSF21	-0.9951	3.559e-05
1005	TCONS_00002122	PLTP	0.9951	3.559e-05
1006	XR_001296937.2	ABCC3	-0.9951	3.564e-05
1007	ENSCHIT00000002353	A4GALT	-0.9951	3.564e-05
1008	ENSCHIT00000011444	HSPA12A	0.9951	3.573e-05
1009	ENSCHIT00000011444	ONECUT2	0.9951	3.576e-05
1010	XR_001296937.2	PTX3	0.9951	3.583e-05
1011	ENSCHIT00000002353	PIEZO2	-0.9951	3.584e-05
1012	XR_001918329.1	ETS1	0.9951	3.586e-05
1013	TCONS_00002122	FGR	0.9951	3.592e-05
1014	TCONS_00002122	TBC1D2B	0.9951	3.613e-05
1015	TCONS_00024187	LPIN1	0.9951	3.614e-05
1016	TCONS_00024187	LOC102180430	0.9951	3.618e-05
1017	TCONS_00025656	PPARGC1A	-0.9951	3.619e-05
1018	ENSCHIT00000002353	GPR84	-0.9951	3.62e-05
1019	ENSCHIT00000011444	PDPN	0.9951	3.634e-05
1020	ENSCHIT00000011444	CD9	0.9951	3.639e-05
1021	ENSCHIT00000002353	FLNC	0.9951	3.64e-05
1022	XR_001919495.1	ITGA10	-0.9951	3.645e-05
1023	ENSCHIT00000007705	MAP34-B	0.9951	3.658e-05
1024	ENSCHIT00000011444	STAC	0.9951	3.66e-05
1025	TCONS_00002122	FAT4	-0.9951	3.662e-05
1026	XR_001918671.1	LBH	0.9951	3.665e-05
1027	TCONS_00002122	LOC102191110	-0.995	3.671e-05
1028	ENSCHIT00000011444	CTSC	0.995	3.677e-05
1029	ENSCHIT00000011444	CD47	0.995	3.696e-05
1030	ENSCHIT00000011444	IL1RAP	0.995	3.698e-05
1031	ENSCHIT00000011444	SELENBP1	-0.995	3.706e-05
1032	XR_001296937.2	LMCD1	-0.995	3.716e-05
1033	TCONS_00021976	NKX3-1	0.995	3.716e-05
1034	XR_001296937.2	NLRP3	0.995	3.717e-05
1035	ENSCHIT00000011444	ARL4C	-0.995	3.725e-05
1036	ENSCHIT00000005031	WHAMM	-0.995	3.725e-05
1037	TCONS_00025783	LOC102170373	0.995	3.727e-05
1038	ENSCHIT00000009973	ENTPD2	0.995	3.729e-05
1039	TCONS_00025656	LOC102182460	-0.995	3.729e-05
1040	ENSCHIT00000011444	OMD	-0.995	3.733e-05
1041	ENSCHIT00000002353	TRANK1	-0.995	3.737e-05
1042	ENSCHIT00000009973	APH1B	0.995	3.738e-05
1043	ENSCHIT00000002353	NFKB1	-0.995	3.742e-05
1044	XR_001296937.2	APH1B	0.995	3.75e-05
1045	ENSCHIT00000011444	NCALD	0.995	3.755e-05
1046	TCONS_00021999	HTR4	0.995	3.766e-05
1047	TCONS_00027182	SRGAP3	0.995	3.775e-05
1048	TCONS_00002122	MMD	0.995	3.775e-05
1049	TCONS_00021999	SLC44A5	0.995	3.777e-05
1050	TCONS_00000629	PAG-2	0.995	3.78e-05
1051	TCONS_00021982	SELE	0.995	3.78e-05
1052	TCONS_00027182	NCF1	0.995	3.785e-05
1053	TCONS_00027182	PARP14	0.995	3.785e-05
1054	TCONS_00021982	HHLA2	0.995	3.785e-05
1055	ENSCHIT00000011444	SIK1	0.995	3.785e-05
1056	XR_001296937.2	CHRM2	-0.995	3.787e-05
1057	TCONS_00002122	PPP1R3C	0.995	3.789e-05
1058	TCONS_00002122	TIMP3	-0.995	3.801e-05
1059	TCONS_00021982	ENTPD2	0.995	3.808e-05
1060	XR_001296937.2	PDE4B	0.995	3.809e-05
1061	TCONS_00002122	NOV	0.995	3.809e-05
1062	XR_001296937.2	TNFAIP3	0.995	3.812e-05
1063	TCONS_00024187	SLC39A14	0.995	3.815e-05
1064	TCONS_00002122	EPAS1	0.9949	3.82e-05
1065	TCONS_00021999	ADAMTS5	0.9949	3.825e-05
1066	ENSCHIT00000011444	NFKBIZ	0.9949	3.83e-05
1067	ENSCHIT00000005081	KCNH7	0.9949	3.843e-05
1068	ENSCHIT00000011444	CTNNA3	-0.9949	3.848e-05
1069	ENSCHIT00000002353	SOX4	-0.9949	3.849e-05
1070	TCONS_00002122	LMCD1	-0.9949	3.85e-05
1071	XR_001296937.2	LOC102170446	0.9949	3.857e-05
1072	ENSCHIT00000011444	LOC102173176	0.9949	3.859e-05
1073	TCONS_00021976	TMEM178B	0.9949	3.864e-05
1074	XR_001918329.1	CBFA2T3	-0.9949	3.87e-05
1075	TCONS_00002122	PPL	-0.9949	3.87e-05
1076	TCONS_00024187	POU2F2	0.9949	3.876e-05
1077	TCONS_00024187	PEG10	-0.9949	3.881e-05
1078	ENSCHIT00000002353	PSMB10	-0.9949	3.881e-05
1079	ENSCHIT00000011444	RASSF4	0.9949	3.886e-05
1080	TCONS_00022625	TMEM154	0.9949	3.886e-05
1081	TCONS_00025656	CBFA2T3	0.9949	3.891e-05
1082	TCONS_00024187	RFTN1	0.9949	3.893e-05
1083	XR_001918329.1	LOC106501899	0.9949	3.894e-05
1084	XR_311042.3	ACOD1	0.9949	3.898e-05
1085	TCONS_00024187	TSPAN18	0.9949	3.907e-05
1086	XR_001296937.2	GDPD1	0.9949	3.908e-05
1087	ENSCHIT00000007705	CXADR	0.9949	3.909e-05
1088	TCONS_00024187	GSAP	0.9949	3.921e-05
1089	XR_001296952.2	PIEZO2	0.9949	3.924e-05
1090	ENSCHIT00000011444	CDC20B	-0.9949	3.928e-05
1091	TCONS_00027182	MX2	0.9949	3.929e-05
1092	TCONS_00025656	LIF	-0.9949	3.933e-05
1093	XR_001296952.2	LOC102184252	0.9949	3.941e-05
1094	ENSCHIT00000011444	CADPS2	0.9949	3.946e-05
1095	TCONS_00025656	NINJ1	-0.9949	3.946e-05
1096	TCONS_00002122	HAPLN1	-0.9949	3.955e-05
1097	TCONS_00024187	CCDC136	-0.9949	3.956e-05
1098	TCONS_00023345	FAM92B	0.9949	3.961e-05
1099	TCONS_00002122	ICAM5	0.9949	3.963e-05
1100	TCONS_00002122	CPNE4	0.9949	3.965e-05
1101	TCONS_00022625	LOC108633864	-0.9949	3.965e-05
1102	TCONS_00021976	SLC26A9	0.9948	3.972e-05
1103	ENSCHIT00000011444	HEY1	0.9948	3.974e-05
1104	ENSCHIT00000011444	FAT4	-0.9948	3.975e-05
1105	XR_001296937.2	PLTP	0.9948	3.975e-05
1106	ENSCHIT00000011444	CEBPD	0.9948	3.981e-05
1107	TCONS_00024240	IL11RA	-0.9948	3.985e-05
1108	TCONS_00021978	S100A8	0.9948	3.987e-05
1109	XR_001296952.2	LPIN1	0.9948	3.999e-05
1110	XR_001296937.2	PLA2G4A	0.9948	4.003e-05
1111	TCONS_00025656	AADAT	-0.9948	4.005e-05
1112	TCONS_00024187	IGFBP5	-0.9948	4.006e-05
1113	TCONS_00027182	TRANK1	0.9948	4.012e-05
1114	ENSCHIT00000011444	MST1R	0.9948	4.015e-05
1115	TCONS_00021999	OCLN	0.9948	4.018e-05
1116	XR_001918329.1	AMPD3	0.9948	4.02e-05
1117	ENSCHIT00000002353	SOGA3	0.9948	4.023e-05
1118	XR_001296937.2	MAFF	0.9948	4.023e-05
1119	ENSCHIT00000011444	TMTC2	-0.9948	4.032e-05
1120	XR_001296937.2	PRSS23	-0.9948	4.037e-05
1121	XR_001296937.2	PSMB8	0.9948	4.039e-05
1122	TCONS_00025656	POSTN	0.9948	4.041e-05
1123	ENSCHIT00000002353	CA12	-0.9948	4.046e-05
1124	ENSCHIT00000011444	LOC102174044	0.9948	4.046e-05
1125	ENSCHIT00000002353	IRAK3	-0.9948	4.049e-05
1126	TCONS_00020962	RASGRF2	0.9948	4.052e-05
1127	ENSCHIT00000011444	BMP2	-0.9948	4.052e-05
1128	ENSCHIT00000011444	NLRP3	0.9948	4.058e-05
1129	ENSCHIT00000002353	LOC102187233	-0.9948	4.061e-05
1130	TCONS_00002122	TRPM2	-0.9948	4.061e-05
1131	TCONS_00002122	BDKRB1	0.9948	4.065e-05
1132	XR_001296937.2	SLC41A1	0.9948	4.079e-05
1133	XR_001296937.2	CSF2	0.9948	4.082e-05
1134	TCONS_00024187	RUSC2	-0.9948	4.082e-05
1135	TCONS_00015017	LRRTM3	-0.9948	4.085e-05
1136	TCONS_00024187	CD40	0.9948	4.087e-05
1137	TCONS_00021982	RNF144B	0.9948	4.098e-05
1138	TCONS_00002122	FTH1	0.9948	4.1e-05
1139	TCONS_00002122	LOC102174044	0.9948	4.1e-05
1140	ENSCHIT00000005031	LSP1	0.9948	4.104e-05
1141	TCONS_00020962	TECPR1	-0.9948	4.12e-05
1142	XR_001918671.1	ABCB1	-0.9948	4.125e-05
1143	ENSCHIT00000011444	OSBPL3	0.9947	4.128e-05
1144	TCONS_00002122	C7H19orf38	0.9947	4.137e-05
1145	TCONS_00015017	TRIM16	-0.9947	4.141e-05
1146	XR_001296952.2	SMIM3	0.9947	4.142e-05
1147	XR_001918329.1	RASSF4	0.9947	4.158e-05
1148	TCONS_00020962	LGI3	-0.9947	4.169e-05
1149	ENSCHIT00000002353	CXXC5	0.9947	4.173e-05
1150	TCONS_00021999	SDC4	0.9947	4.173e-05
1151	TCONS_00024187	ANKRD1	-0.9947	4.179e-05
1152	TCONS_00021982	AMPD3	0.9947	4.182e-05
1153	ENSCHIT00000011444	NOCT	0.9947	4.195e-05
1154	TCONS_00024187	LOC102181582	0.9947	4.2e-05
1155	ENSCHIT00000002353	SCN3A	0.9947	4.201e-05
1156	TCONS_00025656	RNF13	-0.9947	4.205e-05
1157	TCONS_00021388	EXOC3L4	0.9947	4.21e-05
1158	ENSCHIT00000011444	ACAT2	0.9947	4.211e-05
1159	TCONS_00024187	NFIL3	0.9947	4.213e-05
1160	TCONS_00027182	S1PR1	0.9947	4.215e-05
1161	TCONS_00002122	IL18R1	0.9947	4.233e-05
1162	TCONS_00020962	LDB2	0.9947	4.236e-05
1163	TCONS_00027182	BDKRB2	0.9947	4.238e-05
1164	TCONS_00002122	FAM65B	0.9947	4.239e-05
1165	ENSCHIT00000002353	CSF3	-0.9947	4.255e-05
1166	ENSCHIT00000009973	TNFAIP2	0.9947	4.255e-05
1167	ENSCHIT00000002353	SLC39A14	-0.9947	4.256e-05
1168	TCONS_00024187	PIEZO2	0.9947	4.26e-05
1169	ENSCHIT00000011444	KIAA1671	0.9947	4.267e-05
1170	TCONS_00021982	RASSF4	0.9947	4.27e-05
1171	XR_001296937.2	ARHGAP17	0.9947	4.271e-05
1172	TCONS_00024187	TLR2	0.9947	4.272e-05
1173	TCONS_00021982	NCALD	0.9947	4.272e-05
1174	ENSCHIT00000002353	IRF1	-0.9947	4.278e-05
1175	TCONS_00024187	STRC	0.9947	4.284e-05
1176	XR_001296937.2	CHST15	-0.9947	4.286e-05
1177	XR_001296937.2	CTNNA3	-0.9946	4.288e-05
1178	TCONS_00002122	ZC3H12A	0.9946	4.289e-05
1179	TCONS_00025656	NRG1	-0.9946	4.29e-05
1180	ENSCHIT00000011444	NFKB2	0.9946	4.291e-05
1181	XR_001918671.1	HES1	0.9946	4.292e-05
1182	TCONS_00024187	TMOD2	0.9946	4.293e-05
1183	TCONS_00002122	ONECUT2	0.9946	4.293e-05
1184	TCONS_00024187	JADE1	-0.9946	4.294e-05
1185	TCONS_00021982	HTR4	0.9946	4.296e-05
1186	TCONS_00021388	S100A8	0.9946	4.3e-05
1187	ENSCHIT00000011444	LTBP1	0.9946	4.303e-05
1188	TCONS_00002122	IL6	0.9946	4.306e-05
1189	ENSCHIT00000011444	SOX4	0.9946	4.307e-05
1190	TCONS_00020962	CHRM2	0.9946	4.313e-05
1191	TCONS_00024187	ALAS1	0.9946	4.319e-05
1192	XR_001918671.1	2022-03-03	-0.9946	4.325e-05
1193	TCONS_00024187	TMCC3	0.9946	4.331e-05
1194	TCONS_00022276	IL1B	0.9946	4.336e-05
1195	TCONS_00022276	AGTR1	0.9946	4.336e-05
1196	ENSCHIT00000011444	LOC100861326	0.9946	4.337e-05
1197	XR_001296937.2	C1H3orf80	0.9946	4.339e-05
1198	ENSCHIT00000011444	NFKBIA	0.9946	4.345e-05
1199	ENSCHIT00000011444	IL33	0.9946	4.351e-05
1200	XR_001918330.1	NPPB	-0.9946	4.358e-05
1201	TCONS_00025656	CLUH	-0.9946	4.359e-05
1202	TCONS_00024240	IL36B	0.9946	4.362e-05
1203	TCONS_00021976	RNF112	-0.9946	4.364e-05
1204	TCONS_00002122	VWA5A	-0.9946	4.369e-05
1205	TCONS_00024240	LOC102182460	0.9946	4.372e-05
1206	TCONS_00021982	LPAR1	0.9946	4.375e-05
1207	TCONS_00021976	TRANK1	0.9946	4.375e-05
1208	TCONS_00027182	KIAA1217	0.9946	4.377e-05
1209	TCONS_00004283	LOC102175889	0.9946	4.385e-05
1210	ENSCHIT00000002353	FAM65B	-0.9946	4.395e-05
1211	TCONS_00002122	INHBB	-0.9946	4.402e-05
1212	TCONS_00002122	ERAP1	0.9946	4.405e-05
1213	TCONS_00024187	LOC102168270	0.9946	4.407e-05
1214	ENSCHIT00000011444	LGI3	0.9946	4.416e-05
1215	XR_001296937.2	FAM65B	0.9946	4.419e-05
1216	TCONS_00021999	SIK1	0.9946	4.423e-05
1217	XR_001918671.1	ONECUT2	-0.9946	4.426e-05
1218	TCONS_00002122	HSD17B7	0.9946	4.434e-05
1219	XR_001296937.2	TBC1D2B	0.9946	4.437e-05
1220	TCONS_00024240	ZEB2	0.9946	4.446e-05
1221	ENSCHIT00000002353	BDKRB1	-0.9945	4.453e-05
1222	TCONS_00024187	DNM1	-0.9945	4.456e-05
1223	XR_001296937.2	ADM	0.9945	4.458e-05
1224	TCONS_00021976	C28H10orf10	0.9945	4.459e-05
1225	TCONS_00016841	KLK10	0.9945	4.467e-05
1226	TCONS_00002122	CHST15	-0.9945	4.474e-05
1227	TCONS_00002122	IER3	0.9945	4.477e-05
1228	XR_001918671.1	WHAMM	-0.9945	4.479e-05
1229	TCONS_00020962	PTPN1	-0.9945	4.481e-05
1230	ENSCHIT00000011444	JUN	-0.9945	4.502e-05
1231	TCONS_00024187	CFB	0.9945	4.506e-05
1232	ENSCHIT00000011444	ERAP2	0.9945	4.511e-05
1233	XR_311142.3	LOC106503109	0.9945	4.516e-05
1234	TCONS_00025656	FZD5	0.9945	4.525e-05
1235	XR_001918151.1	DPY19L1	0.9945	4.534e-05
1236	TCONS_00024240	MVD	0.9945	4.542e-05
1237	TCONS_00002122	RFLNB	-0.9945	4.553e-05
1238	TCONS_00023272	TNP2	0.9945	4.559e-05
1239	TCONS_00021999	IGSF3	0.9945	4.577e-05
1240	TCONS_00002122	LOC100861326	0.9945	4.583e-05
1241	XR_001918671.1	FADS2	-0.9945	4.583e-05
1242	TCONS_00024187	LOC102181965	0.9945	4.586e-05
1243	TCONS_00024187	RDH10	-0.9945	4.586e-05
1244	ENSCHIT00000011444	LOC106503512	0.9945	4.589e-05
1245	ENSCHIT00000002353	IER3	-0.9945	4.598e-05
1246	ENSCHIT00000009973	MAP3K8	0.9945	4.601e-05
1247	TCONS_00024187	RBMS3	0.9945	4.602e-05
1248	ENSCHIT00000011444	AXL	-0.9945	4.602e-05
1249	XR_001918151.1	STEAP2	0.9945	4.602e-05
1250	TCONS_00024187	LOC102174044	0.9944	4.613e-05
1251	XR_001918671.1	NR4A2	-0.9944	4.618e-05
1252	ENSCHIT00000002353	LOC102181965	-0.9944	4.623e-05
1253	TCONS_00002122	CCL20	0.9944	4.626e-05
1254	TCONS_00002122	SLC16A6	0.9944	4.629e-05
1255	ENSCHIT00000002353	FAT4	0.9944	4.632e-05
1256	XR_001296952.2	IFIT2	0.9944	4.637e-05
1257	TCONS_00024187	PPM1E	-0.9944	4.638e-05
1258	TCONS_00024187	SIPA1L1	-0.9944	4.643e-05
1259	XR_001296937.2	VWA5A	-0.9944	4.645e-05
1260	TCONS_00024187	STC2	0.9944	4.65e-05
1261	TCONS_00002122	MAP1LC3B	0.9944	4.65e-05
1262	TCONS_00024187	EPB41L4B	0.9944	4.659e-05
1263	XR_001296937.2	SERPINE2	0.9944	4.666e-05
1264	TCONS_00002122	ANKRD1	-0.9944	4.667e-05
1265	ENSCHIT00000011444	LHFPL2	0.9944	4.671e-05
1266	TCONS_00024187	BDNF	-0.9944	4.673e-05
1267	XR_001919143.1	LOC108638075	0.9944	4.681e-05
1268	TCONS_00025656	PPP1R3C	-0.9944	4.686e-05
1269	ENSCHIT00000005031	LFNG	0.9944	4.705e-05
1270	TCONS_00021999	CD9	0.9944	4.706e-05
1271	ENSCHIT00000011444	RNF13	0.9944	4.709e-05
1272	TCONS_00002122	SLITRK5	0.9944	4.71e-05
1273	XR_001296937.2	TLR3	0.9944	4.711e-05
1274	TCONS_00025656	AVPI1	-0.9944	4.714e-05
1275	ENSCHIT00000011444	KLF9	0.9944	4.715e-05
1276	TCONS_00002122	PLAU	0.9944	4.721e-05
1277	XR_001296937.2	LOC102174044	0.9944	4.725e-05
1278	TCONS_00025656	PSMB8	-0.9944	4.726e-05
1279	XR_001296937.2	LDB2	-0.9944	4.731e-05
1280	XR_001918671.1	LOC102170446	-0.9944	4.733e-05
1281	ENSCHIT00000011442	RASGRF1	0.9944	4.738e-05
1282	TCONS_00002122	MST1R	0.9944	4.74e-05
1283	XR_001296937.2	IL1A	0.9944	4.743e-05
1284	TCONS_00024187	ROBO1	0.9944	4.744e-05
1285	TCONS_00025783	NGF	0.9944	4.746e-05
1286	XR_001918671.1	HAPLN1	0.9944	4.764e-05
1287	XR_001296937.2	STEAP1	0.9944	4.771e-05
1288	XR_001296952.2	LOC102189578	0.9944	4.773e-05
1289	XR_001918151.1	LOC102184002	0.9944	4.774e-05
1290	XR_001296937.2	KLF9	0.9943	4.782e-05
1291	TCONS_00024621	SELE	-0.9943	4.786e-05
1292	TCONS_00021388	LOC106503109	0.9943	4.787e-05
1293	TCONS_00021388	SELP	0.9943	4.79e-05
1294	ENSCHIT00000011444	TYK2	0.9943	4.795e-05
1295	TCONS_00024187	PGM2	0.9943	4.798e-05
1296	TCONS_00024187	FNDC4	-0.9943	4.799e-05
1297	XR_001918671.1	TMOD2	-0.9943	4.803e-05
1298	ENSCHIT00000002353	STAC	-0.9943	4.813e-05
1299	ENSCHIT00000002353	DPY19L1	-0.9943	4.824e-05
1300	ENSCHIT00000009566	EXOC3L4	-0.9943	4.827e-05
1301	TCONS_00024187	SMIM3	0.9943	4.832e-05
1302	ENSCHIT00000011444	CHI3L1	0.9943	4.838e-05
1303	TCONS_00021977	LOC102189109	-0.9943	4.839e-05
1304	TCONS_00021999	DRAM1	0.9943	4.848e-05
1305	TCONS_00020962	DGKB	0.9943	4.849e-05
1306	ENSCHIT00000011444	MAP1LC3B	0.9943	4.873e-05
1307	ENSCHIT00000011444	AADAT	0.9943	4.876e-05
1308	XR_001918671.1	HOXA10	0.9943	4.877e-05
1309	ENSCHIT00000011444	RNF213	0.9943	4.881e-05
1310	TCONS_00021999	LOC106503512	0.9943	4.885e-05
1311	XR_001918329.1	PTPRU	0.9943	4.887e-05
1312	ENSCHIT00000011444	FGFR1	0.9943	4.891e-05
1313	TCONS_00020962	C1GALT1C1L	0.9943	4.893e-05
1314	TCONS_00002122	TBX2	0.9943	4.898e-05
1315	ENSCHIT00000011444	SLC41A1	0.9943	4.903e-05
1316	TCONS_00002122	FLNC	-0.9943	4.907e-05
1317	ENSCHIT00000002353	IL6	-0.9943	4.908e-05
1318	TCONS_00021976	C19H17orf67	0.9943	4.91e-05
1319	TCONS_00024187	FGFR1	0.9943	4.914e-05
1320	TCONS_00016841	HSPA6	0.9943	4.915e-05
1321	ENSCHIT00000011444	LOC102184282	0.9943	4.915e-05
1322	TCONS_00024240	ZC3H12D	0.9943	4.918e-05
1323	ENSCHIT00000002353	MYBPH	-0.9943	4.92e-05
1324	ENSCHIT00000002353	STRA6	-0.9943	4.927e-05
1325	XR_001918329.1	SLC8A1	-0.9943	4.928e-05
1326	TCONS_00025656	TYK2	-0.9943	4.929e-05
1327	TCONS_00024187	LZTS1	-0.9943	4.931e-05
1328	TCONS_00021999	PCSK5	0.9943	4.936e-05
1329	TCONS_00021982	KIAA0408	-0.9943	4.937e-05
1330	XR_001918328.1	F2RL1	-0.9943	4.939e-05
1331	TCONS_00021982	STEAP1	0.9943	4.94e-05
1332	TCONS_00002122	GINM1	0.9943	4.943e-05
1333	XR_001296937.2	BNIP3	0.9943	4.946e-05
1334	TCONS_00024187	SLC31A2	0.9943	4.946e-05
1335	TCONS_00021976	MYBPH	0.9942	4.958e-05
1336	ENSCHIT00000002353	NR4A2	-0.9942	4.964e-05
1337	ENSCHIT00000002353	CCDC136	0.9942	4.965e-05
1338	TCONS_00021982	LOC102181582	0.9942	4.967e-05
1339	TCONS_00020962	UHRF2	0.9942	4.972e-05
1340	TCONS_00020962	GABRB1	0.9942	4.975e-05
1341	TCONS_00025656	ITGA10	0.9942	4.978e-05
1342	TCONS_00023345	KIAA1456	0.9942	4.985e-05
1343	ENSCHIT00000002353	CCDC80	-0.9942	4.999e-05
1344	TCONS_00025656	CEBPD	-0.9942	5.001e-05
1345	ENSCHIT00000011444	SLC2A1	0.9942	5.015e-05
1346	ENSCHIT00000002353	PSMB8	-0.9942	5.021e-05
1347	XR_001296937.2	TNFSF4	-0.9942	5.021e-05
1348	ENSCHIT00000011444	C1H3orf80	0.9942	5.021e-05
1349	XR_001918329.1	RDH11	0.9942	5.022e-05
1350	XR_001296937.2	TMEM100	0.9942	5.022e-05
1351	ENSCHIT00000002353	PRKG2	-0.9942	5.03e-05
1352	XR_001296937.2	JAK2	0.9942	5.032e-05
1353	TCONS_00024240	PTPN12	0.9942	5.041e-05
1354	TCONS_00024187	OLFML2B	0.9942	5.041e-05
1355	ENSCHIT00000002353	PDXK	-0.9942	5.043e-05
1356	XR_001918671.1	CD274	-0.9942	5.043e-05
1357	TCONS_00002122	PCDH9	-0.9942	5.055e-05
1358	ENSCHIT00000002353	MOCOS	-0.9942	5.055e-05
1359	XR_001918671.1	TMTC2	0.9942	5.058e-05
1360	TCONS_00024187	STRA6	0.9942	5.058e-05
1361	TCONS_00002122	CCDC80	0.9942	5.06e-05
1362	XR_001918329.1	CDC5L	0.9942	5.064e-05
1363	XR_001296952.2	A4GALT	0.9942	5.066e-05
1364	ENSCHIT00000002353	SLC37A2	-0.9942	5.082e-05
1365	ENSCHIT00000011444	PEG10	-0.9942	5.095e-05
1366	ENSCHIT00000002353	SH3BP4	0.9942	5.104e-05
1367	XR_001918328.1	NOD1	0.9942	5.105e-05
1368	XR_001918329.1	ERAP1	0.9942	5.106e-05
1369	TCONS_00002122	PLCL1	0.9942	5.107e-05
1370	TCONS_00025656	PHYHIP	-0.9942	5.108e-05
1371	ENSCHIT00000011444	ANKRD1	-0.9942	5.111e-05
1372	ENSCHIT00000011444	ATP13A3	0.9942	5.112e-05
1373	XR_001296937.2	UGDH	0.9942	5.118e-05
1374	ENSCHIT00000011444	NFKB1	0.9942	5.123e-05
1375	ENSCHIT00000002353	ID3	-0.9941	5.126e-05
1376	TCONS_00021999	ASAP3	0.9941	5.129e-05
1377	TCONS_00015017	NR4A3	-0.9941	5.133e-05
1378	TCONS_00021976	PTPN1	0.9941	5.134e-05
1379	TCONS_00025656	ITGA6	0.9941	5.138e-05
1380	ENSCHIT00000002353	PDE4B	-0.9941	5.138e-05
1381	ENSCHIT00000002353	RGS16	-0.9941	5.139e-05
1382	XR_001296937.2	FAT4	-0.9941	5.14e-05
1383	ENSCHIT00000011444	SRA1	0.9941	5.14e-05
1384	TCONS_00025656	UHRF2	0.9941	5.14e-05
1385	TCONS_00024187	RNF149	0.9941	5.14e-05
1386	TCONS_00027182	LOC106502965	0.9941	5.145e-05
1387	TCONS_00021982	STC2	0.9941	5.156e-05
1388	ENSCHIT00000011444	VCAN	0.9941	5.159e-05
1389	TCONS_00024187	CTNNA3	-0.9941	5.16e-05
1390	XR_001296937.2	RFLNB	-0.9941	5.173e-05
1391	TCONS_00002122	ESR1	0.9941	5.176e-05
1392	TCONS_00024621	MYRFL	-0.9941	5.176e-05
1393	XR_001918329.1	CALCRL	0.9941	5.181e-05
1394	ENSCHIT00000011444	OCLN	0.9941	5.185e-05
1395	ENSCHIT00000002353	ITGB4	-0.9941	5.189e-05
1396	ENSCHIT00000002353	CACNA1G	0.9941	5.191e-05
1397	TCONS_00002122	GABRB1	-0.9941	5.194e-05
1398	ENSCHIT00000011444	CSF2	0.9941	5.201e-05
1399	TCONS_00023272	LOC102179380	0.9941	5.201e-05
1400	TCONS_00002122	GREM1	-0.9941	5.206e-05
1401	TCONS_00002122	IL1RL1	0.9941	5.206e-05
1402	ENSCHIT00000002353	ASPN	0.9941	5.207e-05
1403	ENSCHIT00000011444	HSD17B7	0.9941	5.21e-05
1404	ENSCHIT00000011444	SVEP1	-0.9941	5.219e-05
1405	XR_001296937.2	NOCT	0.9941	5.22e-05
1406	XR_001296937.2	MMD	0.9941	5.222e-05
1407	XR_001296937.2	IL6	0.9941	5.226e-05
1408	ENSCHIT00000009973	LPAR1	0.9941	5.229e-05
1409	ENSCHIT00000002353	RNF13	-0.9941	5.229e-05
1410	TCONS_00020962	LOC102190128	-0.9941	5.233e-05
1411	ENSCHIT00000002353	RFTN1	-0.9941	5.235e-05
1412	ENSCHIT00000002353	FGFR1	-0.9941	5.237e-05
1413	TCONS_00025783	LOC102181045	0.9941	5.245e-05
1414	XR_001918329.1	PAWR	0.9941	5.251e-05
1415	ENSCHIT00000011444	PPM1E	-0.9941	5.253e-05
1416	TCONS_00024187	LOC102168428	0.9941	5.254e-05
1417	ENSCHIT00000011444	MAT2B	0.9941	5.266e-05
1418	XR_001296937.2	TIMP3	-0.9941	5.279e-05
1419	TCONS_00024187	TNFSF15	0.9941	5.283e-05
1420	ENSCHIT00000011444	WNT5A	0.9941	5.287e-05
1421	TCONS_00020962	BMP2	0.9941	5.288e-05
1422	TCONS_00024187	SH3BP4	-0.9941	5.288e-05
1423	XR_001918329.1	JUN	-0.9941	5.294e-05
1424	TCONS_00025656	SRGAP3	-0.9941	5.295e-05
1425	ENSCHIT00000002353	CRISPLD2	0.994	5.303e-05
1426	ENSCHIT00000009428	CELF6	0.994	5.315e-05
1427	TCONS_00002122	LSAMP	0.994	5.319e-05
1428	ENSCHIT00000011444	UGDH	0.994	5.32e-05
1429	TCONS_00016841	GHR	0.994	5.327e-05
1430	TCONS_00002122	RNF213	0.994	5.329e-05
1431	ENSCHIT00000002353	JAK2	-0.994	5.334e-05
1432	XR_001918329.1	RNF144B	0.994	5.342e-05
1433	XR_001919136.1	INSC	0.994	5.347e-05
1434	ENSCHIT00000011444	KIAA0408	-0.994	5.355e-05
1435	TCONS_00021982	TBX2	0.994	5.36e-05
1436	TCONS_00023345	MAP34-B	0.994	5.364e-05
1437	TCONS_00024240	PHYHIP	0.994	5.368e-05
1438	TCONS_00024187	NR4A2	0.994	5.375e-05
1439	TCONS_00021999	NIPAL4	-0.994	5.38e-05
1440	TCONS_00024240	CD44	0.994	5.39e-05
1441	XR_001296937.2	STAC	0.994	5.394e-05
1442	TCONS_00027182	LOC102173932	0.994	5.395e-05
1443	TCONS_00021976	SLCO4A1	0.994	5.399e-05
1444	ENSCHIT00000002353	IL33	-0.994	5.4e-05
1445	TCONS_00015017	KCNH7	-0.994	5.413e-05
1446	ENSCHIT00000002353	INSL6	-0.994	5.415e-05
1447	ENSCHIT00000011444	FADS2	0.994	5.417e-05
1448	ENSCHIT00000002353	CSDC2	0.994	5.426e-05
1449	ENSCHIT00000002353	TNFSF15	-0.994	5.443e-05
1450	ENSCHIT00000002353	TNFAIP3	-0.994	5.444e-05
1451	TCONS_00002122	IKBKE	0.994	5.444e-05
1452	TCONS_00002122	SRCIN1	0.994	5.446e-05
1453	ENSCHIT00000007705	MAP3K8	0.994	5.448e-05
1454	XR_001296937.2	BDKRB1	0.994	5.453e-05
1455	XR_001296952.2	ROR1	-0.994	5.458e-05
1456	XR_001296937.2	RTP4	0.994	5.46e-05
1457	ENSCHIT00000002353	SOD2	-0.994	5.46e-05
1458	ENSCHIT00000007705	LOC102179380	0.994	5.47e-05
1459	TCONS_00024187	GPR84	0.994	5.47e-05
1460	XR_001296937.2	LGI3	0.994	5.475e-05
1461	TCONS_00002122	CTNNA3	-0.994	5.478e-05
1462	XR_001918671.1	CCDC146	-0.9939	5.48e-05
1463	ENSCHIT00000002353	LOC102190602	-0.9939	5.494e-05
1464	XR_001918671.1	LOC102186299	-0.9939	5.5e-05
1465	TCONS_00002122	TNFAIP2	0.9939	5.507e-05
1466	XR_001296952.2	JUN	-0.9939	5.517e-05
1467	ENSCHIT00000009973	RHOH	0.9939	5.518e-05
1468	TCONS_00024240	DUSP4	0.9939	5.52e-05
1469	XR_001919136.1	GRP	-0.9939	5.524e-05
1470	XR_001296937.2	CBFA2T3	-0.9939	5.528e-05
1471	TCONS_00002122	MAFF	0.9939	5.53e-05
1472	TCONS_00021982	PFKFB3	0.9939	5.532e-05
1473	ENSCHIT00000002353	TBC1D16	-0.9939	5.542e-05
1474	ENSCHIT00000011444	LOC102182115	0.9939	5.556e-05
1475	TCONS_00020962	MAATS1	-0.9939	5.56e-05
1476	TCONS_00024240	TREM1	0.9939	5.564e-05
1477	ENSCHIT00000011444	RGS16	0.9939	5.569e-05
1478	TCONS_00024187	GDPD5	0.9939	5.569e-05
1479	ENSCHIT00000002353	NFKBIZ	-0.9939	5.573e-05
1480	XR_001296937.2	ZC3H12A	0.9939	5.574e-05
1481	TCONS_00021976	BDKRB2	0.9939	5.576e-05
1482	XR_001296937.2	CCDC80	0.9939	5.58e-05
1483	ENSCHIT00000005031	FOS	0.9939	5.584e-05
1484	TCONS_00024240	PPARGC1A	0.9939	5.586e-05
1485	TCONS_00021976	INSL6	0.9939	5.591e-05
1486	ENSCHIT00000011444	ADAMTS9	0.9939	5.594e-05
1487	TCONS_00002122	BNIP3	0.9939	5.594e-05
1488	ENSCHIT00000011444	FAM49A	0.9939	5.595e-05
1489	ENSCHIT00000011444	MTSS1	0.9939	5.614e-05
1490	TCONS_00020962	PSMB8	-0.9939	5.618e-05
1491	XR_001296937.2	SLITRK5	0.9939	5.622e-05
1492	XR_001296937.2	IL18R1	0.9939	5.626e-05
1493	ENSCHIT00000011444	ITGB3	-0.9939	5.631e-05
1494	ENSCHIT00000002353	IL18R1	-0.9939	5.633e-05
1495	XR_001296952.2	MELTF	-0.9939	5.648e-05
1496	TCONS_00024187	SHC3	0.9939	5.65e-05
1497	ENSCHIT00000011444	JADE1	-0.9939	5.651e-05
1498	TCONS_00028971	GAS1	-0.9939	5.656e-05
1499	ENSCHIT00000005031	FHL2	0.9939	5.656e-05
1500	ENSCHIT00000002353	IGFBP5	0.9939	5.657e-05
1501	TCONS_00002122	IL33	0.9939	5.66e-05
1502	TCONS_00022276	LOC102190831	0.9938	5.662e-05
1503	ENSCHIT00000011444	TNFAIP8	0.9938	5.668e-05
1504	TCONS_00024187	PTGS2	0.9938	5.67e-05
1505	TCONS_00028971	AMPD3	0.9938	5.677e-05
1506	TCONS_00021982	MMP1	0.9938	5.686e-05
1507	XR_001918329.1	ADM	0.9938	5.689e-05
1508	TCONS_00021999	ENOX1	0.9938	5.694e-05
1509	TCONS_00024240	RND1	0.9938	5.697e-05
1510	ENSCHIT00000002353	SLC15A3	-0.9938	5.702e-05
1511	TCONS_00002122	2022-03-03	0.9938	5.714e-05
1512	ENSCHIT00000011444	DPY19L1	0.9938	5.721e-05
1513	XR_001296952.2	LOC102185892	0.9938	5.722e-05
1514	XR_001296937.2	LACTB	0.9938	5.722e-05
1515	XR_001918329.1	SATB1	0.9938	5.738e-05
1516	TCONS_00020962	RELB	-0.9938	5.761e-05
1517	TCONS_00002122	C2	0.9938	5.768e-05
1518	XR_001296937.2	FTH1	0.9938	5.771e-05
1519	TCONS_00024187	SMIM14	0.9938	5.781e-05
1520	TCONS_00024187	IL36B	0.9938	5.794e-05
1521	XR_001918671.1	RGCC	-0.9938	5.8e-05
1522	ENSCHIT00000002353	ROR1	0.9938	5.802e-05
1523	XR_001918329.1	NFKBIA	0.9938	5.803e-05
1524	TCONS_00025656	JPH2	-0.9938	5.804e-05
1525	ENSCHIT00000011444	PLEKHG4	-0.9938	5.807e-05
1526	XR_001296952.2	ADAMTS3	-0.9938	5.814e-05
1527	XR_001918330.1	LOC106502282	0.9938	5.821e-05
1528	TCONS_00024187	ANGPT1	0.9938	5.824e-05
1529	ENSCHIT00000009973	LOC102180430	0.9938	5.827e-05
1530	TCONS_00021982	ADM	0.9938	5.829e-05
1531	XR_001918671.1	PLK2	0.9938	5.831e-05
1532	ENSCHIT00000011444	TPH2	-0.9938	5.838e-05
1533	ENSCHIT00000011444	IKZF2	0.9938	5.845e-05
1534	TCONS_00015017	LOC102184282	0.9938	5.847e-05
1535	ENSCHIT00000002353	PTX3	-0.9937	5.848e-05
1536	ENSCHIT00000009973	S100A8	0.9937	5.849e-05
1537	TCONS_00021388	LOC106503204	0.9937	5.852e-05
1538	TCONS_00021999	ICAM1	0.9937	5.868e-05
1539	XR_001296937.2	ATP10B	0.9937	5.872e-05
1540	TCONS_00002122	LOC102181552	0.9937	5.878e-05
1541	TCONS_00024187	ESR1	0.9937	5.878e-05
1542	TCONS_00002122	HES1	-0.9937	5.887e-05
1543	TCONS_00025783	LOC108633864	-0.9937	5.889e-05
1544	XR_001918329.1	LOC102168270	0.9937	5.892e-05
1545	TCONS_00021976	LOC106502965	0.9937	5.906e-05
1546	XR_001296937.2	IER3	0.9937	5.906e-05
1547	XR_001918671.1	PLCL1	-0.9937	5.909e-05
1548	ENSCHIT00000011444	PLAU	0.9937	5.911e-05
1549	TCONS_00024187	PSMB8	0.9937	5.915e-05
1550	TCONS_00024187	C1H3orf80	0.9937	5.916e-05
1551	TCONS_00024187	AK4	0.9937	5.919e-05
1552	TCONS_00023345	KLHDC8B	-0.9937	5.922e-05
1553	TCONS_00024240	TP53I11	0.9937	5.926e-05
1554	TCONS_00002122	SLC6A6	-0.9937	5.927e-05
1555	XR_001296952.2	MYCL	0.9937	5.931e-05
1556	XR_001918328.1	GRID2	-0.9937	5.935e-05
1557	TCONS_00020962	IL11RA	0.9937	5.943e-05
1558	ENSCHIT00000011444	RIPK2	0.9937	5.946e-05
1559	TCONS_00002122	C3	0.9937	5.959e-05
1560	XR_001296937.2	PEG10	-0.9937	5.966e-05
1561	TCONS_00002122	NFKBIA	0.9937	5.969e-05
1562	ENSCHIT00000002353	INPP1	-0.9937	5.973e-05
1563	XR_001296937.2	TBC1D16	0.9937	5.973e-05
1564	ENSCHIT00000002353	ACSL5	-0.9937	5.974e-05
1565	TCONS_00021976	PARP14	0.9937	5.989e-05
1566	TCONS_00024187	PPP2R2B	-0.9937	6.004e-05
1567	XR_001918329.1	ROR1	-0.9937	6.007e-05
1568	TCONS_00004283	SLC26A4	0.9937	6.008e-05
1569	ENSCHIT00000011444	SLC6A6	-0.9937	6.013e-05
1570	ENSCHIT00000002353	PTGFR	-0.9937	6.015e-05
1571	ENSCHIT00000011444	ADA	-0.9937	6.015e-05
1572	ENSCHIT00000011444	TRIM16	-0.9937	6.018e-05
1573	XR_001918671.1	CPOX	-0.9937	6.021e-05
1574	TCONS_00025656	CD14	-0.9937	6.027e-05
1575	ENSCHIT00000002353	PCSK5	-0.9937	6.03e-05
1576	TCONS_00027182	A4GALT	0.9937	6.032e-05
1577	TCONS_00025656	LOC102183943	-0.9936	6.036e-05
1578	XR_001918671.1	SERPINE2	-0.9936	6.038e-05
1579	TCONS_00015017	BMP2	-0.9936	6.038e-05
1580	ENSCHIT00000002353	ARL4C	0.9936	6.039e-05
1581	XR_001918329.1	HEY1	0.9936	6.039e-05
1582	TCONS_00025783	C8H8orf58	-0.9936	6.049e-05
1583	XR_001919139.1	ZMYND15	0.9936	6.051e-05
1584	ENSCHIT00000009973	OCIAD2	0.9936	6.058e-05
1585	TCONS_00024187	TBC1D2B	0.9936	6.06e-05
1586	XR_001296952.2	TNFRSF21	0.9936	6.066e-05
1587	XR_001296937.2	PCDH9	-0.9936	6.071e-05
1588	TCONS_00021982	FYN	0.9936	6.079e-05
1589	ENSCHIT00000002353	LAD1	-0.9936	6.083e-05
1590	XR_001296937.2	LOC102180430	0.9936	6.084e-05
1591	XR_001296937.2	GREM1	-0.9936	6.089e-05
1592	ENSCHIT00000009973	RNF125	0.9936	6.09e-05
1593	XR_001296937.2	ERAP1	0.9936	6.092e-05
1594	ENSCHIT00000002353	SLC16A3	-0.9936	6.101e-05
1595	XR_001296937.2	RGL1	0.9936	6.117e-05
1596	XR_001918151.1	NIPAL4	-0.9936	6.118e-05
1597	ENSCHIT00000007705	LPAR1	0.9936	6.118e-05
1598	TCONS_00020962	LOC106502552	-0.9936	6.121e-05
1599	TCONS_00025656	STK17B	0.9936	6.125e-05
1600	TCONS_00002122	FBP2	0.9936	6.129e-05
1601	TCONS_00025656	TBC1D16	-0.9936	6.134e-05
1602	TCONS_00025656	TREM1	-0.9936	6.134e-05
1603	TCONS_00021982	FABP5	-0.9936	6.138e-05
1604	XR_001918671.1	VWA5A	0.9936	6.161e-05
1605	ENSCHIT00000002353	SLC6A6	0.9936	6.162e-05
1606	TCONS_00002122	RASSF4	0.9936	6.168e-05
1607	TCONS_00021999	PLAU	0.9936	6.177e-05
1608	TCONS_00002122	HEY1	0.9936	6.179e-05
1609	TCONS_00024187	PDPN	0.9936	6.181e-05
1610	XR_001919136.1	ARRB1	-0.9936	6.185e-05
1611	ENSCHIT00000002353	AK4	-0.9936	6.195e-05
1612	XR_001918329.1	CACNA1A	0.9936	6.199e-05
1613	XR_001296937.2	2022-03-03	0.9936	6.209e-05
1614	XR_001918671.1	PRSS23	0.9936	6.212e-05
1615	TCONS_00025656	BNIP3	-0.9936	6.215e-05
1616	ENSCHIT00000011444	IL11RA	-0.9936	6.225e-05
1617	TCONS_00028971	SLC6A2	-0.9935	6.234e-05
1618	XR_001918329.1	TNFSF18	-0.9935	6.234e-05
1619	ENSCHIT00000002353	BDKRB2	-0.9935	6.235e-05
1620	ENSCHIT00000002353	IL1A	-0.9935	6.237e-05
1621	ENSCHIT00000002353	PLA2G4A	-0.9935	6.237e-05
1622	TCONS_00024187	ALOX12	0.9935	6.243e-05
1623	TCONS_00024621	PFKFB3	-0.9935	6.243e-05
1624	ENSCHIT00000002353	SLC44A5	-0.9935	6.25e-05
1625	TCONS_00023345	LOC102169118	0.9935	6.25e-05
1626	TCONS_00002122	RTP4	0.9935	6.264e-05
1627	TCONS_00002122	TMTC2	-0.9935	6.27e-05
1628	TCONS_00021999	GAS2	0.9935	6.289e-05
1629	TCONS_00025656	CHST15	0.9935	6.299e-05
1630	TCONS_00024187	LOC102185264	0.9935	6.302e-05
1631	TCONS_00021999	HSD17B7	0.9935	6.333e-05
1632	TCONS_00021982	KLHDC8B	-0.9935	6.336e-05
1633	TCONS_00021982	LPIN1	0.9935	6.342e-05
1634	TCONS_00025656	TLE4	0.9935	6.344e-05
1635	TCONS_00020962	PPP1R3C	-0.9935	6.345e-05
1636	XR_001296937.2	JPH2	0.9935	6.347e-05
1637	XR_001918671.1	AXL	0.9935	6.353e-05
1638	TCONS_00025656	SIRPA	-0.9935	6.357e-05
1639	TCONS_00024187	SLC2A6	0.9935	6.369e-05
1640	ENSCHIT00000011444	STEAP2	0.9935	6.369e-05
1641	XR_001296937.2	UHRF2	-0.9935	6.37e-05
1642	XR_001918329.1	CHST15	-0.9935	6.377e-05
1643	XR_001296937.2	IKBKE	0.9935	6.4e-05
1644	TCONS_00024187	UGDH	0.9935	6.418e-05
1645	TCONS_00002122	ARL4C	-0.9935	6.421e-05
1646	TCONS_00023345	CACNB4	0.9934	6.422e-05
1647	TCONS_00014684	KIAA1456	0.9934	6.424e-05
1648	TCONS_00021976	CATSPERB	-0.9934	6.428e-05
1649	ENSCHIT00000007705	CD40	0.9934	6.431e-05
1650	ENSCHIT00000011444	BDNF	-0.9934	6.432e-05
1651	XR_001296952.2	RNF13	0.9934	6.434e-05
1652	ENSCHIT00000009973	ONECUT2	0.9934	6.438e-05
1653	XR_001918630.1	GDF10	0.9934	6.439e-05
1654	TCONS_00024240	MEX3B	0.9934	6.444e-05
1655	TCONS_00002122	HMCN1	-0.9934	6.457e-05
1656	TCONS_00021982	NFIB	0.9934	6.474e-05
1657	TCONS_00002122	CHRM2	-0.9934	6.474e-05
1658	TCONS_00002122	NOCT	0.9934	6.474e-05
1659	XR_001918329.1	TBX2	0.9934	6.474e-05
1660	ENSCHIT00000011444	LOC102170144	0.9934	6.475e-05
1661	TCONS_00021999	PAPSS2	0.9934	6.475e-05
1662	TCONS_00002122	SVEP1	-0.9934	6.477e-05
1663	TCONS_00024187	LOC102186299	0.9934	6.477e-05
1664	TCONS_00021976	SLC15A3	0.9934	6.486e-05
1665	XR_001918329.1	BMP2	-0.9934	6.494e-05
1666	XR_001296937.2	HHLA2	0.9934	6.506e-05
1667	ENSCHIT00000011444	TBC1D9	0.9934	6.513e-05
1668	TCONS_00024240	MTSS1	0.9934	6.522e-05
1669	TCONS_00025656	SH3TC2	0.9934	6.527e-05
1670	TCONS_00020962	CATSPERB	0.9934	6.529e-05
1671	TCONS_00024187	ZEB2	0.9934	6.533e-05
1672	TCONS_00023345	MAP3K8	0.9934	6.533e-05
1673	TCONS_00024187	CRISPLD2	-0.9934	6.534e-05
1674	XR_001918329.1	CTNNA3	-0.9934	6.539e-05
1675	TCONS_00002122	RIPK2	0.9934	6.545e-05
1676	TCONS_00024187	RDH11	0.9934	6.545e-05
1677	TCONS_00021999	ASZ1	0.9934	6.553e-05
1678	TCONS_00025656	ACSL5	-0.9934	6.567e-05
1679	XR_001919136.1	DUSP4	-0.9934	6.574e-05
1680	TCONS_00025656	RND1	-0.9934	6.579e-05
1681	XR_311042.3	NPR3	0.9934	6.58e-05
1682	XR_001918671.1	UHRF2	0.9934	6.586e-05
1683	XR_001296937.2	JADE1	-0.9934	6.587e-05
1684	ENSCHIT00000011444	ADAMTS3	-0.9934	6.59e-05
1685	TCONS_00021976	CLEC4E	0.9934	6.596e-05
1686	TCONS_00024187	NKAIN2	0.9934	6.598e-05
1687	XR_001296937.2	LOC100860781	0.9934	6.604e-05
1688	ENSCHIT00000011444	LFNG	-0.9934	6.607e-05
1689	TCONS_00022625	C8H8orf58	-0.9934	6.609e-05
1690	XR_001918671.1	ID3	-0.9934	6.611e-05
1691	XR_001918671.1	TECPR1	-0.9934	6.614e-05
1692	XR_001919136.1	BHLHE41	-0.9934	6.617e-05
1693	XR_001919143.1	NTNG2	0.9933	6.622e-05
1694	XR_001296937.2	JUN	-0.9933	6.635e-05
1695	TCONS_00024621	ARG2	-0.9933	6.639e-05
1696	ENSCHIT00000002353	PLTP	-0.9933	6.666e-05
1697	XR_001918671.1	LMCD1	0.9933	6.667e-05
1698	XR_001918671.1	LAMA2	0.9933	6.682e-05
1699	TCONS_00024187	ENTPD2	0.9933	6.682e-05
1700	ENSCHIT00000011444	C7H19orf66	0.9933	6.683e-05
1701	XR_001919495.1	ADAMTS18	0.9933	6.69e-05
1702	TCONS_00025656	RELB	-0.9933	6.694e-05
1703	XR_001296937.2	SMIM14	0.9933	6.696e-05
1704	XR_001296937.2	NIPAL4	-0.9933	6.698e-05
1705	ENSCHIT00000009973	C1H3orf80	0.9933	6.703e-05
1706	ENSCHIT00000005031	DUSP4	-0.9933	6.713e-05
1707	TCONS_00024187	SLC2A12	0.9933	6.717e-05
1708	ENSCHIT00000005031	TMOD2	-0.9933	6.719e-05
1709	TCONS_00020962	RSPO1	-0.9933	6.719e-05
1710	XR_001919143.1	C23H6orf25	-0.9933	6.719e-05
1711	ENSCHIT00000005081	LOC102184306	0.9933	6.722e-05
1712	TCONS_00002122	JPH2	0.9933	6.735e-05
1713	ENSCHIT00000011444	ETS1	0.9933	6.74e-05
1714	TCONS_00002122	TNFAIP8	0.9933	6.753e-05
1715	ENSCHIT00000011444	SMIM14	0.9933	6.754e-05
1716	XR_311142.3	TLR9	0.9933	6.757e-05
1717	ENSCHIT00000011444	GDPD5	0.9933	6.761e-05
1718	TCONS_00027182	C27H8orf4	0.9933	6.762e-05
1719	XR_001296952.2	MSC	0.9933	6.766e-05
1720	ENSCHIT00000009973	LOC106501899	0.9933	6.766e-05
1721	TCONS_00025656	TNFSF18	0.9933	6.775e-05
1722	TCONS_00002122	OSBPL3	0.9933	6.776e-05
1723	TCONS_00002122	GALNT16	-0.9933	6.776e-05
1724	TCONS_00002122	SCN3A	-0.9933	6.788e-05
1725	TCONS_00015017	CDC20B	-0.9933	6.795e-05
1726	TCONS_00002122	ETS1	0.9933	6.797e-05
1727	TCONS_00021999	CD47	0.9933	6.8e-05
1728	TCONS_00021982	CRISPLD2	-0.9933	6.808e-05
1729	TCONS_00002122	E2F2	0.9933	6.809e-05
1730	ENSCHIT00000011444	PFKFB3	0.9933	6.813e-05
1731	XR_001919495.1	FNDC4	-0.9933	6.814e-05
1732	TCONS_00024240	LOC102183943	0.9933	6.815e-05
1733	TCONS_00024187	SPR	0.9933	6.817e-05
1734	ENSCHIT00000011444	PRDM1	0.9932	6.819e-05
1735	TCONS_00021982	OCLN	0.9932	6.828e-05
1736	TCONS_00027182	MYBPH	0.9932	6.829e-05
1737	XR_001296952.2	GPR37	-0.9932	6.83e-05
1738	ENSCHIT00000002353	GUCY1A3	-0.9932	6.831e-05
1739	TCONS_00021982	GDPD1	0.9932	6.835e-05
1740	TCONS_00002122	PLPP3	-0.9932	6.836e-05
1741	TCONS_00002122	CCDC136	-0.9932	6.836e-05
1742	XR_001296937.2	EPAS1	0.9932	6.84e-05
1743	XR_001918671.1	RUSC2	0.9932	6.845e-05
1744	XR_001918330.1	INHBB	-0.9932	6.847e-05
1745	TCONS_00023345	SRCIN1	0.9932	6.85e-05
1746	ENSCHIT00000002353	SEMA6D	-0.9932	6.854e-05
1747	ENSCHIT00000011444	STC2	0.9932	6.869e-05
1748	TCONS_00021976	LOC102190602	0.9932	6.871e-05
1749	ENSCHIT00000002353	MELTF	0.9932	6.873e-05
1750	XR_001918671.1	GUCY1A3	-0.9932	6.878e-05
1751	TCONS_00024187	RSPO1	0.9932	6.898e-05
1752	TCONS_00002122	SYNC	-0.9932	6.904e-05
1753	ENSCHIT00000002353	LOC102181552	-0.9932	6.905e-05
1754	ENSCHIT00000005031	NFIA	-0.9932	6.907e-05
1755	TCONS_00002122	SLC41A1	0.9932	6.919e-05
1756	ENSCHIT00000002353	SIK1	-0.9932	6.924e-05
1757	TCONS_00025656	IL36B	-0.9932	6.926e-05
1758	TCONS_00025656	FGF10	-0.9932	6.928e-05
1759	TCONS_00021999	CRISPLD2	-0.9932	6.93e-05
1760	XR_001296937.2	SLC16A6	0.9932	6.941e-05
1761	ENSCHIT00000011444	GINM1	0.9932	6.941e-05
1762	TCONS_00024187	ONECUT2	0.9932	6.943e-05
1763	TCONS_00024187	KLF9	0.9932	6.964e-05
1764	TCONS_00020962	TMEM178B	-0.9932	6.964e-05
1765	XR_001296937.2	LTBP1	0.9932	6.972e-05
1766	ENSCHIT00000011444	RTP4	0.9932	6.99e-05
1767	TCONS_00024187	PLEKHG4	-0.9932	6.995e-05
1768	TCONS_00025656	LRRTM3	0.9932	7.004e-05
1769	XR_001918329.1	C1H3orf80	0.9932	7.013e-05
1770	ENSCHIT00000011444	ERG	-0.9931	7.023e-05
1771	TCONS_00025656	CD274	-0.9931	7.036e-05
1772	TCONS_00002122	TPH2	-0.9931	7.043e-05
1773	TCONS_00025656	ABL2	-0.9931	7.057e-05
1774	ENSCHIT00000011444	SEMA6D	0.9931	7.057e-05
1775	TCONS_00024187	FHL2	-0.9931	7.058e-05
1776	TCONS_00002122	ROR1	-0.9931	7.063e-05
1777	ENSCHIT00000011444	LACTB	0.9931	7.068e-05
1778	TCONS_00021999	APH1B	0.9931	7.069e-05
1779	TCONS_00002122	FABP5	-0.9931	7.074e-05
1780	TCONS_00023345	PGLYRP2	0.9931	7.075e-05
1781	ENSCHIT00000009973	NCALD	0.9931	7.081e-05
1782	ENSCHIT00000009973	NOV	0.9931	7.084e-05
1783	XR_001296937.2	PLCL1	0.9931	7.086e-05
1784	TCONS_00002122	NMI	0.9931	7.087e-05
1785	TCONS_00025656	WNT5A	-0.9931	7.097e-05
1786	TCONS_00020962	NINJ1	-0.9931	7.099e-05
1787	TCONS_00025656	LHFPL2	-0.9931	7.103e-05
1788	TCONS_00024621	APH1B	-0.9931	7.105e-05
1789	ENSCHIT00000011444	LUZP2	0.9931	7.106e-05
1790	TCONS_00025656	C1GALT1C1L	0.9931	7.118e-05
1791	TCONS_00024240	IL16	0.9931	7.123e-05
1792	TCONS_00021999	TRPA1	0.9931	7.124e-05
1793	ENSCHIT00000002353	ADAMTS3	0.9931	7.126e-05
1794	ENSCHIT00000005031	GDPD5	-0.9931	7.133e-05
1795	TCONS_00021982	RAB8B	0.9931	7.141e-05
1796	TCONS_00014684	EXOC3L4	0.9931	7.141e-05
1797	ENSCHIT00000009973	LOC102170446	0.9931	7.141e-05
1798	XR_001918151.1	PFKFB3	0.9931	7.147e-05
1799	ENSCHIT00000011444	TC2N	-0.9931	7.148e-05
1800	TCONS_00002122	NFKBIZ	0.9931	7.155e-05
1801	ENSCHIT00000011444	RUSC2	-0.9931	7.156e-05
1802	XR_001296937.2	CCL20	0.9931	7.163e-05
1803	TCONS_00024187	TNFSF18	-0.9931	7.166e-05
1804	ENSCHIT00000002353	LTBP1	-0.9931	7.175e-05
1805	XR_001918329.1	LOC102170588	0.9931	7.182e-05
1806	XR_001918329.1	PGM2	0.9931	7.182e-05
1807	XR_001918330.1	CDA	0.9931	7.185e-05
1808	TCONS_00021982	ADA	-0.9931	7.198e-05
1809	XR_001918329.1	LOC102182115	0.9931	7.217e-05
1810	XR_001918329.1	MAT2B	0.9931	7.219e-05
1811	TCONS_00021999	CXCL8	0.9931	7.22e-05
1812	TCONS_00020962	OMD	0.9931	7.225e-05
1813	TCONS_00021978	EXOC3L4	0.9931	7.227e-05
1814	XR_001918671.1	TGFB2	0.993	7.233e-05
1815	TCONS_00021982	LACTB	0.993	7.237e-05
1816	XR_001918151.1	ERG	-0.993	7.237e-05
1817	TCONS_00002122	PAWR	0.993	7.239e-05
1818	TCONS_00024187	CCDC146	0.993	7.241e-05
1819	TCONS_00020962	DPP4	0.993	7.263e-05
1820	TCONS_00002122	IGFBP5	-0.993	7.265e-05
1821	TCONS_00003935	ZBTB7C	0.993	7.265e-05
1822	ENSCHIT00000002353	LIPC	-0.993	7.27e-05
1823	ENSCHIT00000002353	NPR1	0.993	7.275e-05
1824	TCONS_00025656	JUN	0.993	7.282e-05
1825	ENSCHIT00000011444	SIRPA	0.993	7.284e-05
1826	TCONS_00021978	LOC102188515	0.993	7.284e-05
1827	XR_001296952.2	HSPA12A	0.993	7.285e-05
1828	TCONS_00014834	TNFRSF11B	0.993	7.292e-05
1829	XR_001918151.1	IL1RAP	0.993	7.293e-05
1830	TCONS_00002122	JUN	-0.993	7.305e-05
1831	XR_001296937.2	STC2	0.993	7.316e-05
1832	XR_001918671.1	TLR3	-0.993	7.318e-05
1833	TCONS_00022625	PDCD1LG2	0.993	7.319e-05
1834	TCONS_00024187	CXCL8	0.993	7.327e-05
1835	XR_001296937.2	FZD5	-0.993	7.328e-05
1836	ENSCHIT00000002353	GSAP	-0.993	7.33e-05
1837	XR_001918329.1	ITGA6	-0.993	7.339e-05
1838	XR_001918329.1	LOC102182683	0.993	7.34e-05
1839	ENSCHIT00000002353	PLPP3	0.993	7.342e-05
1840	ENSCHIT00000011444	CD14	0.993	7.343e-05
1841	TCONS_00002122	ERAP2	0.993	7.351e-05
1842	TCONS_00002122	TBC1D16	0.993	7.351e-05
1843	XR_001918329.1	ARHGAP17	0.993	7.354e-05
1844	TCONS_00024187	OCIAD2	0.993	7.354e-05
1845	TCONS_00024187	LOC102184282	0.993	7.36e-05
1846	TCONS_00002122	STRA6	0.993	7.366e-05
1847	ENSCHIT00000011444	TMEM178B	0.993	7.371e-05
1848	TCONS_00021388	ARG2	0.993	7.375e-05
1849	ENSCHIT00000009973	HHLA2	0.993	7.38e-05
1850	XR_001296937.2	LOC102181552	0.993	7.382e-05
1851	TCONS_00021999	ALDH1A1	0.993	7.387e-05
1852	XR_001296952.2	BMF	-0.993	7.388e-05
1853	TCONS_00024240	TSPAN18	0.993	7.397e-05
1854	XR_001296937.2	PPM1E	-0.993	7.4e-05
1855	XR_001918151.1	ATP13A3	0.993	7.411e-05
1856	TCONS_00002122	SEMA6D	0.993	7.416e-05
1857	ENSCHIT00000011444	CACNA1A	0.993	7.423e-05
1858	XR_001918671.1	LOC102180430	-0.993	7.428e-05
1859	XR_001918671.1	TBC1D2B	-0.993	7.436e-05
1860	TCONS_00020962	ITGA6	0.9929	7.45e-05
1861	TCONS_00021976	AADACL3	0.9929	7.454e-05
1862	ENSCHIT00000009973	ICAM1	0.9929	7.465e-05
1863	XR_001296937.2	SLCO4A1	0.9929	7.476e-05
1864	XR_001296937.2	INSL6	0.9929	7.478e-05
1865	TCONS_00002122	LOC102182115	0.9929	7.486e-05
1866	ENSCHIT00000002353	DPP4	0.9929	7.489e-05
1867	XR_001296952.2	NFKB1	0.9929	7.494e-05
1868	XR_001296937.2	HMCN1	-0.9929	7.496e-05
1869	TCONS_00002122	KANK2	-0.9929	7.497e-05
1870	TCONS_00021999	ZNRF2	0.9929	7.502e-05
1871	TCONS_00004283	PRR16	0.9929	7.505e-05
1872	ENSCHIT00000011444	CCDC146	0.9929	7.506e-05
1873	TCONS_00002122	LFNG	-0.9929	7.508e-05
1874	ENSCHIT00000009973	FAM49A	0.9929	7.508e-05
1875	XR_001296937.2	TGFB2	-0.9929	7.509e-05
1876	XR_001296937.2	HSPA12A	0.9929	7.517e-05
1877	XR_001918329.1	FABP5	-0.9929	7.526e-05
1878	ENSCHIT00000002353	CEBPD	-0.9929	7.53e-05
1879	TCONS_00016841	STRC	0.9929	7.539e-05
1880	TCONS_00021982	FZD5	-0.9929	7.541e-05
1881	TCONS_00024187	IFIT2	0.9929	7.544e-05
1882	ENSCHIT00000002353	CTNNAL1	0.9929	7.547e-05
1883	XR_001918671.1	STK17B	0.9929	7.549e-05
1884	TCONS_00002122	MAT2B	0.9929	7.57e-05
1885	TCONS_00021982	ETS1	0.9929	7.574e-05
1886	ENSCHIT00000005031	LOC102185264	-0.9929	7.578e-05
1887	XR_001918671.1	SLITRK6	0.9929	7.579e-05
1888	XR_001918151.1	FAM49A	0.9929	7.583e-05
1889	ENSCHIT00000009973	PFKFB3	0.9929	7.584e-05
1890	ENSCHIT00000011444	LAMA4	0.9929	7.589e-05
1891	XR_001296937.2	ARL4C	-0.9929	7.589e-05
1892	XR_001918671.1	TIMP3	0.9929	7.59e-05
1893	TCONS_00002122	PLEKHG4	-0.9929	7.59e-05
1894	TCONS_00024187	NLRP3	0.9929	7.597e-05
1895	XR_001918330.1	SIK1	0.9929	7.598e-05
1896	ENSCHIT00000011444	SLC15A3	0.9929	7.599e-05
1897	TCONS_00002122	IFIH1	0.9929	7.606e-05
1898	ENSCHIT00000011444	CPOX	0.9929	7.606e-05
1899	XR_001296937.2	IL33	0.9929	7.613e-05
1900	TCONS_00023345	LOC108637261	0.9929	7.62e-05
1901	TCONS_00027182	IRAK2	0.9929	7.621e-05
1902	TCONS_00025656	DPP4	0.9929	7.641e-05
1903	ENSCHIT00000011444	XRCC4	0.9929	7.647e-05
1904	TCONS_00021999	ID3	0.9929	7.648e-05
1905	TCONS_00004283	EAF2	0.9929	7.648e-05
1906	XR_001918151.1	IFIH1	0.9928	7.662e-05
1907	ENSCHIT00000002353	SOX9	0.9928	7.663e-05
1908	TCONS_00023272	HAAO	0.9928	7.674e-05
1909	XR_001296937.2	ONECUT2	0.9928	7.676e-05
1910	ENSCHIT00000009566	CACNB4	-0.9928	7.682e-05
1911	ENSCHIT00000002353	KLF15	-0.9928	7.698e-05
1912	TCONS_00002122	CBFA2T3	-0.9928	7.699e-05
1913	ENSCHIT00000002353	SMIM14	-0.9928	7.706e-05
1914	XR_001296495.2	MAT1A	0.9928	7.707e-05
1915	TCONS_00025656	LOC102183480	-0.9928	7.715e-05
1916	XR_001918329.1	ZNF697	0.9928	7.721e-05
1917	ENSCHIT00000002353	RGCC	-0.9928	7.723e-05
1918	XR_001918671.1	NINJ1	-0.9928	7.73e-05
1919	ENSCHIT00000007705	C15H11orf96	0.9928	7.733e-05
1920	TCONS_00002122	RNASEL	0.9928	7.739e-05
1921	ENSCHIT00000007402	KIAA1324L	0.9928	7.739e-05
1922	ENSCHIT00000002353	GREM1	0.9928	7.744e-05
1923	ENSCHIT00000011444	C2	0.9928	7.747e-05
1924	TCONS_00025783	IL16	0.9928	7.748e-05
1925	TCONS_00024240	CNTNAP5	0.9928	7.754e-05
1926	ENSCHIT00000002353	TMEM178B	-0.9928	7.754e-05
1927	TCONS_00024240	EREG	0.9928	7.755e-05
1928	TCONS_00022625	STX11	0.9928	7.755e-05
1929	ENSCHIT00000002353	OSBPL3	-0.9928	7.755e-05
1930	TCONS_00023345	ARG2	0.9928	7.758e-05
1931	XR_001918671.1	PPM1E	0.9928	7.765e-05
1932	TCONS_00027182	RGS7BP	0.9928	7.777e-05
1933	ENSCHIT00000011444	SLC7A8	-0.9928	7.781e-05
1934	TCONS_00024187	ENOX1	0.9928	7.783e-05
1935	TCONS_00020962	CBFA2T3	0.9928	7.793e-05
1936	ENSCHIT00000002353	IL1RAP	-0.9928	7.795e-05
1937	XR_001296937.2	NFKBIZ	0.9928	7.805e-05
1938	TCONS_00025783	LOC102180455	0.9928	7.805e-05
1939	TCONS_00023345	EXOC3L4	0.9928	7.806e-05
1940	TCONS_00002122	NR4A3	-0.9928	7.817e-05
1941	TCONS_00021982	PCDH7	-0.9928	7.82e-05
1942	TCONS_00023272	CDH18	0.9928	7.821e-05
1943	XR_001919139.1	SCUBE2	0.9928	7.822e-05
1944	TCONS_00024187	LSAMP	0.9928	7.833e-05
1945	XR_001918329.1	FAT4	-0.9928	7.84e-05
1946	XR_001296952.2	FAT4	-0.9928	7.848e-05
1947	XR_001296952.2	ZNF697	0.9928	7.848e-05
1948	ENSCHIT00000009973	KLF9	0.9928	7.853e-05
1949	TCONS_00024187	LOC102184252	0.9928	7.855e-05
1950	ENSCHIT00000002353	ESR1	-0.9928	7.858e-05
1951	TCONS_00021982	CBFA2T3	-0.9928	7.86e-05
1952	TCONS_00021982	ERAP1	0.9927	7.866e-05
1953	ENSCHIT00000007402	NTNG2	0.9927	7.869e-05
1954	TCONS_00002122	OLFML2B	0.9927	7.878e-05
1955	XR_001918671.1	TANC2	0.9927	7.879e-05
1956	XR_001918329.1	LOC100861326	0.9927	7.88e-05
1957	TCONS_00002122	NFKB1	0.9927	7.888e-05
1958	ENSCHIT00000005031	MYO7A	0.9927	7.902e-05
1959	TCONS_00024240	PDCD1LG2	0.9927	7.907e-05
1960	XR_001918329.1	HHLA2	0.9927	7.911e-05
1961	ENSCHIT00000011444	PTGES	0.9927	7.914e-05
1962	TCONS_00002122	S1PR3	0.9927	7.92e-05
1963	ENSCHIT00000011444	FYN	0.9927	7.921e-05
1964	TCONS_00020962	LOC102182460	-0.9927	7.925e-05
1965	XR_001918151.1	SLC37A2	0.9927	7.931e-05
1966	TCONS_00021982	ALDH1A1	0.9927	7.932e-05
1967	ENSCHIT00000002353	ALAS1	-0.9927	7.933e-05
1968	TCONS_00024187	LACTB	0.9927	7.939e-05
1969	XR_001918671.1	FGFR1	-0.9927	7.941e-05
1970	XR_001296937.2	ADA	-0.9927	7.947e-05
1971	ENSCHIT00000005031	LOC102171353	-0.9927	7.95e-05
1972	ENSCHIT00000009973	HES1	-0.9927	7.955e-05
1973	TCONS_00025244	CADM4	0.9927	7.96e-05
1974	XR_001918329.1	C1R	0.9927	7.968e-05
1975	XR_001918329.1	FOXF1	0.9927	7.978e-05
1976	ENSCHIT00000002353	ALDH1A1	-0.9927	7.993e-05
1977	TCONS_00021982	KIAA1671	0.9927	7.993e-05
1978	XR_001296952.2	LCMT1	0.9927	7.996e-05
1979	TCONS_00024187	GRID2	-0.9927	8.004e-05
1980	ENSCHIT00000011444	TNFRSF21	0.9927	8.005e-05
1981	TCONS_00023345	OLR1	0.9927	8.01e-05
1982	TCONS_00016841	SALL4	0.9927	8.011e-05
1983	ENSCHIT00000002353	SLCO2A1	0.9927	8.013e-05
1984	TCONS_00024187	TC2N	-0.9927	8.031e-05
1985	TCONS_00016841	LOC102172749	0.9927	8.034e-05
1986	TCONS_00024240	MSC	0.9927	8.042e-05
1987	TCONS_00021976	LOC102170691	0.9927	8.042e-05
1988	TCONS_00024187	LOC102190128	0.9927	8.062e-05
1989	XR_001296952.2	EAF2	0.9927	8.067e-05
1990	XR_001918151.1	NOV	0.9927	8.068e-05
1991	TCONS_00021982	RNF149	0.9927	8.071e-05
1992	ENSCHIT00000011444	PAWR	0.9927	8.074e-05
1993	TCONS_00021982	GAS1	-0.9927	8.075e-05
1994	TCONS_00002122	PSMB8	0.9926	8.085e-05
1995	XR_311042.3	KLK10	0.9926	8.088e-05
1996	ENSCHIT00000011444	CCDC136	-0.9926	8.095e-05
1997	TCONS_00021982	ICAM1	0.9926	8.097e-05
1998	XR_001296937.2	AREG	0.9926	8.099e-05
1999	TCONS_00021999	KCTD12	0.9926	8.099e-05
[truncated: 59,002 more rows]

## Sheet: TZ_48h-vs-C_48h
Num	lncRNA	mRNA	CorrelationCoefficient	p-value
1	ENSCHIT00000005031	CYR61	0.9999	1.75e-08
2	TCONS_00004283	PLCL1	0.9999	2.782e-08
3	ENSCHIT00000005031	MMD	-0.9998	3.478e-08
4	TCONS_00006309	GDPD5	0.9997	9.649e-08
5	ENSCHIT00000005031	PRSS23	0.9997	1.104e-07
6	ENSCHIT00000005031	ADM	-0.9997	1.211e-07
7	XR_001297263.2	RALGAPA2	-0.9997	1.212e-07
8	ENSCHIT00000005031	NLRP3	-0.9997	1.296e-07
9	ENSCHIT00000005031	NID2	0.9997	1.41e-07
10	ENSCHIT00000005031	FBXO33	-0.9997	1.532e-07
11	ENSCHIT00000005031	SVEP1	0.9997	1.554e-07
12	XR_001297263.2	JADE1	0.9996	2.225e-07
13	XR_001297263.2	JUN	0.9996	2.265e-07
14	ENSCHIT00000005031	BACE2	-0.9996	2.288e-07
15	ENSCHIT00000005031	ESM1	0.9996	2.455e-07
16	XR_001297263.2	LOC108633280	-0.9996	2.586e-07
17	TCONS_00004283	LOC102170588	0.9996	2.794e-07
18	XR_001918328.1	SVIL	0.9996	2.994e-07
19	TCONS_00004283	LACTB	0.9995	3.154e-07
20	XR_001919677.1	RDH10	0.9995	3.351e-07
21	ENSCHIT00000005031	SPR	-0.9995	3.56e-07
22	ENSCHIT00000005031	CEMIP	0.9995	3.887e-07
23	ENSCHIT00000009429	CD7	0.9995	3.894e-07
24	XR_001917342.1	SLC14A1	-0.9995	3.987e-07
25	XR_001297263.2	SH3GL2	-0.9995	4.105e-07
26	XR_001297263.2	SRA1	-0.9995	4.143e-07
27	ENSCHIT00000005031	SLC5A6	-0.9995	4.417e-07
28	ENSCHIT00000005031	TBX2	-0.9995	4.419e-07
29	XR_001919677.1	HK2	-0.9995	4.424e-07
30	ENSCHIT00000005031	ARL4C	0.9994	4.786e-07
31	ENSCHIT00000005031	CRISPLD2	0.9994	4.897e-07
32	XR_001297263.2	ABCC3	0.9994	5.016e-07
33	XR_001919077.1	LOC102183280	0.9994	5.059e-07
34	TCONS_00004283	LSAMP	0.9994	5.072e-07
35	ENSCHIT00000005031	GPD1L	0.9994	5.129e-07
36	ENSCHIT00000005031	CDC20	0.9994	5.322e-07
37	XR_001918328.1	EGLN3	0.9994	5.531e-07
38	XR_001297263.2	ACAT2	-0.9994	5.569e-07
39	ENSCHIT00000005031	POSTN	0.9994	5.755e-07
40	ENSCHIT00000005031	ID3	-0.9994	5.956e-07
41	ENSCHIT00000005031	C1S	-0.9994	6.028e-07
42	XR_001919677.1	CENPE	0.9993	6.483e-07
43	XR_001297263.2	IKBKE	-0.9993	6.708e-07
44	ENSCHIT00000005031	PDK1	-0.9993	6.97e-07
45	XR_001297263.2	LOC102182683	-0.9993	7.06e-07
46	ENSCHIT00000005031	IGFBP5	0.9993	7.097e-07
47	ENSCHIT00000005031	PFKFB3	-0.9993	7.256e-07
48	ENSCHIT00000005031	DUSP1	0.9993	7.365e-07
49	XR_001297263.2	FAM46A	0.9993	7.479e-07
50	XR_001297263.2	NOCT	-0.9993	7.529e-07
51	XR_001918151.1	SLC38A8	0.9993	7.577e-07
52	XR_001919677.1	LOC102179469	0.9993	7.58e-07
53	XR_001297263.2	SLC44A5	-0.9993	7.59e-07
54	XR_001919677.1	DLGAP5	0.9993	7.649e-07
55	ENSCHIT00000005031	ADAMTS7	-0.9993	7.694e-07
56	ENSCHIT00000005031	BIRC5	0.9993	7.756e-07
57	XR_001919677.1	RASGRF2	0.9993	7.776e-07
58	ENSCHIT00000005031	ABHD18	-0.9993	7.927e-07
59	ENSCHIT00000005031	UAP1L1	-0.9993	8.053e-07
60	XR_001297263.2	AK4	-0.9993	8.232e-07
61	ENSCHIT00000005031	IGSF3	-0.9993	8.294e-07
62	XR_001297263.2	RELB	-0.9993	8.434e-07
63	XR_001297263.2	BNIP3	-0.9992	8.482e-07
64	XR_001297263.2	ACSL5	-0.9992	8.527e-07
65	XR_001297263.2	CCDC80	-0.9992	8.619e-07
66	TCONS_00006309	GPRC5A	-0.9992	8.749e-07
67	XR_001919677.1	LOC102186170	0.9992	8.766e-07
68	ENSCHIT00000005031	SLC39A14	-0.9992	8.816e-07
69	TCONS_00004283	ARHGAP42	0.9992	9.126e-07
70	ENSCHIT00000005031	DPY19L1	-0.9992	9.176e-07
71	XR_001297263.2	IL16	-0.9992	9.275e-07
72	ENSCHIT00000005031	IL18R1	-0.9992	9.276e-07
73	TCONS_00004283	ERO1A	0.9992	9.672e-07
74	XR_001297263.2	C16H1orf174	-0.9992	1.001e-06
75	TCONS_00004283	NINJ1	0.9992	1.032e-06
76	XR_310129.3	LFNG	-0.9992	1.063e-06
77	XR_001919677.1	LOC102174044	-0.9992	1.07e-06
78	ENSCHIT00000005031	ERRFI1	0.9991	1.099e-06
79	ENSCHIT00000005031	SLC2A6	-0.9991	1.105e-06
80	ENSCHIT00000010904	ADGRL3	0.9991	1.125e-06
81	XR_001297263.2	RDH11	-0.9991	1.151e-06
82	ENSCHIT00000005031	LDH-A	-0.9991	1.152e-06
83	ENSCHIT00000005031	MYCL	-0.9991	1.154e-06
84	XR_001917342.1	KIF2C	-0.9991	1.17e-06
85	XR_001297263.2	STC2	-0.9991	1.176e-06
86	XR_001919677.1	NUF2	0.9991	1.189e-06
87	ENSCHIT00000005031	LOC102181582	-0.9991	1.205e-06
88	ENSCHIT00000005031	IL6	-0.9991	1.213e-06
89	ENSCHIT00000005031	TBC1D2B	-0.9991	1.227e-06
90	XR_001297263.2	NFKBIZ	-0.9991	1.233e-06
91	XR_001919677.1	ETS2	0.9991	1.254e-06
92	XR_001297263.2	IGFBP3	-0.9991	1.256e-06
93	XR_001919677.1	PSMB10	-0.9991	1.274e-06
94	TCONS_00016172	RNASEL	0.9991	1.282e-06
95	ENSCHIT00000005031	MOCOS	-0.9991	1.282e-06
96	XR_001297263.2	TNIP1	-0.9991	1.287e-06
97	TCONS_00028971	SLC37A2	0.9991	1.298e-06
98	TCONS_00004283	STAC	0.9991	1.299e-06
99	ENSCHIT00000005031	RASGRF2	0.9991	1.308e-06
100	ENSCHIT00000005031	SLITRK6	0.9991	1.346e-06
101	ENSCHIT00000005031	FBLN5	0.999	1.374e-06
102	ENSCHIT00000005031	PTGES	-0.999	1.395e-06
103	ENSCHIT00000005031	THBS2	0.999	1.463e-06
104	ENSCHIT00000005031	ADAM12	0.999	1.489e-06
105	TCONS_00021383	SLC14A1	-0.999	1.493e-06
106	XR_001297263.2	CLUH	-0.999	1.515e-06
107	ENSCHIT00000005031	WIF1	0.999	1.517e-06
108	XR_001297263.2	ABHD18	-0.999	1.533e-06
109	XR_001919677.1	PFKFB3	-0.999	1.555e-06
110	ENSCHIT00000005031	SOX4	-0.999	1.575e-06
111	XR_001297263.2	LTBP1	-0.999	1.58e-06
112	ENSCHIT00000005031	COL6A3	0.999	1.598e-06
113	ENSCHIT00000000846	GDF10	0.999	1.602e-06
114	XR_001297263.2	PDK1	-0.999	1.604e-06
115	XR_001919677.1	ZNRF2	-0.999	1.605e-06
116	XR_001917342.1	TGFBI	-0.9989	1.676e-06
117	XR_001297263.2	FBLN5	0.9989	1.711e-06
118	ENSCHIT00000005031	SLC4A8	-0.9989	1.723e-06
119	XR_001297263.2	GCLC	-0.9989	1.73e-06
120	XR_001297263.2	CCNF	0.9989	1.741e-06
121	TCONS_00024187	PIM1	-0.9989	1.747e-06
122	ENSCHIT00000005031	TRPM2	0.9989	1.761e-06
123	XR_001297263.2	DHODH	-0.9989	1.763e-06
124	XR_001297263.2	LOC102182115	-0.9989	1.776e-06
125	XR_001297263.2	PAPSS2	-0.9989	1.787e-06
126	TCONS_00016799	LOC102176721	0.9989	1.835e-06
127	ENSCHIT00000005031	ERAP2	-0.9989	1.849e-06
128	XR_001297263.2	C23H6orf25	0.9989	1.879e-06
129	ENSCHIT00000005031	LIPA	0.9989	1.888e-06
130	XR_001297263.2	CCNA2	0.9989	1.888e-06
131	XR_001297263.2	LPIN1	-0.9989	1.889e-06
132	XR_001919677.1	C1S	-0.9989	1.906e-06
133	TCONS_00021383	LOC106503512	0.9989	1.917e-06
134	ENSCHIT00000005031	DPYSL3	0.9989	1.921e-06
135	XR_001918328.1	CALCRL	0.9989	1.928e-06
136	ENSCHIT00000005031	SERPINI1	0.9989	1.969e-06
137	TCONS_00006309	C16H1orf174	0.9989	1.971e-06
138	ENSCHIT00000005031	NFKBIA	-0.9988	1.987e-06
139	ENSCHIT00000005031	RELB	-0.9988	2.001e-06
140	ENSCHIT00000005031	KLF9	-0.9988	2.018e-06
141	ENSCHIT00000005031	LTBP1	-0.9988	2.04e-06
142	ENSCHIT00000005031	TNFAIP2	-0.9988	2.08e-06
143	XR_001297263.2	EHMT2	-0.9988	2.091e-06
144	ENSCHIT00000005031	GPR84	-0.9988	2.151e-06
145	XR_001297263.2	LOC102183655	-0.9988	2.171e-06
146	TCONS_00020962	FRAS1	0.9988	2.174e-06
147	ENSCHIT00000005031	CCNA2	0.9988	2.18e-06
148	ENSCHIT00000007705	HOXC10	0.9988	2.185e-06
149	XR_001919677.1	GPD1L	0.9988	2.193e-06
150	XR_001919677.1	ABI3BP	0.9988	2.204e-06
151	XR_001919677.1	PTGES	-0.9988	2.221e-06
152	ENSCHIT00000005031	ACAT2	-0.9988	2.267e-06
153	XR_001297263.2	CABLES1	0.9988	2.286e-06
154	TCONS_00004283	LOC102182395	0.9988	2.291e-06
155	XR_001297263.2	RNF213	-0.9988	2.297e-06
156	ENSCHIT00000005031	PAMR1	0.9988	2.311e-06
157	XR_001297263.2	DISP3	0.9987	2.429e-06
158	ENSCHIT00000005031	RDH11	-0.9987	2.436e-06
159	TCONS_00004283	SLITRK5	0.9987	2.447e-06
160	XR_001297263.2	TNFAIP3	-0.9987	2.449e-06
161	XR_001919677.1	SRCIN1	-0.9987	2.456e-06
162	ENSCHIT00000005031	ACSS3	-0.9987	2.475e-06
163	XR_001919677.1	RDH11	-0.9987	2.494e-06
164	ENSCHIT00000005031	PAPSS2	-0.9987	2.496e-06
165	XR_001297263.2	IL18R1	-0.9987	2.514e-06
166	ENSCHIT00000005031	TM7SF2	-0.9987	2.515e-06
167	TCONS_00014684	MAP3K8	0.9987	2.539e-06
168	XR_001919314.1	MEX3B	0.9987	2.543e-06
169	XR_001297263.2	LOC102170144	-0.9987	2.581e-06
170	ENSCHIT00000009391	CTSL	0.9987	2.606e-06
171	TCONS_00002122	PCDHB7	0.9987	2.608e-06
172	TCONS_00020962	RHBDL3	0.9987	2.613e-06
173	ENSCHIT00000005031	SOD2	-0.9987	2.614e-06
174	ENSCHIT00000005031	ARHGAP17	-0.9987	2.619e-06
175	ENSCHIT00000005031	SOCS2	-0.9987	2.65e-06
176	TCONS_00020962	TACC3	0.9987	2.679e-06
177	ENSCHIT00000005031	LPAR1	-0.9987	2.705e-06
178	XR_001918328.1	PCSK5	0.9987	2.707e-06
179	XR_001919677.1	ARL4C	0.9987	2.721e-06
180	ENSCHIT00000005031	CXCL8	-0.9987	2.727e-06
181	XR_001297263.2	PLEKHO2	-0.9986	2.756e-06
182	TCONS_00016799	CD248	0.9986	2.77e-06
183	TCONS_00004283	SH3TC2	-0.9986	2.816e-06
184	ENSCHIT00000005031	SYT11	-0.9986	2.816e-06
185	ENSCHIT00000005031	TNIP1	-0.9986	2.828e-06
186	ENSCHIT00000005031	CFB	-0.9986	2.84e-06
187	ENSCHIT00000002353	LOC102178584	0.9986	2.844e-06
188	ENSCHIT00000005031	HK1	-0.9986	2.845e-06
189	TCONS_00014684	CENPL	-0.9986	2.847e-06
190	XR_001919677.1	HTR2A	-0.9986	2.874e-06
191	ENSCHIT00000005031	FMOD	0.9986	2.881e-06
192	ENSCHIT00000005031	HTR2A	-0.9986	2.883e-06
193	ENSCHIT00000005031	TNFAIP3	-0.9986	2.892e-06
194	ENSCHIT00000005031	C3	-0.9986	2.911e-06
195	TCONS_00004283	CXCR4	0.9986	2.919e-06
196	XR_001297263.2	HK1	-0.9986	2.939e-06
197	XR_001297263.2	ESM1	0.9986	2.958e-06
198	XR_001297263.2	OSBPL3	-0.9986	2.981e-06
199	XR_001297263.2	MST1R	-0.9986	2.988e-06
200	ENSCHIT00000005031	HAS2	0.9986	2.998e-06
201	XR_001297263.2	TBC1D16	-0.9986	3.013e-06
202	XR_001297263.2	PDXK	-0.9986	3.055e-06
203	TCONS_00004283	RNF13	0.9986	3.056e-06
204	XR_001297263.2	LOC102170373	-0.9986	3.065e-06
205	TCONS_00024240	SLC9C2	0.9986	3.068e-06
206	XR_001297263.2	WDR17	-0.9986	3.087e-06
207	ENSCHIT00000005031	LOC102191110	0.9986	3.089e-06
208	XR_001297263.2	IKZF2	-0.9986	3.101e-06
209	XR_001297263.2	KLF9	-0.9986	3.108e-06
210	XR_001297263.2	SPRY1	-0.9986	3.122e-06
211	XR_001917342.1	LOC102189932	-0.9986	3.129e-06
212	ENSCHIT00000005031	SPARC	0.9986	3.132e-06
213	ENSCHIT00000005031	ENTPD2	-0.9986	3.136e-06
214	ENSCHIT00000009728	LOC102185809	0.9985	3.175e-06
215	TCONS_00004283	GLIPR1	0.9985	3.194e-06
216	TCONS_00004283	FZD8	-0.9985	3.201e-06
217	TCONS_00004283	IL33	0.9985	3.208e-06
218	TCONS_00004283	ABHD2	0.9985	3.21e-06
219	XR_001919677.1	AK4	-0.9985	3.215e-06
220	TCONS_00004283	LCMT1	0.9985	3.217e-06
221	XR_001297263.2	DDIT4	-0.9985	3.222e-06
222	ENSCHIT00000005031	TIMP3	0.9985	3.258e-06
223	XR_001297263.2	PCYT2	-0.9985	3.283e-06
224	ENSCHIT00000005031	TBC1D16	-0.9985	3.36e-06
225	XR_001297263.2	DPYSL3	0.9985	3.369e-06
226	ENSCHIT00000005031	TPH2	0.9985	3.413e-06
227	TCONS_00021383	TGFBI	-0.9985	3.416e-06
228	ENSCHIT00000005031	LOC102181552	-0.9985	3.417e-06
229	XR_001919314.1	CD274	0.9985	3.422e-06
230	TCONS_00002122	PIM1	-0.9985	3.447e-06
231	ENSCHIT00000005031	RIPK2	-0.9985	3.454e-06
232	ENSCHIT00000005031	ADAMTS5	-0.9985	3.464e-06
233	ENSCHIT00000005031	FAM46A	0.9985	3.474e-06
234	ENSCHIT00000009429	LOC108633902	0.9985	3.481e-06
235	ENSCHIT00000005031	CHI3L1	-0.9985	3.484e-06
236	TCONS_00004283	CCL20	0.9985	3.486e-06
237	XR_001297263.2	CACNA1A	-0.9985	3.521e-06
238	XR_001919677.1	HAS2	0.9985	3.527e-06
239	ENSCHIT00000009429	EPHX4	0.9985	3.589e-06
240	TCONS_00004283	TNFSF18	-0.9985	3.598e-06
241	XR_001297263.2	DCHS1	-0.9984	3.681e-06
242	XR_001918329.1	NKD1	-0.9984	3.694e-06
243	ENSCHIT00000005031	PDXK	-0.9984	3.696e-06
244	XR_001295590.2	MSC	0.9984	3.699e-06
245	ENSCHIT00000005031	IL16	-0.9984	3.779e-06
246	ENSCHIT00000005031	ZNRF2	-0.9984	3.783e-06
247	XR_001297263.2	FBXO33	-0.9984	3.79e-06
248	XR_001297263.2	TBC1D9	-0.9984	3.806e-06
249	ENSCHIT00000005031	SLC31A1	-0.9984	3.808e-06
250	XR_001297263.2	GDPD5	-0.9984	3.814e-06
251	XR_001297263.2	ESR1	-0.9984	3.821e-06
252	XR_001297263.2	ENPP1	0.9984	3.822e-06
253	TCONS_00004283	LIF	0.9984	3.84e-06
254	XR_001297263.2	TNFAIP8	-0.9984	3.84e-06
255	TCONS_00021387	HTR4	0.9984	3.846e-06
256	XR_001297263.2	LOC102186111	-0.9984	3.849e-06
257	TCONS_00028972	LOC102169118	0.9984	3.86e-06
258	ENSCHIT00000005031	RND1	-0.9984	3.872e-06
259	XR_001919677.1	LOC102186111	-0.9984	3.893e-06
260	XR_001297263.2	ASAP3	-0.9984	3.899e-06
261	XR_001297263.2	SYNC	0.9984	3.907e-06
262	ENSCHIT00000005031	SH3BP4	0.9984	3.913e-06
263	ENSCHIT00000005031	PLK2	0.9984	3.942e-06
264	ENSCHIT00000005031	IRAK3	-0.9984	3.947e-06
265	XR_001297263.2	LDH-A	-0.9984	3.974e-06
266	XR_001297263.2	DHCR7	-0.9984	3.977e-06
267	XR_001919677.1	IGFBP5	0.9984	4.002e-06
268	ENSCHIT00000005031	PLTP	-0.9984	4.009e-06
269	XR_001297263.2	PSMB10	-0.9984	4.031e-06
270	TCONS_00025656	C10H14orf1	-0.9984	4.055e-06
271	XR_001919677.1	LIPA	0.9984	4.065e-06
272	TCONS_00004283	SEMA6D	0.9983	4.082e-06
273	XR_001919677.1	TOP2A	0.9983	4.121e-06
274	XR_001297263.2	TTK	0.9983	4.122e-06
275	ENSCHIT00000005031	TSFM	-0.9983	4.127e-06
276	XR_001297263.2	UAP1L1	-0.9983	4.146e-06
277	TCONS_00004283	OCIAD2	0.9983	4.147e-06
278	XR_001917294.1	ACSS2	-0.9983	4.154e-06
279	XR_001919677.1	PDCD1LG2	-0.9983	4.165e-06
280	XR_001297263.2	NLRP3	-0.9983	4.227e-06
281	XR_001917294.1	FAM89A	-0.9983	4.239e-06
282	XR_001297263.2	CA12	-0.9983	4.252e-06
283	XR_001297263.2	ZNF395	-0.9983	4.28e-06
284	ENSCHIT00000005031	ZNF697	-0.9983	4.308e-06
285	ENSCHIT00000005031	MAP1LC3B	-0.9983	4.321e-06
286	XR_001297263.2	IRAK3	-0.9983	4.328e-06
287	ENSCHIT00000005031	FTH1	-0.9983	4.343e-06
288	TCONS_00014684	HJURP	-0.9983	4.347e-06
289	XR_001295590.2	LSAMP	0.9983	4.35e-06
290	XR_001919677.1	LMNB2	0.9983	4.363e-06
291	XR_001297263.2	GREM1	0.9983	4.4e-06
292	XR_001297263.2	FTH1	-0.9983	4.428e-06
293	TCONS_00006309	LOC108633412	-0.9983	4.446e-06
294	XR_001297263.2	ERRFI1	0.9983	4.456e-06
295	XR_001295590.2	MAP3K13	0.9983	4.46e-06
296	TCONS_00021982	DACT1	0.9983	4.466e-06
297	XR_001297263.2	HTR1B	0.9983	4.473e-06
298	XR_001297263.2	NFKB1	-0.9983	4.539e-06
299	ENSCHIT00000005031	LOC102170232	-0.9983	4.539e-06
300	XR_001297263.2	C3	-0.9982	4.591e-06
301	XR_001917342.1	RASL11B	-0.9982	4.603e-06
302	TCONS_00016799	LOC106501778	0.9982	4.627e-06
303	XR_001297263.2	SLC7A8	0.9982	4.628e-06
304	ENSCHIT00000005031	AK4	-0.9982	4.629e-06
305	TCONS_00004283	ARHGAP26	0.9982	4.639e-06
306	TCONS_00021383	KIF2C	-0.9982	4.67e-06
307	TCONS_00014684	NCF1	0.9982	4.679e-06
308	XR_001297263.2	TPH2	0.9982	4.682e-06
309	ENSCHIT00000005031	EPAS1	-0.9982	4.682e-06
310	TCONS_00004283	CH25H	-0.9982	4.707e-06
311	ENSCHIT00000005031	TRPA1	-0.9982	4.709e-06
312	XR_001297263.2	HK2	-0.9982	4.714e-06
313	XR_001297263.2	LOC102170232	-0.9982	4.715e-06
314	XR_001297263.2	LOC102184120	0.9982	4.741e-06
315	ENSCHIT00000009973	ABCB1	0.9982	4.761e-06
316	XR_001919677.1	THBS2	0.9982	4.786e-06
317	XR_001919677.1	ERRFI1	0.9982	4.798e-06
318	ENSCHIT00000005031	SEMA3C	-0.9982	4.811e-06
319	XR_001919677.1	BDKRB2	-0.9982	4.823e-06
320	TCONS_00025656	HOXA10	0.9982	4.832e-06
321	XR_001919677.1	NID2	0.9982	4.968e-06
322	XR_001297263.2	ANK2	-0.9982	4.999e-06
323	TCONS_00021383	LZTS1	-0.9982	5.008e-06
324	ENSCHIT00000005031	TMOD2	-0.9982	5.031e-06
325	XR_001919677.1	2022-03-03	-0.9982	5.036e-06
326	ENSCHIT00000001899	LOC102169089	0.9982	5.05e-06
327	ENSCHIT00000005031	TBC1D9	-0.9982	5.065e-06
328	XR_310129.3	LIN7A	0.9982	5.073e-06
329	ENSCHIT00000005031	C23H6orf25	0.9982	5.077e-06
330	XR_001919677.1	DUSP1	0.9982	5.084e-06
331	TCONS_00016172	LOC108633177	0.9981	5.152e-06
332	ENSCHIT00000005031	GSAP	-0.9981	5.155e-06
333	XR_001297263.2	ADAM12	0.9981	5.161e-06
334	TCONS_00016799	NEXN	0.9981	5.201e-06
335	TCONS_00004283	HSPA6	0.9981	5.211e-06
336	XR_001917294.1	LAMA3	-0.9981	5.262e-06
337	ENSCHIT00000005031	PTGS2	-0.9981	5.265e-06
338	TCONS_00004283	LOC102168428	0.9981	5.29e-06
339	XR_001917342.1	RIN2	-0.9981	5.323e-06
340	XR_001297263.2	DUSP1	0.9981	5.332e-06
341	XR_001919314.1	APLNR	-0.9981	5.336e-06
342	ENSCHIT00000005031	CACNA1A	-0.9981	5.34e-06
343	XR_001918328.1	PPP4R4	0.9981	5.352e-06
344	XR_001919677.1	SLC44A5	-0.9981	5.363e-06
345	ENSCHIT00000005031	LZTS1	0.9981	5.365e-06
346	XR_001919677.1	SPR	-0.9981	5.392e-06
347	XR_001297263.2	FGFR1	-0.9981	5.392e-06
348	XR_001297263.2	LOR	-0.9981	5.42e-06
349	TCONS_00000727	CMC2	0.9981	5.423e-06
350	TCONS_00004283	TNFRSF21	0.9981	5.428e-06
351	ENSCHIT00000009429	ADA	-0.9981	5.428e-06
352	TCONS_00004283	KIAA1462	-0.9981	5.433e-06
353	XR_001297263.2	SPR	-0.9981	5.435e-06
354	ENSCHIT00000005031	NFIA	-0.9981	5.457e-06
355	ENSCHIT00000005031	TMTC2	0.9981	5.462e-06
356	XR_001919677.1	RRM2	0.9981	5.462e-06
357	XR_001919677.1	SLITRK6	0.9981	5.505e-06
358	ENSCHIT00000005031	PSMB8	-0.9981	5.52e-06
359	XR_001297263.2	COL6A3	0.9981	5.522e-06
360	XR_001297263.2	CXCL8	-0.9981	5.571e-06
361	XR_001297263.2	SLC6A2	0.9981	5.571e-06
362	ENSCHIT00000005031	TNFRSF21	-0.9981	5.6e-06
363	TCONS_00004283	IRF1	0.9981	5.616e-06
364	TCONS_00004283	BST1	0.9981	5.635e-06
365	XR_001295590.2	NR4A2	0.9981	5.661e-06
366	ENSCHIT00000005031	LOC102179469	0.998	5.707e-06
367	XR_001919495.1	CENPN	-0.998	5.708e-06
368	ENSCHIT00000005031	LOC102168428	-0.998	5.71e-06
369	XR_001297263.2	DDAH1	0.998	5.722e-06
370	ENSCHIT00000005031	LOC102170144	-0.998	5.733e-06
371	TCONS_00021982	SLIT3	0.998	5.761e-06
372	XR_001919677.1	PDXK	-0.998	5.765e-06
373	XR_001297263.2	LAMA4	-0.998	5.769e-06
374	XR_001297263.2	EPAS1	-0.998	5.769e-06
375	XR_001919677.1	SPARC	0.998	5.77e-06
376	ENSCHIT00000005031	RNF213	-0.998	5.784e-06
377	XR_001297263.2	CEMIP	0.998	5.813e-06
378	ENSCHIT00000005031	ABI3BP	0.998	5.84e-06
379	XR_001297263.2	SERPINI1	0.998	5.846e-06
380	TCONS_00016799	RHBDL3	0.998	5.863e-06
381	TCONS_00025656	THSD1	0.998	5.897e-06
382	ENSCHIT00000005031	ZC3H12A	-0.998	5.935e-06
383	ENSCHIT00000005031	STEAP1	-0.998	5.963e-06
384	XR_001919677.1	ACAT2	-0.998	6.007e-06
385	TCONS_00021383	LOC102191110	-0.998	6.031e-06
386	TCONS_00016799	LOC102181641	0.998	6.094e-06
387	XR_310129.3	RBMS3	0.998	6.108e-06
388	ENSCHIT00000005031	CEBPD	-0.998	6.141e-06
389	TCONS_00006309	TECPR1	0.998	6.146e-06
390	ENSCHIT00000005031	LOC102186111	-0.998	6.155e-06
391	ENSCHIT00000005031	LRRTM3	0.998	6.163e-06
392	ENSCHIT00000005031	DDIT4	-0.998	6.168e-06
393	ENSCHIT00000005031	LOC102182683	-0.998	6.172e-06
394	ENSCHIT00000005031	RAB8B	-0.998	6.186e-06
395	XR_001297263.2	HMOX1	-0.998	6.245e-06
396	TCONS_00021982	STC1	0.998	6.246e-06
397	ENSCHIT00000005031	SOX5	-0.998	6.254e-06
398	ENSCHIT00000005031	CCDC80	-0.998	6.268e-06
399	ENSCHIT00000005031	SLC7A11	-0.9979	6.325e-06
400	TCONS_00004283	STK17B	-0.9979	6.426e-06
401	ENSCHIT00000005031	CCPG1	-0.9979	6.434e-06
402	TCONS_00004283	LOC102175889	0.9979	6.436e-06
403	ENSCHIT00000005031	OSBPL3	-0.9979	6.441e-06
404	TCONS_00025783	BCL7A	0.9979	6.445e-06
405	XR_001297263.2	LOC102179469	0.9979	6.464e-06
406	XR_001297263.2	IL6	-0.9979	6.536e-06
407	ENSCHIT00000005031	CA12	-0.9979	6.548e-06
408	TCONS_00006309	ASAP3	0.9979	6.565e-06
409	XR_001295590.2	LACTB	0.9979	6.582e-06
410	TCONS_00025656	LOC102183943	-0.9979	6.586e-06
411	XR_001295590.2	VASH2	0.9979	6.59e-06
412	ENSCHIT00000009728	OVN	0.9979	6.595e-06
413	TCONS_00016799	FOS	0.9979	6.628e-06
414	XR_001919677.1	BNIP3	-0.9979	6.634e-06
415	ENSCHIT00000005031	LAMA4	-0.9979	6.643e-06
416	XR_001919677.1	IL16	-0.9979	6.645e-06
417	XR_001295590.2	RGS2	0.9979	6.651e-06
418	ENSCHIT00000009973	MAP3K8	0.9979	6.663e-06
419	TCONS_00004283	TRIOBP	0.9979	6.665e-06
420	ENSCHIT00000001899	PECR	0.9979	6.668e-06
421	XR_001297263.2	LOC102185742	-0.9979	6.678e-06
422	XR_001297263.2	SLC31A2	-0.9979	6.691e-06
423	ENSCHIT00000005031	SCN3A	0.9979	6.706e-06
424	ENSCHIT00000009973	SLC16A3	0.9979	6.712e-06
425	XR_001297263.2	ADAMTS9	-0.9979	6.784e-06
426	ENSCHIT00000005031	TOP2A	0.9979	6.786e-06
427	XR_001297263.2	TBX2	-0.9979	6.802e-06
428	XR_001297263.2	THBS2	0.9979	6.816e-06
429	XR_001297263.2	GDPD1	-0.9979	6.85e-06
430	XR_001297263.2	NR3C1	-0.9979	6.853e-06
431	XR_001297263.2	LOC102180430	-0.9979	6.859e-06
432	ENSCHIT00000005031	DNAJB9	-0.9979	6.921e-06
433	TCONS_00022625	C1H3orf80	0.9978	6.929e-06
434	TCONS_00016799	LOC106503503	0.9978	6.94e-06
435	XR_001297263.2	LOC108633412	0.9978	6.943e-06
436	ENSCHIT00000009973	MCHR1	-0.9978	6.948e-06
437	TCONS_00025656	NUAK1	0.9978	7.01e-06
438	XR_001297263.2	GPRC5A	0.9978	7.107e-06
439	TCONS_00004283	CCL5	0.9978	7.109e-06
440	ENSCHIT00000005031	RALGAPA2	-0.9978	7.128e-06
441	XR_001917342.1	PLPP3	-0.9978	7.133e-06
442	TCONS_00006309	ESR1	0.9978	7.155e-06
443	XR_001297263.2	BHLHE41	-0.9978	7.159e-06
444	TCONS_00004283	LMCD1	-0.9978	7.169e-06
445	XR_001919677.1	CACNA1C	0.9978	7.189e-06
446	TCONS_00004283	MTSS1	0.9978	7.223e-06
447	ENSCHIT00000005031	IL1RAP	-0.9978	7.245e-06
448	TCONS_00021383	FMOD	-0.9978	7.26e-06
449	ENSCHIT00000005031	WNT5A	-0.9978	7.266e-06
450	TCONS_00004283	PTGS2	0.9978	7.269e-06
451	XR_001297263.2	LOC102176782	-0.9978	7.277e-06
452	XR_001297263.2	VCAN	-0.9978	7.283e-06
453	XR_001919677.1	LOC102183655	-0.9978	7.298e-06
454	XR_001919677.1	FAM117B	-0.9978	7.303e-06
455	ENSCHIT00000005031	STK17B	0.9978	7.337e-06
456	TCONS_00021383	TRPM2	-0.9978	7.409e-06
457	XR_001297263.2	CENPE	0.9978	7.437e-06
458	XR_001919677.1	CCNA2	0.9978	7.441e-06
459	ENSCHIT00000009391	ZHX2	0.9978	7.443e-06
460	TCONS_00021387	FRRS1	0.9978	7.449e-06
461	TCONS_00020962	WNT5B	0.9978	7.45e-06
462	XR_001919677.1	LRRC15	0.9978	7.464e-06
463	ENSCHIT00000005031	NFKB2	-0.9978	7.473e-06
464	TCONS_00027182	CCBE1	0.9978	7.481e-06
465	XR_001297263.2	LOC102181582	-0.9978	7.496e-06
466	XR_001919677.1	ESM1	0.9978	7.51e-06
467	XR_001297263.2	CHI3L1	-0.9978	7.546e-06
468	TCONS_00004283	RAB29	0.9978	7.576e-06
469	TCONS_00024187	PCDHB7	0.9978	7.585e-06
470	XR_001919677.1	PLEKHO2	-0.9977	7.6e-06
471	ENSCHIT00000009391	RAB44	0.9977	7.624e-06
472	TCONS_00021383	RIN2	-0.9977	7.638e-06
473	XR_001297263.2	C1R	-0.9977	7.646e-06
474	TCONS_00004283	IL1RAP	0.9977	7.696e-06
475	ENSCHIT00000005031	LOC108633280	-0.9977	7.708e-06
476	XR_310799.3	KLK10	-0.9977	7.789e-06
477	TCONS_00024187	TGM2	0.9977	7.823e-06
478	XR_001297263.2	RIPK2	-0.9977	7.827e-06
479	XR_001919677.1	IL18R1	-0.9977	7.835e-06
480	TCONS_00006309	GCNT4	-0.9977	7.884e-06
481	XR_001919677.1	STC2	-0.9977	7.896e-06
482	TCONS_00016172	GALR3	0.9977	7.897e-06
483	XR_001919677.1	PLPP3	0.9977	7.906e-06
484	XR_001919677.1	CYR61	0.9977	7.907e-06
485	ENSCHIT00000005031	SLC44A5	-0.9977	7.926e-06
486	TCONS_00006309	RNASEL	0.9977	7.931e-06
487	ENSCHIT00000005031	ALOX12	-0.9977	7.962e-06
488	TCONS_00004283	LOC102180430	0.9977	7.963e-06
489	ENSCHIT00000009428	NR2E1	0.9977	7.994e-06
490	TCONS_00004283	PLA2G4A	0.9977	8.12e-06
491	XR_001917342.1	ASPN	-0.9977	8.148e-06
492	XR_001919677.1	ADAMTS7	-0.9977	8.167e-06
493	XR_001297263.2	DLGAP5	0.9977	8.176e-06
494	ENSCHIT00000005031	2022-03-03	-0.9977	8.18e-06
495	XR_001297263.2	NID2	0.9977	8.218e-06
496	ENSCHIT00000005031	GREM1	0.9977	8.222e-06
497	XR_001297263.2	BIRC5	0.9977	8.254e-06
498	TCONS_00027034	MYRFL	0.9977	8.264e-06
499	ENSCHIT00000009429	PIEZO2	0.9976	8.325e-06
500	ENSCHIT00000005031	NR3C1	-0.9976	8.328e-06
501	ENSCHIT00000005031	ANK2	-0.9976	8.329e-06
502	TCONS_00014834	PIF1	-0.9976	8.39e-06
503	XR_001297263.2	RNF144B	-0.9976	8.417e-06
504	TCONS_00004283	BDKRB1	0.9976	8.43e-06
505	XR_001297263.2	SLC9A9	-0.9976	8.446e-06
506	TCONS_00004283	HJURP	-0.9976	8.446e-06
507	ENSCHIT00000009391	LOC102176782	0.9976	8.504e-06
508	TCONS_00004283	LHFPL2	0.9976	8.515e-06
509	XR_001919677.1	S100A10	0.9976	8.533e-06
510	XR_001297263.2	ZNF532	-0.9976	8.542e-06
511	TCONS_00004283	LAMA4	0.9976	8.551e-06
512	XR_001297263.2	PLTP	-0.9976	8.561e-06
513	TCONS_00016172	EFNB3	-0.9976	8.57e-06
514	XR_001297263.2	TNFSF4	0.9976	8.616e-06
515	XR_001297263.2	SLC5A6	-0.9976	8.62e-06
516	XR_310129.3	EAF2	0.9976	8.66e-06
517	XR_001919677.1	ESR1	-0.9976	8.741e-06
518	XR_001297263.2	ADM	-0.9976	8.749e-06
519	TCONS_00014684	RFTN2	0.9976	8.781e-06
520	XR_001295590.2	RAB29	0.9976	8.79e-06
521	TCONS_00016172	CD40	0.9976	8.794e-06
522	ENSCHIT00000005031	AHI1	-0.9976	8.808e-06
523	XR_001919677.1	SH3GL2	-0.9976	8.809e-06
524	XR_001297263.2	AADAT	-0.9976	8.91e-06
525	TCONS_00004283	TMEM100	0.9976	8.913e-06
526	TCONS_00000727	SPHK1	0.9976	8.921e-06
527	TCONS_00004283	ALOX12	0.9976	8.938e-06
528	ENSCHIT00000007705	ADGRE3	0.9976	8.964e-06
529	ENSCHIT00000005031	SEMA6D	-0.9976	8.968e-06
530	XR_001297263.2	MOCOS	-0.9976	8.987e-06
531	TCONS_00004283	SEMA3C	0.9975	8.999e-06
532	TCONS_00027034	ARID5A	0.9975	9.015e-06
533	XR_001917342.1	SOCS3	-0.9975	9.029e-06
534	TCONS_00021383	NPTXR	-0.9975	9.029e-06
535	ENSCHIT00000005031	VCAN	-0.9975	9.064e-06
536	XR_001919495.1	FNDC4	-0.9975	9.065e-06
537	TCONS_00022625	MYRFL	0.9975	9.075e-06
538	XR_001919677.1	BIRC5	0.9975	9.1e-06
539	XR_001919677.1	PDK1	-0.9975	9.107e-06
540	XR_001919495.1	BMF	-0.9975	9.108e-06
541	ENSCHIT00000005031	HK2	-0.9975	9.125e-06
542	XR_001919677.1	FBXO33	-0.9975	9.134e-06
543	XR_001297263.2	LEPR	-0.9975	9.141e-06
544	XR_001917342.1	MKI67	-0.9975	9.148e-06
545	XR_311042.3	GUCY1A3	0.9975	9.15e-06
546	ENSCHIT00000009973	SLC15A3	0.9975	9.163e-06
547	XR_001297263.2	TMTC2	0.9975	9.167e-06
548	ENSCHIT00000005031	SH3GL2	-0.9975	9.175e-06
549	TCONS_00006309	DCHS1	0.9975	9.199e-06
550	XR_001297263.2	PRSS23	0.9975	9.227e-06
551	TCONS_00004283	LOC102181552	0.9975	9.228e-06
552	ENSCHIT00000005031	CCL5	-0.9975	9.254e-06
553	XR_001919677.1	LPAR1	-0.9975	9.257e-06
554	TCONS_00021982	LOC108633902	0.9975	9.272e-06
555	XR_001919677.1	BHLHE41	-0.9975	9.28e-06
556	XR_001297263.2	SNAP91	-0.9975	9.303e-06
557	TCONS_00021383	ADAMTS7	0.9975	9.378e-06
558	XR_001297263.2	SLC2A6	-0.9975	9.392e-06
559	XR_001297263.2	IL1RAP	-0.9975	9.441e-06
560	TCONS_00004283	MSC	0.9975	9.496e-06
561	XR_001919677.1	CEBPD	-0.9975	9.527e-06
562	ENSCHIT00000009973	OCA2	0.9975	9.528e-06
563	ENSCHIT00000002691	HPGD	0.9975	9.54e-06
564	XR_001295590.2	KIAA1462	-0.9975	9.544e-06
565	ENSCHIT00000005031	MICU3	-0.9975	9.591e-06
566	TCONS_00004283	NFIL3	0.9975	9.621e-06
567	ENSCHIT00000005031	JUN	0.9975	9.629e-06
568	XR_001919677.1	OSBPL3	-0.9975	9.686e-06
569	XR_001295590.2	NINJ1	0.9975	9.72e-06
570	XR_001918252.1	STEAP4	0.9975	9.733e-06
571	ENSCHIT00000005031	NFIB	-0.9975	9.743e-06
572	XR_001297263.2	PRDX6	-0.9974	9.757e-06
573	XR_001295590.2	LOC102178027	-0.9974	9.785e-06
574	XR_001297263.2	LOC100860781	-0.9974	9.787e-06
575	XR_001919677.1	BACE2	-0.9974	9.791e-06
576	TCONS_00027182	HSD11B2	0.9974	9.801e-06
577	ENSCHIT00000005031	SOX9	0.9974	9.804e-06
578	ENSCHIT00000005031	LOC102178027	0.9974	9.818e-06
579	XR_001919677.1	SLC4A8	-0.9974	9.831e-06
580	ENSCHIT00000009973	HJURP	-0.9974	9.895e-06
581	TCONS_00000727	LOC102186446	0.9974	9.898e-06
582	TCONS_00004283	PLTP	0.9974	9.913e-06
583	TCONS_00006309	PSMB10	0.9974	9.939e-06
584	ENSCHIT00000005031	SYNC	0.9974	9.95e-06
585	XR_001919677.1	FYN	-0.9974	9.954e-06
586	TCONS_00028972	ACER2	0.9974	9.972e-06
587	TCONS_00004283	TNFAIP8	0.9974	1.001e-05
588	XR_001297263.2	NFKBIA	-0.9974	1.003e-05
589	TCONS_00014684	LOC102184901	0.9974	1.003e-05
590	XR_001919677.1	IRAK3	-0.9974	1.003e-05
591	XR_001295590.2	LOC102170588	0.9974	1.004e-05
592	XR_001917294.1	MTSS1	-0.9974	1.004e-05
593	XR_001917342.1	ADAMTS7	0.9974	1.007e-05
594	TCONS_00004283	FGFR1	0.9974	1.008e-05
595	XR_001919677.1	TIMP3	0.9974	1.012e-05
596	XR_001918151.1	LOC106502282	0.9974	1.019e-05
597	TCONS_00024187	TMEM154	0.9974	1.02e-05
598	XR_001919677.1	CDC20	0.9974	1.023e-05
599	ENSCHIT00000005031	LIF	-0.9974	1.029e-05
600	ENSCHIT00000005031	RAB29	-0.9974	1.029e-05
601	XR_001297263.2	SVEP1	0.9974	1.029e-05
602	XR_310002.3	E2F8	0.9974	1.031e-05
603	ENSCHIT00000005031	LHFPL2	-0.9974	1.035e-05
604	ENSCHIT00000005031	PDE4B	-0.9974	1.036e-05
605	XR_001919677.1	SLC2A6	-0.9974	1.036e-05
606	XR_001297263.2	GPR84	-0.9974	1.038e-05
607	XR_001917342.1	FMOD	-0.9974	1.039e-05
608	XR_001297263.2	OLFML2B	-0.9974	1.041e-05
609	TCONS_00006309	DISP3	-0.9974	1.042e-05
610	TCONS_00028354	PTPRU	0.9974	1.042e-05
611	XR_001297263.2	SOX4	-0.9974	1.043e-05
612	XR_001917342.1	TUBB6	-0.9974	1.044e-05
613	XR_001917294.1	ALDH1A1	-0.9974	1.044e-05
614	XR_001297263.2	CXCR4	-0.9974	1.048e-05
615	TCONS_00025656	GLIS2	0.9974	1.048e-05
616	XR_001297263.2	RAB32	-0.9974	1.052e-05
617	ENSCHIT00000005031	CD14	-0.9973	1.053e-05
618	XR_001297263.2	CFB	-0.9973	1.053e-05
619	TCONS_00014684	SLC15A3	0.9973	1.053e-05
620	XR_001297263.2	RFTN1	-0.9973	1.056e-05
621	ENSCHIT00000005031	ZNF10	-0.9973	1.064e-05
622	TCONS_00016799	IL11RA	0.9973	1.064e-05
623	ENSCHIT00000005031	CCNF	0.9973	1.065e-05
624	TCONS_00006309	LOC102176782	0.9973	1.066e-05
625	ENSCHIT00000005031	LOC102170373	-0.9973	1.067e-05
626	TCONS_00025656	FOS	0.9973	1.067e-05
627	ENSCHIT00000005031	NFKBIZ	-0.9973	1.071e-05
628	TCONS_00021383	SPARC	-0.9973	1.072e-05
629	TCONS_00025656	LOC102185432	0.9973	1.076e-05
630	ENSCHIT00000009429	OCLN	0.9973	1.077e-05
631	ENSCHIT00000005031	PSMB10	-0.9973	1.079e-05
632	XR_001296937.2	ASCL4	0.9973	1.081e-05
633	TCONS_00016172	HSD11B2	0.9973	1.085e-05
634	ENSCHIT00000005031	LOC102184120	0.9973	1.085e-05
635	ENSCHIT00000005031	SLC8A1	0.9973	1.086e-05
636	XR_001919677.1	CLUH	-0.9973	1.089e-05
637	ENSCHIT00000005031	TGFBI	0.9973	1.09e-05
638	XR_001297263.2	TIMP3	0.9973	1.09e-05
639	XR_001919677.1	ADM	-0.9973	1.094e-05
640	TCONS_00004283	CFB	0.9973	1.096e-05
641	XR_001297263.2	MX2	-0.9973	1.099e-05
642	ENSCHIT00000005031	BDKRB1	-0.9973	1.101e-05
643	TCONS_00021383	RASL11B	-0.9973	1.102e-05
644	TCONS_00004283	NFKB1	0.9973	1.108e-05
645	ENSCHIT00000005031	SLC7A8	0.9973	1.109e-05
646	XR_001917342.1	HTR2A	0.9973	1.111e-05
647	XR_001295898.2	LOC106503512	0.9973	1.112e-05
648	XR_001919677.1	C16H1orf174	-0.9973	1.113e-05
649	ENSCHIT00000005031	HTR1B	0.9973	1.117e-05
650	ENSCHIT00000005031	OMD	0.9973	1.12e-05
651	ENSCHIT00000009429	RGS7BP	0.9973	1.123e-05
652	TCONS_00004283	LOC102173176	0.9973	1.123e-05
653	XR_310002.3	OGN	0.9973	1.126e-05
654	ENSCHIT00000005031	ENPP1	0.9973	1.126e-05
655	XR_001918328.1	LOC102182460	0.9973	1.13e-05
656	TCONS_00004283	MAP3K1	0.9973	1.13e-05
657	TCONS_00004283	TSFM	0.9973	1.133e-05
658	XR_001297263.2	TMEM100	-0.9972	1.133e-05
659	TCONS_00004283	RFTN2	0.9972	1.135e-05
660	TCONS_00004283	DDX41	0.9972	1.142e-05
661	TCONS_00026911	RNASEL	0.9972	1.142e-05
662	ENSCHIT00000005031	WDR17	-0.9972	1.145e-05
663	TCONS_00020962	DDAH2	0.9972	1.145e-05
664	TCONS_00006309	LOC102183655	0.9972	1.15e-05
665	TCONS_00004283	LOC102191717	0.9972	1.152e-05
666	ENSCHIT00000005031	PLPP3	0.9972	1.156e-05
667	TCONS_00021383	POSTN	-0.9972	1.163e-05
668	ENSCHIT00000005031	PRDX6	-0.9972	1.173e-05
669	ENSCHIT00000009429	CACNB4	0.9972	1.178e-05
670	XR_001918151.1	KLHL38	0.9972	1.181e-05
671	XR_001919677.1	ABHD18	-0.9972	1.183e-05
672	XR_001297263.2	TNFRSF21	-0.9972	1.185e-05
673	ENSCHIT00000005031	FGFR1	-0.9972	1.187e-05
674	XR_001297263.2	GCNT4	0.9972	1.191e-05
675	XR_001297263.2	TM7SF2	-0.9972	1.193e-05
676	XR_001919677.1	TNIP1	-0.9972	1.194e-05
677	TCONS_00004283	VCAN	0.9972	1.195e-05
678	XR_001919677.1	TGFB3	0.9972	1.195e-05
679	XR_001919677.1	LOC102182683	-0.9972	1.197e-05
680	XR_001297263.2	SLITRK5	-0.9972	1.197e-05
681	XR_001297263.2	ARHGAP17	-0.9972	1.2e-05
682	XR_310129.3	LOC106503502	-0.9972	1.201e-05
683	XR_001295590.2	PLCL1	0.9972	1.205e-05
684	XR_001917342.1	SPARC	-0.9972	1.207e-05
685	ENSCHIT00000005031	LGI3	-0.9972	1.207e-05
686	TCONS_00004283	SOAT2	-0.9972	1.214e-05
687	XR_001919677.1	TNFAIP3	-0.9972	1.216e-05
688	TCONS_00021383	WIF1	-0.9972	1.217e-05
689	XR_310129.3	LOC102173932	0.9971	1.218e-05
690	TCONS_00025656	TCP11L1	0.9971	1.219e-05
691	ENSCHIT00000005031	CDC20B	0.9971	1.22e-05
692	XR_001917342.1	NR4A3	-0.9971	1.221e-05
693	TCONS_00014834	LOC102172749	0.9971	1.222e-05
694	TCONS_00000727	CSRNP1	0.9971	1.222e-05
695	TCONS_00004283	ARHGAP17	0.9971	1.231e-05
696	TCONS_00004283	RBMS3	0.9971	1.233e-05
697	TCONS_00004283	TNFSF4	-0.9971	1.234e-05
698	XR_001917342.1	SLC4A8	0.9971	1.238e-05
699	ENSCHIT00000005031	ALCAM	-0.9971	1.24e-05
700	ENSCHIT00000005031	PTX3	-0.9971	1.241e-05
701	ENSCHIT00000005031	DDAH1	0.9971	1.242e-05
702	XR_001919677.1	DPY19L1	-0.9971	1.242e-05
703	ENSCHIT00000005031	PARP14	-0.9971	1.242e-05
704	XR_001917342.1	LOC106503512	0.9971	1.244e-05
705	TCONS_00004283	LOC106503728	0.9971	1.244e-05
706	XR_001297263.2	SLC39A14	-0.9971	1.246e-05
707	XR_001919677.1	ERAP2	-0.9971	1.246e-05
708	ENSCHIT00000005031	LRRC15	0.9971	1.249e-05
709	ENSCHIT00000005031	RFTN1	-0.9971	1.251e-05
710	XR_001919677.1	KIF20B	0.9971	1.253e-05
711	TCONS_00028356	AURKB	-0.9971	1.253e-05
712	XR_001919941.1	ITGA10	-0.9971	1.255e-05
713	XR_001919677.1	ANKH	0.9971	1.258e-05
714	ENSCHIT00000001899	CCDC88C	0.9971	1.265e-05
715	XR_001919677.1	CRISPLD2	0.9971	1.266e-05
716	XR_001297263.2	LOC102183480	-0.9971	1.27e-05
717	XR_001919677.1	NOCT	-0.9971	1.273e-05
718	XR_001297263.2	CCPG1	-0.9971	1.275e-05
719	ENSCHIT00000000846	ZNF827	0.9971	1.277e-05
720	XR_001919677.1	PLK2	0.9971	1.279e-05
721	ENSCHIT00000005031	DHCR7	-0.9971	1.282e-05
722	XR_001297263.2	FAM78B	-0.9971	1.282e-05
723	ENSCHIT00000005031	SIRPA	-0.9971	1.283e-05
724	XR_001297263.2	HIPK2	-0.9971	1.283e-05
725	ENSCHIT00000005031	LOC102182395	-0.9971	1.285e-05
726	XR_310129.3	CD44	0.9971	1.286e-05
727	ENSCHIT00000005031	DLGAP5	0.9971	1.286e-05
728	TCONS_00025656	LOC102178870	0.9971	1.287e-05
729	XR_001918328.1	GAS2	0.9971	1.288e-05
730	XR_001297263.2	MAP1LC3B	-0.9971	1.289e-05
731	XR_001919677.1	PAMR1	0.9971	1.29e-05
732	ENSCHIT00000005031	IRF1	-0.9971	1.29e-05
733	ENSCHIT00000005031	BNIP3	-0.9971	1.291e-05
734	TCONS_00025656	TMEM158	0.9971	1.292e-05
735	XR_001919677.1	LRRTM3	0.9971	1.292e-05
736	XR_001919677.1	IKBKE	-0.9971	1.295e-05
737	XR_001918328.1	CPEB1	0.9971	1.297e-05
738	TCONS_00021383	LOC102189932	-0.9971	1.299e-05
739	XR_001297263.2	SRCIN1	-0.9971	1.299e-05
740	XR_001297263.2	LIPA	0.9971	1.302e-05
741	TCONS_00027034	MAP3K8	0.997	1.308e-05
742	XR_001919677.1	NUSAP1	0.997	1.308e-05
743	TCONS_00000727	PBK	0.997	1.309e-05
744	XR_001919677.1	DHCR7	-0.997	1.311e-05
745	TCONS_00021383	IGFBP5	-0.997	1.311e-05
746	TCONS_00004283	IL1A	0.997	1.311e-05
747	XR_001297263.2	ENTPD2	-0.997	1.313e-05
748	ENSCHIT00000005031	LOC102182115	-0.997	1.316e-05
749	XR_001919677.1	RAB44	-0.997	1.317e-05
750	ENSCHIT00000005031	LOC100860781	-0.997	1.322e-05
751	TCONS_00004283	TMCC3	0.997	1.322e-05
752	TCONS_00004283	MICU3	0.997	1.322e-05
753	XR_001919677.1	RNF213	-0.997	1.326e-05
754	XR_001919677.1	MMD	-0.997	1.333e-05
755	ENSCHIT00000005031	TMEM100	-0.997	1.335e-05
756	XR_001295590.2	PLA2G4A	0.997	1.337e-05
757	TCONS_00021387	LOC102177239	-0.997	1.342e-05
758	TCONS_00004283	MAP3K13	0.997	1.345e-05
759	TCONS_00004283	NR3C1	0.997	1.346e-05
760	TCONS_00028972	GPR45	0.997	1.347e-05
761	XR_001919677.1	MST1R	-0.997	1.349e-05
762	ENSCHIT00000005031	GPRC5B	-0.997	1.352e-05
763	ENSCHIT00000005031	IGFBP3	-0.997	1.356e-05
764	TCONS_00006309	CENPE	-0.997	1.356e-05
765	XR_001919677.1	NFKBIZ	-0.997	1.359e-05
766	XR_001919077.1	EDN1	0.997	1.363e-05
767	XR_001295598.1	KLHL38	0.997	1.363e-05
768	TCONS_00004283	GPR84	0.997	1.366e-05
769	TCONS_00014684	TMEFF2	0.997	1.368e-05
770	ENSCHIT00000005031	ABCC3	0.997	1.371e-05
771	XR_001919677.1	SCN3A	0.997	1.372e-05
772	XR_001917342.1	PAMR1	-0.997	1.374e-05
773	ENSCHIT00000005031	CENPE	0.997	1.382e-05
774	TCONS_00006309	SRCIN1	0.997	1.383e-05
775	XR_001919677.1	LOC102184120	0.997	1.383e-05
776	ENSCHIT00000005031	IKBKE	-0.997	1.387e-05
777	XR_001917294.1	ARHGAP26	-0.997	1.389e-05
778	ENSCHIT00000005031	ATP10B	-0.997	1.39e-05
779	TCONS_00021383	HTR2A	0.9969	1.395e-05
780	XR_001917342.1	POSTN	-0.9969	1.396e-05
781	XR_001297263.2	MAP3K1	-0.9969	1.397e-05
782	ENSCHIT00000005031	ABHD2	-0.9969	1.398e-05
783	XR_001919677.1	TPH2	0.9969	1.399e-05
784	XR_001919677.1	TBC1D16	-0.9969	1.404e-05
785	XR_001919677.1	SVEP1	0.9969	1.405e-05
786	XR_001297263.2	LOC106503728	-0.9969	1.407e-05
787	TCONS_00004283	LOC100860781	0.9969	1.408e-05
788	ENSCHIT00000005031	RNF144A	-0.9969	1.41e-05
789	TCONS_00021383	PLPP3	-0.9969	1.411e-05
790	TCONS_00006309	JADE1	-0.9969	1.411e-05
791	XR_310129.3	CENPN	-0.9969	1.412e-05
792	ENSCHIT00000005031	NFKB1	-0.9969	1.412e-05
793	XR_001917342.1	DPY19L1	0.9969	1.413e-05
794	XR_001297263.2	LRRTM3	0.9969	1.414e-05
795	TCONS_00014684	LOC102173176	0.9969	1.417e-05
796	XR_001295590.2	OCIAD2	0.9969	1.418e-05
797	TCONS_00021383	TOP2A	-0.9969	1.42e-05
798	TCONS_00021383	SLC4A8	0.9969	1.431e-05
799	XR_001297263.2	RASGRF2	0.9969	1.433e-05
800	TCONS_00021976	NPR3	0.9969	1.437e-05
801	XR_001297263.2	PTGES	-0.9969	1.446e-05
802	XR_001919677.1	LOC102181582	-0.9969	1.446e-05
803	ENSCHIT00000005031	ACSL5	-0.9969	1.447e-05
804	ENSCHIT00000002353	CTNNA3	0.9969	1.449e-05
805	TCONS_00006309	SH3GL2	0.9969	1.457e-05
806	TCONS_00004283	PARP14	0.9969	1.461e-05
807	XR_001297263.2	STK17B	0.9969	1.468e-05
808	TCONS_00004283	HIPK2	0.9969	1.469e-05
809	XR_001919677.1	ENPP2	0.9969	1.473e-05
810	TCONS_00021387	NCMAP	0.9969	1.473e-05
811	TCONS_00025656	CD248	0.9969	1.474e-05
812	ENSCHIT00000005031	PLIN2	-0.9969	1.477e-05
813	ENSCHIT00000005031	AVPI1	-0.9969	1.482e-05
814	TCONS_00004283	STEAP1	0.9969	1.484e-05
815	TCONS_00006309	SHMT1	0.9969	1.485e-05
816	XR_001295590.2	IL1A	0.9968	1.489e-05
817	ENSCHIT00000005031	ETS2	0.9968	1.497e-05
818	ENSCHIT00000005031	RIN2	0.9968	1.498e-05
819	XR_001919677.1	LOC108633280	-0.9968	1.501e-05
820	TCONS_00006309	LPIN1	0.9968	1.501e-05
821	XR_001919077.1	TMEM176B	-0.9968	1.502e-05
822	TCONS_00014684	ABCB1	0.9968	1.504e-05
823	TCONS_00004283	CD14	0.9968	1.506e-05
824	XR_001919677.1	LTBP1	-0.9968	1.508e-05
825	XR_001297263.2	SLC8A1	0.9968	1.51e-05
826	XR_001917294.1	LOC102173176	-0.9968	1.514e-05
827	XR_001297263.2	C1S	-0.9968	1.519e-05
828	XR_310129.3	MEIS1	0.9968	1.529e-05
829	ENSCHIT00000005031	RDH10	0.9968	1.531e-05
830	XR_001295598.1	LOC108636900	0.9968	1.533e-05
831	XR_001297263.2	KIF20B	0.9968	1.534e-05
832	TCONS_00004283	ZEB2	0.9968	1.535e-05
833	TCONS_00004283	SIRPA	0.9968	1.535e-05
834	TCONS_00004283	DDIT4	0.9968	1.537e-05
835	TCONS_00021982	NDC80	-0.9968	1.548e-05
836	XR_001917342.1	LOC102181912	-0.9968	1.549e-05
837	XR_001297263.2	2022-03-03	-0.9968	1.552e-05
838	XR_001919677.1	NLRP3	-0.9968	1.555e-05
839	ENSCHIT00000002353	RGS3	0.9968	1.556e-05
840	TCONS_00006309	CABLES1	-0.9968	1.559e-05
841	XR_001919677.1	FAM46A	0.9968	1.564e-05
842	XR_310129.3	LOC102178621	-0.9968	1.565e-05
843	TCONS_00020962	CD248	0.9968	1.566e-05
844	TCONS_00027034	TMEFF2	0.9968	1.566e-05
845	TCONS_00004283	TBC1D2B	0.9968	1.566e-05
846	XR_001297263.2	TECPR1	-0.9968	1.569e-05
847	ENSCHIT00000005031	C7H19orf66	-0.9968	1.57e-05
848	XR_001297263.2	PFKFB3	-0.9968	1.57e-05
849	TCONS_00002122	TGM2	0.9968	1.572e-05
850	TCONS_00004283	NFIB	0.9968	1.573e-05
851	ENSCHIT00000005031	MX2	-0.9968	1.576e-05
852	XR_001919677.1	LPIN1	-0.9968	1.578e-05
853	TCONS_00004283	CXCL8	0.9968	1.583e-05
854	XR_001919677.1	COL6A3	0.9967	1.585e-05
855	TCONS_00006309	ACER2	0.9967	1.586e-05
856	TCONS_00004283	LAMA3	0.9967	1.589e-05
857	ENSCHIT00000005031	TMCC3	-0.9967	1.591e-05
858	XR_001297263.2	ERAP2	-0.9967	1.593e-05
859	TCONS_00025656	KRT14	0.9967	1.593e-05
860	XR_001919677.1	RALGAPA2	-0.9967	1.594e-05
861	ENSCHIT00000005031	NKAIN2	-0.9967	1.594e-05
862	ENSCHIT00000009391	APBA1	0.9967	1.595e-05
863	TCONS_00002122	RSAD2	0.9967	1.595e-05
864	ENSCHIT00000005031	KIAA1462	0.9967	1.595e-05
865	TCONS_00002122	RGS16	0.9967	1.597e-05
866	ENSCHIT00000009391	RAB32	0.9967	1.598e-05
867	XR_001919677.1	LOC102182115	-0.9967	1.602e-05
868	XR_001917342.1	LZTS1	-0.9967	1.602e-05
869	XR_001297263.2	CDC5L	-0.9967	1.605e-05
870	TCONS_00004283	IL6	0.9967	1.608e-05
871	XR_001919677.1	LOC102170232	-0.9967	1.61e-05
872	TCONS_00004283	KIF21A	0.9967	1.614e-05
873	XR_001295590.2	CD14	0.9967	1.614e-05
874	XR_001919677.1	TM7SF2	-0.9967	1.615e-05
875	ENSCHIT00000011444	LOC108633902	0.9967	1.617e-05
876	XR_001295590.2	RNF13	0.9967	1.618e-05
877	XR_001919677.1	ICAM1	-0.9967	1.621e-05
878	ENSCHIT00000009973	LOC106503512	0.9967	1.623e-05
879	TCONS_00004283	MX2	0.9967	1.63e-05
880	ENSCHIT00000005031	PLA2G4A	-0.9967	1.633e-05
881	TCONS_00021982	CLEC4E	0.9967	1.636e-05
882	XR_310129.3	KIFC1	-0.9967	1.637e-05
883	XR_001297263.2	SOX5	-0.9967	1.64e-05
884	ENSCHIT00000005031	S100A10	0.9967	1.642e-05
885	TCONS_00025656	LOC102181641	0.9967	1.644e-05
886	XR_001297263.2	LOC102181552	-0.9967	1.646e-05
887	TCONS_00014684	RPH3A	0.9967	1.647e-05
888	TCONS_00021982	PLEKHG4	-0.9967	1.651e-05
889	TCONS_00016799	FRAS1	0.9967	1.651e-05
890	TCONS_00014684	TRIOBP	0.9967	1.653e-05
891	TCONS_00004283	GSAP	0.9967	1.655e-05
892	TCONS_00006309	PRKG2	0.9967	1.656e-05
893	ENSCHIT00000000846	GCAT	0.9967	1.657e-05
894	XR_001919077.1	LOC102180034	0.9967	1.662e-05
895	ENSCHIT00000005031	LOC102174044	-0.9967	1.666e-05
896	TCONS_00004283	SIK1	0.9967	1.666e-05
897	ENSCHIT00000005031	SRA1	-0.9967	1.672e-05
898	XR_001919677.1	WIF1	0.9967	1.674e-05
899	XR_001919677.1	SLC7A11	-0.9967	1.674e-05
900	TCONS_00004283	ALDH1A1	0.9967	1.674e-05
901	TCONS_00027034	NRG1	0.9967	1.675e-05
902	XR_001297263.2	RORA	-0.9967	1.677e-05
903	XR_001917342.1	IGFBP5	-0.9967	1.681e-05
904	ENSCHIT00000009973	NKD1	-0.9966	1.683e-05
905	XR_001297263.2	NKAIN2	-0.9966	1.685e-05
906	XR_310129.3	COL11A1	-0.9966	1.686e-05
907	TCONS_00006309	TMTC2	-0.9966	1.686e-05
908	ENSCHIT00000005031	NOCT	-0.9966	1.689e-05
909	XR_001919677.1	HK1	-0.9966	1.694e-05
910	XR_001919677.1	TGFBI	0.9966	1.695e-05
911	XR_001919677.1	SERPINI1	0.9966	1.696e-05
912	ENSCHIT00000005031	RNFT2	-0.9966	1.698e-05
913	XR_001919677.1	MYCL	-0.9966	1.705e-05
914	XR_001919677.1	PAPSS2	-0.9966	1.706e-05
915	TCONS_00025656	CADM3	-0.9966	1.707e-05
916	TCONS_00004283	SLC15A3	0.9966	1.725e-05
917	TCONS_00020962	LOC102176721	0.9966	1.726e-05
918	ENSCHIT00000005031	LOC102191717	-0.9966	1.727e-05
919	XR_001919677.1	SLC31A2	-0.9966	1.729e-05
920	ENSCHIT00000005031	GCLC	-0.9966	1.732e-05
921	TCONS_00004283	CA12	0.9966	1.734e-05
922	TCONS_00004283	LOC102178027	-0.9966	1.74e-05
923	XR_001919677.1	UAP1L1	-0.9966	1.745e-05
924	TCONS_00004283	FTH1	0.9966	1.748e-05
925	TCONS_00004283	IKZF2	0.9966	1.75e-05
926	TCONS_00025656	GRID2	0.9966	1.754e-05
927	ENSCHIT00000005031	MAP3K1	-0.9966	1.758e-05
928	TCONS_00004283	NFKBIA	0.9966	1.761e-05
929	TCONS_00021383	PTGFR	0.9966	1.762e-05
930	XR_310129.3	SOAT2	-0.9966	1.763e-05
931	TCONS_00021383	PAMR1	-0.9966	1.771e-05
932	TCONS_00028972	GPRC5A	-0.9966	1.773e-05
933	XR_001918328.1	LOC102177239	-0.9966	1.773e-05
934	TCONS_00000729	CA8	0.9966	1.773e-05
935	TCONS_00028972	CPEB1	0.9965	1.784e-05
936	XR_001918328.1	LOC102189578	0.9965	1.785e-05
937	XR_001918329.1	LSAMP	0.9965	1.794e-05
938	XR_001297263.2	MMD	-0.9965	1.798e-05
939	XR_310129.3	BST1	0.9965	1.799e-05
940	TCONS_00016172	RCSD1	0.9965	1.802e-05
941	TCONS_00004283	ZC3H12A	0.9965	1.803e-05
942	ENSCHIT00000005031	C16H1orf174	-0.9965	1.804e-05
943	XR_310129.3	CXXC5	-0.9965	1.805e-05
944	TCONS_00004283	SOX4	0.9965	1.809e-05
945	XR_001917342.1	PDCD1LG2	0.9965	1.814e-05
946	TCONS_00004283	MOCOS	0.9965	1.82e-05
947	TCONS_00004283	HTR1B	-0.9965	1.822e-05
948	ENSCHIT00000009391	MYBL1	-0.9965	1.823e-05
949	ENSCHIT00000005031	CLUH	-0.9965	1.825e-05
950	TCONS_00025656	LOC106503503	0.9965	1.825e-05
951	XR_310129.3	LOC102185049	-0.9965	1.829e-05
952	XR_001297263.2	IRF1	-0.9965	1.832e-05
953	XR_001297263.2	LOC102189920	-0.9965	1.833e-05
954	XR_001919677.1	FBLN5	0.9965	1.839e-05
955	TCONS_00004283	DPYSL3	-0.9965	1.839e-05
956	XR_001297263.2	PLCG2	-0.9965	1.839e-05
957	TCONS_00021383	SOCS3	-0.9965	1.839e-05
958	XR_001919495.1	CFAP46	-0.9965	1.842e-05
959	XR_001917294.1	HTRA3	0.9965	1.845e-05
960	XR_001919677.1	ASAP3	-0.9965	1.845e-05
961	XR_001297263.2	LHFPL2	-0.9965	1.848e-05
962	ENSCHIT00000005031	PLEKHO2	-0.9965	1.854e-05
963	XR_001919677.1	CACNA1A	-0.9965	1.858e-05
964	TCONS_00004283	VASH2	0.9965	1.86e-05
965	TCONS_00004283	CHI3L1	0.9965	1.861e-05
966	XR_001295898.2	SLC14A1	-0.9965	1.863e-05
967	TCONS_00004283	ALCAM	0.9965	1.863e-05
968	TCONS_00004283	CCPG1	0.9965	1.864e-05
969	XR_001297263.2	LOC102168428	-0.9965	1.865e-05
970	XR_001297263.2	ICAM1	-0.9965	1.87e-05
971	XR_001297263.2	GLIPR1	-0.9965	1.874e-05
972	ENSCHIT00000000846	LOC102170111	0.9965	1.875e-05
973	XR_001919677.1	PRSS23	0.9965	1.881e-05
974	TCONS_00004283	CACNA1G	-0.9965	1.881e-05
975	TCONS_00002122	TMEM154	0.9965	1.882e-05
976	TCONS_00021383	PTGES	0.9965	1.887e-05
977	TCONS_00006309	RCSD1	0.9964	1.889e-05
978	XR_001919677.1	TBX2	-0.9964	1.891e-05
979	TCONS_00004283	SYT11	0.9964	1.894e-05
980	TCONS_00016799	LOC102181348	0.9964	1.895e-05
981	ENSCHIT00000009429	GUCY1A3	0.9964	1.9e-05
982	XR_001919677.1	LDH-A	-0.9964	1.901e-05
983	ENSCHIT00000005031	RNF13	-0.9964	1.909e-05
984	TCONS_00021383	DPY19L1	0.9964	1.91e-05
985	XR_001919677.1	SOX5	-0.9964	1.911e-05
986	XR_310129.3	LOC102189835	0.9964	1.917e-05
987	XR_001297263.2	FYN	-0.9964	1.92e-05
988	XR_001297263.2	IGSF3	-0.9964	1.922e-05
989	XR_001919314.1	FAM129A	0.9964	1.922e-05
990	ENSCHIT00000005031	CH25H	0.9964	1.922e-05
991	XR_001296706.2	LOC102182927	0.9964	1.926e-05
992	TCONS_00004283	LOC102173932	0.9964	1.933e-05
993	XR_001297263.2	LRRC15	0.9964	1.948e-05
994	TCONS_00021982	FZD5	-0.9964	1.948e-05
995	XR_001919677.1	LOC102170144	-0.9964	1.954e-05
996	ENSCHIT00000005031	RRM2	0.9964	1.956e-05
997	XR_001917342.1	NPTXR	-0.9964	1.96e-05
998	TCONS_00004283	PRDX6	0.9964	1.962e-05
999	XR_001297263.2	LIF	-0.9964	1.962e-05
1000	ENSCHIT00000005031	TMEM178B	-0.9964	1.971e-05
1001	XR_001919677.1	RARB	0.9964	1.972e-05
1002	XR_001917342.1	GFPT2	-0.9964	1.973e-05
1003	ENSCHIT00000005031	LOC106503728	-0.9964	1.975e-05
1004	XR_001919077.1	TMEM196	0.9964	1.975e-05
1005	ENSCHIT00000005031	ADAMTS14	0.9964	1.975e-05
1006	XR_001297263.2	HIF1A	-0.9964	1.978e-05
1007	TCONS_00020962	COL1A2	0.9964	1.98e-05
1008	XR_311042.3	FNDC4	-0.9964	1.985e-05
1009	TCONS_00021383	NFIA	0.9964	1.985e-05
1010	XR_001297263.2	CYR61	0.9964	1.986e-05
1011	XR_310002.3	ERG	0.9964	1.987e-05
1012	TCONS_00024187	GAS2	0.9964	1.987e-05
1013	TCONS_00004283	C1R	0.9964	1.989e-05
1014	TCONS_00004283	LOC102170373	0.9963	1.998e-05
1015	XR_001295898.2	ARID5A	0.9963	2.002e-05
1016	XR_001919677.1	ENPP1	0.9963	2.003e-05
1017	XR_001297263.2	KIF11	0.9963	2.013e-05
1018	TCONS_00014684	FGF10	0.9963	2.017e-05
1019	TCONS_00016172	CCBE1	0.9963	2.017e-05
1020	TCONS_00006309	HK2	0.9963	2.018e-05
1021	XR_001919677.1	KLF9	-0.9963	2.019e-05
1022	XR_001297263.2	SLC4A4	0.9963	2.019e-05
1023	ENSCHIT00000000846	NPR3	0.9963	2.023e-05
1024	ENSCHIT00000005031	STAC	-0.9963	2.027e-05
1025	XR_001295898.2	DPP4	-0.9963	2.027e-05
1026	ENSCHIT00000005031	ERO1A	-0.9963	2.03e-05
1027	ENSCHIT00000005031	DHODH	-0.9963	2.031e-05
1028	XR_001297263.2	TNFSF18	0.9963	2.031e-05
1029	TCONS_00025656	AXL	0.9963	2.032e-05
1030	TCONS_00006309	TTK	-0.9963	2.036e-05
1031	XR_001919136.1	DBF4B	0.9963	2.037e-05
1032	XR_310129.3	XRCC4	0.9963	2.042e-05
1033	XR_001919677.1	C3	-0.9963	2.044e-05
1034	TCONS_00006309	CTSL	0.9963	2.044e-05
1035	TCONS_00004283	ADAMTS9	0.9963	2.045e-05
1036	XR_001297263.2	NFIL3	-0.9963	2.049e-05
1037	XR_001297263.2	IFIT2	-0.9963	2.052e-05
1038	TCONS_00016799	LOC102186446	0.9963	2.054e-05
1039	TCONS_00004283	CDC20B	-0.9963	2.055e-05
1040	TCONS_00004283	IGSF3	0.9963	2.057e-05
1041	XR_001297263.2	GPD1L	0.9963	2.06e-05
1042	XR_001919677.1	RELB	-0.9963	2.061e-05
1043	XR_001919495.1	IRF7	0.9963	2.061e-05
1044	XR_001295590.2	SEMA6D	0.9963	2.062e-05
1045	ENSCHIT00000005031	LPIN1	-0.9963	2.064e-05
1046	TCONS_00023272	TACR2	0.9963	2.065e-05
1047	ENSCHIT00000005031	IKZF2	-0.9963	2.068e-05
1048	TCONS_00028972	LOC108633177	0.9963	2.07e-05
1049	XR_001297263.2	SEMA3C	-0.9963	2.072e-05
1050	TCONS_00004283	C3	0.9963	2.073e-05
1051	TCONS_00020962	LOC102181348	0.9963	2.075e-05
1052	ENSCHIT00000005031	BTG3	-0.9963	2.075e-05
1053	XR_001917342.1	ERG	-0.9963	2.079e-05
1054	XR_001919314.1	2022-09-12	0.9963	2.085e-05
1055	XR_001919314.1	AMPH	0.9963	2.085e-05
1056	XR_001919677.1	SH3BP4	0.9963	2.09e-05
1057	TCONS_00021383	PDCD1LG2	0.9963	2.091e-05
1058	XR_001919677.1	DCHS1	-0.9963	2.096e-05
1059	ENSCHIT00000005031	GDPD1	-0.9963	2.097e-05
1060	XR_001919677.1	EHMT2	-0.9963	2.098e-05
1061	XR_001919677.1	POSTN	0.9963	2.099e-05
1062	TCONS_00004283	SOD2	0.9963	2.1e-05
1063	XR_001297263.2	TRPA1	-0.9963	2.1e-05
1064	TCONS_00025656	CDK1	0.9963	2.101e-05
1065	XR_001918329.1	PSMB11	0.9963	2.101e-05
1066	XR_001295590.2	RNFT2	0.9963	2.102e-05
1067	XR_001919495.1	ZFP36	-0.9962	2.114e-05
1068	XR_001297263.2	LOC102175889	-0.9962	2.114e-05
1069	TCONS_00014684	HSPA6	0.9962	2.117e-05
1070	TCONS_00014684	LOC102188569	0.9962	2.122e-05
1071	TCONS_00028972	LOC108633412	-0.9962	2.122e-05
1072	TCONS_00020962	LOC102178870	0.9962	2.123e-05
1073	ENSCHIT00000005031	ESCO2	0.9962	2.124e-05
1074	TCONS_00021383	ASPM	-0.9962	2.125e-05
1075	XR_001297263.2	ZEB2	-0.9962	2.125e-05
1076	XR_001297263.2	WNT6	-0.9962	2.131e-05
1077	XR_001297263.2	CDH2	-0.9962	2.133e-05
1078	XR_001919677.1	TBC1D9	-0.9962	2.138e-05
1079	ENSCHIT00000009429	KCTD12	0.9962	2.141e-05
1080	TCONS_00000729	CITED4	0.9962	2.144e-05
1081	TCONS_00004283	CACNA1A	0.9962	2.149e-05
1082	XR_001297263.2	SOD2	-0.9962	2.149e-05
1083	TCONS_00004283	EPAS1	0.9962	2.152e-05
1084	TCONS_00016799	FJX1	0.9962	2.152e-05
1085	XR_001917294.1	LOC106501755	0.9962	2.153e-05
1086	TCONS_00014684	TMCC3	0.9962	2.156e-05
1087	ENSCHIT00000005031	PPP1R3C	-0.9962	2.163e-05
1088	TCONS_00021383	ACSS3	0.9962	2.166e-05
1089	XR_001917342.1	LOC102191110	-0.9962	2.172e-05
1090	ENSCHIT00000005031	NPTXR	0.9962	2.175e-05
1091	TCONS_00021383	CRISPLD2	-0.9962	2.178e-05
1092	XR_001297263.2	PTX3	-0.9962	2.183e-05
1093	TCONS_00006309	RNF144B	0.9962	2.183e-05
1094	TCONS_00021383	RNF125	0.9962	2.184e-05
1095	TCONS_00021383	GFPT2	-0.9962	2.191e-05
1096	TCONS_00021383	GPRC5B	0.9962	2.196e-05
1097	XR_001919677.1	PTGFR	-0.9962	2.198e-05
1098	TCONS_00004283	ITGB8	0.9962	2.202e-05
1099	ENSCHIT00000009973	LOC102181083	-0.9962	2.202e-05
1100	TCONS_00014834	NR4A2	0.9962	2.203e-05
1101	TCONS_00028972	RASGEF1C	0.9962	2.204e-05
1102	TCONS_00014684	ICAM4	0.9962	2.212e-05
1103	ENSCHIT00000005031	LCMT1	-0.9962	2.217e-05
1104	ENSCHIT00000005031	TNFSF4	0.9961	2.224e-05
1105	XR_001297263.2	TBC1D2B	-0.9961	2.227e-05
1106	XR_310129.3	FUT11	0.9961	2.227e-05
1107	TCONS_00004283	COL11A1	-0.9961	2.228e-05
1108	XR_001917342.1	GLDC	-0.9961	2.23e-05
1109	TCONS_00021383	CEBPD	0.9961	2.23e-05
1110	ENSCHIT00000005031	LOC102176782	-0.9961	2.232e-05
1111	TCONS_00021383	SLC8A1	-0.9961	2.233e-05
1112	ENSCHIT00000005031	FHL2	0.9961	2.234e-05
1113	ENSCHIT00000009973	TMCC3	0.9961	2.241e-05
1114	ENSCHIT00000005031	PTGFR	-0.9961	2.244e-05
1115	TCONS_00006309	DLGAP5	-0.9961	2.25e-05
1116	XR_001918328.1	TGM2	0.9961	2.251e-05
1117	ENSCHIT00000009391	RASL11B	-0.9961	2.253e-05
1118	XR_001297263.2	POSTN	0.9961	2.255e-05
1119	TCONS_00002122	HTR4	0.9961	2.256e-05
1120	ENSCHIT00000005031	RNF125	-0.9961	2.256e-05
1121	XR_001295590.2	NKD1	-0.9961	2.264e-05
1122	XR_001297263.2	RAB44	-0.9961	2.267e-05
1123	TCONS_00016172	MAPK8IP2	0.9961	2.271e-05
1124	XR_001919677.1	LOC102190831	-0.9961	2.278e-05
1125	TCONS_00004283	FGF10	0.9961	2.279e-05
1126	ENSCHIT00000009391	GDPD5	0.9961	2.28e-05
1127	XR_001919677.1	CXCL8	-0.9961	2.282e-05
1128	XR_001919677.1	TMTC2	0.9961	2.284e-05
1129	XR_001917342.1	RRM2	-0.9961	2.291e-05
1130	XR_001296937.2	MTUS2	0.9961	2.296e-05
1131	XR_001919677.1	SOX4	-0.9961	2.297e-05
1132	TCONS_00006309	C23H6orf25	-0.9961	2.298e-05
1133	XR_310129.3	SH3TC2	-0.9961	2.299e-05
1134	XR_001919677.1	GDPD1	-0.9961	2.301e-05
1135	ENSCHIT00000005031	NFIL3	-0.9961	2.302e-05
1136	XR_001919677.1	RFTN1	-0.9961	2.314e-05
1137	TCONS_00024187	RSAD2	0.9961	2.318e-05
1138	XR_001297263.2	ARL4C	0.9961	2.32e-05
1139	TCONS_00014684	GPRC5B	0.9961	2.324e-05
1140	ENSCHIT00000002353	DGKB	0.9961	2.325e-05
1141	XR_001919677.1	SRA1	-0.9961	2.326e-05
1142	ENSCHIT00000005031	SLC31A2	-0.9961	2.327e-05
1143	TCONS_00021383	BACE2	0.9961	2.327e-05
1144	TCONS_00021982	STRA6	0.9961	2.333e-05
1145	XR_001917342.1	TRPM2	-0.9961	2.334e-05
1146	XR_001919677.1	EPAS1	-0.996	2.338e-05
1147	XR_310002.3	CATSPERB	0.996	2.339e-05
1148	ENSCHIT00000005031	HIPK2	-0.996	2.342e-05
1149	TCONS_00021383	C1S	0.996	2.344e-05
1150	ENSCHIT00000005031	SLITRK5	-0.996	2.346e-05
1151	TCONS_00004283	NKD1	-0.996	2.347e-05
1152	XR_001297263.2	ANGPT1	-0.996	2.348e-05
1153	TCONS_00006309	RAB44	0.996	2.351e-05
1154	XR_001919677.1	TECPR1	-0.996	2.354e-05
1155	ENSCHIT00000005031	EHMT2	-0.996	2.356e-05
1156	TCONS_00028972	RNASEL	0.996	2.359e-05
1157	ENSCHIT00000009391	SPRY1	0.996	2.359e-05
1158	XR_001919677.1	SOCS2	-0.996	2.359e-05
1159	TCONS_00021383	NFKB2	0.996	2.361e-05
1160	XR_001297263.2	BACE2	-0.996	2.361e-05
1161	ENSCHIT00000005031	OLFML2B	-0.996	2.363e-05
1162	ENSCHIT00000005031	ZMYND15	-0.996	2.364e-05
1163	XR_001297263.2	MSX1	-0.996	2.367e-05
1164	TCONS_00021383	ZNRF2	0.996	2.37e-05
1165	TCONS_00004283	OLFML2B	0.996	2.372e-05
1166	TCONS_00004283	ABCC3	-0.996	2.377e-05
1167	XR_001917342.1	TOP2A	-0.996	2.378e-05
1168	XR_001917342.1	PTGES	0.996	2.384e-05
1169	TCONS_00004283	C7H19orf38	0.996	2.385e-05
1170	TCONS_00021383	ZBTB12	0.996	2.387e-05
1171	XR_311042.3	CACNB4	0.996	2.399e-05
1172	XR_310129.3	UHRF2	-0.996	2.404e-05
1173	ENSCHIT00000005031	NUF2	0.996	2.406e-05
1174	ENSCHIT00000009391	RRM2	-0.996	2.409e-05
1175	XR_001297263.2	WNT5A	-0.996	2.409e-05
1176	XR_001297263.2	SHMT1	-0.996	2.41e-05
1177	XR_001919677.1	LOC102185742	-0.996	2.412e-05
1178	XR_001297263.2	ROBO1	-0.996	2.413e-05
1179	ENSCHIT00000011444	BEST1	0.996	2.417e-05
1180	XR_001918420.1	COL6A5	0.996	2.418e-05
1181	TCONS_00004283	ABCB1	0.996	2.419e-05
1182	XR_001919677.1	ZNF395	-0.996	2.42e-05
1183	TCONS_00004283	PAPSS2	0.996	2.424e-05
1184	XR_001919677.1	NFKBIA	-0.996	2.427e-05
1185	ENSCHIT00000005031	TNFAIP8	-0.996	2.429e-05
1186	XR_001919677.1	CA12	-0.996	2.433e-05
1187	TCONS_00004283	LOC102170144	0.996	2.437e-05
1188	ENSCHIT00000005031	STC2	-0.996	2.444e-05
1189	ENSCHIT00000005031	PDCD1LG2	-0.996	2.444e-05
1190	XR_001917294.1	LOC102188569	-0.996	2.452e-05
1191	TCONS_00004283	KLF9	0.996	2.453e-05
1192	XR_001917342.1	C1S	0.996	2.456e-05
1193	TCONS_00024187	ESCO2	-0.9959	2.467e-05
1194	TCONS_00006309	STC2	0.9959	2.471e-05
1195	XR_001919677.1	ASPM	0.9959	2.471e-05
1196	TCONS_00021383	NR4A3	-0.9959	2.474e-05
1197	XR_001919677.1	ADAM12	0.9959	2.48e-05
1198	XR_001918151.1	CSF2	0.9959	2.482e-05
1199	XR_001919677.1	ARG2	-0.9959	2.495e-05
1200	TCONS_00021383	LRRC15	-0.9959	2.497e-05
1201	XR_001919677.1	NKAIN2	-0.9959	2.497e-05
1202	XR_001297263.2	RDH10	0.9959	2.497e-05
1203	XR_001295590.2	BTG3	0.9959	2.498e-05
1204	XR_001919677.1	KIAA1211	-0.9959	2.501e-05
1205	TCONS_00004283	IGFBP3	0.9959	2.505e-05
1206	XR_001919677.1	CCDC80	-0.9959	2.508e-05
1207	ENSCHIT00000009391	ASAP3	0.9959	2.509e-05
1208	TCONS_00004283	HK1	0.9959	2.512e-05
1209	TCONS_00004283	SLC39A14	0.9959	2.513e-05
1210	XR_001919677.1	IL6	-0.9959	2.516e-05
1211	XR_001919677.1	SLC39A14	-0.9959	2.528e-05
1212	TCONS_00021383	CYR61	-0.9959	2.529e-05
1213	XR_310129.3	PCOLCE2	-0.9959	2.53e-05
1214	XR_001919677.1	PTX3	-0.9959	2.53e-05
1215	TCONS_00021383	NSUN7	-0.9959	2.532e-05
1216	XR_001295590.2	CCL20	0.9959	2.534e-05
1217	TCONS_00026911	CD40	0.9959	2.536e-05
1218	TCONS_00006309	RALGAPA2	0.9959	2.54e-05
1219	ENSCHIT00000009973	LOC102169149	0.9959	2.544e-05
1220	TCONS_00022625	TRPM3	0.9959	2.551e-05
1221	XR_001297263.2	ETS2	0.9959	2.552e-05
1222	XR_001917342.1	PRC1	-0.9959	2.553e-05
1223	TCONS_00021387	GCAT	0.9959	2.561e-05
1224	XR_001919677.1	KIF2C	0.9959	2.563e-05
1225	TCONS_00004283	GPRC5B	0.9959	2.566e-05
1226	TCONS_00021383	PFKFB3	0.9959	2.568e-05
1227	XR_001919677.1	DPYSL3	0.9959	2.57e-05
1228	TCONS_00004283	SERPINI1	-0.9959	2.576e-05
1229	XR_001297263.2	CDC20B	0.9959	2.576e-05
1230	TCONS_00021383	ASPN	-0.9959	2.579e-05
1231	ENSCHIT00000002353	ANKRD1	0.9959	2.579e-05
1232	ENSCHIT00000005031	HEY1	-0.9958	2.581e-05
1233	XR_001295898.2	SLC16A3	0.9958	2.591e-05
1234	ENSCHIT00000009429	FAM3B	0.9958	2.591e-05
1235	TCONS_00021976	GCAT	0.9958	2.592e-05
1236	TCONS_00004283	TRPA1	0.9958	2.595e-05
1237	ENSCHIT00000009429	HSD17B7	0.9958	2.598e-05
1238	XR_001919677.1	DDAH1	0.9958	2.599e-05
1239	TCONS_00014834	RGS2	0.9958	2.601e-05
1240	XR_001919677.1	JUN	0.9958	2.606e-05
1241	TCONS_00025656	CIART	-0.9958	2.609e-05
1242	XR_310129.3	ACSS2	0.9958	2.615e-05
1243	XR_001295898.2	LOC108636613	0.9958	2.617e-05
1244	TCONS_00020962	LOC102181641	0.9958	2.619e-05
1245	TCONS_00004283	NGF	0.9958	2.62e-05
1246	TCONS_00021383	PLK2	-0.9958	2.625e-05
1247	XR_001919677.1	BUB1B	0.9958	2.626e-05
1248	XR_001918329.1	PSMB9	0.9958	2.626e-05
1249	XR_001297263.2	NFIB	-0.9958	2.629e-05
1250	TCONS_00006309	KIF20B	-0.9958	2.63e-05
1251	XR_310002.3	SPC24	0.9958	2.636e-05
1252	XR_001297263.2	PARP14	-0.9958	2.644e-05
1253	TCONS_00006309	LOR	0.9958	2.647e-05
1254	ENSCHIT00000000846	DZIP3	0.9958	2.652e-05
1255	TCONS_00004283	COL6A3	-0.9958	2.652e-05
1256	ENSCHIT00000009429	LOC100861326	0.9958	2.653e-05
1257	XR_001918328.1	ACER2	0.9958	2.656e-05
1258	XR_001297263.2	MYCL	-0.9958	2.658e-05
1259	XR_001919677.1	LGI3	-0.9958	2.66e-05
1260	TCONS_00027182	AXDND1	0.9958	2.662e-05
1261	XR_001297263.2	ATP10B	-0.9958	2.665e-05
1262	TCONS_00004283	TBC1D9	0.9958	2.671e-05
1263	ENSCHIT00000009973	RPH3A	0.9958	2.673e-05
1264	TCONS_00021383	LOC102181912	-0.9958	2.675e-05
1265	TCONS_00024187	LOC102177239	-0.9958	2.676e-05
1266	XR_001297263.2	GAB2	-0.9958	2.676e-05
1267	XR_310002.3	GABRB1	0.9958	2.68e-05
1268	XR_001297263.2	IGFBP5	0.9958	2.681e-05
1269	XR_001297263.2	SOCS2	-0.9958	2.685e-05
1270	XR_001297263.2	KIAA1211	-0.9958	2.689e-05
1271	ENSCHIT00000005031	C1R	-0.9958	2.691e-05
1272	XR_001919677.1	PRC1	0.9958	2.7e-05
1273	XR_001297263.2	AHI1	-0.9958	2.704e-05
1274	ENSCHIT00000005031	PCYT2	-0.9958	2.705e-05
1275	TCONS_00004283	PTPN12	0.9957	2.709e-05
1276	XR_001295590.2	SYT11	0.9957	2.709e-05
1277	XR_001297263.2	KIAA1671	-0.9957	2.71e-05
1278	TCONS_00004283	ENPP1	-0.9957	2.71e-05
1279	XR_001917342.1	ACSS3	0.9957	2.712e-05
1280	XR_001297263.2	DUSP5	0.9957	2.712e-05
1281	TCONS_00020962	VGF	0.9957	2.712e-05
1282	XR_001297263.2	HAS2	0.9957	2.714e-05
1283	TCONS_00004283	KIF11	-0.9957	2.717e-05
1284	XR_001295898.2	LZTS1	-0.9957	2.719e-05
1285	TCONS_00004283	ACSS2	0.9957	2.72e-05
1286	TCONS_00025656	PALD1	0.9957	2.722e-05
1287	TCONS_00004283	ANK2	0.9957	2.732e-05
1288	XR_001917342.1	DPP4	-0.9957	2.732e-05
1289	XR_001917844.1	GDF10	-0.9957	2.735e-05
1290	XR_001919677.1	RND1	-0.9957	2.736e-05
1291	TCONS_00006309	CPEB1	0.9957	2.736e-05
1292	ENSCHIT00000008234	LOC102185809	0.9957	2.741e-05
1293	XR_001919677.1	ATP10B	-0.9957	2.744e-05
1294	TCONS_00002122	ESCO2	-0.9957	2.746e-05
1295	XR_001919677.1	CHI3L1	-0.9957	2.746e-05
1296	ENSCHIT00000009429	PPP1R3C	0.9957	2.748e-05
1297	TCONS_00006309	JUN	-0.9957	2.749e-05
1298	XR_001919803.1	SYT16	0.9957	2.755e-05
1299	TCONS_00026911	LOC108633177	0.9957	2.756e-05
1300	XR_001919677.1	ANGPT1	-0.9957	2.757e-05
1301	XR_001295590.2	ICAM5	0.9957	2.781e-05
1302	XR_001297263.2	ALCAM	-0.9957	2.781e-05
1303	ENSCHIT00000005031	LOC102185742	-0.9957	2.784e-05
1304	XR_001297263.2	STAC	-0.9957	2.785e-05
1305	ENSCHIT00000005031	TRIOBP	-0.9957	2.785e-05
1306	TCONS_00004283	HIF1A	0.9957	2.789e-05
1307	TCONS_00004283	GREM1	-0.9957	2.794e-05
1308	TCONS_00006309	MST1R	0.9957	2.799e-05
1309	XR_001919677.1	IFIT2	-0.9957	2.801e-05
1310	TCONS_00025244	LOC108636617	0.9957	2.805e-05
1311	XR_001919677.1	FTH1	-0.9957	2.806e-05
1312	TCONS_00016799	LOC106503498	0.9957	2.807e-05
1313	XR_001919677.1	ENTPD2	-0.9957	2.809e-05
1314	TCONS_00004283	BTG3	0.9957	2.812e-05
1315	TCONS_00002122	LOC102177239	-0.9957	2.825e-05
1316	ENSCHIT00000005031	NUSAP1	0.9957	2.827e-05
1317	ENSCHIT00000005031	KIAA1211	-0.9956	2.843e-05
1318	TCONS_00021383	SLC16A3	0.9956	2.844e-05
1319	TCONS_00025656	ITGB3	0.9956	2.845e-05
1320	XR_001295590.2	TNFSF18	-0.9956	2.851e-05
1321	TCONS_00004283	FBLN5	-0.9956	2.851e-05
1322	TCONS_00016799	PBK	0.9956	2.851e-05
1323	XR_001919677.1	IGFBP3	-0.9956	2.855e-05
1324	XR_001919187.1	PROKR2	0.9956	2.858e-05
1325	XR_001917844.1	LOC102170111	-0.9956	2.858e-05
1326	XR_001297263.2	FHL2	0.9956	2.859e-05
1327	XR_001919803.1	TPPP3	0.9956	2.863e-05
1328	XR_001919677.1	ANK2	-0.9956	2.865e-05
1329	XR_001917342.1	WIF1	-0.9956	2.879e-05
1330	TCONS_00014834	IL36B	0.9956	2.891e-05
1331	XR_001918328.1	ELOVL4	0.9956	2.892e-05
1332	XR_310129.3	BMF	-0.9956	2.892e-05
1333	TCONS_00024187	HTR4	0.9956	2.892e-05
1334	XR_001919077.1	ANKRD1	0.9956	2.893e-05
1335	TCONS_00004283	WDR17	0.9956	2.898e-05
1336	TCONS_00025656	VGF	0.9956	2.898e-05
1337	XR_001297263.2	ABHD2	-0.9956	2.902e-05
1338	XR_001919677.1	HTR1B	0.9956	2.907e-05
1339	ENSCHIT00000002353	RARB	0.9956	2.908e-05
1340	TCONS_00014684	LOC102181083	-0.9956	2.909e-05
1341	XR_001295898.2	NPTXR	-0.9956	2.915e-05
1342	XR_001297263.2	RAB8B	-0.9956	2.919e-05
1343	TCONS_00004283	CDC5L	0.9956	2.919e-05
1344	XR_001919677.1	GREM1	0.9956	2.926e-05
1345	XR_001919314.1	FBP2	0.9956	2.928e-05
1346	XR_310129.3	SLC6A6	-0.9956	2.931e-05
1347	ENSCHIT00000009973	TMEFF2	0.9956	2.933e-05
1348	ENSCHIT00000009391	PRKG2	0.9956	2.937e-05
1349	XR_001297263.2	DNAJB9	-0.9956	2.948e-05
1350	XR_001297263.2	RRM2	0.9956	2.956e-05
1351	TCONS_00014684	SEMA4B	0.9956	2.957e-05
1352	TCONS_00021383	GLDC	-0.9956	2.965e-05
1353	TCONS_00004283	GAB2	0.9955	2.967e-05
1354	ENSCHIT00000005031	RTP4	-0.9955	2.973e-05
1355	ENSCHIT00000002353	SLC3A1	0.9955	2.976e-05
1356	ENSCHIT00000009429	LOC102184002	0.9955	2.979e-05
1357	TCONS_00006309	PDK1	0.9955	2.983e-05
1358	TCONS_00025656	DZIP3	-0.9955	2.985e-05
1359	XR_001918328.1	RGL1	0.9955	2.993e-05
1360	TCONS_00006309	MYBL1	-0.9955	2.994e-05
1361	XR_001917294.1	HSPA6	-0.9955	2.998e-05
1362	XR_310129.3	FZD8	-0.9955	3e-05
1363	XR_001295590.2	ERO1A	0.9955	3e-05
1364	ENSCHIT00000005031	CXCR4	-0.9955	3.004e-05
1365	XR_001297263.2	LCMT1	-0.9955	3.011e-05
1366	ENSCHIT00000011444	LOC102178584	-0.9955	3.013e-05
1367	TCONS_00028354	POPDC3	0.9955	3.024e-05
1368	TCONS_00004283	ADAM12	-0.9955	3.038e-05
1369	TCONS_00016799	NUAK1	0.9955	3.038e-05
1370	XR_001919677.1	LOC106503599	-0.9955	3.038e-05
1371	TCONS_00006309	AK4	0.9955	3.041e-05
1372	TCONS_00002122	SAT2	0.9955	3.041e-05
1373	TCONS_00006309	CCDC80	0.9955	3.042e-05
1374	TCONS_00024187	RGS16	0.9955	3.044e-05
1375	XR_001919677.1	CEMIP	0.9955	3.044e-05
1376	TCONS_00004283	PCYT2	0.9955	3.047e-05
1377	TCONS_00021383	ARL4C	-0.9955	3.049e-05
1378	XR_001919677.1	DNAJB9	-0.9955	3.055e-05
1379	XR_310129.3	SIK1	0.9955	3.062e-05
1380	XR_001297263.2	CCL5	-0.9955	3.063e-05
1381	XR_001297263.2	LOC102191152	-0.9955	3.065e-05
1382	TCONS_00021982	PPP1R3C	0.9955	3.067e-05
1383	ENSCHIT00000005031	LOC102189920	-0.9955	3.069e-05
1384	TCONS_00004283	C7H19orf66	0.9955	3.073e-05
1385	XR_001917294.1	ANKRD37	-0.9955	3.078e-05
1386	XR_001297263.2	MVD	-0.9955	3.082e-05
1387	XR_001919677.1	RIN2	0.9955	3.086e-05
1388	XR_001295898.2	NSUN7	-0.9955	3.086e-05
1389	XR_001297263.2	ITGB8	-0.9955	3.088e-05
1390	TCONS_00004283	SLC5A6	0.9955	3.09e-05
1391	XR_001297263.2	CDC20	0.9955	3.09e-05
1392	XR_310002.3	SOCS3	0.9955	3.092e-05
1393	TCONS_00014684	IL33	0.9955	3.092e-05
1394	ENSCHIT00000005031	CDC5L	-0.9955	3.095e-05
1395	XR_001297263.2	RGL1	-0.9955	3.096e-05
1396	ENSCHIT00000009973	GPRC5B	0.9955	3.097e-05
1397	XR_001297263.2	INPP1	-0.9955	3.099e-05
1398	ENSCHIT00000005031	KIF11	0.9955	3.099e-05
1399	TCONS_00014684	LAMA3	0.9954	3.103e-05
1400	TCONS_00004283	ROBO1	0.9954	3.107e-05
1401	TCONS_00004283	LTBP1	0.9954	3.108e-05
1402	XR_001297263.2	PTGS2	-0.9954	3.113e-05
1403	TCONS_00016799	CCNB1	0.9954	3.115e-05
1404	XR_001295590.2	CLEC4E	0.9954	3.121e-05
1405	ENSCHIT00000005031	KDM1B	-0.9954	3.121e-05
1406	TCONS_00016799	COL1A2	0.9954	3.127e-05
1407	XR_001917294.1	NDC80	0.9954	3.13e-05
1408	XR_001295590.2	C7H19orf66	0.9954	3.139e-05
1409	XR_001297263.2	ZC3H12A	-0.9954	3.14e-05
1410	XR_001295590.2	ARHGAP42	0.9954	3.143e-05
1411	ENSCHIT00000005031	PRDM1	-0.9954	3.144e-05
1412	XR_001295590.2	CH25H	-0.9954	3.152e-05
1413	ENSCHIT00000005031	SLC15A3	-0.9954	3.162e-05
1414	TCONS_00021383	S100A10	-0.9954	3.164e-05
1415	TCONS_00021388	BCL7A	0.9954	3.166e-05
1416	ENSCHIT00000005031	ADAMTS9	-0.9954	3.177e-05
1417	XR_001297263.2	C21H14orf28	-0.9954	3.181e-05
1418	XR_001917294.1	PRR16	-0.9954	3.186e-05
1419	TCONS_00021982	LOC102188988	0.9954	3.189e-05
1420	XR_001297263.2	LOC102191717	-0.9954	3.209e-05
1421	TCONS_00020962	GLIS2	0.9954	3.21e-05
1422	XR_001297263.2	LOC102182395	-0.9954	3.215e-05
1423	XR_001297263.2	HTR2A	-0.9954	3.215e-05
1424	TCONS_00004283	FUT11	0.9954	3.216e-05
1425	XR_001918329.1	LOC102188515	0.9954	3.217e-05
1426	XR_001297263.2	EPHX2	-0.9954	3.217e-05
1427	XR_001919677.1	SLC8A1	0.9954	3.219e-05
1428	XR_001295590.2	SLC31A1	0.9954	3.22e-05
1429	XR_001919677.1	PLIN2	-0.9954	3.222e-05
1430	TCONS_00006309	ICAM1	0.9954	3.224e-05
1431	XR_001297263.2	FAM65B	-0.9954	3.225e-05
1432	XR_001295598.1	LOC102179751	0.9954	3.225e-05
1433	TCONS_00004283	KDM1B	0.9954	3.227e-05
1434	XR_001297263.2	RNF13	-0.9954	3.23e-05
1435	XR_001297263.2	STEAP1	-0.9954	3.236e-05
1436	XR_001919077.1	CTNNA3	0.9954	3.237e-05
1437	TCONS_00004283	ENTPD2	0.9954	3.237e-05
1438	XR_001919677.1	IGSF3	-0.9953	3.244e-05
1439	TCONS_00021383	ERRFI1	-0.9953	3.248e-05
1440	ENSCHIT00000005031	FZD5	0.9953	3.257e-05
1441	TCONS_00006309	RRM2	-0.9953	3.259e-05
1442	TCONS_00004283	SYNC	-0.9953	3.26e-05
1443	TCONS_00006309	BNIP3	0.9953	3.26e-05
1444	ENSCHIT00000005031	NR4A3	0.9953	3.262e-05
1445	TCONS_00021383	PSMB8	0.9953	3.264e-05
1446	TCONS_00021387	SAT2	0.9953	3.265e-05
1447	XR_001917342.1	ZNRF2	0.9953	3.268e-05
1448	XR_001297263.2	TGFB3	0.9953	3.273e-05
1449	TCONS_00006309	UAP1L1	0.9953	3.274e-05
1450	ENSCHIT00000009391	TGFB3	-0.9953	3.276e-05
1451	XR_001917342.1	PFKFB3	0.9953	3.279e-05
1452	XR_001919677.1	LOC102191110	0.9953	3.279e-05
1453	TCONS_00016172	ENPP2	-0.9953	3.279e-05
1454	XR_001297263.2	SIRPA	-0.9953	3.28e-05
1455	TCONS_00021383	TNFAIP2	0.9953	3.285e-05
1456	XR_001919677.1	SPRY1	-0.9953	3.287e-05
1457	TCONS_00003098	SATB1	0.9953	3.293e-05
1458	ENSCHIT00000000846	UBE2C	-0.9953	3.294e-05
1459	ENSCHIT00000009391	TM4SF19	0.9953	3.301e-05
1460	XR_001297263.2	FADS2	-0.9953	3.306e-05
1461	XR_001919677.1	GPR84	-0.9953	3.308e-05
1462	TCONS_00002122	GAS2	0.9953	3.31e-05
1463	TCONS_00004283	ICAM5	0.9953	3.313e-05
1464	XR_001917294.1	PSMB8	-0.9953	3.317e-05
1465	ENSCHIT00000005031	ABCB1	-0.9953	3.318e-05
1466	XR_001919677.1	CFB	-0.9953	3.322e-05
1467	XR_001919677.1	MX2	-0.9953	3.329e-05
1468	TCONS_00006309	ZHX2	0.9953	3.33e-05
1469	TCONS_00020962	FJX1	0.9953	3.332e-05
1470	XR_001919677.1	DDIT4	-0.9953	3.333e-05
1471	ENSCHIT00000011444	ADA	-0.9953	3.342e-05
1472	ENSCHIT00000009391	SLC8A1	-0.9953	3.347e-05
1473	ENSCHIT00000002353	CYTH3	0.9953	3.35e-05
1474	ENSCHIT00000011444	DEPDC1	-0.9953	3.354e-05
1475	XR_001295590.2	RAB8B	0.9953	3.357e-05
1476	XR_001295590.2	C7H19orf38	0.9953	3.36e-05
1477	XR_310002.3	DPP4	0.9953	3.363e-05
1478	XR_001919677.1	PLTP	-0.9953	3.363e-05
1479	TCONS_00006309	SRA1	0.9953	3.371e-05
1480	ENSCHIT00000005031	LOC100861326	-0.9953	3.375e-05
1481	TCONS_00016172	TECPR1	0.9953	3.375e-05
1482	TCONS_00004283	LOC102174264	0.9953	3.377e-05
1483	ENSCHIT00000009973	HSPA6	0.9953	3.379e-05
1484	XR_001919677.1	MAP1LC3B	-0.9952	3.379e-05
1485	XR_001297263.2	DDX41	-0.9952	3.38e-05
1486	XR_001917294.1	BDKRB1	-0.9952	3.38e-05
1487	XR_001917342.1	CYR61	-0.9952	3.382e-05
1488	XR_001919677.1	NR3C1	-0.9952	3.384e-05
1489	TCONS_00004283	NFKB2	0.9952	3.385e-05
1490	TCONS_00016172	GPRC5A	-0.9952	3.388e-05
1491	ENSCHIT00000005031	JADE1	0.9952	3.389e-05
1492	XR_001295590.2	PTGS2	0.9952	3.389e-05
1493	TCONS_00006309	CCNF	-0.9952	3.39e-05
1494	TCONS_00021387	MXI1	0.9952	3.392e-05
1495	TCONS_00021383	GPD1L	-0.9952	3.396e-05
1496	TCONS_00004283	TPH2	-0.9952	3.402e-05
1497	XR_001919677.1	ZNF697	-0.9952	3.408e-05
1498	ENSCHIT00000002353	FAM117B	-0.9952	3.409e-05
1499	XR_001919677.1	MYBPH	-0.9952	3.421e-05
1500	ENSCHIT00000005031	IFIT2	-0.9952	3.423e-05
1501	TCONS_00006309	PLEKHO2	0.9952	3.424e-05
1502	XR_001917294.1	RNF125	-0.9952	3.428e-05
1503	XR_001295590.2	STEAP1	0.9952	3.429e-05
1504	ENSCHIT00000005031	RAB32	-0.9952	3.43e-05
1505	XR_001919677.1	AHI1	-0.9952	3.434e-05
1506	XR_001297263.2	SEMA6D	-0.9952	3.438e-05
1507	XR_001919677.1	LOC102170373	-0.9952	3.44e-05
1508	TCONS_00028972	HOMER2	0.9952	3.44e-05
1509	XR_001297263.2	SLC31A1	-0.9952	3.441e-05
1510	XR_001919677.1	ZBTB12	-0.9952	3.443e-05
1511	TCONS_00014834	LOC102184859	0.9952	3.443e-05
1512	ENSCHIT00000005031	ESR1	-0.9952	3.445e-05
1513	ENSCHIT00000005031	CCL20	-0.9952	3.447e-05
1514	ENSCHIT00000009429	FZD5	-0.9952	3.447e-05
1515	XR_001919677.1	KIAA0101	0.9952	3.449e-05
1516	ENSCHIT00000011444	ADAMTS20	0.9952	3.45e-05
1517	XR_001297263.2	LMCD1	0.9952	3.45e-05
1518	XR_001297263.2	KIAA1462	0.9952	3.452e-05
1519	ENSCHIT00000002353	TRIM16	0.9952	3.453e-05
1520	ENSCHIT00000005031	KIF2C	0.9952	3.458e-05
1521	TCONS_00014684	ALDH1A1	0.9952	3.463e-05
1522	XR_001296937.2	DMKN	0.9952	3.466e-05
1523	TCONS_00027034	LOC102169149	0.9952	3.467e-05
1524	XR_001917294.1	CCL20	-0.9952	3.47e-05
1525	ENSCHIT00000009973	NFKB2	0.9952	3.472e-05
1526	XR_001918329.1	SYNC	-0.9952	3.474e-05
1527	XR_001297263.2	ZNRF2	-0.9952	3.476e-05
1528	XR_001918329.1	HJURP	-0.9952	3.48e-05
1529	TCONS_00028972	RCSD1	0.9952	3.488e-05
1530	ENSCHIT00000007705	FAM221A	0.9952	3.491e-05
1531	XR_001918330.1	TIFA	0.9952	3.495e-05
1532	TCONS_00021387	RSAD2	0.9952	3.495e-05
1533	ENSCHIT00000006571	PKP3	-0.9952	3.498e-05
1534	ENSCHIT00000005031	LOC102186170	0.9952	3.504e-05
1535	TCONS_00025656	COL1A2	0.9952	3.506e-05
1536	XR_001919677.1	TRPM2	0.9952	3.508e-05
1537	XR_001919077.1	ASPM	0.9952	3.51e-05
1538	ENSCHIT00000005031	LOC106503512	-0.9952	3.515e-05
1539	TCONS_00004283	EREG	0.9952	3.516e-05
1540	XR_001295590.2	SH3TC2	-0.9952	3.521e-05
1541	TCONS_00006309	RDH11	0.9952	3.522e-05
1542	ENSCHIT00000005031	LOC102180430	-0.9951	3.535e-05
1543	XR_001297263.2	LOC102174044	-0.9951	3.537e-05
1544	XR_001919677.1	ADAMTS14	0.9951	3.539e-05
1545	TCONS_00004283	PRR16	0.9951	3.541e-05
1546	XR_310129.3	FABP5	-0.9951	3.541e-05
1547	TCONS_00004283	LOC102189920	0.9951	3.548e-05
1548	TCONS_00021387	ARG2	0.9951	3.552e-05
1549	TCONS_00028356	LOC102177879	0.9951	3.56e-05
1550	ENSCHIT00000009428	LMNTD2	0.9951	3.562e-05
1551	XR_001919677.1	ID3	-0.9951	3.562e-05
1552	XR_001295590.2	LMCD1	-0.9951	3.573e-05
1553	TCONS_00021383	RASGRF2	-0.9951	3.59e-05
1554	TCONS_00006309	SPRY1	0.9951	3.59e-05
1555	XR_001297263.2	SLITRK6	0.9951	3.59e-05
1556	TCONS_00021383	DPP4	-0.9951	3.592e-05
1557	XR_001296937.2	TMEM97	0.9951	3.592e-05
1558	XR_001919314.1	PCDHB1	0.9951	3.594e-05
1559	ENSCHIT00000009973	RFTN2	0.9951	3.595e-05
1560	TCONS_00004283	MAP1LC3B	0.9951	3.599e-05
1561	TCONS_00002122	BUB1B	-0.9951	3.601e-05
1562	ENSCHIT00000005031	SPRY1	-0.9951	3.602e-05
1563	XR_001297263.2	ADAMTS7	-0.9951	3.604e-05
1564	XR_001917342.1	CRISPLD2	-0.9951	3.61e-05
1565	TCONS_00021383	ABCB1	0.9951	3.613e-05
1566	XR_001919677.1	SLC5A6	-0.9951	3.617e-05
1567	ENSCHIT00000000846	ENPP3	-0.9951	3.625e-05
1568	XR_001297263.2	ZNF697	-0.9951	3.628e-05
1569	TCONS_00006309	ERRFI1	-0.9951	3.629e-05
1570	XR_310129.3	CTPS1	-0.9951	3.629e-05
1571	XR_001919677.1	SOX9	0.9951	3.63e-05
1572	XR_001918329.1	SEMA6D	0.9951	3.633e-05
1573	ENSCHIT00000005031	OCIAD2	-0.9951	3.636e-05
1574	ENSCHIT00000005031	IL1A	-0.9951	3.641e-05
1575	TCONS_00004283	NR4A2	0.9951	3.646e-05
1576	XR_001919677.1	PCDHB7	-0.9951	3.648e-05
1577	XR_001295590.2	GSAP	0.9951	3.652e-05
1578	TCONS_00004283	ABHD18	0.9951	3.653e-05
1579	TCONS_00006309	ACAT2	0.995	3.671e-05
1580	TCONS_00014684	DDX41	0.995	3.673e-05
1581	XR_001917342.1	MYBL1	-0.995	3.678e-05
1582	ENSCHIT00000005031	PIK3AP1	-0.995	3.68e-05
1583	XR_001919677.1	CCPG1	-0.995	3.687e-05
1584	ENSCHIT00000009391	TECPR1	0.995	3.687e-05
1585	XR_001917342.1	ERRFI1	-0.995	3.69e-05
1586	XR_001919077.1	ANKRD37	-0.995	3.695e-05
1587	TCONS_00002122	SEL1L3	0.995	3.705e-05
1588	ENSCHIT00000005031	FAM49A	-0.995	3.711e-05
1589	TCONS_00004283	BIRC5	-0.995	3.714e-05
1590	XR_001919677.1	NPTXR	0.995	3.718e-05
1591	TCONS_00004283	RAB8B	0.995	3.718e-05
1592	ENSCHIT00000009973	TRIOBP	0.995	3.718e-05
1593	TCONS_00006309	PLCG2	0.995	3.72e-05
1594	XR_001917342.1	ASPM	-0.995	3.721e-05
1595	TCONS_00006309	RNF213	0.995	3.734e-05
1596	TCONS_00004283	ZNF532	0.995	3.735e-05
1597	TCONS_00021383	OCA2	0.995	3.736e-05
1598	XR_001919677.1	PSMB8	-0.995	3.736e-05
1599	TCONS_00025783	GPR85	0.995	3.737e-05
1600	TCONS_00017864	CITED4	0.995	3.737e-05
1601	XR_001919677.1	ZC3H12A	-0.995	3.737e-05
1602	TCONS_00024187	ANGPTL4	0.995	3.74e-05
1603	XR_001919677.1	ZNF10	-0.995	3.743e-05
1604	ENSCHIT00000005031	LOC102183655	-0.995	3.746e-05
1605	XR_310129.3	TGFA	-0.995	3.748e-05
1606	TCONS_00021982	RGS7BP	0.995	3.751e-05
1607	XR_001917294.1	TMOD2	-0.995	3.754e-05
1608	XR_001297263.2	TSFM	-0.995	3.765e-05
1609	XR_001918328.1	EPHA4	0.995	3.767e-05
1610	XR_001295598.1	SLC46A3	0.995	3.77e-05
1611	ENSCHIT00000005031	GLIPR1	-0.995	3.773e-05
1612	XR_001919677.1	ARHGAP17	-0.995	3.774e-05
1613	TCONS_00021383	RRM2	-0.995	3.782e-05
1614	TCONS_00021982	EPHX4	0.995	3.783e-05
1615	XR_311042.3	MYO1G	0.995	3.784e-05
1616	XR_001297263.2	CTSL	-0.995	3.784e-05
1617	TCONS_00004283	TNFAIP3	0.995	3.789e-05
1618	ENSCHIT00000005031	LUZP2	-0.995	3.791e-05
1619	ENSCHIT00000005031	SIK1	-0.995	3.791e-05
1620	XR_001919941.1	NOP10	0.995	3.792e-05
1621	TCONS_00006309	RELB	0.995	3.802e-05
1622	TCONS_00021976	GDF10	0.995	3.808e-05
1623	ENSCHIT00000005031	ARHGAP42	-0.995	3.816e-05
1624	XR_001919077.1	PPM1L	-0.9949	3.828e-05
1625	ENSCHIT00000002353	TMEM196	0.9949	3.83e-05
1626	TCONS_00021982	ICAM5	0.9949	3.832e-05
1627	ENSCHIT00000009973	ARID5A	0.9949	3.834e-05
1628	TCONS_00004283	EAF2	0.9949	3.834e-05
1629	XR_001297263.2	DPY19L1	-0.9949	3.841e-05
1630	XR_001295590.2	MOCOS	0.9949	3.843e-05
1631	ENSCHIT00000005031	IRAK2	-0.9949	3.843e-05
1632	XR_001919677.1	LAMA4	-0.9949	3.844e-05
1633	ENSCHIT00000009391	DCTPP1	-0.9949	3.846e-05
1634	ENSCHIT00000005031	ITGB8	-0.9949	3.856e-05
1635	ENSCHIT00000009391	ACSL5	0.9949	3.86e-05
1636	XR_001919677.1	RGS3	0.9949	3.864e-05
1637	TCONS_00006309	IL16	0.9949	3.867e-05
1638	ENSCHIT00000009973	NCF1	0.9949	3.875e-05
1639	XR_001919677.1	LOC102176710	-0.9949	3.878e-05
1640	XR_001919677.1	SOD2	-0.9949	3.88e-05
1641	XR_001918329.1	DCTPP1	-0.9949	3.88e-05
1642	TCONS_00004283	TP53I11	0.9949	3.882e-05
1643	XR_310723.1	PLA2G15	0.9949	3.883e-05
1644	ENSCHIT00000005031	RAB44	-0.9949	3.883e-05
1645	XR_001297263.2	PLIN2	-0.9949	3.886e-05
1646	TCONS_00004283	SVEP1	-0.9949	3.888e-05
1647	TCONS_00024187	PPP4R4	0.9949	3.888e-05
1648	XR_001919677.1	RIPK2	-0.9949	3.895e-05
1649	XR_001919677.1	VCAN	-0.9949	3.901e-05
1650	TCONS_00021383	MCHR1	-0.9949	3.909e-05
1651	ENSCHIT00000005031	HSPA6	-0.9949	3.915e-05
1652	TCONS_00004283	ECE1	0.9949	3.916e-05
1653	XR_310129.3	SLC5A3	-0.9949	3.917e-05
1654	TCONS_00006309	SLC44A5	0.9949	3.918e-05
1655	TCONS_00014684	SLC16A3	0.9949	3.921e-05
1656	ENSCHIT00000009429	KLHL38	0.9949	3.921e-05
1657	TCONS_00004283	AADAT	0.9949	3.927e-05
1658	XR_311042.3	LOC102188988	0.9949	3.934e-05
1659	ENSCHIT00000009429	DACT1	0.9949	3.938e-05
1660	XR_310002.3	SLC14A1	0.9949	3.943e-05
1661	TCONS_00025656	LOC106503498	0.9949	3.946e-05
1662	ENSCHIT00000009391	PLEKHO2	0.9949	3.948e-05
1663	ENSCHIT00000002353	BUB1B	0.9949	3.956e-05
1664	TCONS_00026911	MAPK8IP2	0.9949	3.957e-05
1665	ENSCHIT00000009391	ERRFI1	-0.9949	3.968e-05
1666	TCONS_00004283	FADS2	0.9948	3.976e-05
1667	XR_310129.3	PTPN12	0.9948	3.98e-05
1668	XR_001296952.2	IL7	0.9948	3.985e-05
1669	TCONS_00024187	SEL1L3	0.9948	3.986e-05
1670	XR_001919677.1	TTK	0.9948	3.988e-05
1671	XR_001919677.1	TBC1D2B	-0.9948	3.99e-05
1672	TCONS_00027034	CLEC11A	-0.9948	3.99e-05
1673	TCONS_00006309	LOC108633280	0.9948	3.991e-05
1674	XR_001297263.2	LOC102191110	0.9948	3.993e-05
1675	TCONS_00004283	CEMIP	-0.9948	3.995e-05
1676	XR_310129.3	DDAH2	-0.9948	3.995e-05
1677	XR_001919495.1	TRPM8	-0.9948	3.999e-05
1678	ENSCHIT00000005031	MVD	-0.9948	4.007e-05
1679	ENSCHIT00000005031	LEPR	-0.9948	4.017e-05
1680	XR_001919677.1	PRDX6	-0.9948	4.022e-05
1681	XR_001919677.1	C23H6orf25	0.9948	4.024e-05
1682	XR_310129.3	NRP1	-0.9948	4.026e-05
1683	XR_001917342.1	LRRC15	-0.9948	4.027e-05
1684	XR_001917342.1	ARL4C	-0.9948	4.038e-05
1685	XR_001295590.2	OMD	-0.9948	4.04e-05
1686	ENSCHIT00000000846	LOC106503599	0.9948	4.046e-05
1687	TCONS_00006309	NOCT	0.9948	4.046e-05
1688	XR_001297263.2	TRPM2	0.9948	4.062e-05
1689	XR_001917294.1	FABP5	0.9948	4.064e-05
1690	TCONS_00021383	MKI67	-0.9948	4.066e-05
1691	ENSCHIT00000005031	AADAT	-0.9948	4.069e-05
1692	TCONS_00006309	ESM1	-0.9948	4.07e-05
1693	XR_310002.3	HES1	0.9948	4.073e-05
1694	TCONS_00021383	TMCC3	0.9948	4.074e-05
1695	XR_001295590.2	ALOX12	0.9948	4.074e-05
1696	ENSCHIT00000005031	ICAM5	-0.9948	4.074e-05
1697	TCONS_00006309	ACSL5	0.9948	4.076e-05
1698	TCONS_00004283	TMOD2	0.9948	4.081e-05
1699	XR_001919677.1	MYBL1	0.9948	4.082e-05
1700	XR_001297263.2	PRKG2	-0.9948	4.092e-05
1701	XR_001919677.1	GCNT4	0.9948	4.094e-05
1702	XR_001919677.1	DGKB	0.9948	4.101e-05
1703	XR_001297263.2	ALOX12	-0.9948	4.102e-05
1704	TCONS_00021387	NPR3	0.9948	4.102e-05
1705	XR_001918328.1	MXI1	0.9948	4.107e-05
1706	TCONS_00006309	PDXK	0.9948	4.108e-05
1707	TCONS_00000727	EVA1B	0.9948	4.119e-05
1708	TCONS_00006309	IKBKE	0.9948	4.121e-05
1709	XR_311042.3	LOC108633902	0.9948	4.124e-05
1710	TCONS_00004283	LOC102184901	0.9948	4.125e-05
1711	TCONS_00022625	NCF1	0.9948	4.126e-05
1712	XR_310129.3	FST	-0.9948	4.127e-05
1713	TCONS_00018684	ARRB1	0.9947	4.13e-05
1714	XR_001919677.1	DHODH	-0.9947	4.13e-05
1715	ENSCHIT00000009973	FGF10	0.9947	4.133e-05
1716	TCONS_00024187	SAT2	0.9947	4.137e-05
1717	XR_001295590.2	STAC	0.9947	4.138e-05
1718	TCONS_00025656	CENPA	0.9947	4.139e-05
1719	XR_001918329.1	RFTN2	0.9947	4.141e-05
1720	TCONS_00004283	PRSS23	-0.9947	4.142e-05
1721	ENSCHIT00000005031	HAPLN1	0.9947	4.144e-05
1722	XR_001917342.1	BACE2	0.9947	4.145e-05
1723	TCONS_00004283	TIMP3	-0.9947	4.145e-05
1724	ENSCHIT00000009391	C16H1orf174	0.9947	4.149e-05
1725	ENSCHIT00000009391	RALGAPA2	0.9947	4.154e-05
1726	TCONS_00004283	ACSL5	0.9947	4.155e-05
1727	TCONS_00004283	LDH-A	0.9947	4.158e-05
1728	XR_001295590.2	SEMA3C	0.9947	4.161e-05
1729	TCONS_00004283	FST	-0.9947	4.161e-05
1730	TCONS_00028972	GCNT4	-0.9947	4.162e-05
1731	XR_001919941.1	PHYHIP	0.9947	4.163e-05
1732	TCONS_00004283	LOC102182115	0.9947	4.166e-05
1733	TCONS_00028972	SHMT1	0.9947	4.175e-05
1734	XR_001297263.2	TLR3	-0.9947	4.182e-05
1735	TCONS_00016799	ITGB3	0.9947	4.182e-05
1736	TCONS_00004283	LOC102189835	0.9947	4.185e-05
1737	TCONS_00004283	CD44	0.9947	4.186e-05
1738	ENSCHIT00000005031	LOC102170588	-0.9947	4.189e-05
1739	XR_001919677.1	TMOD2	-0.9947	4.192e-05
1740	ENSCHIT00000005031	ZNF395	-0.9947	4.195e-05
1741	TCONS_00028972	GDPD5	0.9947	4.195e-05
1742	XR_001295590.2	MICU3	0.9947	4.195e-05
1743	TCONS_00004283	DDAH1	-0.9947	4.198e-05
1744	ENSCHIT00000009973	C7H19orf66	0.9947	4.199e-05
1745	XR_001297263.2	CRISPLD2	0.9947	4.201e-05
1746	XR_310002.3	ASPN	0.9947	4.202e-05
1747	XR_310129.3	TNFRSF12A	-0.9947	4.208e-05
1748	TCONS_00006309	GCLC	0.9947	4.21e-05
1749	TCONS_00014684	CCL20	0.9947	4.223e-05
1750	XR_001295590.2	RBMS3	0.9947	4.224e-05
1751	TCONS_00004283	NFIA	0.9947	4.224e-05
1752	TCONS_00025656	NFATC4	0.9947	4.228e-05
1753	TCONS_00004283	TNIP1	0.9947	4.229e-05
1754	ENSCHIT00000009973	CCL20	0.9947	4.229e-05
1755	XR_001918329.1	PLCL1	0.9947	4.233e-05
1756	TCONS_00004283	ADM	0.9947	4.234e-05
1757	XR_001919677.1	JADE1	0.9947	4.236e-05
1758	XR_001919677.1	MSX1	-0.9947	4.237e-05
1759	XR_001297263.2	RND1	-0.9947	4.241e-05
1760	XR_001917294.1	TES	-0.9947	4.243e-05
1761	ENSCHIT00000005031	MST1R	-0.9947	4.25e-05
1762	TCONS_00021383	TSFM	0.9947	4.252e-05
1763	TCONS_00014684	CDC20B	-0.9947	4.255e-05
1764	TCONS_00020962	FOS	0.9947	4.259e-05
1765	XR_001917342.1	TNFAIP2	0.9947	4.261e-05
1766	XR_001919677.1	LOC100860781	-0.9947	4.261e-05
1767	TCONS_00021383	SLC15A3	0.9947	4.262e-05
1768	XR_001297263.2	ADAMTS5	-0.9947	4.265e-05
1769	TCONS_00025656	WNT5B	0.9947	4.269e-05
1770	TCONS_00025656	EGR1	0.9947	4.272e-05
1771	XR_001295898.2	RNF125	0.9947	4.276e-05
1772	TCONS_00004283	LOC102182683	0.9947	4.278e-05
1773	TCONS_00004283	WNT5A	0.9947	4.284e-05
1774	TCONS_00004283	ICAM4	0.9947	4.284e-05
1775	XR_001917294.1	ARHGAP42	-0.9946	4.29e-05
1776	TCONS_00026911	GALR3	0.9946	4.29e-05
1777	XR_001919677.1	GCLC	-0.9946	4.291e-05
1778	TCONS_00028354	CDH18	0.9946	4.294e-05
1779	TCONS_00014684	ABHD2	0.9946	4.295e-05
1780	XR_001295590.2	LOC102182395	0.9946	4.296e-05
1781	XR_310129.3	CACNA1G	-0.9946	4.302e-05
1782	ENSCHIT00000005031	NKD1	0.9946	4.309e-05
1783	XR_001918329.1	RAB29	0.9946	4.321e-05
1784	XR_001297263.2	PGM2	-0.9946	4.325e-05
1785	XR_001918329.1	SLC15A3	0.9946	4.326e-05
1786	XR_001295590.2	ALCAM	0.9946	4.327e-05
1787	XR_001296495.2	LOC102180695	0.9946	4.327e-05
1788	XR_001297263.2	LOC102178027	0.9946	4.335e-05
1789	TCONS_00025656	LOC108638587	-0.9946	4.336e-05
1790	TCONS_00004283	RIPK2	0.9946	4.336e-05
1791	XR_001297263.2	APBA1	-0.9946	4.336e-05
1792	TCONS_00006309	CDA	0.9946	4.337e-05
1793	ENSCHIT00000005031	PRR16	-0.9946	4.34e-05
1794	TCONS_00004283	ADAMTS5	0.9946	4.342e-05
1795	ENSCHIT00000005031	LOC102172084	0.9946	4.343e-05
1796	XR_001919677.1	SLC9A9	-0.9946	4.346e-05
1797	XR_001918329.1	LOC102189920	0.9946	4.355e-05
1798	TCONS_00004283	SLC9A9	0.9946	4.356e-05
1799	TCONS_00024187	RTP4	0.9946	4.358e-05
1800	XR_001917294.1	ADAMTS3	0.9946	4.365e-05
1801	TCONS_00006309	LOC102186111	0.9946	4.367e-05
1802	TCONS_00004283	CCNA2	-0.9946	4.373e-05
1803	TCONS_00004283	SLC31A1	0.9946	4.38e-05
1804	XR_001919941.1	NOD1	0.9946	4.38e-05
1805	XR_001919677.1	RSAD2	-0.9946	4.383e-05
1806	XR_001297263.2	TMEM55A	-0.9946	4.383e-05
1807	TCONS_00021387	TGM2	0.9946	4.385e-05
1808	XR_001295898.2	SEMA4B	0.9946	4.389e-05
1809	TCONS_00021383	LPAR1	0.9946	4.39e-05
1810	TCONS_00018684	STARD10	0.9946	4.394e-05
1811	TCONS_00025656	LOC102185049	0.9946	4.397e-05
1812	XR_001918328.1	DMXL2	0.9946	4.4e-05
1813	XR_001297263.2	SYT11	-0.9946	4.401e-05
1814	XR_001919677.1	PARP14	-0.9946	4.401e-05
1815	XR_001295590.2	BST1	0.9946	4.402e-05
1816	XR_001295590.2	KDM1B	0.9946	4.402e-05
1817	XR_001297263.2	GSAP	-0.9946	4.406e-05
1818	ENSCHIT00000002353	PPM1L	-0.9946	4.407e-05
1819	XR_001919677.1	GDPD5	-0.9946	4.408e-05
1820	TCONS_00028972	UBE2C	-0.9946	4.411e-05
1821	XR_001917294.1	ZC3H12A	-0.9946	4.416e-05
1822	TCONS_00014834	VASH2	0.9946	4.418e-05
1823	ENSCHIT00000009973	SEMA6D	0.9946	4.419e-05
1824	XR_001295590.2	NFIB	0.9946	4.427e-05
1825	TCONS_00004283	NFKBIZ	0.9946	4.428e-05
1826	XR_001917342.1	GPD1L	-0.9946	4.43e-05
1827	ENSCHIT00000009973	MICU3	0.9946	4.43e-05
1828	XR_001295590.2	TSFM	0.9946	4.435e-05
1829	TCONS_00006309	FAM46A	-0.9946	4.439e-05
1830	ENSCHIT00000005031	LOC102175889	-0.9946	4.443e-05
1831	TCONS_00024187	C21H14orf132	0.9945	4.449e-05
1832	TCONS_00006309	TMEM55A	0.9945	4.458e-05
1833	XR_001919941.1	KIAA1324L	0.9945	4.462e-05
1834	XR_310129.3	STRA6	0.9945	4.464e-05
1835	TCONS_00016799	VGF	0.9945	4.467e-05
1836	TCONS_00016799	TACC3	0.9945	4.468e-05
1837	ENSCHIT00000005031	DDX41	-0.9945	4.47e-05
1838	XR_001295898.2	OCA2	0.9945	4.47e-05
1839	XR_001918329.1	ABCB1	0.9945	4.475e-05
1840	TCONS_00004283	SOCS2	0.9945	4.476e-05
1841	XR_001919677.1	ABCC3	0.9945	4.478e-05
1842	TCONS_00016172	GDPD5	0.9945	4.479e-05
1843	XR_001918328.1	SAT2	0.9945	4.492e-05
1844	ENSCHIT00000005031	ZNF532	-0.9945	4.492e-05
1845	ENSCHIT00000011444	SERTAD4	-0.9945	4.493e-05
1846	XR_001918329.1	TNFSF18	-0.9945	4.493e-05
1847	XR_001296706.2	KIF1A	0.9945	4.493e-05
1848	XR_001917342.1	RASGRF2	-0.9945	4.505e-05
1849	TCONS_00004283	KIFC1	-0.9945	4.509e-05
1850	XR_001295590.2	LOC102191717	0.9945	4.51e-05
1851	XR_001297263.2	ID3	-0.9945	4.513e-05
1852	XR_001918328.1	ESCO2	-0.9945	4.514e-05
1853	XR_001918329.1	LOC102180430	0.9945	4.521e-05
1854	XR_310129.3	LOC102174264	0.9945	4.525e-05
1855	XR_001919677.1	ADAMTS5	-0.9945	4.541e-05
1856	XR_001919677.1	ACSL5	-0.9945	4.544e-05
1857	TCONS_00021982	CD7	0.9945	4.544e-05
1858	ENSCHIT00000005031	RASSF4	-0.9945	4.549e-05
1859	TCONS_00002122	RTP4	0.9945	4.55e-05
1860	TCONS_00028354	LOC102183952	0.9945	4.553e-05
1861	XR_310129.3	MTSS1	0.9945	4.561e-05
1862	ENSCHIT00000005031	C7H19orf38	-0.9945	4.563e-05
1863	TCONS_00006309	TGFB3	-0.9945	4.573e-05
1864	XR_001919677.1	C1R	-0.9945	4.575e-05
1865	XR_001919677.1	IKZF2	-0.9945	4.575e-05
1866	XR_001917342.1	SLC8A1	-0.9945	4.579e-05
1867	ENSCHIT00000005031	CACNA1C	0.9945	4.58e-05
1868	XR_001917342.1	PLK2	-0.9945	4.582e-05
1869	XR_001295590.2	HJURP	-0.9945	4.582e-05
1870	TCONS_00014834	MAP3K13	0.9945	4.582e-05
1871	TCONS_00004283	FAM49A	0.9945	4.585e-05
1872	XR_001919677.1	NFKB1	-0.9945	4.596e-05
1873	XR_001295590.2	HSPA6	0.9945	4.597e-05
1874	TCONS_00016172	SRCIN1	0.9945	4.602e-05
1875	XR_001918329.1	IL1RAP	0.9945	4.606e-05
1876	XR_001297263.2	IQCK	-0.9945	4.607e-05
1877	XR_001297263.2	KIF21A	-0.9945	4.608e-05
1878	XR_001919677.1	HMOX1	-0.9945	4.608e-05
1879	XR_001297263.2	CD14	-0.9944	4.614e-05
1880	XR_001297263.2	TMCC3	-0.9944	4.62e-05
1881	TCONS_00004283	FAM46A	-0.9944	4.621e-05
1882	XR_001918329.1	TMCC3	0.9944	4.622e-05
1883	XR_001917294.1	AADACL3	-0.9944	4.626e-05
1884	XR_001919941.1	LOC102183952	0.9944	4.628e-05
1885	XR_001297263.2	FAM49A	-0.9944	4.629e-05
1886	XR_310129.3	ECE1	0.9944	4.629e-05
1887	XR_001297263.2	CEBPD	-0.9944	4.63e-05
1888	XR_001295598.1	LOC106502282	0.9944	4.631e-05
1889	TCONS_00027182	LOC108633177	0.9944	4.64e-05
1890	XR_001919677.1	RNF125	-0.9944	4.64e-05
1891	XR_001917342.1	NUF2	-0.9944	4.641e-05
1892	XR_001919677.1	LOC102181552	-0.9944	4.641e-05
1893	TCONS_00004283	LUZP2	0.9944	4.642e-05
1894	TCONS_00004283	HMOX1	0.9944	4.643e-05
1895	XR_001295598.1	CSF2	0.9944	4.646e-05
1896	XR_001919677.1	RAB32	-0.9944	4.647e-05
1897	TCONS_00004283	NLRP3	0.9944	4.647e-05
1898	XR_001917342.1	PTGFR	0.9944	4.652e-05
1899	TCONS_00004283	C21H14orf28	0.9944	4.66e-05
1900	XR_001297263.2	ECE1	-0.9944	4.664e-05
1901	XR_001919677.1	FGFR1	-0.9944	4.664e-05
1902	XR_001295898.2	LOC102191110	-0.9944	4.67e-05
1903	TCONS_00004283	ZNF697	0.9944	4.671e-05
1904	XR_001297263.2	CH25H	0.9944	4.672e-05
1905	XR_310002.3	LOC108636613	-0.9944	4.678e-05
1906	XR_001297263.2	PDE4B	-0.9944	4.679e-05
1907	ENSCHIT00000009391	GLDC	-0.9944	4.679e-05
1908	ENSCHIT00000005031	KCTD12	-0.9944	4.682e-05
1909	TCONS_00028972	PLCG2	0.9944	4.684e-05
1910	XR_001297263.2	LOC102174264	-0.9944	4.688e-05
1911	XR_311042.3	SLIT3	0.9944	4.692e-05
1912	ENSCHIT00000005031	SLC9A9	-0.9944	4.695e-05
1913	ENSCHIT00000005031	SEL1L3	-0.9944	4.698e-05
1914	TCONS_00004283	DHODH	0.9944	4.698e-05
1915	TCONS_00002122	SLC7A11	0.9944	4.707e-05
1916	TCONS_00021387	CCBE1	0.9944	4.719e-05
1917	XR_001919677.1	LHFPL2	-0.9944	4.721e-05
1918	XR_001919677.1	AADAT	-0.9944	4.724e-05
1919	TCONS_00004283	LOC108633280	0.9944	4.73e-05
1920	ENSCHIT00000005031	GFPT2	0.9944	4.732e-05
1921	XR_001297263.2	CDA	-0.9944	4.736e-05
1922	XR_001919495.1	PTTG1	-0.9944	4.749e-05
1923	TCONS_00004283	CTPS1	-0.9944	4.75e-05
1924	TCONS_00004283	DEPDC1B	-0.9944	4.752e-05
1925	XR_001297263.2	TOP2A	0.9944	4.756e-05
1926	ENSCHIT00000005031	SRCIN1	-0.9944	4.758e-05
1927	TCONS_00004283	RELB	0.9944	4.758e-05
1928	XR_001918329.1	LACTB	0.9944	4.759e-05
1929	XR_001919677.1	CCNF	0.9944	4.76e-05
1930	XR_001918328.1	SHMT1	0.9944	4.761e-05
1931	TCONS_00016172	SAT2	0.9944	4.762e-05
1932	XR_001295898.2	KDM8	0.9944	4.767e-05
1933	XR_311042.3	STRA6	0.9944	4.768e-05
1934	TCONS_00018684	XAF1	0.9944	4.769e-05
1935	XR_001917342.1	S100A10	-0.9943	4.78e-05
1936	ENSCHIT00000001252	LOC102169559	0.9943	4.783e-05
1937	TCONS_00002122	PPP4R4	0.9943	4.784e-05
1938	TCONS_00004283	CXXC5	-0.9943	4.793e-05
1939	XR_001919677.1	SHMT1	-0.9943	4.802e-05
1940	XR_001917342.1	CEBPD	0.9943	4.807e-05
1941	TCONS_00004283	FAM65B	0.9943	4.81e-05
1942	TCONS_00000032	SIT1	0.9943	4.814e-05
1943	XR_001919677.1	ZNF532	-0.9943	4.817e-05
1944	XR_001295590.2	ABCB1	0.9943	4.822e-05
1945	XR_001297263.2	WIF1	0.9943	4.826e-05
1946	TCONS_00014684	LOC102189920	0.9943	4.833e-05
1947	ENSCHIT00000005031	HMOX1	-0.9943	4.833e-05
1948	TCONS_00021387	GAS2	0.9943	4.839e-05
1949	XR_001917342.1	SLITRK6	-0.9943	4.842e-05
1950	ENSCHIT00000009391	LEPR	0.9943	4.842e-05
1951	TCONS_00021383	CDC20B	-0.9943	4.843e-05
1952	TCONS_00004283	LOC102181582	0.9943	4.843e-05
1953	TCONS_00006309	ENPP2	-0.9943	4.843e-05
1954	TCONS_00014684	CCL5	0.9943	4.844e-05
1955	TCONS_00016172	HOMER2	0.9943	4.853e-05
1956	TCONS_00025656	S100A2	0.9943	4.853e-05
1957	ENSCHIT00000009391	PDK1	0.9943	4.861e-05
1958	XR_001919941.1	RAB3IP	0.9943	4.862e-05
1959	XR_310129.3	VGF	-0.9943	4.862e-05
1960	XR_310129.3	NFATC4	-0.9943	4.865e-05
1961	TCONS_00020962	LOC106503503	0.9943	4.872e-05
1962	ENSCHIT00000009429	STRA6	0.9943	4.874e-05
1963	TCONS_00021383	MICU3	0.9943	4.875e-05
1964	XR_001295590.2	LOC102181552	0.9943	4.876e-05
1965	XR_001918151.1	KIAA1024	0.9943	4.878e-05
1966	TCONS_00006309	EFNB3	-0.9943	4.879e-05
1967	XR_001919677.1	TNFRSF21	-0.9943	4.883e-05
1968	TCONS_00006309	BHLHE41	0.9943	4.884e-05
1969	ENSCHIT00000005031	BHLHE41	-0.9943	4.897e-05
1970	XR_001917294.1	MICU3	-0.9943	4.898e-05
1971	ENSCHIT00000009391	LRRC15	-0.9943	4.9e-05
1972	XR_001919077.1	TXNDC8	0.9943	4.901e-05
1973	XR_001297263.2	MYBPH	-0.9943	4.903e-05
1974	XR_001919677.1	CDC20B	0.9943	4.905e-05
1975	XR_001917294.1	OCIAD2	-0.9943	4.91e-05
1976	XR_001917294.1	ERO1A	-0.9943	4.915e-05
1977	TCONS_00026911	HOMER2	0.9943	4.922e-05
1978	TCONS_00026911	EFNB3	-0.9943	4.927e-05
1979	TCONS_00021982	HAPLN1	-0.9943	4.929e-05
1980	XR_001918328.1	GCNT4	-0.9943	4.94e-05
1981	TCONS_00027034	POU2F2	0.9943	4.944e-05
1982	XR_001919677.1	KIF11	0.9943	4.946e-05
1983	XR_001297263.2	SLC7A11	-0.9943	4.946e-05
1984	XR_001919077.1	ZBTB12	-0.9942	4.952e-05
1985	TCONS_00025656	NEK2	0.9942	4.958e-05
1986	XR_001297263.2	SPTBN4	0.9942	4.963e-05
1987	XR_001295590.2	LOC102180430	0.9942	4.964e-05
1988	XR_001297263.2	KDM1B	-0.9942	4.965e-05
1989	ENSCHIT00000009391	CABLES1	-0.9942	4.971e-05
1990	ENSCHIT00000009391	LOC102189920	0.9942	4.971e-05
1991	ENSCHIT00000009391	RELB	0.9942	4.973e-05
1992	ENSCHIT00000009429	SLIT3	0.9942	4.975e-05
1993	TCONS_00004283	LOC102184120	-0.9942	4.975e-05
1994	XR_001917294.1	TRIOBP	-0.9942	4.991e-05
1995	XR_001295898.2	ANKRD37	0.9942	4.992e-05
1996	XR_001919677.1	TRPA1	-0.9942	4.992e-05
1997	XR_001295590.2	ABHD2	0.9942	4.997e-05
1998	XR_001295898.2	GFPT2	-0.9942	4.997e-05
1999	TCONS_00016799	DDAH2	0.9942	4.998e-05
[truncated: 97,775 more rows]

## Sheet: TZ_48h-vs-TZ_24h
Num	lncRNA	mRNA	CorrelationCoefficient	p-value
1	XR_001917881.1	TGM2	0.9996	2.436e-07
2	TCONS_00014688	CCDC153	0.9993	8.352e-07
3	TCONS_00021383	LOC102183280	-0.9991	1.243e-06
4	TCONS_00021383	NEK2	-0.9989	1.889e-06
5	XR_001295973.2	LIN7A	0.9986	2.965e-06
6	XR_001295973.2	PPP1R3C	0.9983	4.273e-06
7	XR_001295973.2	LOC102188988	0.9981	5.251e-06
8	TCONS_00021383	MKI67	-0.998	5.753e-06
9	TCONS_00021383	LOC102173518	-0.9978	7.065e-06
10	TCONS_00021383	GPR68	-0.9978	7.438e-06
11	TCONS_00021387	SORCS2	-0.9976	8.293e-06
12	ENSCHIT00000009429	PPP1R3C	0.9976	8.869e-06
13	TCONS_00021383	LOC102180034	-0.9975	9.706e-06
14	XR_001917881.1	AURKB	-0.9974	9.841e-06
15	XR_001918501.1	LOC108633413	-0.9974	9.908e-06
16	XR_001917881.1	PRDM16	0.9973	1.114e-05
17	XR_001295973.2	CDCA3	-0.9971	1.247e-05
18	XR_001295973.2	NFIB	0.9971	1.254e-05
19	XR_001918501.1	LOC102179469	-0.997	1.318e-05
20	TCONS_00021383	KIF2C	-0.997	1.394e-05
21	ENSCHIT00000009429	SDK1	0.9969	1.396e-05
22	TCONS_00014684	CCDC92	0.9969	1.407e-05
23	XR_001917881.1	SVIL	0.9966	1.736e-05
24	XR_001917881.1	SEL1L3	0.9966	1.765e-05
25	TCONS_00021383	CHKA	0.9965	1.804e-05
26	XR_001295973.2	NDC80	-0.9964	1.925e-05
27	TCONS_00021383	LOC102179469	-0.9963	2.069e-05
28	XR_001295973.2	DEPDC1	-0.9963	2.079e-05
29	XR_001295973.2	MARCKS	0.9961	2.276e-05
30	TCONS_00021383	PPP1R15A	0.9958	2.625e-05
31	TCONS_00021383	PFKFB3	0.9958	2.628e-05
32	TCONS_00021383	LOC106501755	-0.9958	2.677e-05
33	ENSCHIT00000009429	LOC102188988	0.9957	2.766e-05
34	XR_001295973.2	NEURL1B	-0.9957	2.804e-05
35	TCONS_00021383	NEURL1B	-0.9956	2.858e-05
36	TCONS_00021383	NDC80	-0.9955	3.006e-05
37	ENSCHIT00000009429	TUBAL3	0.9955	3.019e-05
38	XR_001295973.2	DACT1	0.9955	3.023e-05
39	XR_001918501.1	KIF18B	-0.9955	3.045e-05
40	TCONS_00021383	LOC102178027	-0.9955	3.091e-05
41	XR_001295973.2	SYT11	0.9954	3.222e-05
42	TCONS_00021383	CDC20	-0.9953	3.328e-05
43	XR_001918501.1	LOC102178319	-0.9952	3.452e-05
44	TCONS_00021383	RFTN2	0.9952	3.496e-05
45	TCONS_00021383	LOC102185264	-0.9952	3.504e-05
46	TCONS_00021383	SLC9A9	0.9951	3.544e-05
47	TCONS_00014684	PCBP3	0.9951	3.571e-05
48	XR_001918501.1	RASGEF1C	0.9951	3.657e-05
49	TCONS_00021383	LOC102178318	-0.995	3.762e-05
50	ENSCHIT00000009429	LIN7A	0.9949	3.855e-05
51	TCONS_00021383	LOC102181383	-0.9949	3.892e-05
52	ENSCHIT00000009429	MARCKS	0.9948	4.022e-05
53	TCONS_00021383	LOC102178319	-0.9948	4.058e-05
54	TCONS_00021383	SOX4	0.9948	4.076e-05
55	TCONS_00021383	KIF20A	-0.9948	4.126e-05
56	ENSCHIT00000009429	DACT1	0.9947	4.128e-05
57	TCONS_00021383	LOC102182181	-0.9947	4.136e-05
58	TCONS_00014684	LOC102181083	-0.9947	4.225e-05
59	TCONS_00021383	KIFC1	-0.9946	4.348e-05
60	XR_001295973.2	OCA2	0.9945	4.51e-05
61	XR_001295973.2	SERINC2	0.9944	4.631e-05
62	XR_001918501.1	SNAP91	0.9943	4.807e-05
63	XR_001918501.1	LOC102178318	-0.9943	4.85e-05
64	XR_001295973.2	DNAJB9	0.9942	4.957e-05
65	XR_001917881.1	PIK3AP1	0.9942	4.966e-05
66	TCONS_00021383	SNAP91	0.9942	5.117e-05
67	ENSCHIT00000009429	CDCA3	-0.9941	5.18e-05
68	XR_001295973.2	LOC102182181	-0.9941	5.205e-05
69	XR_001919077.1	LOC108633408	0.9941	5.218e-05
70	XR_001918854.1	LOC108637380	0.994	5.46e-05
71	XR_001918501.1	TTK	-0.9939	5.607e-05
72	ENSCHIT00000007402	SLCO4A1	0.9939	5.619e-05
73	XR_001918501.1	SLC3A1	-0.9939	5.624e-05
74	XR_001918501.1	UBE2C	-0.9938	5.687e-05
75	TCONS_00021383	ZC3H12D	-0.9938	5.701e-05
76	XR_001918501.1	KIAA0101	-0.9938	5.771e-05
77	XR_001295973.2	MYLK	0.9938	5.804e-05
78	ENSCHIT00000009429	NFIB	0.9936	6.11e-05
79	ENSCHIT00000009429	DEPDC1	-0.9936	6.179e-05
80	TCONS_00021387	STARD10	0.9935	6.264e-05
81	XR_001917881.1	S1PR1	0.9935	6.278e-05
82	ENSCHIT00000009429	SYT11	0.9935	6.369e-05
83	XR_001917881.1	MXI1	0.9933	6.784e-05
84	XR_001295973.2	LOC106501755	-0.9933	6.807e-05
85	XR_001917881.1	EGLN3	0.9933	6.816e-05
86	TCONS_00021383	TOP2A	-0.9932	6.822e-05
87	XR_001295973.2	MAP3K13	0.9931	7.161e-05
88	XR_001295973.2	RRAGD	0.9931	7.211e-05
89	TCONS_00021383	LOC102181083	-0.993	7.402e-05
90	TCONS_00021383	LOC102178621	-0.993	7.42e-05
91	XR_001295973.2	SOX4	0.9929	7.496e-05
92	XR_001917881.1	PLIN2	0.9929	7.613e-05
93	XR_001917881.1	BUB1B	-0.9927	8.077e-05
94	XR_001295973.2	SDK1	0.9926	8.206e-05
95	TCONS_00021383	SLC5A6	0.9925	8.315e-05
96	TCONS_00021383	KIF18B	-0.9925	8.366e-05
97	XR_001918501.1	KIF2C	-0.9925	8.411e-05
98	XR_001295973.2	MICU3	0.9925	8.424e-05
99	XR_001917881.1	MDGA2	0.9925	8.432e-05
100	XR_001295973.2	PSMB11	0.9924	8.592e-05
101	ENSCHIT00000006910	ATP13A4	0.9924	8.679e-05
102	XR_001295973.2	LOC102178870	-0.9924	8.754e-05
103	XR_001295973.2	TM7SF2	0.9923	8.805e-05
104	XR_001918501.1	KIF20A	-0.9923	8.83e-05
105	XR_001295973.2	SLC2A3	0.9923	8.835e-05
106	XR_001295973.2	PCDH7	0.9923	8.843e-05
107	XR_001295973.2	SHCBP1	-0.9923	8.913e-05
108	XR_001917828.1	SH3BGRL2	0.9923	8.96e-05
109	XR_001295973.2	LOC102178621	-0.9922	9.03e-05
110	XR_001295973.2	PLIN2	0.9921	9.313e-05
111	TCONS_00021383	OCA2	0.9921	9.332e-05
112	XR_001917881.1	KIAA1211	0.9921	9.455e-05
113	TCONS_00021383	ABHD18	0.992	9.526e-05
114	TCONS_00007826	DCTPP1	0.992	9.558e-05
115	TCONS_00021383	EXO1	-0.9919	9.885e-05
116	XR_001917881.1	DUOX2	0.9919	9.906e-05
117	XR_001918784.1	LOC102181713	0.9919	9.909e-05
118	TCONS_00021383	UAP1L1	0.9919	9.913e-05
119	XR_001295973.2	SLC5A6	0.9918	9.991e-05
120	XR_001917828.1	PDZK1IP1	0.9918	0.0001006
121	XR_001295973.2	CDC20	-0.9918	0.0001015
122	TCONS_00021383	TNC	-0.9917	0.0001035
123	TCONS_00021383	SOCS3	-0.9917	0.0001038
124	TCONS_00021383	SPRY1	0.9916	0.0001048
125	ENSCHIT00000001252	LOC102191827	0.9915	0.0001084
126	ENSCHIT00000009429	RRAGD	0.9915	0.0001091
127	TCONS_00021383	TTK	-0.9915	0.0001092
128	TCONS_00021383	DDIT3	0.9914	0.0001093
129	TCONS_00021383	LYST	0.9914	0.0001096
130	TCONS_00021383	VAT1	0.9914	0.0001097
131	XR_001295973.2	KIFC1	-0.9914	0.0001104
132	TCONS_00014684	CPM	0.9914	0.0001108
133	TCONS_00021383	CDC6	-0.9914	0.0001113
134	TCONS_00021383	HAS2	-0.9913	0.0001121
135	ENSCHIT00000009429	SERINC2	0.9913	0.0001126
136	XR_001917881.1	SHMT1	0.9913	0.0001127
137	ENSCHIT00000009429	ZWINT	-0.9913	0.0001131
138	TCONS_00014684	TMEFF2	0.9913	0.0001132
139	XR_001917881.1	GPNMB	0.9913	0.0001134
140	TCONS_00021383	CCL5	-0.9913	0.0001135
141	XR_001918501.1	MKI67	-0.9912	0.0001153
142	ENSCHIT00000009429	GPNMB	0.9912	0.0001165
143	XR_001918501.1	PPP2R2B	0.9912	0.0001167
144	ENSCHIT00000007402	C3H1orf226	-0.9911	0.0001173
145	XR_001295973.2	GPNMB	0.9911	0.0001192
146	XR_001295973.2	TUBAL3	0.991	0.0001199
147	XR_001295973.2	PIK3AP1	0.991	0.0001204
148	TCONS_00021383	HSPA4L	0.991	0.0001208
149	XR_001918854.1	ESCO2	0.991	0.0001209
150	TCONS_00021383	SPAG5	-0.991	0.0001221
151	TCONS_00021383	LOC102180549	-0.991	0.0001224
152	XR_001918501.1	LOC102173518	-0.9909	0.0001226
153	TCONS_00014684	GPR68	-0.9909	0.0001227
154	XR_001918501.1	NEK2	-0.9909	0.0001233
155	XR_001918501.1	UHRF1	-0.9909	0.0001238
156	XR_001918501.1	LOC102185264	-0.9909	0.0001249
157	TCONS_00021383	RAB32	0.9909	0.0001251
158	TCONS_00021383	NFIB	0.9907	0.0001295
159	TCONS_00021387	CRB1	-0.9906	0.0001325
160	TCONS_00021383	MAP28	0.9905	0.0001345
161	XR_001918501.1	SPAG5	-0.9905	0.0001346
162	TCONS_00021383	TRIOBP	0.9905	0.0001357
163	TCONS_00021387	KLF15	-0.9905	0.0001362
164	ENSCHIT00000009429	PIK3AP1	0.9904	0.0001368
165	XR_001295973.2	FLRT3	0.9904	0.0001368
166	ENSCHIT00000009429	MAP3K13	0.9904	0.000137
167	XR_001295973.2	ERO1A	0.9904	0.0001371
168	XR_001295973.2	ZWINT	-0.9904	0.0001379
169	XR_001918501.1	PFKFB3	0.9904	0.0001386
170	XR_001918569.1	ZSCAN22	0.9904	0.0001388
171	XR_001918501.1	NRG1	-0.9903	0.0001392
172	XR_001918501.1	MAP2K6	-0.9903	0.0001394
173	TCONS_00021383	LOC102181912	-0.9903	0.0001415
174	TCONS_00021383	LIN7A	0.9901	0.0001452
175	XR_001918501.1	CDC20	-0.9901	0.0001454
176	XR_001917881.1	KCNC3	0.9901	0.0001463
177	ENSCHIT00000009429	AURKB	-0.9901	0.0001465
178	XR_001918569.1	LOC102174605	0.9901	0.000147
179	ENSCHIT00000006304	RND2	0.9901	0.0001476
180	ENSCHIT00000001252	FRAS1	0.9899	0.0001513
181	XR_001917881.1	KIAA1161	0.9899	0.0001515
182	XR_001295973.2	KIF14	-0.9899	0.0001522
183	XR_001918854.1	CATSPER3	-0.9899	0.0001524
184	XR_001917881.1	KIF14	-0.9899	0.0001535
185	ENSCHIT00000009429	SFTPC	-0.9898	0.0001545
186	XR_001295973.2	CCL5	-0.9898	0.0001565
187	TCONS_00021383	CDCA3	-0.9897	0.0001601
188	TCONS_00021383	CTNS	0.9896	0.0001618
189	XR_001295973.2	AURKB	-0.9895	0.0001634
190	XR_001295973.2	LOC102178027	-0.9895	0.0001637
191	XR_001917881.1	PCDH7	0.9895	0.0001649
192	ENSCHIT00000009429	PLIN2	0.9894	0.0001678
193	XR_001917881.1	PTTG1	-0.9894	0.0001694
194	TCONS_00021383	SERINC2	0.9893	0.0001709
195	ENSCHIT00000009429	NEURL1B	-0.9893	0.000171
196	XR_001295973.2	COL4A3BP	0.9893	0.000172
197	TCONS_00014684	FOXA1	0.9892	0.0001734
198	XR_001918501.1	MLLT11	0.9892	0.0001735
199	XR_001295973.2	CLTB	0.9892	0.0001742
200	TCONS_00021383	MICU3	0.9892	0.0001754
201	XR_001295973.2	PEG10	0.9892	0.0001756
202	TCONS_00014684	CHKA	0.9891	0.000176
203	TCONS_00021383	PSMB11	0.9891	0.000177
204	TCONS_00021383	TGFB2	0.9891	0.0001773
205	TCONS_00021387	SCN2A	0.9891	0.0001773
206	XR_001918501.1	SLC9A9	0.9891	0.0001775
207	XR_001295973.2	MKI67	-0.9891	0.0001775
208	TCONS_00014684	PPFIA3	0.9891	0.0001788
209	XR_001917881.1	NCAPG2	-0.9891	0.0001791
210	ENSCHIT00000001899	DACH1	0.989	0.0001802
211	TCONS_00014684	PKIG	0.989	0.0001815
212	XR_001917881.1	LOC108638051	0.9889	0.0001836
213	TCONS_00021383	CPM	0.9889	0.0001847
214	XR_001295973.2	EXO1	-0.9889	0.0001847
215	ENSCHIT00000009429	SEL1L3	0.9888	0.0001875
216	TCONS_00021383	DNAJB9	0.9888	0.0001886
217	XR_001919077.1	LOC102190983	0.9888	0.0001888
218	XR_001295973.2	ACSS2	0.9887	0.0001892
219	XR_001917881.1	GFI1	-0.9887	0.0001895
220	ENSCHIT00000009429	PSMB11	0.9887	0.0001902
221	XR_001295973.2	DTNA	0.9887	0.0001908
222	ENSCHIT00000009429	NDC80	-0.9887	0.0001912
223	TCONS_00014684	TRPM3	0.9887	0.0001916
224	XR_001918501.1	LOC102180549	-0.9886	0.000193
225	XR_001918501.1	KIF20B	-0.9886	0.0001934
226	ENSCHIT00000009429	COL4A3BP	0.9886	0.0001943
227	TCONS_00014684	CASQ2	0.9886	0.0001946
228	TCONS_00014684	ABCC9	0.9886	0.0001947
229	XR_001918501.1	LOC102183280	-0.9886	0.0001949
230	ENSCHIT00000009429	PCDH7	0.9886	0.0001953
231	XR_001918501.1	ANXA9	0.9886	0.0001955
232	XR_001918501.1	SOCS3	-0.9885	0.0001967
233	XR_001295973.2	KIF11	-0.9885	0.0001979
234	ENSCHIT00000009429	DNAJB9	0.9885	0.0001989
235	XR_001918501.1	LOC102180034	-0.9885	0.0001991
236	XR_001917881.1	CCNF	-0.9884	0.0001999
237	XR_001295973.2	ABHD18	0.9884	0.0002
238	TCONS_00021383	ERO1A	0.9884	0.0002002
239	XR_001295973.2	TNC	-0.9884	0.0002009
240	XR_001917881.1	LOC102178870	-0.9884	0.0002019
241	TCONS_00021383	TM7SF2	0.9884	0.0002023
242	XR_001917881.1	LOC102173702	0.9884	0.0002026
243	XR_001295973.2	UAP1L1	0.9884	0.0002028
244	ENSCHIT00000007402	ID1	0.9883	0.0002028
245	XR_001918501.1	LOC102186170	-0.9883	0.000204
246	TCONS_00021383	SLC2A3	0.9883	0.0002043
247	ENSCHIT00000009429	FLRT3	0.9883	0.0002053
248	TCONS_00014684	PCGF5	0.9882	0.0002071
249	TCONS_00021383	DLG2	0.9882	0.0002073
250	ENSCHIT00000009429	CLTB	0.9881	0.0002099
251	XR_001917881.1	DEPDC1	-0.9881	0.0002102
252	ENSCHIT00000009429	TM7SF2	0.9881	0.0002107
253	TCONS_00027034	TRPM3	0.9881	0.0002109
254	TCONS_00014684	LOC102181383	-0.9881	0.000212
255	ENSCHIT00000009429	LOC102178870	-0.988	0.0002138
256	ENSCHIT00000009429	OCA2	0.988	0.0002148
257	XR_001295973.2	LOC102183280	-0.988	0.0002153
258	TCONS_00021383	DNAH10	-0.988	0.0002159
259	ENSCHIT00000009429	MYLK	0.9879	0.0002178
260	TCONS_00021383	MYLK	0.9879	0.0002181
261	TCONS_00021383	MLLT11	0.9879	0.0002195
262	TCONS_00028291	ATP13A4	0.9878	0.0002228
263	TCONS_00021387	C11H2orf61	-0.9878	0.0002231
264	XR_001295973.2	LOC102170823	-0.9877	0.0002242
265	XR_001295973.2	POSTN	-0.9877	0.000225
266	XR_001918854.1	SLC6A2	-0.9877	0.0002265
267	ENSCHIT00000007402	IL11	0.9877	0.0002268
268	TCONS_00014684	DDIT3	0.9877	0.0002273
269	TCONS_00021383	KIF20B	-0.9877	0.0002276
270	XR_001295973.2	MORN4	0.9876	0.000229
271	TCONS_00002728	LOC102175876	0.9876	0.0002296
272	XR_001295973.2	TRIOBP	0.9876	0.0002305
273	XR_001295973.2	SEL1L3	0.9876	0.000231
274	ENSCHIT00000009429	LOC102182181	-0.9875	0.0002329
275	TCONS_00007826	CCDC92	-0.9875	0.0002341
276	TCONS_00021383	KIAA0101	-0.9874	0.0002355
277	TCONS_00021383	UHRF1	-0.9874	0.0002357
278	XR_001917881.1	SHCBP1	-0.9874	0.000236
279	XR_001295973.2	LOC102178584	-0.9874	0.0002385
280	XR_001295973.2	SHF	0.9873	0.0002399
281	XR_001295973.2	LOC106501778	-0.9873	0.000242
282	ENSCHIT00000009429	LOC106501755	-0.9872	0.000243
283	XR_001295973.2	TES	0.9872	0.0002441
284	XR_001919491.1	BEND5	0.9872	0.0002443
285	ENSCHIT00000009429	SLC2A3	0.9872	0.0002451
286	TCONS_00021383	CSGALNACT1	0.9871	0.0002498
287	XR_001918501.1	PPP1R15A	0.9871	0.0002502
288	XR_001917881.1	COL4A3BP	0.987	0.0002512
289	XR_001295973.2	PPP1R15A	0.987	0.0002513
290	XR_001295973.2	CHKA	0.987	0.0002515
291	ENSCHIT00000009429	KIF14	-0.987	0.0002521
292	ENSCHIT00000007402	GFI1	0.987	0.0002522
293	ENSCHIT00000009429	SHCBP1	-0.987	0.0002533
294	XR_001917881.1	CPEB1	0.9869	0.0002577
295	TCONS_00011701	STAP2	-0.9869	0.000258
296	ENSCHIT00000009429	MICU3	0.9868	0.0002583
297	TCONS_00021383	STC2	0.9868	0.0002593
298	TCONS_00021383	MARCKS	0.9868	0.0002594
299	ENSCHIT00000009429	PEG10	0.9868	0.0002609
300	XR_001295973.2	PFKFB3	0.9868	0.000261
301	TCONS_00021383	KIF11	-0.9867	0.0002643
302	TCONS_00014684	MAP28	0.9867	0.000265
303	TCONS_00021383	CCNA2	-0.9867	0.0002659
304	TCONS_00021383	PRUNE2	0.9867	0.000266
305	XR_001295973.2	PRUNE2	0.9865	0.0002719
306	TCONS_00021383	E2F8	-0.9865	0.0002738
307	TCONS_00021383	SYT11	0.9865	0.000274
308	XR_001295973.2	CDC6	-0.9864	0.0002745
309	TCONS_00021383	LOC108633280	0.9864	0.0002753
310	XR_001918854.1	HEATR4	0.9864	0.000276
311	XR_001918501.1	ZC3H12D	-0.9864	0.0002765
312	TCONS_00014684	TGFB2	0.9864	0.0002765
313	XR_001918501.1	LOC102181912	-0.9864	0.0002778
314	ENSCHIT00000009429	ERO1A	0.9863	0.0002792
315	ENSCHIT00000007402	TMEM238	0.9863	0.0002793
316	XR_001918501.1	HAS2	-0.9863	0.0002793
317	XR_001917881.1	MORN4	0.9863	0.0002797
318	XR_001917881.1	TM7SF2	0.9863	0.0002798
319	TCONS_00014684	LOC102179187	-0.9863	0.0002803
320	TCONS_00021383	LOC106501778	-0.9863	0.0002819
321	XR_001917881.1	SDK1	0.9862	0.0002827
322	ENSCHIT00000009429	LOC102177790	-0.9862	0.0002847
323	XR_001917881.1	PEG10	0.9862	0.0002857
324	XR_001918501.1	GFRA3	-0.9862	0.000286
325	ENSCHIT00000009429	S1PR1	0.9861	0.0002865
326	XR_001917881.1	LOC102188567	0.9861	0.0002867
327	XR_001295973.2	LOC102181641	-0.9861	0.0002878
328	XR_001917881.1	CCNB1	-0.9861	0.0002884
329	XR_001918854.1	CD40	0.9861	0.0002887
330	ENSCHIT00000007402	ILDR1	0.9861	0.0002891
331	ENSCHIT00000009429	LOC102178621	-0.9861	0.0002895
332	XR_001918501.1	ILDR1	-0.9861	0.0002895
333	TCONS_00021383	BNIP3	0.9861	0.0002896
334	XR_001295973.2	BUB1B	-0.986	0.0002914
335	XR_001295973.2	TOP2A	-0.986	0.0002921
336	TCONS_00021383	APBA1	0.9859	0.0002962
337	XR_001295973.2	LYST	0.9859	0.0002968
338	XR_001918501.1	LOC102181383	-0.9859	0.0002971
339	XR_001918501.1	SPRY1	0.9859	0.0002973
340	XR_001917881.1	MMP3	-0.9859	0.0002975
341	XR_001295973.2	LOC102180034	-0.9858	0.0002991
342	TCONS_00021383	PDCD1LG2	-0.9858	0.0003013
343	TCONS_00014688	ST8SIA2	0.9858	0.0003025
344	XR_001918501.1	SORT1	0.9858	0.0003026
345	XR_001295973.2	LOC102176710	0.9857	0.0003035
346	ENSCHIT00000009429	SLC5A6	0.9857	0.0003047
347	XR_001295973.2	NCAPG2	-0.9857	0.0003053
348	TCONS_00021383	SHCBP1	-0.9857	0.0003055
349	TCONS_00021383	SHF	0.9857	0.0003058
350	TCONS_00007826	LOC102181383	0.9856	0.0003077
351	XR_001918501.1	UAP1L1	0.9856	0.0003088
352	TCONS_00021383	LOC102178584	-0.9856	0.0003089
353	ENSCHIT00000009429	SOX4	0.9856	0.0003098
354	XR_001918501.1	LOC102178584	-0.9856	0.0003107
355	TCONS_00014684	E2F8	-0.9856	0.0003113
356	XR_001918501.1	HSPA4L	0.9855	0.0003126
357	TCONS_00002728	CAPN13	0.9855	0.0003129
358	ENSCHIT00000009429	CENPN	-0.9854	0.0003168
359	TCONS_00021383	LOC102170823	-0.9854	0.0003178
360	XR_001919491.1	BSN	0.9854	0.0003181
361	XR_001917881.1	SLC31A2	0.9854	0.0003187
362	XR_001295973.2	DDIT3	0.9854	0.0003192
363	TCONS_00021383	CKAP2	-0.9854	0.00032
364	ENSCHIT00000009429	NCAPG2	-0.9853	0.0003208
365	XR_001295973.2	KIAA1211	0.9853	0.0003209
366	XR_001918501.1	STC2	0.9853	0.0003216
367	TCONS_00021383	AIF1L	0.9853	0.0003231
368	TCONS_00021383	KIF14	-0.9853	0.0003235
369	TCONS_00027034	CCDC85A	0.9852	0.0003248
370	XR_001295973.2	S1PR1	0.9852	0.0003251
371	XR_001917881.1	CCL20	-0.9852	0.0003255
372	TCONS_00021383	RALGAPA2	0.9852	0.0003265
373	TCONS_00014684	RFTN2	0.9852	0.0003274
374	ENSCHIT00000009429	KIFC1	-0.9851	0.0003294
375	TCONS_00021383	CLTB	0.9851	0.0003299
376	XR_001917881.1	DNAJB9	0.9851	0.0003309
377	XR_001295973.2	DLG2	0.9851	0.0003311
378	XR_001917881.1	ZNF827	0.9851	0.0003314
379	XR_001918501.1	LOC102178027	-0.9851	0.0003323
380	TCONS_00014684	ANKS1B	0.9851	0.0003332
381	TCONS_00021383	LOC102176710	0.985	0.0003354
382	ENSCHIT00000007402	SCN2A	-0.985	0.0003358
383	ENSCHIT00000007402	TMEM158	0.985	0.0003369
384	ENSCHIT00000009429	ACSS2	0.985	0.0003379
385	XR_001917881.1	DHCR7	0.9849	0.0003388
386	TCONS_00007826	ACHE	-0.9849	0.0003389
387	XR_001918501.1	HMMR	-0.9849	0.0003421
388	XR_001918501.1	MPL	-0.9848	0.0003427
389	XR_001917881.1	PRUNE2	0.9848	0.0003432
390	TCONS_00021383	FANCD2	-0.9848	0.0003438
391	XR_001295973.2	CPM	0.9848	0.0003441
392	XR_001917881.1	MARCKS	0.9848	0.0003443
393	XR_001918501.1	TOP2A	-0.9848	0.0003448
394	ENSCHIT00000009429	BUB1B	-0.9848	0.0003458
395	XR_001295973.2	LOC102185264	-0.9847	0.0003476
396	TCONS_00014684	CSGALNACT1	0.9847	0.0003482
397	ENSCHIT00000007402	CENPN	0.9847	0.0003492
398	TCONS_00021383	TES	0.9847	0.0003494
399	TCONS_00021383	DTNA	0.9846	0.0003521
400	TCONS_00014684	ZC3H12D	-0.9846	0.0003553
401	TCONS_00021383	PEG10	0.9845	0.000357
402	TCONS_00021383	RRAGD	0.9845	0.0003572
403	XR_001917881.1	SERINC2	0.9844	0.0003631
404	TCONS_00021383	MAST1	0.9844	0.0003633
405	TCONS_00021383	NUF2	-0.9844	0.0003642
406	ENSCHIT00000009429	LOC106501778	-0.9844	0.0003644
407	XR_001295973.2	SPAG5	-0.9843	0.000366
408	XR_001295973.2	UHRF1	-0.9843	0.0003667
409	TCONS_00021383	FLRT3	0.9842	0.000374
410	TCONS_00021383	LOC102178870	-0.9842	0.000374
411	XR_001295973.2	KIF2C	-0.9842	0.0003745
412	TCONS_00021383	STRC	-0.9841	0.0003762
413	ENSCHIT00000007402	IL37	0.9841	0.0003766
414	TCONS_00014684	TRIOBP	0.9841	0.0003775
415	XR_001918501.1	KIFC1	-0.9841	0.000378
416	XR_001918501.1	CTNS	0.9841	0.0003788
417	ENSCHIT00000009429	CDC20	-0.984	0.0003798
418	TCONS_00021383	CENPE	-0.984	0.0003799
419	XR_001918501.1	VAT1	0.984	0.0003807
420	TCONS_00021383	POSTN	-0.984	0.000381
421	XR_001917881.1	CDCA3	-0.984	0.000381
422	ENSCHIT00000009429	DTNA	0.984	0.0003836
423	XR_001295973.2	CD40	-0.9839	0.0003863
424	ENSCHIT00000009429	PTTG1	-0.9839	0.0003869
425	ENSCHIT00000009429	KIAA1211	0.9838	0.0003894
426	ENSCHIT00000009429	TNC	-0.9838	0.0003898
427	TCONS_00021383	STRA6	-0.9838	0.0003916
428	XR_001295973.2	PTTG1	-0.9838	0.0003932
429	TCONS_00021383	ANKS1B	0.9838	0.0003933
430	XR_001917881.1	C10H14orf1	0.9838	0.0003935
431	TCONS_00021383	HMOX1	0.9837	0.0003943
432	XR_001918501.1	LOC102182181	-0.9837	0.0003946
433	TCONS_00014684	ERO1A	0.9837	0.0003954
434	XR_001917881.1	PPP1R3C	0.9837	0.0003956
435	ENSCHIT00000007402	LOC102182458	0.9837	0.000397
436	XR_001917881.1	NIPAL4	0.9837	0.0003971
437	XR_001295973.2	NUF2	-0.9836	0.0004006
438	ENSCHIT00000009429	EXO1	-0.9836	0.0004012
439	ENSCHIT00000009429	POSTN	-0.9836	0.0004028
440	XR_001295973.2	CCNA2	-0.9836	0.0004034
441	TCONS_00021383	PPP1R3C	0.9835	0.0004058
442	XR_001918501.1	MAST1	0.9835	0.000408
443	XR_001295973.2	NEK2	-0.9835	0.0004081
444	XR_001295973.2	LOC108633280	0.9834	0.0004096
445	TCONS_00021383	RASGEF1C	0.9834	0.0004105
446	XR_001917881.1	CDK1	-0.9834	0.0004111
447	ENSCHIT00000007402	LOC108633412	0.9834	0.0004133
448	XR_001918501.1	CCL5	-0.9833	0.000414
449	ENSCHIT00000009429	UAP1L1	0.9832	0.0004189
450	TCONS_00021383	RRM2	-0.9832	0.000419
451	ENSCHIT00000007402	SEMA3E	-0.9832	0.0004193
452	XR_001918501.1	SEMA3E	0.9832	0.0004205
453	XR_001917881.1	PIK3CD	-0.9831	0.0004246
454	XR_001295973.2	CENPA	-0.9831	0.0004247
455	TCONS_00021387	GFI1	-0.9831	0.0004255
456	XR_001918501.1	APBA1	0.9831	0.0004257
457	TCONS_00021383	CCL20	-0.9831	0.0004273
458	XR_001917881.1	NFIB	0.9831	0.0004283
459	TCONS_00014684	FANCD2	-0.9831	0.0004284
460	ENSCHIT00000007402	LOC106503502	0.983	0.0004301
461	XR_001918501.1	EXO1	-0.983	0.0004306
462	XR_001917881.1	FLRT3	0.983	0.0004319
463	TCONS_00021383	SLC3A1	-0.9829	0.0004337
464	TCONS_00021383	SEMA3E	0.9829	0.0004338
465	XR_001918501.1	LOC108633412	-0.9829	0.0004339
466	TCONS_00021383	DEPDC1	-0.9829	0.000435
467	TCONS_00021383	BEND7	0.9829	0.0004356
468	ENSCHIT00000009429	TGM2	0.9829	0.000436
469	XR_001295973.2	CKAP2	-0.9829	0.0004367
470	TCONS_00021387	SLC4A10	0.9829	0.0004374
471	TCONS_00021387	PRDM16	0.9829	0.0004378
472	ENSCHIT00000009429	LOC102178584	-0.9829	0.0004382
473	XR_001917881.1	LOC102182458	-0.9828	0.0004388
474	ENSCHIT00000009429	SHF	0.9828	0.0004422
475	XR_001917293.1	LOC102190983	0.9828	0.0004424
476	TCONS_00021383	HMMR	-0.9827	0.0004454
477	XR_001295973.2	CENPN	-0.9827	0.0004456
478	XR_001917881.1	LOC102186111	0.9827	0.0004461
479	XR_001295973.2	CCNF	-0.9827	0.0004463
480	XR_001295973.2	SLC31A2	0.9827	0.0004475
481	XR_001295973.2	DHCR7	0.9827	0.0004476
482	XR_001918501.1	STRA6	-0.9827	0.0004482
483	ENSCHIT00000009429	LOC102181641	-0.9827	0.0004484
484	XR_001295973.2	DNAH10	-0.9826	0.0004491
485	XR_001918501.1	RAB32	0.9826	0.0004499
486	XR_001918501.1	TM4SF19	0.9826	0.0004503
487	TCONS_00007826	E2F8	0.9826	0.0004505
488	XR_001295973.2	SOAT2	-0.9826	0.0004513
489	XR_001918501.1	CLEC4E	-0.9826	0.0004521
490	XR_001917881.1	ESM1	-0.9826	0.0004522
491	TCONS_00014684	ARHGAP18	0.9826	0.0004538
492	XR_001295973.2	KCNC3	0.9825	0.0004545
493	XR_001918501.1	ABHD18	0.9825	0.0004546
494	ENSCHIT00000001252	SLC28A1	0.9825	0.0004558
495	ENSCHIT00000007402	BIRC5	0.9825	0.0004561
496	XR_001917881.1	NUF2	-0.9825	0.0004565
497	XR_001918501.1	PRR11	-0.9825	0.0004567
498	XR_001918501.1	CENPE	-0.9825	0.0004578
499	ENSCHIT00000009429	MORN4	0.9825	0.0004587
500	XR_001295973.2	NUSAP1	-0.9824	0.00046
501	TCONS_00021383	LOC108633413	-0.9824	0.0004606
502	XR_001917881.1	RSPO2	0.9824	0.0004611
503	ENSCHIT00000009429	CCNF	-0.9824	0.000462
504	TCONS_00021383	PCGF5	0.9824	0.000462
505	ENSCHIT00000009429	CCL5	-0.9824	0.0004627
506	XR_001918501.1	TNC	-0.9824	0.0004635
507	XR_001918501.1	LYST	0.9824	0.000464
508	TCONS_00021383	UBE2C	-0.9824	0.0004643
509	ENSCHIT00000007402	ESM1	0.9823	0.0004647
510	XR_001918501.1	GPR68	-0.9823	0.0004662
511	XR_001917881.1	CENPN	-0.9823	0.0004663
512	XR_001917881.1	SHF	0.9823	0.0004678
513	XR_001917881.1	SLC2A3	0.9823	0.0004679
514	XR_001295973.2	HSPA4L	0.9823	0.000468
515	TCONS_00021383	LOC102181641	-0.9823	0.0004688
516	XR_001918501.1	SOX4	0.9822	0.0004708
517	XR_001295973.2	CCL20	-0.9822	0.0004714
518	ENSCHIT00000007402	FGR	0.9821	0.0004766
519	TCONS_00021383	TUBA1C	-0.9821	0.0004772
520	XR_001917881.1	LOC102178584	-0.9821	0.0004778
521	XR_001917881.1	NUSAP1	-0.9821	0.000478
522	TCONS_00021387	SNTB1	-0.9821	0.0004786
523	ENSCHIT00000009429	PRUNE2	0.9821	0.0004788
524	XR_001917881.1	TUBAL3	0.9821	0.0004795
525	TCONS_00021383	DACT1	0.9821	0.0004795
526	XR_001295973.2	LOC106503502	-0.9821	0.0004802
527	XR_001918501.1	PDCD1LG2	-0.982	0.0004805
528	ENSCHIT00000009429	LOC102182748	0.982	0.0004808
529	TCONS_00021383	PLIN2	0.982	0.0004843
530	XR_001917881.1	RRAGD	0.982	0.0004844
531	TCONS_00021383	MORN4	0.982	0.0004845
532	XR_001295973.2	ESM1	-0.982	0.0004849
533	XR_001917881.1	SEMA3E	0.982	0.0004853
534	XR_001917828.1	KIAA1549L	0.9819	0.0004877
535	ENSCHIT00000009429	LOC102170823	-0.9819	0.0004906
536	TCONS_00021387	MMP3	-0.9819	0.0004908
537	ENSCHIT00000007402	LOC102178567	0.9818	0.0004925
538	XR_001917881.1	UAP1L1	0.9818	0.000493
539	TCONS_00021383	CENPA	-0.9818	0.0004953
540	XR_001917881.1	LOC108633412	-0.9818	0.000496
541	TCONS_00021383	LOC106503502	-0.9817	0.000497
542	XR_001917881.1	PSMB11	0.9817	0.0004981
543	XR_001295973.2	TMEFF2	0.9817	0.0004982
544	XR_001918501.1	LOC106501755	-0.9817	0.0004997
545	TCONS_00021383	COL4A3BP	0.9816	0.0005022
546	XR_001918569.1	EPHA6	0.9816	0.0005035
547	ENSCHIT00000009429	KIF11	-0.9816	0.0005043
548	TCONS_00007826	RTN1	0.9816	0.0005046
549	ENSCHIT00000009429	SOAT2	-0.9816	0.000505
550	TCONS_00000032	SFTPC	-0.9816	0.0005053
551	TCONS_00014684	RAB32	0.9816	0.000507
552	XR_001917881.1	CSF3	-0.9815	0.0005083
553	XR_001295973.2	VAT1	0.9815	0.000509
554	ENSCHIT00000009429	NUSAP1	-0.9815	0.0005099
555	XR_001918501.1	BNIP3	0.9815	0.0005111
556	ENSCHIT00000009429	ABHD18	0.9815	0.0005115
557	TCONS_00021383	TMEFF2	0.9814	0.0005132
558	ENSCHIT00000007402	RTN1	0.9814	0.0005142
559	ENSCHIT00000007402	DCTPP1	0.9814	0.0005157
560	ENSCHIT00000009429	LOC106503502	-0.9814	0.0005164
561	ENSCHIT00000007402	HAS2	0.9814	0.000517
562	TCONS_00021383	LOC108633412	-0.9814	0.0005172
563	XR_001918501.1	LOC102173702	0.9813	0.0005186
564	TCONS_00021388	CNPY1	0.9813	0.0005202
565	ENSCHIT00000009429	NIPAL4	0.9813	0.0005208
566	ENSCHIT00000009429	LOC102174398	0.9813	0.0005211
567	XR_001295973.2	CATSPER3	0.9813	0.0005215
568	XR_001918569.1	LOC102186069	0.9813	0.0005219
569	ENSCHIT00000009429	C17H4orf33	0.9813	0.0005223
570	XR_001918569.1	SLC26A7	0.9813	0.0005225
571	ENSCHIT00000009429	ESM1	-0.9813	0.0005231
572	TCONS_00002728	MUC1	-0.9812	0.0005244
573	TCONS_00014684	LOC106501755	-0.9812	0.0005253
574	XR_001295973.2	HAS2	-0.9812	0.0005254
575	XR_001917881.1	SELE	-0.9812	0.0005262
576	XR_001295973.2	CENPE	-0.9812	0.0005269
577	ENSCHIT00000007402	NUSAP1	0.9811	0.0005321
578	XR_001295973.2	CCNB1	-0.9811	0.0005332
579	XR_001919077.1	ID1	0.9811	0.0005334
580	XR_001917881.1	SLC37A2	-0.9811	0.0005352
581	XR_001295973.2	AIF1L	0.981	0.0005357
582	TCONS_00021383	NUSAP1	-0.981	0.0005361
583	TCONS_00021387	CPEB1	0.981	0.0005384
584	ENSCHIT00000009429	TRIOBP	0.981	0.0005396
585	XR_001295973.2	KIF20A	-0.981	0.0005397
586	TCONS_00021383	SLC31A2	0.981	0.0005399
587	XR_001917881.1	LIN7A	0.981	0.00054
588	TCONS_00021387	TGM2	0.981	0.0005403
589	TCONS_00021383	LOC102188988	0.981	0.0005405
590	TCONS_00021383	SOAT2	-0.9809	0.000541
591	TCONS_00021387	EGLN3	0.9809	0.0005451
592	XR_001918501.1	NUF2	-0.9809	0.0005461
593	XR_001295973.2	FANCD2	-0.9808	0.0005498
594	XR_001295973.2	MAGI2	0.9808	0.0005518
595	XR_001918501.1	DNAJB9	0.9807	0.0005526
596	XR_001917881.1	SCN2A	0.9807	0.0005539
597	TCONS_00007826	PCBP3	-0.9807	0.0005543
598	XR_001295973.2	LOC102177790	-0.9807	0.0005569
599	XR_001295973.2	NIPAL4	0.9807	0.0005573
600	XR_001918501.1	CCL20	-0.9806	0.0005594
601	XR_001917881.1	PRR11	-0.9806	0.0005599
602	XR_001918501.1	INHBE	0.9806	0.0005609
603	XR_001295973.2	RALGAPA2	0.9806	0.0005613
604	XR_001295973.2	ANKS1B	0.9806	0.0005626
605	TCONS_00021383	GPNMB	0.9805	0.0005642
606	XR_001295973.2	MAP28	0.9805	0.0005645
607	XR_001917881.1	LOC108633280	0.9805	0.0005652
608	XR_001295973.2	ELOVL3	0.9805	0.0005659
609	XR_001917881.1	PCNA	-0.9805	0.000568
610	TCONS_00021383	ESM1	-0.9805	0.0005685
611	XR_001917881.1	EXO1	-0.9805	0.0005686
612	XR_001917881.1	GAS2	0.9805	0.0005686
613	TCONS_00021383	TRPM2	-0.9804	0.0005699
614	XR_001295973.2	MDGA2	0.9804	0.0005701
615	ENSCHIT00000007402	MMP3	0.9804	0.0005701
616	TCONS_00021383	BUB1B	-0.9804	0.0005704
617	ENSCHIT00000001899	LOC102170558	0.9804	0.0005709
618	TCONS_00021383	SORT1	0.9804	0.0005733
619	XR_001918501.1	RRM2	-0.9804	0.0005738
620	XR_001917881.1	LIMS2	0.9803	0.0005757
621	XR_001295973.2	LOC102180549	-0.9803	0.0005783
622	XR_001918501.1	PRUNE2	0.9803	0.0005811
623	XR_001918501.1	NEURL1B	-0.9802	0.0005815
624	XR_001917881.1	UHRF1	-0.9802	0.0005823
625	XR_001918501.1	LOC102176710	0.9802	0.0005828
626	TCONS_00021383	ILDR1	-0.9802	0.0005845
627	XR_001295973.2	LOC102182748	0.9802	0.000586
628	XR_001917881.1	MYLK	0.9801	0.0005877
629	ENSCHIT00000009429	CPM	0.9801	0.0005879
630	XR_001918501.1	MXI1	0.9801	0.0005891
631	TCONS_00014684	OCA2	0.9801	0.0005892
632	ENSCHIT00000007402	LOC102174895	0.9801	0.0005893
633	ENSCHIT00000001252	DIO2	0.9801	0.0005897
634	TCONS_00007826	ZC3H12D	0.9801	0.0005899
635	XR_001295973.2	TGM2	0.9801	0.0005904
636	XR_001917881.1	ZWINT	-0.9801	0.0005905
637	TCONS_00014684	SOAT2	-0.9801	0.0005926
638	TCONS_00021383	PIK3AP1	0.9801	0.0005927
639	TCONS_00021383	KIF15	-0.9801	0.0005927
640	ENSCHIT00000009429	CCNA2	-0.98	0.0005935
641	XR_001917881.1	CIART	0.98	0.0005935
642	ENSCHIT00000009429	DHCR7	0.98	0.0005942
643	TCONS_00014684	SOCS3	-0.98	0.0005954
644	ENSCHIT00000009429	MAGI2	0.98	0.0005962
645	XR_001917881.1	LOC102181641	-0.98	0.0005979
646	TCONS_00021383	PCBP3	0.9799	0.0006006
647	ENSCHIT00000007402	CPEB1	-0.9799	0.000604
648	TCONS_00021383	ZWINT	-0.9799	0.0006042
649	TCONS_00014684	DCTPP1	-0.9798	0.0006052
650	XR_001917881.1	CCNA2	-0.9798	0.0006075
651	XR_001917881.1	TNC	-0.9798	0.000609
652	TCONS_00021383	GZMA	-0.9797	0.0006112
653	TCONS_00014684	MYH15	-0.9797	0.0006127
654	XR_001918501.1	SHCBP1	-0.9797	0.0006133
655	XR_001295973.2	CSGALNACT1	0.9797	0.0006133
656	TCONS_00011701	C1QTNF1	0.9797	0.0006136
657	TCONS_00007826	C10H15orf65	-0.9796	0.0006181
658	ENSCHIT00000009429	ELOVL3	0.9795	0.0006231
659	XR_001917881.1	CTSC	-0.9795	0.000624
660	XR_001917881.1	CCL5	-0.9795	0.0006245
661	XR_001918501.1	LIMS2	0.9795	0.0006245
662	TCONS_00007826	IL37	0.9795	0.0006247
663	ENSCHIT00000007402	SORT1	-0.9795	0.0006257
664	XR_001295973.2	SLC9A9	0.9795	0.0006274
665	XR_001918501.1	NDC80	-0.9795	0.0006279
666	XR_001917881.1	SORCS2	-0.9795	0.000628
667	XR_001918501.1	LOC102169002	0.9794	0.0006316
668	TCONS_00014684	SPRY1	0.9794	0.000634
669	TCONS_00021383	IL37	-0.9793	0.0006359
670	TCONS_00021383	PRR11	-0.9793	0.000638
671	XR_001295973.2	LOC102179187	-0.9793	0.0006381
672	ENSCHIT00000009429	MKI67	-0.9793	0.0006381
673	XR_001295973.2	LOC106503503	-0.9793	0.0006388
674	XR_001917881.1	LOC102170823	-0.9793	0.0006389
675	TCONS_00014684	BEND7	0.9793	0.0006393
676	XR_001918501.1	CHKA	0.9793	0.0006395
677	XR_001295973.2	DLGAP5	-0.9793	0.0006405
678	XR_001917881.1	LOC106503503	-0.9792	0.0006426
679	XR_001917881.1	SYT11	0.9792	0.000643
680	ENSCHIT00000009429	CCNB1	-0.9792	0.0006436
681	ENSCHIT00000006304	PPP1R1B	0.9792	0.0006436
682	XR_001917881.1	INHBE	0.9792	0.0006437
683	XR_001918501.1	TM7SF2	0.9792	0.0006449
684	XR_001295973.2	PRR11	-0.9792	0.0006456
685	XR_001918501.1	KIF14	-0.9792	0.0006458
686	XR_001918501.1	LOC102178621	-0.9792	0.0006469
687	TCONS_00021383	CCNB1	-0.9791	0.0006477
688	XR_001919927.1	NPAS4	0.9791	0.0006477
689	XR_001917881.1	DLGAP5	-0.9791	0.0006479
690	XR_001917881.1	CENPE	-0.9791	0.00065
691	ENSCHIT00000009429	KIAA1161	0.9791	0.0006501
692	XR_001917881.1	CLTB	0.9791	0.0006502
693	XR_001917881.1	SPAG5	-0.9791	0.0006512
694	ENSCHIT00000009429	DLG2	0.9791	0.0006533
695	XR_001918501.1	SLC5A6	0.979	0.0006542
696	TCONS_00007826	PKIG	-0.979	0.0006545
697	XR_001917881.1	LOC106501778	-0.979	0.0006562
698	TCONS_00021383	ACSS2	0.979	0.0006566
699	XR_001295973.2	KIAA0101	-0.979	0.0006591
700	TCONS_00014684	KIF1A	0.979	0.0006594
701	TCONS_00021383	DHCR7	0.9789	0.0006606
702	XR_001295973.2	LOC102179469	-0.9789	0.0006618
703	ENSCHIT00000009429	LYST	0.9789	0.0006621
704	ENSCHIT00000009429	MDGA2	0.9789	0.0006625
705	XR_001917881.1	SAMD12	0.9789	0.0006638
706	TCONS_00014684	SLC9A9	0.9789	0.0006642
707	XR_001295973.2	SFTPC	-0.9789	0.0006646
708	XR_001917881.1	CHRNB2	0.9789	0.000665
709	XR_001917881.1	MLLT11	0.9789	0.000665
710	TCONS_00014684	CLTB	0.9788	0.0006679
711	TCONS_00021383	PCDH7	0.9788	0.0006711
712	XR_001918501.1	E2F8	-0.9788	0.0006716
713	XR_001917881.1	LOC102182181	-0.9787	0.0006726
714	ENSCHIT00000007402	SOCS3	0.9787	0.0006731
715	ENSCHIT00000009429	LOC108633280	0.9787	0.0006733
716	TCONS_00014684	MICU3	0.9787	0.0006737
717	XR_001295973.2	MXI1	0.9787	0.0006742
718	ENSCHIT00000009429	SLC31A2	0.9787	0.0006751
719	XR_001295973.2	KIF18B	-0.9787	0.000676
720	ENSCHIT00000009429	ANKS1B	0.9787	0.0006769
721	XR_001917881.1	PLCG2	0.9787	0.0006773
722	XR_001295973.2	KIAA1161	0.9786	0.0006817
723	XR_001918501.1	LOC108633280	0.9786	0.0006819
724	TCONS_00021383	LOC102182458	-0.9786	0.000682
725	XR_001918501.1	CPEB1	0.9786	0.0006821
726	TCONS_00021383	PKIG	0.9786	0.0006844
727	XR_001918854.1	CENPW	0.9786	0.0006851
728	TCONS_00021383	NCAPG2	-0.9785	0.0006866
729	ENSCHIT00000009429	CHKA	0.9785	0.0006894
730	ENSCHIT00000009429	LOC102178027	-0.9785	0.0006901
731	XR_001918501.1	KCNC3	0.9784	0.0006946
732	ENSCHIT00000009429	SLC37A2	-0.9784	0.000695
733	XR_001295973.2	MLLT11	0.9784	0.0006952
734	ENSCHIT00000009429	SPAG5	-0.9784	0.0006965
735	XR_001295973.2	SVIL	0.9784	0.0006965
736	XR_001295973.2	RFTN2	0.9784	0.0006967
737	TCONS_00021383	SPNS2	0.9783	0.0006995
738	TCONS_00021383	RPUSD3	0.9783	0.0007005
739	ENSCHIT00000009429	PFKFB3	0.9783	0.0007015
740	XR_001295973.2	C10H14orf1	0.9783	0.0007027
741	TCONS_00014684	UNC13B	0.9783	0.0007042
742	TCONS_00011701	LOC108638005	0.9782	0.0007046
743	XR_001918501.1	TGFB2	0.9782	0.000707
744	XR_001917293.1	SLAMF8	0.9782	0.0007076
745	XR_001295973.2	ABCC9	0.9782	0.0007086
746	XR_001918501.1	BUB1B	-0.9782	0.0007102
747	XR_001295973.2	LOC102188072	-0.9782	0.0007104
748	ENSCHIT00000007402	CLEC4E	0.9782	0.0007106
749	XR_001917293.1	SNTB1	0.9781	0.0007134
750	TCONS_00021387	ALOX5	0.9781	0.0007138
751	ENSCHIT00000009429	PPP1R15A	0.9781	0.0007149
752	ENSCHIT00000009429	LOC102179187	-0.9779	0.0007245
753	TCONS_00014684	TES	0.9779	0.0007256
754	XR_001917881.1	CDC20	-0.9779	0.0007259
755	XR_001917881.1	KIFC1	-0.9779	0.0007268
756	ENSCHIT00000007402	MIS18A	0.9779	0.0007281
757	ENSCHIT00000009429	TES	0.9778	0.0007309
758	TCONS_00014684	NEURL1B	-0.9778	0.0007319
759	TCONS_00014684	MAGI2	0.9778	0.0007322
760	ENSCHIT00000009429	UHRF1	-0.9778	0.000733
761	XR_001295973.2	LOC102173518	-0.9778	0.0007332
762	TCONS_00014684	LOC106503502	-0.9778	0.0007339
763	ENSCHIT00000007402	CCNA2	0.9778	0.0007353
764	TCONS_00021383	LOC102179187	-0.9778	0.0007355
765	TCONS_00021383	BHLHE41	0.9778	0.0007358
766	XR_001295973.2	C17H4orf33	0.9778	0.0007367
767	ENSCHIT00000009429	KCNC3	0.9777	0.0007372
768	ENSCHIT00000009429	FANCD2	-0.9777	0.0007385
769	XR_001295973.2	TTK	-0.9777	0.0007398
770	XR_001918854.1	C23H6orf25	0.9777	0.0007399
771	XR_001295973.2	STRC	-0.9777	0.0007417
772	XR_001917881.1	KIF11	-0.9777	0.0007424
773	XR_001295973.2	GPR68	-0.9777	0.0007431
774	ENSCHIT00000009429	SVIL	0.9776	0.0007439
775	TCONS_00014684	PLPPR1	0.9776	0.0007458
776	XR_001917881.1	LOC102176710	0.9776	0.0007468
777	TCONS_00014684	PPP1R15A	0.9776	0.0007479
778	XR_001917881.1	ABHD18	0.9776	0.0007481
779	XR_001917881.1	CENPA	-0.9776	0.0007482
780	XR_001919077.1	C10H15orf65	-0.9776	0.0007496
781	ENSCHIT00000007402	SLAMF8	0.9776	0.0007496
782	ENSCHIT00000009429	TMEM238	-0.9776	0.0007503
783	XR_001917881.1	GCNT4	-0.9775	0.0007505
784	TCONS_00021387	DUOX2	0.9775	0.0007524
785	TCONS_00007826	PPFIA3	-0.9775	0.0007529
786	XR_001917881.1	LOC102183655	0.9775	0.0007541
787	XR_001295973.2	CTNS	0.9775	0.0007549
788	ENSCHIT00000009429	DDIT3	0.9775	0.0007557
789	ENSCHIT00000009429	CKAP2	-0.9774	0.0007595
790	ENSCHIT00000007402	ANKS1B	-0.9774	0.00076
791	ENSCHIT00000007402	MAST1	-0.9774	0.0007611
792	TCONS_00021383	ARHGAP18	0.9774	0.0007616
793	XR_001918501.1	CCNA2	-0.9774	0.0007618
794	TCONS_00014684	LOC106501778	-0.9773	0.0007655
795	XR_001918501.1	SRGAP3	-0.9773	0.0007661
796	TCONS_00007826	LOC102181083	0.9773	0.0007667
797	ENSCHIT00000007402	CIART	-0.9773	0.0007687
798	XR_001917881.1	KLF15	-0.9773	0.0007695
799	ENSCHIT00000007402	SRGAP3	0.9772	0.000772
800	TCONS_00014684	LOC102183280	-0.9772	0.0007724
801	XR_001917881.1	PBK	-0.9772	0.0007732
802	XR_001918501.1	CDCA3	-0.9772	0.000774
803	XR_001917881.1	LOC102188072	-0.9772	0.0007744
804	ENSCHIT00000009429	CCL20	-0.9772	0.0007755
805	TCONS_00014684	KIFC1	-0.9772	0.0007768
806	TCONS_00014684	LOC102178621	-0.9771	0.0007774
807	ENSCHIT00000009429	CD40	-0.9771	0.0007786
808	XR_001917881.1	SLC5A6	0.9771	0.0007799
809	TCONS_00007826	GPR68	0.9771	0.0007805
810	XR_001918501.1	RFTN2	0.9771	0.0007818
811	ENSCHIT00000009429	CENPA	-0.9771	0.0007832
812	XR_001917881.1	LOC106503502	-0.9771	0.0007834
813	ENSCHIT00000009429	MXI1	0.977	0.0007863
814	TCONS_00014684	CDCA2	-0.977	0.0007876
815	ENSCHIT00000009429	NUF2	-0.977	0.0007877
816	ENSCHIT00000009429	TMEFF2	0.977	0.000789
817	TCONS_00007826	TGFB2	-0.977	0.0007898
818	TCONS_00021383	TMEM158	-0.977	0.0007903
819	ENSCHIT00000009429	LOC102176710	0.9769	0.0007937
820	ENSCHIT00000007402	BUB1B	0.9769	0.000795
821	XR_001917881.1	CKAP2	-0.9769	0.0007963
822	XR_001918501.1	PLIN2	0.9768	0.0007981
823	XR_001295973.2	SPRY1	0.9768	0.0007998
824	TCONS_00021383	MAP2K6	-0.9768	0.0008011
825	TCONS_00007826	ANKS1B	-0.9768	0.0008018
826	XR_001917881.1	LOC102178621	-0.9768	0.0008026
827	TCONS_00014684	TNC	-0.9768	0.0008029
828	TCONS_00007826	SOCS3	0.9768	0.0008039
829	ENSCHIT00000009429	C10H14orf1	0.9767	0.0008052
830	XR_001295973.2	HMMR	-0.9767	0.0008065
831	XR_001917881.1	UBE2C	-0.9767	0.0008071
832	XR_001917881.1	POSTN	-0.9767	0.00081
833	TCONS_00014684	KIF2C	-0.9767	0.0008106
834	TCONS_00021383	TM4SF19	0.9767	0.0008112
835	TCONS_00021383	PPFIA3	0.9766	0.0008135
836	XR_001295973.2	CTSC	-0.9766	0.0008144
837	TCONS_00014684	SLC5A6	0.9766	0.0008145
838	XR_001919077.1	LOC102174895	0.9766	0.0008154
839	ENSCHIT00000009429	LOC102188072	-0.9766	0.0008171
840	XR_001917881.1	AIF1L	0.9765	0.0008221
841	XR_001918501.1	LOC102178870	-0.9765	0.0008228
842	TCONS_00021383	KCNC3	0.9765	0.000824
843	XR_001295973.2	SEMA3E	0.9764	0.0008272
844	TCONS_00021387	MXI1	0.9764	0.0008276
845	XR_001917881.1	IL11	-0.9764	0.0008286
846	TCONS_00021383	PTTG1	-0.9764	0.0008291
847	TCONS_00021383	LOC102188072	-0.9764	0.0008309
848	XR_001918501.1	NFIB	0.9763	0.0008327
849	XR_001918501.1	LOC102181045	-0.9763	0.0008328
850	XR_001918854.1	TNFAIP2	0.9763	0.0008329
851	TCONS_00014684	SYT11	0.9763	0.0008336
852	TCONS_00021383	LOC106503501	-0.9763	0.0008344
853	XR_001917881.1	RASSF9	-0.9763	0.0008357
854	XR_001918854.1	CPED1	-0.9763	0.0008378
855	XR_001917881.1	RRM2	-0.9763	0.0008378
856	TCONS_00014684	DLG2	0.9763	0.0008385
857	ENSCHIT00000007402	ZNF827	-0.9763	0.0008391
858	TCONS_00021383	PBK	-0.9763	0.0008394
859	ENSCHIT00000007402	SPAG5	0.9762	0.0008397
860	XR_001918501.1	MORN4	0.9762	0.00084
861	XR_001918501.1	SLC2A3	0.9762	0.0008401
862	ENSCHIT00000009429	RSPO2	0.9762	0.0008414
863	XR_001918854.1	MACC1	0.9762	0.0008427
864	XR_001917828.1	LRRC31	-0.9762	0.0008439
865	TCONS_00014684	RORA	0.9762	0.0008445
866	XR_001917881.1	RALGAPA2	0.9762	0.0008454
867	TCONS_00014684	TUBA1C	-0.9761	0.0008476
868	XR_001918501.1	RALGAPA2	0.9761	0.0008479
869	ENSCHIT00000007402	FANCD2	0.9761	0.0008483
870	XR_001918501.1	CDC6	-0.9761	0.0008507
871	XR_001295973.2	RRM2	-0.9761	0.0008511
872	XR_001919491.1	GPR17	0.9761	0.000853
873	XR_001918501.1	BHLHE41	0.9761	0.0008531
874	TCONS_00014684	VAT1	0.976	0.0008541
875	XR_001917881.1	LYST	0.976	0.0008542
876	XR_001918501.1	SERINC2	0.976	0.0008578
877	XR_001918854.1	MAP3K8	0.976	0.0008583
878	XR_001919077.1	SLCO4A1	0.976	0.0008595
879	ENSCHIT00000009429	LOC102183280	-0.9759	0.0008608
880	ENSCHIT00000009429	ABCC9	0.9759	0.0008631
881	TCONS_00014684	SOX4	0.9759	0.0008633
882	XR_001918501.1	AIF1L	0.9759	0.0008658
883	TCONS_00021383	CCNF	-0.9759	0.0008666
884	ENSCHIT00000007402	PLCG2	-0.9758	0.0008689
885	XR_001918501.1	RTN1	-0.9758	0.0008697
886	XR_001917881.1	DACT1	0.9758	0.0008698
887	XR_001295973.2	SPNS2	0.9758	0.0008708
888	TCONS_00021383	DLGAP5	-0.9758	0.0008736
889	TCONS_00021383	LOC106503503	-0.9758	0.0008737
890	TCONS_00021387	STEAP4	-0.9758	0.0008741
891	ENSCHIT00000009429	AIF1L	0.9757	0.0008751
892	XR_001917881.1	TMEM158	-0.9757	0.0008754
893	XR_001295973.2	BNIP3	0.9757	0.0008784
894	TCONS_00014684	HMOX1	0.9757	0.0008821
895	XR_001918501.1	LOC102182458	-0.9756	0.0008833
896	ENSCHIT00000007402	TNC	0.9756	0.000888
897	ENSCHIT00000009429	HAS2	-0.9756	0.0008881
898	XR_001918501.1	SLC31A2	0.9756	0.0008882
899	XR_001917881.1	SOX4	0.9756	0.0008883
900	TCONS_00027034	ABCC9	0.9755	0.0008918
901	TCONS_00014684	HAS2	-0.9755	0.0008921
902	XR_001295973.2	LOC102182458	-0.9755	0.0008925
903	XR_001918501.1	KIF11	-0.9755	0.0008946
904	XR_001918501.1	SHF	0.9754	0.0008974
905	ENSCHIT00000007402	PTTG1	0.9754	0.0008977
906	ENSCHIT00000007402	CLTB	-0.9754	0.0008994
907	TCONS_00021383	LIMS2	0.9754	0.0009008
908	ENSCHIT00000009429	CTSC	-0.9754	0.000901
909	TCONS_00014684	KIF15	-0.9754	0.0009019
910	ENSCHIT00000009429	TOP2A	-0.9753	0.0009045
911	TCONS_00014684	GZMA	-0.9753	0.0009061
912	XR_001295973.2	HMOX1	0.9753	0.0009093
913	XR_001295973.2	FOXA1	0.9753	0.00091
914	ENSCHIT00000007402	CCNB1	0.9753	0.0009101
915	XR_001918501.1	LIN7A	0.9753	0.0009101
916	TCONS_00021383	CTSC	-0.9753	0.0009105
917	XR_001917881.1	HSPA4L	0.9752	0.0009157
918	TCONS_00014684	KIF20A	-0.9751	0.0009222
919	ENSCHIT00000007402	SOAT2	0.9751	0.0009222
920	ENSCHIT00000009429	RALGAPA2	0.9751	0.0009223
921	XR_001295973.2	LOC102188567	0.9751	0.000925
922	XR_001295973.2	PBK	-0.9751	0.0009251
923	TCONS_00014684	ZWINT	-0.975	0.0009268
924	ENSCHIT00000007402	RORA	-0.975	0.0009272
925	TCONS_00021387	PIK3CD	-0.975	0.0009298
926	TCONS_00014684	APBA1	0.975	0.0009303
927	TCONS_00014684	LOC102170373	0.975	0.0009308
928	XR_001917881.1	SORT1	0.975	0.0009324
929	TCONS_00014684	NDC80	-0.975	0.0009327
930	TCONS_00014684	CCNA2	-0.975	0.0009332
931	TCONS_00014684	EXO1	-0.975	0.0009332
932	XR_001918501.1	DLG2	0.975	0.0009333
933	TCONS_00021383	FOXA1	0.9749	0.0009338
934	XR_001295973.2	LTB4R	-0.9749	0.0009341
935	XR_001917881.1	BIRC5	-0.9749	0.0009342
936	XR_001917881.1	ANXA9	0.9749	0.0009362
937	TCONS_00014684	LYST	0.9749	0.0009382
938	XR_001918501.1	PSMB11	0.9749	0.0009398
939	ENSCHIT00000009429	KIF2C	-0.9748	0.0009413
940	TCONS_00002728	LIPG	0.9748	0.0009428
941	XR_001918501.1	CKAP2	-0.9748	0.0009429
942	XR_001917881.1	C3H1orf226	0.9748	0.0009469
943	TCONS_00014684	NEK2	-0.9748	0.0009469
944	TCONS_00021383	C10H14orf1	0.9747	0.0009497
945	ENSCHIT00000009429	PRDM16	0.9747	0.0009514
946	TCONS_00021387	SVIL	0.9747	0.0009517
947	XR_001917881.1	LOC102177790	-0.9747	0.0009523
948	TCONS_00014684	DACT1	0.9747	0.0009534
949	TCONS_00014684	PSMB11	0.9747	0.0009553
950	XR_001917881.1	PFKFB3	0.9746	0.0009561
951	TCONS_00021383	RTN1	-0.9746	0.0009583
952	TCONS_00014684	MKI67	-0.9746	0.0009591
953	XR_001918501.1	LOC102180307	-0.9746	0.0009595
954	TCONS_00014684	PFKFB3	0.9746	0.0009599
955	XR_001917881.1	MIS18A	-0.9746	0.0009624
956	TCONS_00021383	LOC102183655	0.9746	0.0009631
957	ENSCHIT00000009429	HSPA4L	0.9746	0.0009632
958	TCONS_00021383	LOC102170373	0.9745	0.0009648
959	TCONS_00021383	ANXA9	0.9745	0.0009663
960	TCONS_00014684	RPUSD3	0.9745	0.0009665
961	TCONS_00021383	PPP2R2B	0.9745	0.00097
962	ENSCHIT00000007402	UAP1L1	-0.9744	0.000972
963	ENSCHIT00000009429	LOC102185264	-0.9744	0.0009721
964	XR_001295973.2	LOC102178318	-0.9744	0.000973
965	XR_001295973.2	PCBP3	0.9744	0.0009731
966	TCONS_00014684	STRC	-0.9744	0.0009733
967	TCONS_00021383	CENPN	-0.9744	0.000974
968	XR_001918501.1	MYLK	0.9744	0.0009774
969	XR_001295973.2	LOC108633412	-0.9744	0.0009777
970	XR_001918501.1	MAP28	0.9743	0.0009791
971	ENSCHIT00000007402	STARD10	-0.9743	0.0009797
972	XR_001295973.2	LOC102181083	-0.9743	0.0009828
973	ENSCHIT00000009429	BIRC5	-0.9742	0.0009873
974	XR_001918854.1	DNAH10	0.9742	0.0009886
975	XR_001295973.2	CASQ2	0.9742	0.0009891
976	XR_001919077.1	SLAMF8	0.9742	0.0009896
977	ENSCHIT00000009429	SLC38A8	0.9742	0.0009897
978	XR_001295973.2	SLC3A1	-0.9742	0.000991
979	XR_001295973.2	PDCD1LG2	-0.9742	0.0009924
980	TCONS_00021383	IGFBP3	0.9742	0.0009935
981	ENSCHIT00000007402	NIPAL4	-0.9741	0.0009974
982	ENSCHIT00000009429	LOC106503503	-0.9741	0.0009989
983	TCONS_00002728	LOC106501899	-0.9741	0.0009998
984	XR_001918501.1	LOC102170823	-0.9741	0.001001
985	TCONS_00007826	PCGF5	-0.9741	0.001001
986	ENSCHIT00000007402	SORCS2	0.974	0.001001
987	XR_001917881.1	SLCO4A1	-0.974	0.001003
988	ENSCHIT00000007402	NCAPG2	0.974	0.001004
989	XR_001917881.1	SOAT2	-0.974	0.001005
990	TCONS_00021383	KIAA1211	0.974	0.001005
991	XR_001295973.2	IGFBP3	0.974	0.001006
992	XR_001917881.1	LOC106501755	-0.9739	0.001009
993	ENSCHIT00000007402	CDCA2	0.9739	0.00101
994	ENSCHIT00000007402	CTSC	0.9739	0.00101
995	XR_001917881.1	DLG2	0.9739	0.001014
996	TCONS_00021387	LOC108638051	0.9739	0.001015
997	TCONS_00014684	IL37	-0.9738	0.001017
998	XR_001918501.1	LOC102188567	0.9738	0.001017
999	TCONS_00014684	LOC102182181	-0.9738	0.001018
1000	XR_001295973.2	STC2	0.9738	0.001023
1001	XR_001918501.1	HMOX1	0.9738	0.001023
1002	XR_001917881.1	HPSE	-0.9737	0.001026
1003	TCONS_00021383	MAP3K13	0.9737	0.001027
1004	XR_001917881.1	LOC102181965	-0.9737	0.001029
1005	TCONS_00021383	NIPAL4	0.9737	0.001029
1006	TCONS_00021383	CASQ2	0.9737	0.001029
1007	TCONS_00014684	CENPL	-0.9737	0.001031
1008	ENSCHIT00000001899	TRPM3	0.9737	0.001031
1009	XR_001918854.1	SAT2	-0.9737	0.001032
1010	TCONS_00000032	LOC102191827	-0.9736	0.001034
1011	XR_001917881.1	ELOVL3	0.9736	0.001037
1012	XR_001918501.1	PEG10	0.9736	0.001037
1013	XR_001295973.2	KIF20B	-0.9736	0.001038
1014	ENSCHIT00000009429	SAMD12	0.9736	0.001038
1015	TCONS_00014684	RRAGD	0.9736	0.00104
1016	XR_001918501.1	PIK3AP1	0.9735	0.001042
1017	ENSCHIT00000009429	VAT1	0.9735	0.001045
1018	ENSCHIT00000009429	C3H1orf226	0.9735	0.001046
1019	TCONS_00021383	GFRA3	-0.9735	0.001048
1020	TCONS_00014684	AMPH	0.9734	0.001048
1021	TCONS_00014684	ABHD18	0.9734	0.001048
1022	TCONS_00021387	SHMT1	0.9734	0.001049
1023	XR_001917293.1	MYB	-0.9734	0.001049
1024	ENSCHIT00000009429	LOC102182458	-0.9734	0.001051
1025	TCONS_00007826	CPM	-0.9734	0.001054
1026	XR_001295973.2	SHMT1	0.9734	0.001056
1027	XR_001918501.1	ZNF827	0.9733	0.001058
1028	ENSCHIT00000009429	SLC28A1	-0.9733	0.001062
1029	XR_001917881.1	LOC102182748	0.9733	0.001063
1030	XR_001295973.2	SLC47A1	-0.9732	0.001067
1031	TCONS_00000032	FRAS1	-0.9732	0.001068
1032	ENSCHIT00000009429	IL11	-0.9732	0.001068
1033	ENSCHIT00000009429	MAP28	0.9732	0.00107
1034	XR_001918501.1	IL37	-0.9732	0.001072
1035	XR_001295973.2	RASGEF1C	0.9731	0.001074
1036	XR_001295973.2	LOC102174398	0.9731	0.001077
1037	XR_001295973.2	PARM1	0.9731	0.001079
1038	ENSCHIT00000007402	INHBE	-0.973	0.00108
1039	XR_001918501.1	MARCKS	0.973	0.00108
1040	XR_001917881.1	RASGEF1C	0.973	0.00108
1041	XR_001917881.1	LOR	0.973	0.00108
1042	TCONS_00002728	EEF1A2	0.973	0.001081
1043	ENSCHIT00000007402	CCNF	0.973	0.001083
1044	XR_001918854.1	PARM1	-0.973	0.001086
1045	XR_001295973.2	RAB32	0.973	0.001086
1046	XR_001918501.1	HOOK2	0.9729	0.001088
1047	TCONS_00000032	LOC102174895	-0.9729	0.001089
1048	XR_001917828.1	FAM129A	0.9729	0.001089
1049	ENSCHIT00000009429	SLCO4A1	-0.9729	0.001091
1050	TCONS_00021383	ABCC9	0.9729	0.001092
1051	TCONS_00007826	ARHGAP18	-0.9729	0.001092
1052	ENSCHIT00000009429	CENPE	-0.9729	0.001093
1053	XR_001917881.1	NRG1	-0.9729	0.001094
1054	ENSCHIT00000007402	KIF20A	0.9729	0.001095
1055	ENSCHIT00000009429	CATSPER3	0.9728	0.001097
1056	XR_001918501.1	CCNB1	-0.9728	0.001099
1057	TCONS_00002728	CIDEC	0.9728	0.001099
1058	XR_001295973.2	PCGF5	0.9728	0.001102
1059	ENSCHIT00000007402	SPRY1	-0.9728	0.001103
1060	XR_001295973.2	SNAP91	0.9728	0.001103
1061	TCONS_00014684	LOC102173518	-0.9727	0.001106
1062	XR_001917881.1	KIF20B	-0.9727	0.001107
1063	ENSCHIT00000009429	LOC108636900	0.9727	0.001108
1064	TCONS_00021383	MXI1	0.9727	0.001108
1065	ENSCHIT00000009429	SHMT1	0.9727	0.001109
1066	ENSCHIT00000009429	CDC6	-0.9726	0.001113
1067	ENSCHIT00000009429	FOXA1	0.9726	0.001114
1068	TCONS_00021387	ZNF827	0.9726	0.001115
1069	TCONS_00014684	HSPA4L	0.9726	0.001117
1070	XR_001918854.1	HSPB8	-0.9726	0.001117
1071	TCONS_00014684	IL1RL1	-0.9725	0.00112
1072	ENSCHIT00000007402	PKIG	-0.9725	0.001121
1073	ENSCHIT00000006910	OTOF	0.9725	0.001123
1074	ENSCHIT00000009429	SEMA3E	0.9725	0.001123
1075	ENSCHIT00000009429	DLGAP5	-0.9725	0.001126
1076	TCONS_00014684	POSTN	-0.9724	0.001129
1077	TCONS_00014684	UAP1L1	0.9724	0.001131
1078	XR_001917881.1	LOC106503501	-0.9724	0.001131
1079	XR_001919077.1	MYB	-0.9724	0.001131
1080	XR_001295973.2	LOC102183655	0.9724	0.001133
1081	ENSCHIT00000007402	GPNMB	-0.9724	0.001133
1082	XR_001917881.1	BNIP3	0.9724	0.001135
1083	ENSCHIT00000009429	LOC102180034	-0.9724	0.001136
1084	ENSCHIT00000009429	KIF20A	-0.9724	0.001136
1085	XR_001917881.1	STRA6	-0.9723	0.001136
1086	XR_001295973.2	TMEM238	-0.9723	0.001136
1087	TCONS_00021383	LOC102186170	-0.9723	0.001138
1088	TCONS_00014684	SERINC2	0.9723	0.001139
1089	XR_001918501.1	TMEM158	-0.9723	0.00114
1090	TCONS_00014684	AIF1L	0.9723	0.001141
1091	XR_001919927.1	ANKRD55	0.9723	0.001143
1092	ENSCHIT00000007402	CSF3	0.9723	0.001143
1093	TCONS_00014684	CTNS	0.9723	0.001144
1094	TCONS_00000032	LY6G6C	-0.9722	0.001144
1095	TCONS_00007826	CDCA2	0.9722	0.001147
1096	XR_001917881.1	STC2	0.9722	0.001149
1097	XR_001917881.1	ICOSLG	-0.9722	0.001151
1098	ENSCHIT00000007402	SLC37A2	0.9721	0.001157
1099	ENSCHIT00000009429	CNTN1	0.9721	0.001159
1100	ENSCHIT00000007402	PCNA	0.9721	0.00116
1101	TCONS_00021383	CD40	-0.972	0.001161
1102	ENSCHIT00000009429	CSGALNACT1	0.972	0.001163
1103	TCONS_00021383	DCTPP1	-0.972	0.001165
1104	TCONS_00014684	NUSAP1	-0.972	0.001169
1105	XR_001295973.2	KIF15	-0.9719	0.001169
1106	TCONS_00021383	LOC102180845	-0.9719	0.00117
1107	TCONS_00014684	SNAP91	0.9719	0.00117
1108	XR_001917881.1	LOC102180549	-0.9719	0.00117
1109	XR_001917881.1	VAT1	0.9719	0.001171
1110	TCONS_00002728	RNASE2	0.9719	0.001171
1111	XR_001917881.1	BHLHE41	0.9719	0.001172
1112	TCONS_00014684	RALGAPA2	0.9719	0.001173
1113	XR_001917881.1	SFTPC	-0.9719	0.001177
1114	XR_001917881.1	C21H14orf132	0.9718	0.00118
1115	TCONS_00021387	LOC102178567	-0.9718	0.001181
1116	ENSCHIT00000007402	COL4A3BP	-0.9718	0.001184
1117	XR_001295973.2	MYH15	-0.9718	0.001184
1118	XR_001295973.2	SOCS3	-0.9717	0.001186
1119	TCONS_00014684	FLRT3	0.9717	0.001187
1120	ENSCHIT00000007402	BHLHE41	-0.9717	0.001187
1121	TCONS_00021383	LOC102181965	-0.9717	0.001189
1122	XR_001918501.1	CENPA	-0.9717	0.001189
1123	XR_001917881.1	ADAMTS5	-0.9717	0.00119
1124	TCONS_00014684	NFIB	0.9717	0.00119
1125	XR_001295973.2	LOC102170373	0.9717	0.00119
1126	TCONS_00000032	SLC28A1	-0.9717	0.00119
1127	XR_001917881.1	NEURL1B	-0.9717	0.00119
1128	XR_001918501.1	TUBA1C	-0.9717	0.001191
1129	XR_001295973.2	TUBA1C	-0.9717	0.001193
1130	XR_001917828.1	SAMD13	-0.9717	0.001193
1131	XR_001917881.1	LOC102185264	-0.9716	0.001196
1132	TCONS_00014684	LRRC31	-0.9716	0.001198
1133	XR_001295973.2	C3H1orf226	0.9716	0.001198
1134	ENSCHIT00000009429	LOC102186111	0.9716	0.001199
1135	XR_001918501.1	LOC106501778	-0.9716	0.0012
1136	XR_001917881.1	PPP1R15A	0.9716	0.0012
1137	XR_001917881.1	HMMR	-0.9716	0.0012
1138	ENSCHIT00000006304	MAP2K6	-0.9716	0.001203
1139	XR_001918501.1	PCDH7	0.9715	0.001205
1140	XR_001295973.2	C21H14orf132	0.9715	0.001211
1141	TCONS_00007826	TRPM3	-0.9714	0.001215
1142	ENSCHIT00000007402	MXI1	-0.9714	0.001217
1143	XR_001295973.2	LOC106503501	-0.9714	0.001218
1144	TCONS_00007826	CHKA	-0.9713	0.001221
1145	XR_001295973.2	STRA6	-0.9713	0.001222
1146	XR_001917881.1	MAST1	0.9713	0.001223
1147	XR_001295973.2	BIRC5	-0.9713	0.001223
1148	TCONS_00014684	ID1	-0.9713	0.001224
1149	TCONS_00007826	ID1	0.9713	0.001224
1150	TCONS_00021383	MAGI2	0.9713	0.001225
1151	TCONS_00014684	CKAP2	-0.9712	0.001232
1152	XR_001295973.2	IL11	-0.9712	0.001232
1153	XR_001917828.1	FAT2	0.9712	0.001232
1154	ENSCHIT00000007402	LOC106501778	0.9712	0.001233
1155	XR_001918501.1	DLGAP5	-0.9712	0.001235
1156	XR_001917881.1	STARD10	0.9711	0.001237
1157	XR_001917828.1	ADGRE3	0.9711	0.001238
1158	ENSCHIT00000009429	PCBP3	0.9711	0.001238
1159	XR_001918854.1	HTR2A	-0.9711	0.00124
1160	XR_001295973.2	SLC38A8	0.9711	0.001243
1161	TCONS_00021387	FGF19	0.9711	0.001244
1162	TCONS_00014684	GPR137C	0.971	0.001248
1163	TCONS_00014684	ESM1	-0.971	0.001248
1164	XR_001917881.1	C11H2orf61	-0.971	0.001248
1165	TCONS_00000032	LOC102177790	-0.971	0.001249
1166	XR_001295973.2	FGF23	0.971	0.00125
1167	XR_001917881.1	KIF20A	-0.971	0.00125
1168	XR_001295973.2	LOC102173702	0.9709	0.001254
1169	TCONS_00014684	LOC108633280	0.9709	0.001256
1170	TCONS_00014684	ACSS2	0.9709	0.001259
1171	XR_001295973.2	SLC37A2	-0.9709	0.001261
1172	TCONS_00021383	NRG1	-0.9709	0.001262
1173	ENSCHIT00000009429	MLLT11	0.9708	0.001262
1174	XR_001917881.1	FANCD2	-0.9708	0.001263
1175	ENSCHIT00000007402	EXO1	0.9708	0.001264
1176	TCONS_00014684	LOC102185264	-0.9708	0.001264
1177	TCONS_00021388	ZSCAN22	0.9708	0.001264
1178	ENSCHIT00000009429	ABHD1	0.9708	0.001265
1179	TCONS_00021383	CDCA7	-0.9708	0.001265
1180	XR_001917881.1	MKI67	-0.9708	0.001267
1181	TCONS_00014688	BSN	0.9708	0.001268
1182	XR_001918501.1	LOC102183655	0.9708	0.001268
1183	ENSCHIT00000007402	KIF20B	0.9708	0.001271
1184	ENSCHIT00000006304	ACHE	0.9707	0.001278
1185	ENSCHIT00000007402	STRA6	0.9707	0.001279
1186	XR_001295973.2	PRDM16	0.9707	0.001279
1187	ENSCHIT00000009429	EGLN3	0.9706	0.00128
1188	ENSCHIT00000009429	PBK	-0.9706	0.001282
1189	XR_001918501.1	OCA2	0.9706	0.001284
1190	XR_001917881.1	CPED1	0.9706	0.001285
1191	XR_001917881.1	HAS2	-0.9706	0.001286
1192	TCONS_00028291	OTOF	0.9706	0.001288
1193	TCONS_00021383	SEL1L3	0.9706	0.001288
1194	ENSCHIT00000007402	STC2	-0.9705	0.001291
1195	XR_001917881.1	TMEM238	-0.9705	0.001292
1196	TCONS_00021383	CENPL	-0.9705	0.001295
1197	ENSCHIT00000007402	LOC108633280	-0.9705	0.001295
1198	ENSCHIT00000009429	PRR11	-0.9704	0.001297
1199	ENSCHIT00000009429	LOC108633412	-0.9704	0.001298
1200	XR_001918501.1	TRIOBP	0.9704	0.0013
1201	XR_001295973.2	MAST1	0.9704	0.001301
1202	XR_001918501.1	DHCR7	0.9704	0.001302
1203	TCONS_00014684	LOC102188217	0.9704	0.001304
1204	XR_001918501.1	BEND7	0.9704	0.001305
1205	TCONS_00006029	LOC102191827	0.9703	0.001308
1206	XR_001918501.1	C1QTNF1	-0.9703	0.00131
1207	XR_001917881.1	MICU3	0.9703	0.001313
1208	XR_001917881.1	ERO1A	0.9703	0.001313
1209	XR_001917881.1	LOC102174895	-0.9703	0.001314
1210	XR_001917881.1	NDC80	-0.9703	0.001314
1211	ENSCHIT00000007402	ADAMTS5	0.9702	0.001319
1212	TCONS_00011701	DTNA	-0.9702	0.001319
1213	TCONS_00021387	C20H5orf34	-0.9702	0.001321
1214	ENSCHIT00000001252	MYO15A	-0.9702	0.001322
1215	TCONS_00014684	LOC102188072	-0.9702	0.001322
1216	ENSCHIT00000009429	FGF23	0.9702	0.001322
1217	ENSCHIT00000007402	ZWINT	0.9701	0.001323
1218	ENSCHIT00000007402	CDCA7	0.9701	0.001331
1219	XR_001295973.2	TMEM158	-0.97	0.001332
1220	ENSCHIT00000009429	SLC47A1	-0.97	0.001334
1221	TCONS_00014684	LOC102180034	-0.97	0.001335
1222	XR_001917881.1	KIF2C	-0.97	0.001335
1223	ENSCHIT00000009429	LOC102180549	-0.97	0.001335
1224	XR_001918501.1	ESM1	-0.97	0.001336
1225	TCONS_00021383	CCDC92	0.97	0.001336
1226	TCONS_00014684	BNIP3	0.97	0.001338
1227	XR_001918501.1	NUSAP1	-0.97	0.00134
1228	TCONS_00021383	CIART	0.97	0.00134
1229	XR_001917881.1	HMOX1	0.9699	0.001346
1230	XR_001918501.1	DEPDC1	-0.9699	0.001347
1231	ENSCHIT00000009429	PCNA	-0.9699	0.00135
1232	ENSCHIT00000007402	LOC102188072	0.9699	0.00135
1233	XR_001295973.2	UBE2C	-0.9698	0.001352
1234	TCONS_00007826	PPP1R1B	-0.9698	0.001354
1235	ENSCHIT00000009429	MEDAG	-0.9698	0.001354
1236	XR_001919077.1	FGR	0.9698	0.001356
1237	XR_001295973.2	CENPL	-0.9698	0.001357
1238	XR_001918501.1	DDIT3	0.9698	0.001359
1239	TCONS_00014684	MAST1	0.9697	0.001362
1240	ENSCHIT00000009429	UNC13B	0.9697	0.001362
1241	TCONS_00021387	BUB1B	-0.9697	0.001365
1242	ENSCHIT00000007402	KIF14	0.9697	0.001367
1243	XR_001918501.1	GPNMB	0.9696	0.001368
1244	TCONS_00021383	C3H1orf226	0.9696	0.001371
1245	XR_001918569.1	LOC102183889	0.9696	0.001371
1246	XR_001295973.2	TGFB2	0.9696	0.001371
1247	TCONS_00014684	TOP2A	-0.9696	0.001371
1248	XR_001295973.2	LOC102186111	0.9696	0.001371
1249	TCONS_00007826	MAP28	-0.9696	0.001372
1250	TCONS_00021383	STAP2	0.9696	0.001374
1251	TCONS_00021387	INHBE	0.9696	0.001374
1252	TCONS_00021383	LOC102181045	-0.9695	0.001378
1253	ENSCHIT00000009429	PARM1	0.9695	0.001379
1254	TCONS_00027034	PPP1R3A	0.9695	0.001381
1255	ENSCHIT00000009429	HMOX1	0.9695	0.001383
1256	ENSCHIT00000007402	PEG10	-0.9695	0.001384
1257	TCONS_00014684	LOC102188569	0.9695	0.001384
1258	XR_001918854.1	MAP3K13	-0.9695	0.001386
1259	ENSCHIT00000009429	NEK2	-0.9694	0.001386
1260	XR_001918501.1	LOC102178586	-0.9694	0.001386
1261	TCONS_00021383	AURKB	-0.9694	0.001389
1262	TCONS_00007826	HAS2	0.9694	0.001389
1263	XR_001919077.1	IL1RL1	0.9694	0.001391
1264	TCONS_00027034	TRPM6	0.9694	0.001392
1265	XR_001919927.1	CD48	0.9694	0.001392
1266	XR_001917881.1	LOC102174398	0.9694	0.001394
1267	TCONS_00014684	STC2	0.9694	0.001394
1268	ENSCHIT00000009429	MYH15	-0.9694	0.001394
1269	TCONS_00021387	SEL1L3	0.9693	0.001396
1270	TCONS_00021383	IL11	-0.9693	0.001402
1271	ENSCHIT00000007402	C10H14orf1	-0.9693	0.001402
1272	ENSCHIT00000009429	LOC102188567	0.9693	0.001402
1273	XR_001918501.1	CIART	0.9693	0.001403
1274	TCONS_00007826	AMPH	-0.9692	0.001404
1275	TCONS_00014684	LOC102181641	-0.9692	0.001405
1276	ENSCHIT00000007402	PIK3AP1	-0.9692	0.001406
1277	XR_001919927.1	EXTL1	0.9692	0.001408
1278	XR_001295973.2	SLCO4A1	-0.9692	0.001409
1279	ENSCHIT00000007402	MLLT11	-0.9692	0.001413
1280	XR_001918501.1	LOC102181083	-0.9691	0.001415
1281	TCONS_00014684	CENPN	-0.9691	0.001415
1282	TCONS_00007826	RAB32	-0.9691	0.00142
1283	ENSCHIT00000001252	CNTN1	-0.9691	0.001422
1284	XR_001918501.1	NCAPG2	-0.969	0.001425
1285	TCONS_00014684	C17H4orf33	0.969	0.001425
1286	TCONS_00007826	SPRY1	-0.969	0.001427
1287	ENSCHIT00000009429	SLC9A9	0.969	0.001427
1288	ENSCHIT00000009429	RRM2	-0.9689	0.001432
1289	XR_001918501.1	LOC106503501	-0.9689	0.001434
1290	ENSCHIT00000007402	ARHGAP18	-0.9689	0.001436
1291	ENSCHIT00000007402	LOC102181965	0.9689	0.001439
1292	ENSCHIT00000009429	DNAH10	-0.9689	0.001439
1293	ENSCHIT00000009429	LOC102170373	0.9689	0.00144
1294	XR_001918501.1	FANCD2	-0.9689	0.00144
1295	XR_001917881.1	TOP2A	-0.9688	0.00144
1296	TCONS_00021383	RORA	0.9688	0.001445
1297	XR_001295973.2	LIMS2	0.9687	0.00145
1298	TCONS_00007826	RORA	-0.9687	0.001453
1299	TCONS_00014684	DNAH10	-0.9687	0.001453
1300	XR_001917881.1	CTNS	0.9687	0.001455
1301	XR_001917881.1	CDCA7	-0.9687	0.001455
1302	XR_001917881.1	IGFBP3	0.9687	0.001455
1303	ENSCHIT00000007402	MARCKS	-0.9687	0.001456
1304	XR_001918501.1	FLRT3	0.9687	0.001458
1305	ENSCHIT00000009429	SPRY1	0.9686	0.001459
1306	ENSCHIT00000006304	LOC102178586	-0.9686	0.001461
1307	ENSCHIT00000007402	PRUNE2	-0.9686	0.001462
1308	XR_001918501.1	COL4A3BP	0.9686	0.001462
1309	TCONS_00021383	LOC102173702	0.9686	0.001463
1310	XR_001919077.1	IL11	0.9686	0.001466
1311	XR_001918501.1	SVIL	0.9686	0.001466
1312	XR_001918501.1	PBK	-0.9686	0.001467
1313	ENSCHIT00000001899	TMEM117	0.9686	0.001467
1314	TCONS_00000032	SLC37A2	-0.9685	0.001469
1315	XR_001917881.1	FBXO5	-0.9685	0.00147
1316	ENSCHIT00000007402	E2F8	0.9685	0.001474
1317	TCONS_00007826	FANCD2	0.9685	0.001474
1318	XR_001295973.2	SLC6A2	0.9685	0.001475
1319	ENSCHIT00000007402	LOC108633408	0.9685	0.001476
1320	TCONS_00014684	RTN1	-0.9684	0.001478
1321	TCONS_00007826	ILDR1	0.9684	0.001479
1322	ENSCHIT00000009429	CASQ2	0.9684	0.001479
1323	XR_001917881.1	ACSS2	0.9684	0.001483
1324	ENSCHIT00000007402	LOC102177790	0.9683	0.001488
1325	ENSCHIT00000009429	IGFBP3	0.9683	0.001489
1326	XR_001917881.1	OCA2	0.9683	0.001489
1327	XR_001295973.2	PCNA	-0.9683	0.00149
1328	XR_001918501.1	KIF15	-0.9683	0.001494
1329	TCONS_00014684	PEG10	0.9682	0.001496
1330	TCONS_00011701	LOC102182748	-0.9682	0.001499
1331	ENSCHIT00000007402	HMOX1	-0.9682	0.001504
1332	ENSCHIT00000009429	BNIP3	0.9681	0.001506
1333	XR_001918501.1	LOC102181641	-0.9681	0.001509
1334	ENSCHIT00000009429	GFI1	-0.9681	0.001509
1335	XR_001918501.1	KIAA1211	0.9681	0.001509
1336	TCONS_00007826	JAKMIP2	-0.9681	0.001509
1337	ENSCHIT00000009429	CTNS	0.9681	0.001511
1338	XR_001295973.2	CENPW	-0.9681	0.001512
1339	ENSCHIT00000007402	LIMS2	-0.9681	0.001514
1340	ENSCHIT00000001252	DAO	0.9681	0.001514
1341	TCONS_00021383	ENOX1	-0.9681	0.001515
1342	TCONS_00021387	LOC102173702	0.968	0.001518
1343	TCONS_00014684	LIN7A	0.968	0.00152
1344	TCONS_00014684	LOC102178319	-0.968	0.001523
1345	TCONS_00021383	MYH15	-0.9679	0.001525
1346	XR_001917881.1	KIAA0101	-0.9679	0.001527
1347	TCONS_00021383	ZNF827	0.9679	0.001527
1348	TCONS_00014684	SHF	0.9679	0.001527
1349	ENSCHIT00000007402	SHMT1	-0.9679	0.001529
1350	XR_001918854.1	RAB38	0.9679	0.001531
1351	TCONS_00014684	COL4A3BP	0.9679	0.001531
1352	TCONS_00014684	TMEM158	-0.9679	0.001532
1353	TCONS_00014684	MARCKS	0.9679	0.001532
1354	TCONS_00014684	FAM213A	0.9679	0.001533
1355	XR_001918501.1	SHMT1	0.9678	0.001534
1356	TCONS_00014684	IL11	-0.9678	0.001535
1357	ENSCHIT00000009429	CDK1	-0.9678	0.001537
1358	XR_001917881.1	SLC3A1	-0.9678	0.001539
1359	TCONS_00014684	SLC2A3	0.9678	0.001539
1360	XR_001918854.1	FAM105A	0.9678	0.00154
1361	XR_001918501.1	LOC102181965	-0.9678	0.001541
1362	XR_001295973.2	ESCO2	-0.9678	0.001542
1363	ENSCHIT00000001252	LY6G6C	0.9678	0.001542
1364	XR_001918501.1	MICU3	0.9678	0.001543
1365	ENSCHIT00000009429	PCGF5	0.9678	0.001543
1366	XR_001295973.2	UNC13B	0.9677	0.001544
1367	XR_001918501.1	LOC106503503	-0.9677	0.001544
1368	XR_001918501.1	CLTB	0.9677	0.001545
1369	TCONS_00014684	BIRC5	-0.9677	0.001545
1370	TCONS_00021387	NREP	-0.9677	0.00155
1371	XR_001918501.1	PTTG1	-0.9677	0.001552
1372	XR_001919077.1	BIRC5	0.9676	0.001556
1373	ENSCHIT00000009429	TMEM158	-0.9676	0.001557
1374	XR_001918854.1	LOC102176710	-0.9676	0.001558
1375	XR_001917881.1	SPRY1	0.9676	0.001561
1376	XR_001917881.1	NREP	-0.9676	0.001562
1377	TCONS_00014684	CDCA3	-0.9676	0.001562
1378	TCONS_00014684	CDC20	-0.9676	0.001562
1379	TCONS_00021383	CDCA2	-0.9676	0.001562
1380	XR_001917881.1	KIF18B	-0.9675	0.001563
1381	TCONS_00014688	SCP2D1	0.9675	0.001564
1382	TCONS_00014684	CCL5	-0.9675	0.001569
1383	TCONS_00014684	LOC102178027	-0.9675	0.001571
1384	TCONS_00014688	BEND5	0.9674	0.001575
1385	TCONS_00007826	GPR137C	-0.9674	0.001576
1386	TCONS_00021387	CHRNB2	0.9674	0.001577
1387	XR_001918854.1	DLGAP5	0.9674	0.001578
1388	TCONS_00021387	AURKB	-0.9674	0.001579
1389	TCONS_00014684	PPP1R3C	0.9674	0.00158
1390	TCONS_00021383	INHBE	0.9673	0.001583
1391	XR_001917881.1	LOC102188988	0.9673	0.001584
1392	XR_001918501.1	LOC106503502	-0.9673	0.001584
1393	XR_001917828.1	LRMP	-0.9673	0.001585
1394	ENSCHIT00000007402	KIF2C	0.9673	0.001588
1395	XR_001917828.1	ZDHHC14	0.9673	0.001588
1396	TCONS_00014684	DTNA	0.9673	0.001589
1397	TCONS_00021383	CATSPER3	0.9672	0.001594
1398	ENSCHIT00000007402	PCGF5	-0.9672	0.001595
1399	XR_001917881.1	TTK	-0.9672	0.001596
1400	XR_001918501.1	CCNF	-0.9672	0.001596
1401	XR_001918501.1	POSTN	-0.9672	0.001597
1402	XR_001919491.1	LOC100861279	0.9672	0.001601
1403	TCONS_00014684	ENOX1	-0.9672	0.001601
1404	XR_001295973.2	PKIG	0.9671	0.001605
1405	ENSCHIT00000007402	CRB1	0.9671	0.001607
1406	XR_001917881.1	FGR	-0.9671	0.00161
1407	XR_001918501.1	DNAH10	-0.967	0.001611
1408	TCONS_00014684	CTSC	-0.967	0.001613
1409	TCONS_00014684	KIF20B	-0.967	0.001617
1410	ENSCHIT00000009429	LOC102183655	0.967	0.001619
1411	TCONS_00027034	PCBP3	0.9669	0.001621
1412	TCONS_00014684	STRA6	-0.9669	0.001624
1413	XR_001917293.1	CRB1	0.9669	0.001624
1414	XR_001295973.2	LOC102181383	-0.9669	0.001624
1415	ENSCHIT00000007402	TGFB2	-0.9669	0.001624
1416	XR_001295973.2	CDK1	-0.9669	0.001627
1417	XR_001918501.1	RPUSD3	0.9669	0.001628
1418	XR_001295973.2	BHLHE41	0.9669	0.001628
1419	XR_001918501.1	CSGALNACT1	0.9669	0.001628
1420	XR_001917881.1	KIF15	-0.9668	0.001631
1421	XR_001295973.2	SORT1	0.9668	0.001631
1422	TCONS_00027034	KIF1A	0.9668	0.001632
1423	XR_001918501.1	NPNT	-0.9668	0.001633
1424	XR_001917881.1	LOC108637261	-0.9668	0.001636
1425	TCONS_00021383	CENPW	-0.9668	0.001637
1426	XR_001918854.1	ACSS2	-0.9668	0.00164
1427	TCONS_00007826	FOXA1	-0.9667	0.001642
1428	ENSCHIT00000009429	KIF15	-0.9667	0.001643
1429	TCONS_00002728	GLDN	-0.9667	0.001645
1430	XR_001295973.2	LOC102181912	-0.9667	0.001645
1431	ENSCHIT00000007402	LOC102178584	0.9667	0.001646
1432	ENSCHIT00000001252	LOC102169149	-0.9667	0.001648
1433	ENSCHIT00000007402	KIF15	0.9667	0.001649
1434	TCONS_00014684	LOC102177790	-0.9666	0.001651
1435	XR_001917881.1	SAT2	0.9666	0.001654
1436	TCONS_00021383	CLEC4E	-0.9666	0.001657
1437	TCONS_00021383	SHMT1	0.9665	0.001665
1438	TCONS_00007826	APBA1	-0.9665	0.001665
1439	TCONS_00021388	LOC102183889	0.9665	0.001666
1440	XR_001918854.1	CDC6	0.9665	0.001666
1441	ENSCHIT00000007402	SERINC2	-0.9665	0.001667
1442	XR_001295973.2	CIART	0.9665	0.001669
1443	TCONS_00014684	PRUNE2	0.9664	0.001674
1444	ENSCHIT00000007402	AIF1L	-0.9664	0.001675
1445	ENSCHIT00000009429	C21H14orf132	0.9664	0.001675
1446	ENSCHIT00000007402	KIF22	0.9664	0.001675
1447	TCONS_00007826	LOC102179187	0.9664	0.001676
1448	TCONS_00021383	LOC102188569	0.9663	0.001682
1449	XR_001918501.1	ERO1A	0.9663	0.001684
1450	XR_001917881.1	LOC102170373	0.9663	0.001687
1451	XR_001918501.1	C10H14orf1	0.9662	0.00169
1452	ENSCHIT00000009429	KIAA0101	-0.9662	0.001691
1453	ENSCHIT00000007402	TUBA1C	0.9662	0.001691
1454	TCONS_00014684	TM7SF2	0.9662	0.001692
1455	ENSCHIT00000009429	LOC102174895	-0.9662	0.001693
1456	TCONS_00027034	TNFSF15	0.9662	0.001694
1457	XR_001295973.2	GFI1	-0.9662	0.001697
1458	TCONS_00007826	TMEFF2	-0.9661	0.001705
1459	TCONS_00021383	SLCO4A1	-0.9661	0.001709
1460	ENSCHIT00000007402	NRG1	0.966	0.001711
1461	XR_001918501.1	RRAGD	0.966	0.001714
1462	XR_001295973.2	RPUSD3	0.966	0.001716
1463	TCONS_00021383	BIRC5	-0.966	0.001718
1464	ENSCHIT00000009429	STC2	0.966	0.001718
1465	ENSCHIT00000007402	KIFC1	0.966	0.001719
1466	ENSCHIT00000009429	LOC106503501	-0.966	0.001719
1467	XR_001295973.2	GAS2	0.9659	0.00172
1468	XR_001918501.1	GFI1	-0.9659	0.001721
1469	XR_001295973.2	ZNF827	0.9659	0.001721
1470	XR_001917881.1	TRIOBP	0.9659	0.001726
1471	ENSCHIT00000009429	KIF18B	-0.9658	0.001732
1472	ENSCHIT00000007402	RALGAPA2	-0.9658	0.001734
1473	TCONS_00027034	CCDC92	0.9658	0.001736
1474	TCONS_00007826	FBP2	-0.9658	0.001736
1475	XR_001917881.1	C20H5orf34	-0.9658	0.001737
1476	XR_001295973.2	LOC102181965	-0.9657	0.001742
1477	TCONS_00014684	LOC102180549	-0.9657	0.001746
1478	ENSCHIT00000009429	CSF3	-0.9657	0.001746
1479	XR_001918501.1	C3H1orf226	0.9657	0.001748
1480	ENSCHIT00000009429	LOC102173702	0.9657	0.001748
1481	XR_001917881.1	TUBA1C	-0.9656	0.001752
1482	XR_001917881.1	OIP5	-0.9656	0.001755
1483	XR_001918501.1	SYT11	0.9656	0.001755
1484	ENSCHIT00000006910	TRPM8	0.9656	0.001756
1485	TCONS_00014684	FGR	-0.9656	0.001756
1486	XR_001917881.1	KIF22	-0.9656	0.001757
1487	TCONS_00014684	CREB5	-0.9656	0.001758
1488	TCONS_00021387	PIK3AP1	0.9656	0.001758
1489	XR_001295973.2	MEDAG	-0.9655	0.001761
1490	XR_001918501.1	DTNA	0.9655	0.001762
1491	TCONS_00021387	CSF3	-0.9655	0.001765
1492	XR_001918569.1	CHCHD6	0.9655	0.001765
1493	XR_001918501.1	STAP2	0.9655	0.001766
1494	TCONS_00021383	TRPM3	0.9655	0.001766
1495	XR_001295973.2	LOC102178319	-0.9655	0.001767
1496	ENSCHIT00000007402	DHCR7	-0.9655	0.001769
1497	ENSCHIT00000001899	ADGRE3	0.9655	0.001769
1498	TCONS_00007826	KIF20A	0.9655	0.001769
1499	TCONS_00014684	SPAG5	-0.9654	0.001772
1500	XR_001917293.1	SORCS2	0.9654	0.001773
1501	ENSCHIT00000007402	UHRF1	0.9654	0.001775
1502	ENSCHIT00000009429	TUBA1C	-0.9654	0.001777
1503	XR_001918501.1	AURKB	-0.9653	0.001783
1504	TCONS_00014684	LOC102170823	-0.9653	0.001783
1505	TCONS_00021383	LTB4R	-0.9653	0.001784
1506	ENSCHIT00000007402	HSPA4L	-0.9653	0.001785
1507	ENSCHIT00000007402	LOC102170373	-0.9653	0.001785
1508	TCONS_00014684	SLCO4A1	-0.9653	0.001789
1509	XR_001918501.1	CPM	0.9652	0.001792
1510	XR_001917881.1	SLC4A10	0.9652	0.001792
1511	XR_001295973.2	SELE	-0.9652	0.001792
1512	XR_001918854.1	GZMA	0.9652	0.001793
1513	TCONS_00021383	CPEB1	0.9652	0.001793
1514	TCONS_00021387	GCNT4	-0.9652	0.001794
1515	ENSCHIT00000009429	KIF20B	-0.9652	0.001796
1516	ENSCHIT00000009429	HMMR	-0.9652	0.001796
1517	ENSCHIT00000007402	BNIP3	-0.9652	0.001799
1518	TCONS_00021383	PLCG2	0.9652	0.001799
1519	TCONS_00014684	MYLK	0.9652	0.0018
1520	ENSCHIT00000009429	ADAMTS5	-0.9651	0.001805
1521	ENSCHIT00000007402	PFKFB3	-0.9651	0.001806
1522	XR_001295973.2	RSPO2	0.9651	0.001806
1523	TCONS_00014684	NIPAL4	0.9651	0.001809
1524	XR_001295973.2	CSF3	-0.9651	0.001809
1525	ENSCHIT00000007402	LOC106501755	0.9651	0.001809
1526	TCONS_00027034	STX11	-0.965	0.001815
1527	TCONS_00014684	LOC102188988	0.965	0.001816
1528	XR_001295973.2	CNTN1	0.965	0.00182
1529	TCONS_00007826	SLC9A9	-0.965	0.00182
1530	ENSCHIT00000007402	C10H15orf65	-0.9649	0.001822
1531	TCONS_00014684	CDCA7	-0.9649	0.001823
1532	XR_001917881.1	CNTN1	0.9649	0.001823
1533	XR_001917881.1	CENPW	-0.9649	0.001825
1534	ENSCHIT00000007402	FLRT3	-0.9649	0.001827
1535	XR_001918501.1	LOC102180845	-0.9649	0.001828
1536	ENSCHIT00000007402	PSMB11	-0.9649	0.001829
1537	TCONS_00027034	DRC1	0.9649	0.001831
1538	XR_001917293.1	LOC102178567	0.9648	0.001833
1539	XR_001917881.1	SLC9A9	0.9648	0.001834
1540	TCONS_00000032	CNTN1	0.9648	0.001835
1541	ENSCHIT00000009429	TTK	-0.9648	0.001837
1542	XR_001918854.1	KIF11	0.9648	0.001839
1543	ENSCHIT00000009429	GPR68	-0.9648	0.00184
1544	ENSCHIT00000007402	CCL20	0.9648	0.001842
1545	ENSCHIT00000009429	LOC102179469	-0.9647	0.001843
1546	ENSCHIT00000009429	MMP3	-0.9647	0.001846
1547	TCONS_00014684	KIF11	-0.9647	0.001849
1548	TCONS_00007826	DDIT3	-0.9646	0.001853
1549	TCONS_00021383	LOC102178586	-0.9646	0.001855
1550	TCONS_00021387	PTTG1	-0.9646	0.001858
1551	TCONS_00027034	SLC47A1	-0.9646	0.001863
1552	XR_001917828.1	LOC102188217	0.9645	0.001863
1553	ENSCHIT00000007402	FAM213A	-0.9645	0.001865
1554	TCONS_00002728	LRRC75A	-0.9645	0.001866
1555	TCONS_00007826	LOC106503502	0.9645	0.001867
1556	TCONS_00021387	RASSF9	-0.9645	0.001868
1557	TCONS_00007826	SLC19A2	-0.9645	0.00187
1558	ENSCHIT00000007402	VAT1	-0.9644	0.001878
1559	XR_001295973.2	ABHD1	0.9644	0.001878
1560	TCONS_00014684	ACHE	0.9644	0.001879
1561	XR_001295973.2	CPEB1	0.9644	0.001879
1562	TCONS_00007826	KIF2C	0.9644	0.001881
1563	XR_001295973.2	ANXA9	0.9644	0.001882
1564	XR_001918501.1	TRPM2	-0.9643	0.001884
1565	XR_001917881.1	CD40	-0.9643	0.001884
1566	TCONS_00027034	ANKS1B	0.9643	0.001888
1567	ENSCHIT00000009429	CIART	0.9643	0.001888
1568	XR_001295973.2	CPED1	0.9643	0.001889
1569	ENSCHIT00000007402	C20H5orf34	0.9643	0.001891
1570	XR_001918501.1	CTSC	-0.9643	0.001891
1571	XR_001918569.1	CDKL2	0.9643	0.001891
1572	ENSCHIT00000007402	UBE2C	0.9643	0.001891
1573	XR_001918854.1	MYLK	-0.9643	0.001893
1574	XR_001918501.1	KIF22	-0.9643	0.001893
1575	XR_001917881.1	MAP3K13	0.9643	0.001894
1576	TCONS_00002728	CREB5	-0.9642	0.001895
1577	TCONS_00021383	C1QTNF1	-0.9642	0.001899
1578	ENSCHIT00000009429	RFTN2	0.9641	0.001908
1579	TCONS_00021383	SDK1	0.9641	0.00191
1580	TCONS_00021383	LOC102188567	0.9641	0.001912
1581	ENSCHIT00000009429	STRA6	-0.9641	0.001914
1582	TCONS_00014684	LOC102179469	-0.964	0.001918
1583	XR_001918501.1	SELE	-0.964	0.001922
1584	XR_001295973.2	CDCA7	-0.964	0.001923
1585	TCONS_00021387	LOC102182458	-0.964	0.001924
1586	TCONS_00021387	CIART	0.9639	0.001926
1587	ENSCHIT00000007402	LOC102179187	0.9639	0.001927
1588	TCONS_00021387	CDK1	-0.9639	0.001933
1589	ENSCHIT00000007402	SLC31A2	-0.9639	0.001936
1590	TCONS_00014684	CDC6	-0.9638	0.001938
1591	TCONS_00007826	ABCC9	-0.9638	0.001938
1592	ENSCHIT00000009429	GAS2	0.9638	0.001939
1593	ENSCHIT00000007402	CPM	-0.9638	0.001939
1594	XR_001918501.1	SEL1L3	0.9638	0.001941
1595	TCONS_00021383	ELOVL3	0.9638	0.001943
1596	TCONS_00000032	TMEM238	-0.9638	0.001946
1597	ENSCHIT00000007402	CDCA3	0.9637	0.001947
1598	XR_001918854.1	LOC102188569	-0.9637	0.001948
1599	ENSCHIT00000009429	ZNF827	0.9637	0.001948
1600	XR_001918501.1	DCTPP1	-0.9637	0.001949
1601	TCONS_00021383	MIS18A	-0.9637	0.00195
1602	TCONS_00014684	BHLHE41	0.9637	0.001955
1603	ENSCHIT00000009429	MAST1	0.9637	0.001955
1604	TCONS_00021387	LOC108633412	-0.9636	0.001959
1605	XR_001295973.2	PLCG2	0.9636	0.001963
1606	ENSCHIT00000007402	MYB	-0.9636	0.001963
1607	XR_001295973.2	ICOSLG	-0.9635	0.00197
1608	XR_001918501.1	PPP1R3C	0.9635	0.001975
1609	XR_001918501.1	CENPW	-0.9635	0.001975
1610	ENSCHIT00000009429	STRC	-0.9635	0.001979
1611	TCONS_00021387	PLCG2	0.9634	0.001981
1612	TCONS_00014684	LOC102182458	-0.9634	0.001982
1613	ENSCHIT00000007402	CDK1	0.9634	0.001983
1614	XR_001295973.2	ADAMTS5	-0.9634	0.001983
1615	ENSCHIT00000009429	CENPL	-0.9634	0.001986
1616	TCONS_00014684	SEMA3E	0.9634	0.001989
1617	XR_001918501.1	ANKS1B	0.9633	0.001995
1618	TCONS_00007826	RFTN2	-0.9633	0.001999
1619	ENSCHIT00000001252	SFTPC	0.9633	0.002001
1620	ENSCHIT00000009429	LIMS2	0.9632	0.002003
1621	TCONS_00021383	SVIL	0.9632	0.002005
1622	ENSCHIT00000007402	IL1RL1	0.9632	0.002009
1623	TCONS_00014684	LOC106503501	-0.9632	0.00201
1624	XR_001918501.1	ARHGAP18	0.9632	0.002011
1625	ENSCHIT00000007402	LOC102190983	0.9631	0.002013
1626	ENSCHIT00000007402	LYST	-0.9631	0.002014
1627	ENSCHIT00000007402	RRAGD	-0.9631	0.002018
1628	TCONS_00014684	LOC102178318	-0.9631	0.002022
1629	ENSCHIT00000009429	PKIG	0.963	0.002024
1630	ENSCHIT00000009429	SOCS3	-0.963	0.002026
1631	ENSCHIT00000009429	LOC108638051	0.963	0.00203
1632	XR_001295973.2	BEND7	0.963	0.00203
1633	ENSCHIT00000007402	TM7SF2	-0.963	0.002032
1634	ENSCHIT00000007402	ENOX1	0.963	0.002033
1635	XR_001918501.1	CDCA7	-0.963	0.002033
1636	TCONS_00007826	BEND7	-0.9629	0.002034
1637	TCONS_00021387	CCNF	-0.9629	0.002038
1638	XR_001918569.1	RASSF9	-0.9629	0.002042
1639	TCONS_00021383	LOC102182748	0.9629	0.002042
1640	ENSCHIT00000009429	RAB32	0.9629	0.002043
1641	TCONS_00014684	MLLT11	0.9628	0.002045
1642	TCONS_00002728	FBXO5	-0.9628	0.002047
1643	ENSCHIT00000009429	CPEB1	0.9628	0.002054
1644	ENSCHIT00000009429	ID1	-0.9628	0.002055
1645	TCONS_00014684	CCNB1	-0.9627	0.002061
1646	XR_001918501.1	PLCG2	0.9627	0.002061
1647	TCONS_00014684	SLC19A2	0.9627	0.002062
1648	XR_001919491.1	CCDC153	0.9627	0.002062
1649	TCONS_00021383	LOC102177790	-0.9627	0.002063
1650	TCONS_00027034	CASQ2	0.9627	0.002063
1651	TCONS_00007826	LOC106501755	0.9627	0.002063
1652	TCONS_00007826	SOAT2	0.9627	0.002064
1653	TCONS_00007826	MAP2K6	0.9627	0.002065
1654	XR_001918569.1	SLC12A1	0.9627	0.002066
1655	XR_001917881.1	MEDAG	-0.9626	0.002067
1656	TCONS_00021383	SELE	-0.9626	0.002067
1657	XR_001918854.1	HMMR	0.9626	0.002069
1658	TCONS_00014684	RRM2	-0.9626	0.00207
1659	XR_001295973.2	APBA1	0.9626	0.002071
1660	ENSCHIT00000009429	PLCG2	0.9626	0.002074
1661	XR_001919491.1	PLA2G15	0.9626	0.002076
1662	XR_001918501.1	PCGF5	0.9625	0.002086
1663	XR_001918501.1	LOC102188072	-0.9625	0.002086
1664	ENSCHIT00000007402	RAB32	-0.9625	0.002087
1665	ENSCHIT00000006304	LOC102181045	-0.9624	0.00209
1666	XR_001917881.1	PPP2R2B	0.9624	0.002091
1667	TCONS_00014684	ILDR1	-0.9624	0.002091
1668	TCONS_00014684	NCAPG2	-0.9624	0.002092
1669	XR_001295973.2	LOC108636900	0.9624	0.002095
1670	XR_001295973.2	EGLN3	0.9624	0.002096
1671	XR_001917881.1	MAP3K8	-0.9624	0.002096
1672	XR_001918501.1	SOAT2	-0.9624	0.002096
1673	XR_001917881.1	MAP28	0.9624	0.002098
1674	ENSCHIT00000007402	APBA1	-0.9624	0.002099
1675	XR_001917881.1	ENOX1	-0.9624	0.0021
1676	TCONS_00021387	C3H1orf226	0.9623	0.002102
1677	ENSCHIT00000009429	FGR	-0.9623	0.002105
1678	TCONS_00007826	CSGALNACT1	-0.9623	0.002107
1679	TCONS_00021387	SEMA3E	0.9623	0.002108
1680	ENSCHIT00000007402	MAP28	-0.9623	0.002109
1681	XR_001918569.1	NRIP3	-0.9623	0.00211
1682	TCONS_00007826	IL1RL1	0.9622	0.002113
1683	ENSCHIT00000009429	ICOSLG	-0.9622	0.002114
1684	ENSCHIT00000007402	SEL1L3	-0.9622	0.002115
1685	ENSCHIT00000007402	NFIB	-0.9622	0.00212
1686	TCONS_00021383	TMEM238	-0.9621	0.002125
1687	TCONS_00021387	NCAPG2	-0.9621	0.002125
1688	TCONS_00021383	GFI1	-0.9621	0.00213
1689	TCONS_00014684	GPNMB	0.9621	0.002132
1690	ENSCHIT00000009429	SLC3A1	-0.9621	0.002132
1691	TCONS_00014684	LOC102169149	0.962	0.002137
1692	TCONS_00014684	FBP2	0.962	0.002137
1693	XR_001295973.2	GZMA	-0.962	0.00214
1694	ENSCHIT00000009429	LTB4R	-0.962	0.002141
1695	XR_001295973.2	MIS18A	-0.962	0.002142
1696	TCONS_00021383	PCNA	-0.9619	0.002145
1697	XR_001918854.1	LOC106503503	0.9619	0.002147
1698	XR_001918854.1	CENPA	0.9619	0.002149
1699	TCONS_00014684	IGFBP3	0.9619	0.00215
1700	TCONS_00000032	ID1	-0.9619	0.00215
1701	TCONS_00021387	SLC37A2	-0.9619	0.002151
1702	XR_001918854.1	PCDH7	-0.9619	0.002155
1703	ENSCHIT00000009429	LOC102173518	-0.9618	0.002157
1704	TCONS_00014684	MAP3K13	0.9618	0.002158
1705	ENSCHIT00000009429	MIS18A	-0.9618	0.002163
1706	ENSCHIT00000009429	LOC102181965	-0.9618	0.002164
1707	XR_001295973.2	SLC28A1	-0.9618	0.002165
1708	TCONS_00014684	CENPA	-0.9618	0.002166
1709	XR_001919077.1	CENPN	0.9618	0.002166
1710	TCONS_00021383	MDGA2	0.9617	0.002167
1711	XR_001295973.2	ENOX1	-0.9617	0.002168
1712	XR_001918501.1	ELOVL3	0.9617	0.002169
1713	TCONS_00014684	KIF14	-0.9617	0.002169
1714	ENSCHIT00000007402	PCBP3	-0.9617	0.00217
1715	ENSCHIT00000009429	CCSER1	0.9617	0.002173
1716	TCONS_00014684	DHCR7	0.9617	0.002176
1717	ENSCHIT00000007402	SLC9A9	-0.9616	0.00218
1718	ENSCHIT00000009429	SELE	-0.9616	0.00218
1719	TCONS_00021387	GPNMB	0.9616	0.002181
1720	XR_001919077.1	TMEM238	0.9616	0.002181
1721	ENSCHIT00000009429	RASGEF1C	0.9616	0.002184
1722	TCONS_00007826	TNC	0.9616	0.002186
1723	XR_001295973.2	ARHGAP18	0.9616	0.002186
1724	XR_001918569.1	PDZD7	0.9616	0.002186
1725	ENSCHIT00000007402	CKAP2	0.9615	0.002191
1726	ENSCHIT00000009429	LOC102181083	-0.9615	0.002191
1727	XR_001917828.1	TLR2	-0.9615	0.002192
1728	XR_001295973.2	IL37	-0.9615	0.002193
1729	TCONS_00021387	KIAA1211	0.9615	0.002195
1730	XR_001918854.1	CENPL	0.9615	0.002195
1731	ENSCHIT00000007402	SHF	-0.9615	0.0022
1732	TCONS_00027034	TMEFF2	0.9614	0.002203
1733	ENSCHIT00000009429	SPNS2	0.9614	0.002205
1734	TCONS_00007826	MAST1	-0.9613	0.002219
1735	XR_001917881.1	CHKA	0.9613	0.00222
1736	TCONS_00021387	CCNB1	-0.9613	0.002222
1737	ENSCHIT00000001252	OTOF	0.9612	0.002224
1738	XR_001918854.1	LOC102170823	0.9612	0.002225
1739	XR_001919077.1	FAM213A	-0.9612	0.002226
1740	XR_001918854.1	CXCL14	0.9612	0.002226
1741	TCONS_00021387	PCNA	-0.9612	0.00223
1742	XR_001917881.1	NCF2	-0.9611	0.002237
1743	ENSCHIT00000009429	DUOX2	0.9611	0.002243
1744	TCONS_00021387	SLCO4A1	-0.9611	0.002244
1745	ENSCHIT00000009429	BHLHE41	0.9611	0.002244
1746	TCONS_00014684	LOC108633412	-0.9611	0.002245
1747	TCONS_00021383	CSF3	-0.9611	0.002245
1748	TCONS_00021383	LOC102180307	-0.9611	0.002245
1749	TCONS_00021387	NRG1	-0.9611	0.002245
1750	ENSCHIT00000007402	RRM2	0.961	0.002249
1751	TCONS_00007826	SNAP91	-0.961	0.002256
1752	TCONS_00007826	TUBA1C	0.9609	0.002258
1753	XR_001917881.1	SOCS3	-0.9609	0.002264
1754	TCONS_00014684	PBK	-0.9609	0.002265
1755	XR_001918501.1	MDGA2	0.9609	0.002266
1756	TCONS_00021383	SLC19A2	0.9609	0.002266
1757	TCONS_00011701	ELOVL3	-0.9609	0.002267
1758	TCONS_00021383	NPNT	-0.9609	0.002269
1759	ENSCHIT00000001252	C17H4orf33	-0.9608	0.002272
1760	XR_001918501.1	IGFBP3	0.9608	0.002273
1761	XR_001919927.1	MACC1	0.9608	0.002274
1762	TCONS_00021383	FGR	-0.9608	0.002276
1763	ENSCHIT00000001252	MEDAG	0.9607	0.002281
1764	TCONS_00021383	GLDN	-0.9607	0.002282
1765	TCONS_00007826	LRRC31	0.9607	0.002284
1766	ENSCHIT00000009429	UBE2C	-0.9607	0.002287
1767	TCONS_00021383	SRGAP3	-0.9607	0.002288
1768	ENSCHIT00000007402	SYT11	-0.9607	0.00229
1769	ENSCHIT00000009429	SLC22A14	0.9607	0.002292
1770	XR_001918854.1	TOP2A	0.9607	0.002292
1771	XR_001917881.1	CPM	0.9606	0.002296
1772	XR_001918854.1	STRC	0.9606	0.002296
1773	TCONS_00021387	LOC108637261	-0.9606	0.0023
1774	XR_001918501.1	SLC19A2	0.9606	0.002301
1775	ENSCHIT00000009429	SORT1	0.9605	0.002307
1776	ENSCHIT00000009429	CDCA7	-0.9605	0.002309
1777	TCONS_00014684	C10H14orf1	0.9605	0.002309
1778	ENSCHIT00000001899	LOC102188217	0.9605	0.00231
1779	TCONS_00007826	CLTB	-0.9605	0.002311
1780	TCONS_00014684	C10H15orf65	0.9605	0.002311
1781	XR_001295973.2	DUOX2	0.9605	0.002312
1782	XR_001917881.1	LOC102179187	-0.9605	0.002312
1783	XR_001918501.1	NIPAL4	0.9605	0.002313
1784	XR_001918501.1	TGM2	0.9605	0.002314
1785	TCONS_00014684	PTTG1	-0.9604	0.002317
1786	XR_001917881.1	LOC102183280	-0.9604	0.002319
1787	ENSCHIT00000007402	CDC20	0.9604	0.002327
1788	XR_001295973.2	FGR	-0.9603	0.002327
1789	TCONS_00021387	MDGA2	0.9603	0.002328
1790	TCONS_00007826	SRGAP3	0.9603	0.002328
1791	ENSCHIT00000007402	ABHD18	-0.9603	0.002328
1792	TCONS_00007826	LOC102188217	-0.9603	0.002329
1793	TCONS_00006029	DIO2	0.9603	0.002331
1794	TCONS_00007826	CLEC4E	0.9603	0.002331
1795	ENSCHIT00000009429	TGFB2	0.9603	0.002333
1796	ENSCHIT00000007402	PPP2R2B	-0.9603	0.002337
1797	TCONS_00014684	DRC1	0.9603	0.002338
1798	TCONS_00007826	TRIOBP	-0.9602	0.002339
1799	TCONS_00014684	PARM1	0.9602	0.002343
1800	TCONS_00011701	CCDC85A	-0.9602	0.002345
1801	TCONS_00002728	HTR2A	0.9602	0.002347
1802	XR_001918569.1	CAPN13	0.9602	0.002348
1803	TCONS_00007826	CCNA2	0.9601	0.002355
1804	TCONS_00021383	HJURP	-0.9601	0.002356
1805	ENSCHIT00000007402	LOC102181383	0.9601	0.002361
1806	XR_001917293.1	SLCO4A1	0.96	0.002367
1807	XR_001917881.1	FGF19	0.96	0.002368
1808	XR_001919077.1	RORA	-0.96	0.002373
1809	XR_001919491.1	IL27	0.9599	0.002377
1810	XR_001918854.1	IGFBP3	-0.9599	0.002378
1811	TCONS_00021387	SAMD12	0.9599	0.002379
1812	TCONS_00000032	CENPN	-0.9599	0.002381
1813	TCONS_00014684	CCNF	-0.9599	0.002382
1814	TCONS_00007826	HMOX1	-0.9598	0.002387
1815	XR_001295973.2	SAT2	0.9598	0.002389
1816	XR_001917881.1	MAGI2	0.9598	0.00239
1817	ENSCHIT00000009429	CPED1	0.9598	0.002391
1818	XR_001919077.1	CDCA2	0.9598	0.002394
1819	ENSCHIT00000009429	SNAP91	0.9598	0.002395
1820	TCONS_00007826	ERO1A	-0.9597	0.002397
1821	TCONS_00000032	SLCO4A1	-0.9597	0.002398
1822	TCONS_00021387	LOC102174895	-0.9597	0.002398
1823	TCONS_00021383	LOC102169002	0.9597	0.002403
1824	TCONS_00021387	LIMS2	0.9597	0.002404
1825	ENSCHIT00000007402	DLG2	-0.9596	0.002411
1826	XR_001917293.1	LOC108633408	0.9596	0.002419
1827	TCONS_00014684	DNAJB9	0.9596	0.00242
1828	XR_001919077.1	DCTPP1	0.9596	0.00242
1829	XR_001917881.1	SNAP91	0.9596	0.002421
1830	XR_001919077.1	JAKMIP2	-0.9595	0.002421
1831	ENSCHIT00000007402	PPP1R15A	-0.9595	0.002423
1832	ENSCHIT00000007402	PBK	0.9595	0.002424
1833	XR_001295973.2	ZC3H12D	-0.9595	0.002426
1834	TCONS_00021383	LOC108636573	-0.9595	0.00243
1835	TCONS_00011701	IL37	0.9595	0.002431
1836	ENSCHIT00000007402	LOC106503501	0.9594	0.002434
1837	XR_001918854.1	MORN4	-0.9594	0.002435
1838	TCONS_00007826	CASQ2	-0.9594	0.002437
1839	TCONS_00014684	MEDAG	-0.9594	0.002438
1840	TCONS_00014684	SLC31A2	0.9594	0.002441
1841	TCONS_00007826	VAT1	-0.9594	0.002441
1842	XR_001917828.1	TMEM117	0.9594	0.002442
1843	TCONS_00021387	KCNC3	0.9594	0.002443
1844	XR_001295973.2	E2F8	-0.9594	0.002443
1845	XR_001918854.1	ABHD1	-0.9594	0.002445
1846	XR_001918854.1	FAM71F1	0.9593	0.002446
1847	ENSCHIT00000007402	SNTB1	0.9593	0.002449
1848	ENSCHIT00000007402	LOC102181641	0.9593	0.00245
1849	TCONS_00007826	SLCO4A1	0.9593	0.002452
1850	TCONS_00027034	LOC102181083	-0.9593	0.002452
1851	TCONS_00021383	ID1	-0.9593	0.002453
1852	XR_001919077.1	SLC37A2	0.9593	0.002455
1853	XR_001918501.1	LOC108633414	-0.9593	0.002455
1854	TCONS_00007826	KIF15	0.9592	0.002458
1855	XR_001295973.2	SAMD12	0.9592	0.002459
1856	ENSCHIT00000007402	NREP	0.9592	0.002459
1857	XR_001917293.1	WNT6	0.9592	0.002462
1858	TCONS_00014684	LOC102181965	-0.9592	0.002463
1859	TCONS_00007826	TMEM158	0.9592	0.002463
1860	XR_001295973.2	TRPM2	-0.9592	0.002463
1861	ENSCHIT00000007402	LOC102182181	0.9592	0.002463
1862	TCONS_00021387	PLIN2	0.9592	0.002464
1863	XR_001918569.1	LOC108637261	-0.9592	0.002464
1864	TCONS_00021383	KIF22	-0.9592	0.002465
1865	XR_001295973.2	TNFAIP2	-0.9592	0.002465
1866	TCONS_00021387	IL11	-0.9592	0.002467
1867	TCONS_00021387	KIF14	-0.9592	0.002469
1868	ENSCHIT00000006304	ZC3H12D	-0.9591	0.00247
1869	TCONS_00021387	CENPN	-0.9591	0.002471
1870	XR_001918501.1	CENPN	-0.9591	0.002472
1871	ENSCHIT00000007402	PLIN2	-0.9591	0.002478
1872	TCONS_00021383	PARM1	0.9591	0.002478
1873	XR_001918569.1	SCP2D1	0.9591	0.002479
1874	XR_001295973.2	LOR	0.959	0.002481
1875	TCONS_00021387	MIS18A	-0.959	0.002482
1876	ENSCHIT00000007402	SLC5A6	-0.959	0.002483
1877	TCONS_00007826	PPP1R15A	-0.959	0.002483
1878	XR_001918854.1	MICU3	-0.959	0.002487
1879	ENSCHIT00000001252	ABHD1	-0.959	0.002488
1880	TCONS_00021383	GPR137C	0.959	0.002493
1881	XR_001917881.1	RAB32	0.9589	0.002493
1882	ENSCHIT00000007402	LOC102178621	0.9589	0.002494
1883	XR_001918854.1	PRR11	0.9589	0.002495
1884	TCONS_00021383	HOOK2	0.9589	0.002498
1885	TCONS_00021383	ADAMTS5	-0.9589	0.002501
1886	ENSCHIT00000007402	RPUSD3	-0.9589	0.002504
1887	XR_001919077.1	WNT6	0.9589	0.002504
1888	XR_001917881.1	TNFAIP2	-0.9588	0.002511
1889	XR_001917881.1	RPUSD3	0.9588	0.002511
1890	XR_001918501.1	SCN2A	0.9588	0.002512
1891	XR_001917881.1	DDIT3	0.9588	0.002513
1892	ENSCHIT00000009429	RPUSD3	0.9588	0.002513
1893	XR_001295973.2	ID1	-0.9588	0.002513
1894	XR_001917881.1	LOC102179469	-0.9588	0.002513
1895	XR_001918854.1	TES	-0.9588	0.002514
1896	TCONS_00007826	PFKFB3	-0.9587	0.00252
1897	XR_001295973.2	MMP3	-0.9587	0.00252
1898	TCONS_00021387	LOC102186111	0.9587	0.002522
1899	TCONS_00014684	SORT1	0.9587	0.002523
1900	TCONS_00014684	ADAMTS5	-0.9587	0.002526
1901	TCONS_00021388	FGF19	0.9587	0.002526
1902	XR_001919077.1	LY6G6C	0.9587	0.002529
1903	XR_001295973.2	ILDR1	-0.9586	0.002531
1904	XR_001917293.1	ID1	0.9586	0.002532
1905	ENSCHIT00000007402	TGM2	-0.9586	0.002534
1906	XR_001917881.1	CRB1	-0.9585	0.002542
1907	TCONS_00014684	KIAA1549L	0.9585	0.002548
1908	TCONS_00021383	TGM2	0.9585	0.002548
1909	XR_001917881.1	LOC102178027	-0.9585	0.002552
1910	XR_001918501.1	ZWINT	-0.9585	0.002552
1911	ENSCHIT00000007402	ERO1A	-0.9584	0.002556
1912	TCONS_00014684	CCL20	-0.9584	0.002557
1913	XR_001919077.1	PKIG	-0.9584	0.002557
1914	TCONS_00007826	LOC102178319	0.9584	0.002558
1915	TCONS_00021383	SLC6A2	0.9584	0.00256
1916	TCONS_00021383	CDK1	-0.9584	0.002563
1917	ENSCHIT00000001899	ACHE	0.9584	0.002564
1918	ENSCHIT00000007402	CHKA	-0.9583	0.002566
1919	TCONS_00021383	LOC108633924	-0.9583	0.002567
1920	ENSCHIT00000007402	CTNS	-0.9583	0.00257
1921	TCONS_00007826	RPUSD3	-0.9583	0.002572
1922	XR_001917293.1	ISG15	0.9583	0.002576
1923	XR_001918501.1	PKIG	0.9582	0.002579
1924	TCONS_00007826	KIFC1	0.9582	0.002579
1925	XR_001919077.1	LOC106503502	0.9582	0.00258
1926	ENSCHIT00000009429	ENOX1	-0.9582	0.002586
1927	XR_001918854.1	HJURP	0.9581	0.002591
1928	ENSCHIT00000009429	ESCO2	-0.9581	0.002594
1929	XR_001917828.1	DACH1	0.9581	0.002598
1930	TCONS_00021387	ESM1	-0.9581	0.002598
1931	XR_001917881.1	ANKS1B	0.9581	0.002599
1932	XR_001295973.2	INHBE	0.9581	0.0026
1933	ENSCHIT00000006304	GPR17	0.958	0.002605
1934	XR_001917881.1	CSGALNACT1	0.958	0.002606
1935	ENSCHIT00000009429	CENPW	-0.958	0.002609
1936	TCONS_00014684	KIF18B	-0.9579	0.002615
1937	XR_001918854.1	CENPE	0.9578	0.002629
1938	TCONS_00014684	TTK	-0.9578	0.00263
1939	TCONS_00021387	SELE	-0.9578	0.002631
1940	TCONS_00007826	LOC106501778	0.9578	0.002634
1941	TCONS_00002728	LOR	0.9578	0.002638
1942	TCONS_00021383	LOR	0.9577	0.002642
1943	XR_001918854.1	DEPDC1	0.9577	0.002645
1944	XR_001918501.1	LOC102170373	0.9577	0.00265
1945	ENSCHIT00000009429	LOC102178318	-0.9577	0.00265
1946	TCONS_00021387	SORT1	0.9577	0.002651
1947	TCONS_00027034	DTNA	0.9576	0.002656
1948	TCONS_00021387	S1PR1	0.9576	0.002661
1949	ENSCHIT00000007402	LOC102186111	-0.9576	0.002662
1950	XR_001295973.2	SLC22A14	0.9576	0.002663
1951	TCONS_00000032	C17H4orf33	0.9575	0.002665
1952	XR_001918501.1	MIS18A	-0.9575	0.00267
1953	TCONS_00021387	TMEM158	-0.9575	0.00267
1954	TCONS_00014684	NUF2	-0.9574	0.002678
1955	ENSCHIT00000009429	CHRNB2	0.9574	0.002679
1956	TCONS_00007826	EXO1	0.9574	0.002681
1957	TCONS_00021388	SLC4A10	0.9574	0.002683
1958	TCONS_00021387	NIPAL4	0.9574	0.002683
1959	ENSCHIT00000001252	UNC13B	-0.9574	0.002685
1960	XR_001917881.1	STEAP4	-0.9574	0.002688
1961	TCONS_00007826	STC2	-0.9574	0.002689
1962	ENSCHIT00000007402	KIAA1211	-0.9574	0.002689
1963	TCONS_00021383	ACHE	0.9574	0.00269
1964	TCONS_00021383	UNC13B	0.9573	0.002691
1965	XR_001919077.1	LOC102177790	0.9573	0.002692
1966	TCONS_00021387	C10H14orf1	0.9573	0.002693
1967	TCONS_00021383	S1PR1	0.9573	0.002702
1968	XR_001918854.1	WASF1	-0.9572	0.002704
1969	TCONS_00007826	IL11	0.9572	0.002704
1970	XR_001918854.1	MDGA2	-0.9572	0.002705
1971	TCONS_00007826	UAP1L1	-0.9572	0.002708
1972	TCONS_00014684	SPNS2	0.9572	0.00271
1973	TCONS_00014684	DEPDC1	-0.9572	0.00271
1974	XR_001917881.1	ILDR1	-0.9571	0.002717
1975	XR_001918501.1	IL11	-0.9571	0.002719
1976	TCONS_00014684	MIS18A	-0.9571	0.002721
1977	ENSCHIT00000007402	SNAP91	-0.9571	0.002721
1978	TCONS_00006029	CELF2	-0.9571	0.002724
1979	XR_001295973.2	LOC102174895	-0.9571	0.002727
1980	XR_001917881.1	ESCO2	-0.957	0.002729
1981	ENSCHIT00000007402	MKI67	0.957	0.002732
1982	ENSCHIT00000007402	NEURL1B	0.957	0.002732
1983	XR_001918854.1	OCA2	-0.957	0.002736
1984	XR_001917881.1	ABAT	0.957	0.002736
1985	XR_001918854.1	LOC102178870	0.957	0.002739
1986	TCONS_00014684	LOC102181912	-0.9569	0.002744
1987	ENSCHIT00000009429	MMP1	-0.9569	0.002746
1988	TCONS_00007826	LOC102173518	0.9569	0.002748
1989	TCONS_00007826	LOC102183280	0.9569	0.002748
1990	TCONS_00007826	NEURL1B	0.9569	0.002748
1991	TCONS_00021383	C17H4orf33	0.9569	0.002752
1992	ENSCHIT00000009429	LOR	0.9568	0.002754
1993	TCONS_00007826	MKI67	0.9568	0.002754
1994	XR_001919491.1	ST8SIA2	0.9568	0.002757
1995	TCONS_00007826	NUSAP1	0.9568	0.002761
1996	TCONS_00021387	HPSE	-0.9568	0.002763
1997	ENSCHIT00000009429	LENEP	0.9568	0.002763
1998	TCONS_00000032	SDK1	0.9567	0.002767
1999	XR_001918854.1	SLC2A3	-0.9567	0.002771
[truncated: 7,307 more rows]
