# Supplementary material for: RNA sequencing reveals dynamic expression of lncRNAs and mRNAs in caprine endometrial epithelial cells induced by Neospora caninum infection
Source: Parasit Vectors. 2022 Aug 24;15:297. doi: 10.1186/s13071-022-05405-5 (PMC9398501; doi:10.1186/s13071-022-05405-5)
Supplement: Supplementary file 11 — Additional file 11: Data S9. The cis-target genes predicted for differentially expressed lncRNAs (DElncRNAs). [file 13071_2022_5405_MOESM11_ESM.xlsx]

## Sheet: TZ_24h-vs-C_24h
lncRNA_id	lncRNA_chrom	lncRNA_start	lncRNA_end	lncRNA_strand	lncRNA_symbol	mRNA_id	distance	direction	type	location	subtype	gene_symbol	CorrelationCoefficient	p-value
TCONS_00024187	Chr5	84734262	84778564	+	XLOC_011236	XM_018048397.1	0	sense	genic	intronic	nested	SOX5	0.996226	2.13397e-05
TCONS_00024240	Chr5	99468095	99488051	+	XLOC_011276	XM_005680911.3	0	antisense	genic	intronic	overlapping	LOC102183943	0.993252	6.81539e-05
TCONS_00002122	Chr10	91655868	91666555	+	XLOC_000993	XM_018053682.1	0	sense	genic	intronic	overlapping	LHFPL2	0.991206	0.000115669
TCONS_00020962	Chr3	33600652	33629250	+	XLOC_009777	XM_018044742.1	69088	antisense	intergenic	upstream	divergent	JUN	0.988558	0.000195633
ENSCHIT00000005081	Chr20	23983302	24028848	+	ENSCHIG00000003830.1	XM_005694706.2	0	sense	genic	exonic	nested	CDC20B	0.987396	0.000237298
TCONS_00021982	Chr3	51773772	52002911	-	XLOC_010210	XM_018045545.1	0	antisense	genic	intronic	containing	LOC102179380	0.986986	0.000252943
XR_001296952.2	Chr20	5084012	5096468	+	LOC106501764	XM_005694539.3	19093	antisense	intergenic	upstream	divergent	STC2	0.985661	0.000306929
TCONS_00016841	Chr23	30889025	30948851	-	XLOC_007878	XM_005696360.3	0	sense	genic	intronic	overlapping	CDC5L	0.984433	0.00036159
XR_001918330.1	Chr7	88557879	88636200	+	LOC108636385	XM_005682621.3	0	antisense	genic	exonic	overlapping	IRF1	0.984349	0.000365493
TCONS_00025783	Chr6	89853228	89854828	+	XLOC_011928	XM_018049581.1	0	sense	genic	exonic	overlapping	EREG	0.98313	0.000424506
ENSCHIT00000002353	Chr5	107258196	107451360	+	ENSCHIG00000001688.1	XM_018048692.1	0	sense	genic	exonic	overlapping	CACNA1C	0.981668	0.000501035
TCONS_00028971	Chr8	1845518	1894349	-	XLOC_013288	XM_013965831.2	0	sense	genic	intronic	overlapping	AADAT	0.981266	0.000523139
TCONS_00015017	Chr21	29908945	29915741	-	XLOC_007093	XM_018066125.1	0	antisense	genic	intronic	overlapping	ADAMTS7	0.97978	0.000609125
TCONS_00027182	Chr7	97738634	97742301	+	XLOC_012540	XM_018051221.1	0	sense	genic	intronic	nested	CACNA1A	0.976749	0.000804598
TCONS_00023345	Chr4	58113440	58116905	-	XLOC_010836	XM_018047137.1	0	sense	genic	exonic	overlapping	DPY19L1	0.974008	0.00100463
TCONS_00022625	Chr4	15976154	15982356	+	XLOC_010483	XM_005679533.3	0	antisense	genic	intronic	nested	TMEM178B	0.970443	0.00129749
TCONS_00008418	Chr16	65695550	65699238	+	XLOC_003851	XM_018060728.1	0	sense	genic	exonic	nested	HMCN1	0.964684	0.00184876
XR_001919143.1	Chr14	46684127	46685529	-	LOC102179299	XM_018058423.1	4	antisense	intergenic	upstream	divergent	MSC	0.964584	0.00185927
TCONS_00014833	Chr21	67045028	67111841	+	XLOC_007012	XM_018066050.1	0	sense	genic	exonic	overlapping	LOC106501899	0.959646	0.00240977
XR_311042.3	Chr24	21251302	21262263	+	LOC102172314	XM_018039418.1	102	antisense	intergenic	upstream	divergent	MOCOS	0.956872	0.00274992
XR_001919136.1	Chr14	37565973	37578551	+	LOC106502861	XM_018058378.1	4015	antisense	intergenic	upstream	divergent	FABP5	0.95607	0.00285243
XR_001919139.1	Chr14	40040739	40047406	-	LOC108637526	XM_018058383.1	0	antisense	genic	exonic	overlapping	IL7	0.946024	0.00429154
TCONS_00021976	Chr3	51743124	51964276	-	XLOC_010215	XM_018045548.1	0	antisense	genic	intronic	containing	LOC102179380	0.945881	0.00431407
TCONS_00021978	Chr3	51744463	51964276	-	XLOC_010215	XM_018045548.1	0	antisense	genic	intronic	containing	LOC102179380	0.93925	0.00542367
XR_001296495.2	Chr14	46680465	46685529	-	LOC102179299	XM_018058423.1	4	antisense	intergenic	upstream	divergent	MSC	0.93594	0.00602409
TCONS_00021977	Chr3	51744433	51964290	-	XLOC_010215	XM_018045545.1	0	antisense	genic	intronic	containing	LOC102179380	0.935041	0.00619241
ENSCHIT00000002352	Chr15	8074251	8211045	-	ENSCHIG00000001686.1	XM_018059206.1	0	sense	genic	exonic	overlapping	TSPAN18	0.923352	0.0085873
XR_001918854.1	Chr11	91990905	91993608	+	LOC108637163	XM_018055705.1	0	antisense	genic	intronic	overlapping	LOC102168270	0.919775	0.00939582
XR_001918087.1	Chr5	72946505	72949487	+	LOC108636020	XM_018048257.1	1595	sense	intergenic	upstream	same_strand	LOC102170691	0.910717	0.0116014
XR_001918251.1	Chr6	89374512	89396309	-	LOC108636281	XM_018049574.1	16428	antisense	intergenic	upstream	divergent	LOC102181582	0.904338	0.0132891
XR_001919803.1	Chr20	5065453	5129093	+	LOC102191373	XM_005694539.3	534	antisense	intergenic	upstream	divergent	STC2	0.88523	0.0190023
TCONS_00016172	Chr23	13840818	13850056	+	XLOC_007614	XM_018039043.1	0	sense	genic	exonic	overlapping	SOX4	0.879906	0.0207679
ENSCHIT00000009428	Chr7	38353451	38449058	-	ENSCHIG00000007008.1	XM_018050084.1	0	antisense	genic	intronic	overlapping	ATP10B	0.847617	0.0330616
TCONS_00014834	Chr21	67045577	67112420	+	XLOC_007012	XM_018066050.1	0	sense	genic	exonic	overlapping	LOC106501899	0.845567	0.0339327
TCONS_00028361	Chr8	22775577	22820495	+	XLOC_013048	XM_018052803.1	0	antisense	genic	exonic	containing	LOC108636618	0.840173	0.0362758

## Sheet: TZ_48h-vs-C_48h
lncRNA_id	lncRNA_chrom	lncRNA_start	lncRNA_end	lncRNA_strand	lncRNA_symbol	mRNA_id	distance	direction	type	location	subtype	gene_symbol	CorrelationCoefficient	p-value
ENSCHIT00000000846	Chr22	3085167	3113793	+	ENSCHIG00000000597.1	XM_018066627.1	0	sense	genic	exonic	containing	LOC108638587	0.987199	0.000244745
TCONS_00024187	Chr5	84734262	84778564	+	XLOC_011236	XM_018048397.1	0	sense	genic	intronic	nested	SOX5	0.98698	0.000253168
ENSCHIT00000002353	Chr5	107258196	107451360	+	ENSCHIG00000001688.1	XM_018048692.1	0	sense	genic	exonic	overlapping	CACNA1C	0.986951	0.0002543
ENSCHIT00000009429	Chr7	38353451	38433675	-	ENSCHIG00000007008.1	XM_018050084.1	0	antisense	genic	intronic	overlapping	ATP10B	0.985785	0.000301677
TCONS_00028972	Chr8	1845551	1894465	-	XLOC_013288	XM_013965831.2	0	sense	genic	intronic	overlapping	AADAT	0.983392	0.000411455
TCONS_00002122	Chr10	91655868	91666555	+	XLOC_000993	XM_018053682.1	0	sense	genic	intronic	overlapping	LHFPL2	0.978364	0.00069713
TCONS_00016172	Chr23	13840818	13850056	+	XLOC_007614	XM_018039043.1	0	sense	genic	exonic	overlapping	SOX4	0.978218	0.000706542
XR_311042.3	Chr24	21251302	21262263	+	LOC102172314	XM_018039418.1	102	antisense	intergenic	upstream	divergent	MOCOS	0.975996	0.000857381
TCONS_00014834	Chr21	67045577	67112420	+	XLOC_007012	XM_018066050.1	0	sense	genic	exonic	overlapping	LOC106501899	0.975968	0.000859348
TCONS_00027182	Chr7	97738634	97742301	+	XLOC_012540	XM_018051221.1	0	sense	genic	intronic	nested	CACNA1A	0.969859	0.00134907
XR_001919136.1	Chr14	37565973	37578551	+	LOC106502861	XM_018058378.1	4015	antisense	intergenic	upstream	divergent	FABP5	0.96763	0.00155477
TCONS_00026911	Chr7	77414615	77423930	+	XLOC_012432	XM_005682718.3	0	sense	genic	intronic	nested	PRR16	0.965981	0.00171628
XR_001919314.1	Chr16	53404703	53419046	+	LOC108637785	XM_018060608.1	33507	sense	intergenic	upstream	same_strand	PRDX6	0.965032	0.00181274
TCONS_00020962	Chr3	33600652	33629250	+	XLOC_009777	XM_018044742.1	69088	antisense	intergenic	upstream	divergent	JUN	0.963263	0.00199962
XR_001917844.1	Chr3	80225680	80227146	+	LOC102170571	XM_005678025.3	0	antisense	genic	exonic	overlapping	COL11A1	0.961872	0.00215287
ENSCHIT00000009087	Chr1	135995919	136003607	-	ENSCHIG00000006821.1	XM_018051242.1	0	sense	genic	exonic	overlapping	TMEM108	0.951708	0.00344184
TCONS_00022625	Chr4	15976154	15982356	+	XLOC_010483	XM_005679533.3	0	antisense	genic	intronic	nested	TMEM178B	0.947364	0.0040829
TCONS_00028971	Chr8	1845518	1894349	-	XLOC_013288	XM_013965831.2	0	sense	genic	intronic	overlapping	AADAT	0.946593	0.00420235
XR_001296952.2	Chr20	5084012	5096468	+	LOC106501764	XM_005694539.3	19093	antisense	intergenic	upstream	divergent	STC2	0.944719	0.00449947
XR_001919677.1	Chr19	17483462	17486129	-	LOC108638253	XM_018064245.1	71	sense	intergenic	downstream	same_strand	RHBDL3	0.937877	0.00566912
XR_001919803.1	Chr20	5065453	5129093	+	LOC102191373	XM_005694539.3	534	antisense	intergenic	upstream	divergent	STC2	0.932834	0.00661541
ENSCHIT00000009428	Chr7	38353451	38449058	-	ENSCHIG00000007008.1	XM_018050084.1	0	antisense	genic	intronic	overlapping	ATP10B	0.927303	0.00773509
TCONS_00016841	Chr23	30889025	30948851	-	XLOC_007878	XM_005696360.3	0	sense	genic	intronic	overlapping	CDC5L	0.920452	0.00924008
XR_001918330.1	Chr7	88557879	88636200	+	LOC108636385	XM_005682621.3	0	antisense	genic	exonic	overlapping	IRF1	0.919748	0.00940218
TCONS_00025783	Chr6	89853228	89854828	+	XLOC_011928	XM_018049581.1	0	sense	genic	exonic	overlapping	EREG	0.896564	0.0154952
XR_001919249.1	Chr2	34891596	34912574	+	LOC108637734	XM_013972530.2	56881	sense	intergenic	downstream	same_strand	IKZF2	0.889672	0.017587
TCONS_00023345	Chr4	58113440	58116905	-	XLOC_010836	XM_018047137.1	0	sense	genic	exonic	overlapping	DPY19L1	0.888946	0.0178146
TCONS_00024240	Chr5	99468095	99488051	+	XLOC_011276	XM_005680911.3	0	antisense	genic	intronic	overlapping	LOC102183943	0.879362	0.0209525
TCONS_00028356	Chr8	22751188	22798632	+	XLOC_013044	XM_018052800.1	0	antisense	genic	intronic	containing	LOC108636616	0.833726	0.0391719

## Sheet: TZ_48h-vs-TZ_24h
lncRNA_id	lncRNA_chrom	lncRNA_start	lncRNA_end	lncRNA_strand	lncRNA_symbol	mRNA_id	distance	direction	type	location	subtype	gene_symbol	CorrelationCoefficient	p-value
XR_001917881.1	Chr3	110435050	110453924	-	LOC102185883	XM_005677232.3	0	antisense	genic	exonic	overlapping	LOC102186069	0.935349	0.0061345
