# Supplementary material for: RNA sequencing reveals dynamic expression of lncRNAs and mRNAs in caprine endometrial epithelial cells induced by Neospora caninum infection
Source: Parasit Vectors. 2022 Aug 24;15:297. doi: 10.1186/s13071-022-05405-5 (PMC9398501; doi:10.1186/s13071-022-05405-5)
Supplement: Supplementary file 12 — Additional file 12: Data S10. The trans-target genes predicted for differentially expressed lncRNAs (DElncRNAs). [file 13071_2022_5405_MOESM12_ESM.xlsx]

## Sheet: TZ_24h-vs-C_24h
lncRNA_id	lncRNA_symbol	lncRNA_chrom	lncRNA_start	lncRNA_end	lncRNA_strand	lncRNA_interaction_start	lncRNA_interaction_end	mRNA_id	gene_symbol	mRNA_chrom	mRNA_start	mRNA_end	mRNA_strand	mRNA_interaction_start	mRNA_interaction_end	interaction_strand	free_energy
ENSCHIT00000009641						2235	2308	XM_005695056.3	KIAA1024	Chr21	25199201	25213021	+	4262	4341	-	-109.29
ENSCHIT00000009641						2227	2303	XM_018054201.1	TMOD2	Chr10	44566233	44629915	+	7673	7740	+	-102.42
ENSCHIT00000009641						2227	2308	XM_005697318.2	LOC102181552	Chr24	62260091	62276740	+	1822	1895	+	-104.2
ENSCHIT00000009641						1104	1165	XM_018061481.1	FAM198B	Chr17	30222726	30294233	-	3081	3140	+	-103.84
ENSCHIT00000009641						1104	1165	XM_005677755.3	GJA5	Chr3	98651893	98670391	-	3188	3247	+	-110.54
ENSCHIT00000009641						63	130	XM_018051036.1	TYK2	Chr7	94758873	94788136	-	5414	5479	-	-108.21
ENSCHIT00000009641						61	126	XM_018060889.1	TLR2	Chr17	66857163	66868678	+	2734	2802	+	-121.3
ENSCHIT00000009641						1103	1165	XM_018049316.1	HERC6	Chr6	36819275	36872479	-	3611	3671	+	-100.01
ENSCHIT00000009641						1103	1165	XM_018053898.1	DIO2	Chr10	11608368	11623676	+	5058	5118	-	-111.05
ENSCHIT00000009641						2248	2308	XM_018062738.1	FUT1	Chr18	56399123	56402123	-	1924	1984	-	-103.26
ENSCHIT00000009641						2248	2308	XM_018039418.1	MOCOS	Chr24	21193232	21251200	-	2938	2997	-	-104.11
ENSCHIT00000009641						2248	2308	XM_005690626.3	SELE	Chr16	35906061	35918674	-	2297	2357	+	-101.76
TCONS_00021978	XLOC_010215	Chr3	51744463	51964276	-	1520	1581	XM_005683697.3	INSL6	Chr8	39210866	39227365	+	671	736	-	-101.67
TCONS_00021978	XLOC_010215	Chr3	51744463	51964276	-	1520	1581	XM_005689361.3	MMP1	Chr15	76620137	76629210	-	1578	1643	+	-102.1
TCONS_00021978	XLOC_010215	Chr3	51744463	51964276	-	1509	1581	XM_005675629.3	TMPRSS2	Chr1	141279260	141329174	-	3363	3436	+	-107.15
TCONS_00021978	XLOC_010215	Chr3	51744463	51964276	-	1453	1519	XM_013975955.2	BATF2	Chr29	43632762	43639774	-	1751	1812	-	-101.37
XR_001917503.1						1617	1681	XM_018053898.1	DIO2	Chr10	11608368	11623676	+	4671	4742	-	-114.2
XR_001917503.1						1617	1691	XM_013976351.2	LOC102182927	Chr3	107007810	107023662	+	3464	3552	-	-115.33
XR_001917503.1						1619	1696	XM_005690657.2	TNFSF18	Chr16	39165138	39176197	-	2427	2505	+	-112.58
XR_001917503.1						1619	1679	XM_013966606.2	CCDC170	Chr9	75820826	75914298	+	3057	3125	-	-106.38
XR_001917503.1						1617	1696	XM_018045966.1	IGSF3	Chr3	93832649	93964092	-	6037	6117	-	-123.39
XR_001917503.1						1619	1694	XM_005677755.3	GJA5	Chr3	98651893	98670391	-	3139	3221	+	-118.03
XR_001917503.1						1606	1696	XM_018039418.1	MOCOS	Chr24	21193232	21251200	-	2947	3030	+	-118.78
XR_001917503.1						1620	1691	XM_018057861.1	PPP1R16B	Chr13	67193869	67303174	+	2563	2648	-	-113.53
TCONS_00022625	XLOC_010483	Chr4	15976154	15982356	+	946	1003	XM_013975955.2	BATF2	Chr29	43632762	43639774	-	1820	1878	-	-106.71
TCONS_00022625	XLOC_010483	Chr4	15976154	15982356	+	952	1004	XM_018064266.1	RAB11FIP4	Chr19	18157259	18261871	-	3334	3386	+	-102.26
TCONS_00022625	XLOC_010483	Chr4	15976154	15982356	+	915	978	XM_018064375.1	RFLNB	Chr19	22067122	22075659	+	3084	3148	-	-105.51
TCONS_00022625	XLOC_010483	Chr4	15976154	15982356	+	938	1012	XM_018053898.1	DIO2	Chr10	11608368	11623676	+	5127	5201	-	-149.36
TCONS_00022625	XLOC_010483	Chr4	15976154	15982356	+	930	991	XM_005679027.3	ITGB8	Chr4	91410508	91505570	-	4469	4530	-	-104.41
TCONS_00022625	XLOC_010483	Chr4	15976154	15982356	+	929	996	XM_018050111.1	NIPAL4	Chr7	41450860	41467624	-	2178	2242	+	-101.35
TCONS_00022625	XLOC_010483	Chr4	15976154	15982356	+	773	834	XM_005676129.3	CACNB4	Chr2	91831267	91982694	-	5333	5394	-	-101.4
TCONS_00022625	XLOC_010483	Chr4	15976154	15982356	+	943	1005	XM_018062871.1	KLK10	Chr18	58086033	58091972	-	2143	2206	-	-105.24
TCONS_00022625	XLOC_010483	Chr4	15976154	15982356	+	942	1004	XM_005690626.3	SELE	Chr16	35906061	35918674	-	2316	2378	-	-117.56
TCONS_00022625	XLOC_010483	Chr4	15976154	15982356	+	1763	1831	XM_005676129.3	CACNB4	Chr2	91831267	91982694	-	5439	5507	+	-104.32
TCONS_00022625	XLOC_010483	Chr4	15976154	15982356	+	1763	1831	XM_005696209.3	LOC102187998	Chr23	41430435	41436936	+	1164	1232	+	-100.66
TCONS_00022625	XLOC_010483	Chr4	15976154	15982356	+	929	1007	XM_018055703.1	CMPK2	Chr11	89670732	89687207	+	2195	2272	-	-151.81
TCONS_00022625	XLOC_010483	Chr4	15976154	15982356	+	929	984	XM_013975955.2	BATF2	Chr29	43632762	43639774	-	1803	1859	-	-105.36
TCONS_00022625	XLOC_010483	Chr4	15976154	15982356	+	1663	1731	XM_005697318.2	LOC102181552	Chr24	62260091	62276740	+	1836	1903	+	-104.66
TCONS_00022625	XLOC_010483	Chr4	15976154	15982356	+	1664	1731	XM_005690626.3	SELE	Chr16	35906061	35918674	-	2311	2378	+	-107.41
TCONS_00022625	XLOC_010483	Chr4	15976154	15982356	+	922	1006	XM_005688864.3	KLHL38	Chr14	65789525	65801579	-	3119	3203	-	-152.11
TCONS_00022625	XLOC_010483	Chr4	15976154	15982356	+	919	991	XM_005683453.3	ERAP2	Chr7	14246703	14292701	-	3280	3353	-	-128.23
TCONS_00022625	XLOC_010483	Chr4	15976154	15982356	+	918	990	XM_018059823.1	EXPH5	Chr15	64069373	64162164	+	6764	6836	+	-124.03
TCONS_00022625	XLOC_010483	Chr4	15976154	15982356	+	947	1012	XM_018047594.1	PAWR	Chr5	8939101	9057057	-	8053	8118	-	-115.59
TCONS_00022625	XLOC_010483	Chr4	15976154	15982356	+	949	1010	XM_005697318.2	LOC102181552	Chr24	62260091	62276740	+	1848	1908	-	-104.26
TCONS_00022625	XLOC_010483	Chr4	15976154	15982356	+	947	1011	XM_005695056.3	KIAA1024	Chr21	25199201	25213021	+	4254	4318	+	-109.81
TCONS_00022625	XLOC_010483	Chr4	15976154	15982356	+	947	1011	XM_018039418.1	MOCOS	Chr24	21193232	21251200	-	2910	2973	+	-110.34
TCONS_00022625	XLOC_010483	Chr4	15976154	15982356	+	947	1011	XM_018054201.1	TMOD2	Chr10	44566233	44629915	+	7691	7755	-	-114.71
TCONS_00022625	XLOC_010483	Chr4	15976154	15982356	+	919	1006	XM_018065309.1	ITGB3	Chr19	45950375	46011651	+	3362	3449	-	-151.75
TCONS_00022625	XLOC_010483	Chr4	15976154	15982356	+	913	1002	XM_005683697.3	INSL6	Chr8	39210866	39227365	+	657	748	-	-156.64
TCONS_00022625	XLOC_010483	Chr4	15976154	15982356	+	925	991	XM_013976351.2	LOC102182927	Chr3	107007810	107023662	+	3495	3561	-	-110.29
TCONS_00022625	XLOC_010483	Chr4	15976154	15982356	+	920	991	XM_005678194.3	PTGFR	Chr3	55017861	55081969	+	4112	4183	-	-117.04
TCONS_00022625	XLOC_010483	Chr4	15976154	15982356	+	913	984	XM_018048926.1	LOC102184901	Chr5	118184749	118195973	+	833	906	+	-118.08
TCONS_00022625	XLOC_010483	Chr4	15976154	15982356	+	913	985	XM_005690657.2	TNFSF18	Chr16	39165138	39176197	-	2416	2488	+	-130.86
TCONS_00022625	XLOC_010483	Chr4	15976154	15982356	+	913	983	XM_018045966.1	IGSF3	Chr3	93832649	93964092	-	6056	6126	-	-126.01
TCONS_00022625	XLOC_010483	Chr4	15976154	15982356	+	919	1004	XM_005680263.3	METTL21B	Chr5	55027142	55034769	-	1706	1791	+	-141.61
TCONS_00022625	XLOC_010483	Chr4	15976154	15982356	+	913	991	XM_005677755.3	GJA5	Chr3	98651893	98670391	-	3126	3204	+	-134.61
TCONS_00022625	XLOC_010483	Chr4	15976154	15982356	+	913	983	XM_018057861.1	PPP1R16B	Chr13	67193869	67303174	+	2579	2649	-	-128.09
TCONS_00022625	XLOC_010483	Chr4	15976154	15982356	+	914	1004	XM_005689361.3	MMP1	Chr15	76620137	76629210	-	1566	1656	+	-168.06
TCONS_00022625	XLOC_010483	Chr4	15976154	15982356	+	918	985	XM_018054498.1	GREM1	Chr10	73061690	73077023	+	2205	2272	-	-112.95
TCONS_00022625	XLOC_010483	Chr4	15976154	15982356	+	913	985	XM_018039418.1	MOCOS	Chr24	21193232	21251200	-	2936	3007	+	-135.91
TCONS_00022625	XLOC_010483	Chr4	15976154	15982356	+	918	1000	XM_005675629.3	TMPRSS2	Chr1	141279260	141329174	-	3355	3437	+	-146.64
TCONS_00022625	XLOC_010483	Chr4	15976154	15982356	+	917	983	XM_005695056.3	KIAA1024	Chr21	25199201	25213021	+	4282	4347	+	-122.96
XR_001919495.1						401	473	XM_018060889.1	TLR2	Chr17	66857163	66868678	+	2677	2748	-	-104.23
XR_001919495.1						600	662	XM_005690626.3	SELE	Chr16	35906061	35918674	-	2345	2407	-	-101.54
XR_001918151.1						1001	1063	XM_005688864.3	KLHL38	Chr14	65789525	65801579	-	3139	3202	+	-102.06
XR_001918151.1						998	1063	XM_018055703.1	CMPK2	Chr11	89670732	89687207	+	2208	2273	+	-102.84
XR_001918151.1						998	1063	XM_013976351.2	LOC102182927	Chr3	107007810	107023662	+	3512	3578	+	-103.29
XR_001918151.1						1001	1063	XM_018061939.1	NKD1	Chr18	18277076	18372570	-	2995	3058	+	-100.94
XR_001918151.1						1002	1064	XM_005690626.3	SELE	Chr16	35906061	35918674	-	2315	2378	+	-103.46
ENSCHIT00000005081						790	928	XM_005694706.2	CDC20B	Chr20	23983261	24052642	+	734	872	-	-226.01
ENSCHIT00000005081						1	713	XM_005694706.2	CDC20B	Chr20	23983261	24052642	+	42	754	-	-1527.89
ENSCHIT00000002352						1229	1290	XM_018055703.1	CMPK2	Chr11	89670732	89687207	+	2235	2295	+	-103.83
ENSCHIT00000002352						16	76	XM_018039249.1	ID4	Chr23	12265076	12268481	+	535	595	-	-104.69
ENSCHIT00000002352						1312	1385	XM_018051780.1	PDXK	Chr1	143364632	143395065	+	4636	4711	+	-125.02
ENSCHIT00000002352						1311	1377	XM_018066142.1	BDKRB2	Chr21	60423475	60454764	+	3689	3753	+	-103.44
ENSCHIT00000002352						1268	1335	XM_005690626.3	SELE	Chr16	35906061	35918674	-	2297	2365	+	-120.94
ENSCHIT00000002352						1310	1381	XM_005676129.3	CACNB4	Chr2	91831267	91982694	-	5479	5551	+	-121.59
ENSCHIT00000002352						1229	1303	XM_018057861.1	PPP1R16B	Chr13	67193869	67303174	+	2622	2696	+	-117.59
ENSCHIT00000002352						1249	1317	XM_013976351.2	LOC102182927	Chr3	107007810	107023662	+	3512	3580	+	-135.41
ENSCHIT00000002352						1300	1368	XM_005690626.3	SELE	Chr16	35906061	35918674	-	2264	2333	+	-106.39
ENSCHIT00000002352						1300	1369	XM_018053898.1	DIO2	Chr10	11608368	11623676	+	5078	5148	+	-120.69
ENSCHIT00000002352						1300	1369	XM_018061481.1	FAM198B	Chr17	30222726	30294233	-	3051	3121	-	-110.49
ENSCHIT00000002352						1300	1373	XM_018039418.1	MOCOS	Chr24	21193232	21251200	-	2961	3036	-	-129.44
ENSCHIT00000002352						1301	1366	XM_013966606.2	CCDC170	Chr9	75820826	75914298	+	3053	3120	+	-117.3
ENSCHIT00000002352						1300	1366	XM_018045966.1	IGSF3	Chr3	93832649	93964092	-	6035	6102	+	-119.36
ENSCHIT00000002352						1300	1369	XM_005677755.3	GJA5	Chr3	98651893	98670391	-	3158	3228	-	-139.29
ENSCHIT00000002352						1300	1365	XM_018053898.1	DIO2	Chr10	11608368	11623676	+	4670	4736	+	-118.96
ENSCHIT00000002352						1241	1302	XM_005684468.3	PRSS35	Chr9	10721218	10739116	+	2747	2809	-	-112.36
ENSCHIT00000002352						1329	1381	XM_005696209.3	LOC102187998	Chr23	41430435	41436936	+	1204	1256	+	-103.81
ENSCHIT00000002352						1227	1317	XM_018059823.1	EXPH5	Chr15	64069373	64162164	+	6722	6812	-	-179.41
ENSCHIT00000002352						20	72	XM_013970980.2	FOXF1	Chr18	13740656	13744626	+	58	105	-	-100.83
ENSCHIT00000002352						36	89	XM_018048383.1	BHLHE41	Chr5	82410144	82414938	+	1582	1636	+	-109.7
ENSCHIT00000002352						1250	1308	XM_018054498.1	GREM1	Chr10	73061690	73077023	+	2238	2296	+	-102.46
ENSCHIT00000002352						1221	1285	XM_018057907.1	WISP2	Chr13	72651211	72666018	+	2320	2388	-	-100.45
ENSCHIT00000002352						1219	1298	XM_013966606.2	CCDC170	Chr9	75820826	75914298	+	3123	3203	+	-137.19
ENSCHIT00000002352						1214	1285	XM_018061868.1	CBFA2T3	Chr18	15451405	15529169	-	2689	2762	+	-104.85
ENSCHIT00000002352						1297	1367	XM_005696773.3	FAM65B	Chr23	16972800	17082345	-	4111	4181	+	-122.48
ENSCHIT00000002352						19	95	XM_018064146.1	TBX2	Chr19	11318409	11329244	-	505	564	-	-116.45
ENSCHIT00000002352						1242	1303	XM_018064266.1	RAB11FIP4	Chr19	18157259	18261871	-	3321	3382	-	-109.69
ENSCHIT00000002352						333	382	XM_018059207.1	TSPAN18	Chr15	8007792	8210859	-	147	196	-	-107.51
ENSCHIT00000002352						1215	1277	XM_005684468.3	PRSS35	Chr9	10721218	10739116	+	2720	2783	-	-102.32
ENSCHIT00000002352						20	88	XM_005677089.2	FAM78B	Chr3	117362342	117455398	-	9	72	-	-106.59
ENSCHIT00000002352						18	73	XM_018061104.1	FAM222A	Chr17	7604035	7664443	+	1634	1690	-	-103.68
ENSCHIT00000002352						17	74	XM_018061104.1	FAM222A	Chr17	7604035	7664443	+	1647	1697	-	-107.82
ENSCHIT00000002352						38	88	XM_018061104.1	FAM222A	Chr17	7604035	7664443	+	1664	1715	-	-108.5
ENSCHIT00000002352						1232	1313	XM_018062988.1	LOC102189578	Chr18	61472019	61485218	-	4132	4213	-	-139.06
ENSCHIT00000002352						17	73	XM_018061104.1	FAM222A	Chr17	7604035	7664443	+	1647	1693	-	-102.78
ENSCHIT00000002352						38	88	XM_018061104.1	FAM222A	Chr17	7604035	7664443	+	1661	1715	-	-108.42
ENSCHIT00000002352						38	95	XM_018052570.1	EPB41L4B	Chr8	98488788	98631603	-	9	65	-	-106.78
ENSCHIT00000002352						17	73	XM_018063905.1	SOX9	Chr19	58090620	58096193	-	1493	1551	+	-104.21
ENSCHIT00000002352						17	74	XM_018061104.1	FAM222A	Chr17	7604035	7664443	+	1647	1700	-	-105.22
ENSCHIT00000002352						17	71	XM_013971792.2	NOG	Chr19	6996004	6997988	+	86	134	+	-100.57
ENSCHIT00000002352						38	94	XM_005677089.2	FAM78B	Chr3	117362342	117455398	-	29	84	-	-107.62
ENSCHIT00000002352						1232	1298	XM_005679027.3	ITGB8	Chr4	91410508	91505570	-	4500	4566	+	-114.01
ENSCHIT00000002352						187	577	XM_018059207.1	TSPAN18	Chr15	8007792	8210859	-	1	395	-	-976.85
ENSCHIT00000002352						1306	1381	XM_005675629.3	TMPRSS2	Chr1	141279260	141329174	-	3402	3478	-	-125.85
ENSCHIT00000002352						1307	1400	XM_018045182.1	AK4	Chr3	40679003	40775167	+	4046	4140	+	-153.48
ENSCHIT00000002352						1225	1289	XM_018042224.1	MYCL	Chr3	14614693	14621266	-	2348	2412	-	-104.86
ENSCHIT00000002352						1234	1302	XM_005689361.3	MMP1	Chr15	76620137	76629210	-	1545	1613	-	-124.22
ENSCHIT00000002352						1234	1293	XM_018045966.1	IGSF3	Chr3	93832649	93964092	-	6109	6168	+	-102.09
ENSCHIT00000002352						1192	1270	XM_018048926.1	LOC102184901	Chr5	118184749	118195973	+	753	828	-	-110.55
ENSCHIT00000002352						1205	1277	XM_005678194.3	PTGFR	Chr3	55017861	55081969	+	4174	4249	+	-128.73
ENSCHIT00000002352						14	73	XM_018061104.1	FAM222A	Chr17	7604035	7664443	+	1627	1687	-	-118.14
ENSCHIT00000002352						253	311	XM_018059207.1	TSPAN18	Chr15	8007792	8210859	-	67	125	-	-126.61
ENSCHIT00000002352						253	311	XM_018059207.1	TSPAN18	Chr15	8007792	8210859	-	67	125	-	-126.61
ENSCHIT00000002352						1319	1381	XM_005689693.3	AMPD3	Chr15	40141265	40189828	+	2650	2712	+	-104.96
ENSCHIT00000002352						1309	1369	XM_005678194.3	PTGFR	Chr3	55017861	55081969	+	4081	4142	+	-103.96
ENSCHIT00000002352						1214	1280	XM_018051642.1	MX2	Chr1	141193475	141232778	+	2585	2650	+	-101.12
ENSCHIT00000002352						1334	1397	XM_005677755.3	GJA5	Chr3	98651893	98670391	-	3193	3256	-	-110.1
ENSCHIT00000002352						1202	1274	XM_018049316.1	HERC6	Chr6	36819275	36872479	-	3486	3555	-	-104.17
TCONS_00020962	XLOC_009777	Chr3	33600652	33629250	+	826	885	XM_005688864.3	KLHL38	Chr14	65789525	65801579	-	3143	3202	+	-107.64
TCONS_00020962	XLOC_009777	Chr3	33600652	33629250	+	806	864	XM_013975955.2	BATF2	Chr29	43632762	43639774	-	1842	1900	+	-105.61
TCONS_00020962	XLOC_009777	Chr3	33600652	33629250	+	849	908	XM_005690626.3	SELE	Chr16	35906061	35918674	-	2300	2356	+	-102.85
TCONS_00020962	XLOC_009777	Chr3	33600652	33629250	+	813	885	XM_005684468.3	PRSS35	Chr9	10721218	10739116	+	2747	2819	-	-115.38
TCONS_00020962	XLOC_009777	Chr3	33600652	33629250	+	811	884	XM_005690657.2	TNFSF18	Chr16	39165138	39176197	-	2381	2454	-	-115.85
TCONS_00020962	XLOC_009777	Chr3	33600652	33629250	+	820	885	XM_005695056.3	KIAA1024	Chr21	25199201	25213021	+	4254	4319	-	-107.75
TCONS_00020962	XLOC_009777	Chr3	33600652	33629250	+	815	879	XM_018064266.1	RAB11FIP4	Chr19	18157259	18261871	-	3322	3386	-	-112.77
TCONS_00020962	XLOC_009777	Chr3	33600652	33629250	+	826	885	XM_018048926.1	LOC102184901	Chr5	118184749	118195973	+	812	871	-	-101.46
TCONS_00020962	XLOC_009777	Chr3	33600652	33629250	+	826	885	XM_018055703.1	CMPK2	Chr11	89670732	89687207	+	2212	2270	+	-108.14
TCONS_00020962	XLOC_009777	Chr3	33600652	33629250	+	937	1003	XM_018051036.1	TYK2	Chr7	94758873	94788136	-	4523	4587	-	-104.5
TCONS_00020962	XLOC_009777	Chr3	33600652	33629250	+	809	865	XM_005683453.3	ERAP2	Chr7	14246703	14292701	-	3327	3384	+	-100.05
TCONS_00020962	XLOC_009777	Chr3	33600652	33629250	+	809	885	XM_018053898.1	DIO2	Chr10	11608368	11623676	+	5135	5211	+	-125.73
TCONS_00020962	XLOC_009777	Chr3	33600652	33629250	+	827	885	XM_005690626.3	SELE	Chr16	35906061	35918674	-	2320	2378	+	-117.11
TCONS_00020962	XLOC_009777	Chr3	33600652	33629250	+	828	884	XM_013975955.2	BATF2	Chr29	43632762	43639774	-	1821	1878	+	-102.74
TCONS_00020962	XLOC_009777	Chr3	33600652	33629250	+	918	993	XM_005682223.3	PGLYRP2	Chr7	101018784	101024859	-	1965	2039	+	-113.93
TCONS_00020962	XLOC_009777	Chr3	33600652	33629250	+	829	885	XM_005697318.2	LOC102181552	Chr24	62260091	62276740	+	1845	1901	+	-102.51
TCONS_00020962	XLOC_009777	Chr3	33600652	33629250	+	807	885	XM_018057861.1	PPP1R16B	Chr13	67193869	67303174	+	2612	2690	+	-127.27
TCONS_00020962	XLOC_009777	Chr3	33600652	33629250	+	807	885	XM_018039418.1	MOCOS	Chr24	21193232	21251200	-	2897	2974	-	-128.54
TCONS_00020962	XLOC_009777	Chr3	33600652	33629250	+	807	885	XM_018062988.1	LOC102189578	Chr18	61472019	61485218	-	4135	4213	-	-128.04
TCONS_00020962	XLOC_009777	Chr3	33600652	33629250	+	810	884	XM_018054201.1	TMOD2	Chr10	44566233	44629915	+	7691	7765	+	-126.92
TCONS_00020962	XLOC_009777	Chr3	33600652	33629250	+	808	881	XM_013967643.2	IL36B	Chr11	46359268	46368303	+	879	953	-	-136.96
TCONS_00020962	XLOC_009777	Chr3	33600652	33629250	+	807	871	XM_005679027.3	ITGB8	Chr4	91410508	91505570	-	4498	4563	+	-102.78
TCONS_00020962	XLOC_009777	Chr3	33600652	33629250	+	807	871	XM_013966606.2	CCDC170	Chr9	75820826	75914298	+	3121	3186	+	-109.28
TCONS_00020962	XLOC_009777	Chr3	33600652	33629250	+	807	885	XM_018059823.1	EXPH5	Chr15	64069373	64162164	+	6730	6808	-	-121.44
TCONS_00020962	XLOC_009777	Chr3	33600652	33629250	+	807	877	XM_005696773.3	FAM65B	Chr23	16972800	17082345	-	4173	4241	+	-134.41
TCONS_00020962	XLOC_009777	Chr3	33600652	33629250	+	807	872	XM_005689361.3	MMP1	Chr15	76620137	76629210	-	1546	1612	-	-114.18
TCONS_00020962	XLOC_009777	Chr3	33600652	33629250	+	821	885	XM_013976351.2	LOC102182927	Chr3	107007810	107023662	+	3516	3580	+	-113.64
TCONS_00020962	XLOC_009777	Chr3	33600652	33629250	+	807	865	XM_018045966.1	IGSF3	Chr3	93832649	93964092	-	6109	6167	+	-100.74
TCONS_00020962	XLOC_009777	Chr3	33600652	33629250	+	807	884	XM_005675629.3	TMPRSS2	Chr1	141279260	141329174	-	3331	3408	-	-134.97
TCONS_00020962	XLOC_009777	Chr3	33600652	33629250	+	807	868	XM_018054082.1	SYT16	Chr10	28944986	29070804	-	6676	6739	+	-106.24
TCONS_00020962	XLOC_009777	Chr3	33600652	33629250	+	807	885	XM_018061939.1	NKD1	Chr18	18277076	18372570	-	2999	3077	+	-128.52
TCONS_00027182	XLOC_012540	Chr7	97738634	97742301	+	205	268	XM_018042087.1	ADPRH	Chr1	64043635	64054527	+	4124	4185	+	-120.09
TCONS_00027182	XLOC_012540	Chr7	97738634	97742301	+	188	240	XM_018042087.1	ADPRH	Chr1	64043635	64054527	+	4152	4202	+	-107.56
XR_001919136.1						914	976	XM_013966606.2	CCDC170	Chr9	75820826	75914298	+	3136	3197	+	-102.93
XR_001919136.1						915	974	XM_005689361.3	MMP1	Chr15	76620137	76629210	-	1536	1594	-	-107.65
XR_001919136.1						924	998	XM_018055703.1	CMPK2	Chr11	89670732	89687207	+	3041	3115	+	-133.71
XR_001919136.1						946	1014	XM_005675629.3	TMPRSS2	Chr1	141279260	141329174	-	3351	3419	-	-107.96
XR_001919136.1						947	1013	XM_005683453.3	ERAP2	Chr7	14246703	14292701	-	3298	3365	+	-106.35
XR_001919136.1						946	1015	XM_018061939.1	NKD1	Chr18	18277076	18372570	-	2988	3057	+	-108.88
XR_001919136.1						946	1012	XM_018054201.1	TMOD2	Chr10	44566233	44629915	+	7682	7748	+	-103.75
XR_001919136.1						947	1014	XM_005695056.3	KIAA1024	Chr21	25199201	25213021	+	4262	4329	-	-106.38
XR_001919136.1						946	1019	XM_013967643.2	IL36B	Chr11	46359268	46368303	+	899	971	-	-111.68
XR_001919136.1						946	1015	XM_018055703.1	CMPK2	Chr11	89670732	89687207	+	2201	2269	+	-115.81
XR_001919136.1						946	1015	XM_005688864.3	KLHL38	Chr14	65789525	65801579	-	3132	3201	+	-109.42
XR_001919136.1						947	1015	XM_018053898.1	DIO2	Chr10	11608368	11623676	+	5124	5192	+	-109.28
XR_001919136.1						946	1015	XM_005690626.3	SELE	Chr16	35906061	35918674	-	2309	2378	+	-117.02
XR_001919136.1						940	1011	XM_005684468.3	PRSS35	Chr9	10721218	10739116	+	2755	2826	-	-107.8
XR_001919136.1						941	998	XM_018054498.1	GREM1	Chr10	73061690	73077023	+	2239	2296	+	-104.41
XR_001919136.1						941	998	XM_018062738.1	FUT1	Chr18	56399123	56402123	-	1898	1955	-	-104.51
XR_001919136.1						941	998	XM_005679027.3	ITGB8	Chr4	91410508	91505570	-	4634	4691	+	-102.51
XR_001919136.1						942	1015	XM_005690657.2	TNFSF18	Chr16	39165138	39176197	-	2393	2466	-	-120.08
XR_001919136.1						940	1015	XM_018057861.1	PPP1R16B	Chr13	67193869	67303174	+	2601	2676	+	-125.38
XR_001919136.1						940	998	XM_018064266.1	RAB11FIP4	Chr19	18157259	18261871	-	3328	3386	-	-114.01
XR_001919136.1						940	993	XM_005689361.3	MMP1	Chr15	76620137	76629210	-	1560	1613	-	-102.01
XR_001919136.1						945	1013	XM_018059823.1	EXPH5	Chr15	64069373	64162164	+	6749	6817	-	-107.43
XR_001919136.1						945	1015	XM_013976351.2	LOC102182927	Chr3	107007810	107023662	+	3505	3575	+	-117.59
XR_001919136.1						945	1015	XM_018048926.1	LOC102184901	Chr5	118184749	118195973	+	812	882	-	-111.06
XR_001919136.1						947	1015	XM_005683697.3	INSL6	Chr8	39210866	39227365	+	679	749	+	-106.9
TCONS_00021999	XLOC_010220	Chr3	51964378	51982786	-	363	448	XM_018060889.1	TLR2	Chr17	66857163	66868678	+	2672	2757	+	-143.41
TCONS_00021999	XLOC_010220	Chr3	51964378	51982786	-	326	396	XM_018051036.1	TYK2	Chr7	94758873	94788136	-	5415	5484	-	-108.41
TCONS_00021999	XLOC_010220	Chr3	51964378	51982786	-	173	245	XM_005675629.3	TMPRSS2	Chr1	141279260	141329174	-	3317	3385	-	-101.22
TCONS_00021999	XLOC_010220	Chr3	51964378	51982786	-	174	245	XM_018042224.1	MYCL	Chr3	14614693	14621266	-	2339	2412	-	-117.6
TCONS_00021999	XLOC_010220	Chr3	51964378	51982786	-	173	245	XM_005689361.3	MMP1	Chr15	76620137	76629210	-	1532	1600	-	-109.21
TCONS_00021999	XLOC_010220	Chr3	51964378	51982786	-	178	246	XM_018057907.1	WISP2	Chr13	72651211	72666018	+	2321	2389	-	-109.86
TCONS_00021999	XLOC_010220	Chr3	51964378	51982786	-	178	245	XM_018039646.1	CCBE1	Chr24	58574650	58812786	-	1677	1744	-	-112.43
TCONS_00021999	XLOC_010220	Chr3	51964378	51982786	-	174	245	XM_013966606.2	CCDC170	Chr9	75820826	75914298	+	3132	3195	+	-109.3
TCONS_00021999	XLOC_010220	Chr3	51964378	51982786	-	174	245	XM_005688864.3	KLHL38	Chr14	65789525	65801579	-	3167	3231	+	-109.4
TCONS_00021999	XLOC_010220	Chr3	51964378	51982786	-	310	396	XM_018060889.1	TLR2	Chr17	66857163	66868678	+	2725	2813	+	-156.01
TCONS_00021999	XLOC_010220	Chr3	51964378	51982786	-	286	351	XM_013967583.2	OXER1	Chr11	24990142	24992825	-	2554	2619	-	-121.51
TCONS_00021999	XLOC_010220	Chr3	51964378	51982786	-	286	352	XM_018060889.1	TLR2	Chr17	66857163	66868678	+	2768	2837	+	-126.86
ENSCHIT00000009973						13	100	XM_018043288.1	BRSK2	Chr29	51047154	51097037	-	2911	2993	+	-124.6
ENSCHIT00000009973						13	92	XM_018059867.1	ABCA12	Chr2	32634377	32843452	+	9148	9224	+	-112.56
ENSCHIT00000009973						16	100	XM_018043288.1	BRSK2	Chr29	51047154	51097037	-	2911	2992	+	-119.24
ENSCHIT00000009973						18	92	XM_018059867.1	ABCA12	Chr2	32634377	32843452	+	9148	9223	+	-108.38
ENSCHIT00000009973						21	98	XM_013963982.2	LOC102170588	Chr5	72549537	72558282	+	1706	1781	+	-103.66
ENSCHIT00000009973						20	100	XM_018043288.1	BRSK2	Chr29	51047154	51097037	-	2915	2992	+	-117.33
ENSCHIT00000009973						18	92	XM_018059867.1	ABCA12	Chr2	32634377	32843452	+	9148	9223	+	-108.34
ENSCHIT00000009973						20	100	XM_018043288.1	BRSK2	Chr29	51047154	51097037	-	2915	2992	+	-117.74
ENSCHIT00000009973						23	92	XM_018059867.1	ABCA12	Chr2	32634377	32843452	+	9148	9222	+	-102.36
ENSCHIT00000009973						21	97	XM_018043288.1	BRSK2	Chr29	51047154	51097037	-	2920	2991	+	-114.24
ENSCHIT00000009973						25	97	XM_018043288.1	BRSK2	Chr29	51047154	51097037	-	2922	2992	+	-110.38
ENSCHIT00000009973						181	246	XM_018043288.1	BRSK2	Chr29	51047154	51097037	-	2899	2968	+	-106.55
ENSCHIT00000009973						180	248	XM_018043288.1	BRSK2	Chr29	51047154	51097037	-	2911	2975	+	-101.53
ENSCHIT00000009973						181	246	XM_018043288.1	BRSK2	Chr29	51047154	51097037	-	2906	2974	+	-101.79
ENSCHIT00000009973						13	96	XM_018043288.1	BRSK2	Chr29	51047154	51097037	-	2903	2993	+	-124.21
ENSCHIT00000009973						15	96	XM_018043288.1	BRSK2	Chr29	51047154	51097037	-	2903	2990	+	-116.96
ENSCHIT00000009973						19	96	XM_018043288.1	BRSK2	Chr29	51047154	51097037	-	2903	2988	+	-111.43
ENSCHIT00000009973						12	92	XM_018043288.1	BRSK2	Chr29	51047154	51097037	-	2900	2977	+	-110.74
ENSCHIT00000009973						12	92	XM_018043288.1	BRSK2	Chr29	51047154	51097037	-	2900	2977	+	-112.13
ENSCHIT00000009973						12	91	XM_018043288.1	BRSK2	Chr29	51047154	51097037	-	2901	2977	+	-108.18
ENSCHIT00000009973						10	80	XM_018059867.1	ABCA12	Chr2	32634377	32843452	+	9148	9223	+	-110.07
ENSCHIT00000009973						12	88	XM_018043288.1	BRSK2	Chr29	51047154	51097037	-	2903	2977	+	-107.26
ENSCHIT00000009973						10	80	XM_018059867.1	ABCA12	Chr2	32634377	32843452	+	9148	9223	+	-105.33
ENSCHIT00000009973						10	80	XM_018059867.1	ABCA12	Chr2	32634377	32843452	+	9148	9215	+	-101.11
ENSCHIT00000009973						10	76	XM_018059867.1	ABCA12	Chr2	32634377	32843452	+	9148	9211	+	-100.91
ENSCHIT00000009973						10	76	XM_018059867.1	ABCA12	Chr2	32634377	32843452	+	9148	9211	+	-100.51
ENSCHIT00000009973						32	99	XM_013963982.2	LOC102170588	Chr5	72549537	72558282	+	1705	1772	+	-102.04
ENSCHIT00000009973						31	96	XM_018050663.1	SEMA6A	Chr7	73164015	73295384	-	3952	4019	-	-109.17
ENSCHIT00000009973						12	100	XM_018043288.1	BRSK2	Chr29	51047154	51097037	-	2911	2994	+	-125.68
ENSCHIT00000009973						11	92	XM_018059867.1	ABCA12	Chr2	32634377	32843452	+	9148	9226	+	-114.3
ENSCHIT00000009973						25	97	XM_018043288.1	BRSK2	Chr29	51047154	51097037	-	2924	2992	+	-105.31
ENSCHIT00000009973						31	90	XM_018050663.1	SEMA6A	Chr7	73164015	73295384	-	3952	4007	-	-101.51
ENSCHIT00000009973						12	96	XM_018043288.1	BRSK2	Chr29	51047154	51097037	-	2903	2994	+	-126.55
ENSCHIT00000009973						10	92	XM_018059867.1	ABCA12	Chr2	32634377	32843452	+	9148	9223	+	-115.9
ENSCHIT00000009973						31	96	XM_018050663.1	SEMA6A	Chr7	73164015	73295384	-	3952	4007	-	-106.88
ENSCHIT00000009973						31	93	XM_018050663.1	SEMA6A	Chr7	73164015	73295384	-	3952	4006	-	-100.93
XR_001918330.1						961	1083	XM_005682621.3	IRF1	Chr7	88630486	88637730	-	492	629	+	-228.29
XR_001296937.2						808	866	XM_018045966.1	IGSF3	Chr3	93832649	93964092	-	6009	6067	-	-106.63
TCONS_00023216	XLOC_010776	Chr4	31083882	31093085	-	227	293	XM_005688864.3	KLHL38	Chr14	65789525	65801579	-	3106	3175	+	-102.39
TCONS_00023216	XLOC_010776	Chr4	31083882	31093085	-	227	293	XM_005690626.3	SELE	Chr16	35906061	35918674	-	2282	2352	+	-100.45
TCONS_00023216	XLOC_010776	Chr4	31083882	31093085	-	227	293	XM_018039418.1	MOCOS	Chr24	21193232	21251200	-	2943	3012	-	-105.05
TCONS_00021977	XLOC_010215	Chr3	51744433	51964290	-	1552	1613	XM_005683697.3	INSL6	Chr8	39210866	39227365	+	671	736	-	-101.67
TCONS_00021977	XLOC_010215	Chr3	51744433	51964290	-	1552	1613	XM_005689361.3	MMP1	Chr15	76620137	76629210	-	1578	1643	+	-102.1
TCONS_00021977	XLOC_010215	Chr3	51744433	51964290	-	1541	1613	XM_005675629.3	TMPRSS2	Chr1	141279260	141329174	-	3363	3436	+	-107.15
TCONS_00021977	XLOC_010215	Chr3	51744433	51964290	-	1485	1551	XM_013975955.2	BATF2	Chr29	43632762	43639774	-	1751	1812	-	-101.37
ENSCHIT00000007402						1980	2059	XM_005682223.3	PGLYRP2	Chr7	101018784	101024859	-	1983	2063	+	-104.87
ENSCHIT00000007402						1235	1299	XM_005689361.3	MMP1	Chr15	76620137	76629210	-	1535	1599	+	-102.82
ENSCHIT00000007402						1235	1298	XM_018039646.1	CCBE1	Chr24	58574650	58812786	-	1680	1743	+	-117.52
ENSCHIT00000002353						118	581	XM_018048697.1	CACNA1C	Chr5	107328368	107719644	+	628	1090	-	-1048.52
ENSCHIT00000009566						448	514	XM_018064375.1	RFLNB	Chr19	22067122	22075659	+	1563	1629	-	-104.3
ENSCHIT00000009566						447	527	XM_013976351.2	LOC102182927	Chr3	107007810	107023662	+	3440	3519	-	-137.6
ENSCHIT00000009566						448	525	XM_018047594.1	PAWR	Chr5	8939101	9057057	-	7975	8053	-	-123.88
ENSCHIT00000009566						456	526	XM_005695056.3	KIAA1024	Chr21	25199201	25213021	+	4317	4386	+	-135.95
ENSCHIT00000009566						510	569	XM_005683453.3	ERAP2	Chr7	14246703	14292701	-	3437	3495	-	-124.46
ENSCHIT00000009566						510	563	XM_018055703.1	CMPK2	Chr11	89670732	89687207	+	3021	3074	-	-103.47
ENSCHIT00000009566						510	565	XM_005679027.3	ITGB8	Chr4	91410508	91505570	-	4471	4526	-	-102.71
ENSCHIT00000009566						456	520	XM_018050111.1	NIPAL4	Chr7	41450860	41467624	-	2229	2302	+	-101.09
ENSCHIT00000009566						447	513	XM_018061481.1	FAM198B	Chr17	30222726	30294233	-	3075	3141	+	-111.21
ENSCHIT00000009566						462	524	XM_005676129.3	CACNB4	Chr2	91831267	91982694	-	5486	5548	-	-112.01
ENSCHIT00000009566						447	526	XM_005677755.3	GJA5	Chr3	98651893	98670391	-	3169	3248	+	-153.26
ENSCHIT00000009566						516	569	XM_018062738.1	FUT1	Chr18	56399123	56402123	-	1916	1969	+	-104.56
ENSCHIT00000009566						459	524	XM_018066142.1	BDKRB2	Chr21	60423475	60454764	+	3689	3751	-	-112.37
ENSCHIT00000009566						529	589	XM_005696862.3	LOC100861326	Chr23	4801738	4902610	+	2658	2718	-	-112.26
ENSCHIT00000009566						496	564	XM_005675629.3	TMPRSS2	Chr1	141279260	141329174	-	3369	3437	+	-118.46
ENSCHIT00000009566						495	561	XM_005695056.3	KIAA1024	Chr21	25199201	25213021	+	4282	4347	+	-122.55
ENSCHIT00000009566						510	565	XM_018055703.1	CMPK2	Chr11	89670732	89687207	+	2198	2253	-	-113.41
ENSCHIT00000009566						510	562	XM_013975955.2	BATF2	Chr29	43632762	43639774	-	1806	1859	-	-103.68
ENSCHIT00000009566						554	606	XM_005678194.3	PTGFR	Chr3	55017861	55081969	+	4168	4222	-	-106
ENSCHIT00000009566						395	467	XM_005685375.3	LOC102170238	Chr10	76863864	76866700	+	2225	2299	-	-103.73
ENSCHIT00000009566						491	565	XM_005683697.3	INSL6	Chr8	39210866	39227365	+	657	731	-	-135.65
ENSCHIT00000009566						529	589	XM_018053898.1	DIO2	Chr10	11608368	11623676	+	4728	4790	-	-100.39
ENSCHIT00000009566						467	526	XM_018045966.1	IGSF3	Chr3	93832649	93964092	-	6032	6091	-	-112.31
ENSCHIT00000009566						491	564	XM_005690657.2	TNFSF18	Chr16	39165138	39176197	-	2415	2488	+	-142.19
ENSCHIT00000009566						491	561	XM_018045966.1	IGSF3	Chr3	93832649	93964092	-	6056	6126	-	-129.71
ENSCHIT00000009566						497	565	XM_005680263.3	METTL21B	Chr5	55027142	55034769	-	1723	1791	+	-127.71
ENSCHIT00000009566						491	565	XM_005677755.3	GJA5	Chr3	98651893	98670391	-	3130	3204	+	-136.61
ENSCHIT00000009566						494	561	XM_018057861.1	PPP1R16B	Chr13	67193869	67303174	+	2582	2649	-	-121.36
ENSCHIT00000009566						497	565	XM_005689361.3	MMP1	Chr15	76620137	76629210	-	1583	1651	+	-136.96
ENSCHIT00000009566						496	564	XM_018054498.1	GREM1	Chr10	73061690	73077023	+	2205	2273	-	-124.46
ENSCHIT00000009566						491	563	XM_018039418.1	MOCOS	Chr24	21193232	21251200	-	2936	3007	+	-144.23
ENSCHIT00000009566						491	556	XM_018064375.1	RFLNB	Chr19	22067122	22075659	+	3083	3148	-	-109.1
ENSCHIT00000009566						497	569	XM_005679027.3	ITGB8	Chr4	91410508	91505570	-	4601	4673	-	-155.21
ENSCHIT00000009566						491	565	XM_018051780.1	PDXK	Chr1	143364632	143395065	+	4677	4751	-	-135.4
ENSCHIT00000009566						493	555	XM_018058457.1	LOC102191152	Chr14	52641383	52816767	+	4623	4687	-	-109.93
ENSCHIT00000009566						533	589	XM_005678194.3	PTGFR	Chr3	55017861	55081969	+	4147	4203	-	-115.26
ENSCHIT00000009566						441	508	XM_005685375.3	LOC102170238	Chr10	76863864	76866700	+	2272	2340	-	-126.53
ENSCHIT00000009566						533	592	XM_013976351.2	LOC102182927	Chr3	107007810	107023662	+	3525	3586	-	-103.26
ENSCHIT00000009566						440	502	XM_018045966.1	IGSF3	Chr3	93832649	93964092	-	6005	6067	-	-101.41
ENSCHIT00000009566						440	513	XM_018049316.1	HERC6	Chr6	36819275	36872479	-	3605	3678	+	-121.77
ENSCHIT00000009566						440	527	XM_005678194.3	PTGFR	Chr3	55017861	55081969	+	4054	4141	-	-160.47
ENSCHIT00000009566						529	594	XM_005689361.3	MMP1	Chr15	76620137	76629210	-	1552	1619	+	-126.25
ENSCHIT00000009566						529	588	XM_013966606.2	CCDC170	Chr9	75820826	75914298	+	3113	3172	-	-110.46
ENSCHIT00000009566						529	594	XM_018047594.1	PAWR	Chr5	8939101	9057057	-	8057	8120	-	-110.42
ENSCHIT00000009566						529	594	XM_005697318.2	LOC102181552	Chr24	62260091	62276740	+	1850	1915	-	-100.56
ENSCHIT00000009566						531	589	XM_018053898.1	DIO2	Chr10	11608368	11623676	+	5142	5200	-	-121.51
ENSCHIT00000009566						529	589	XM_005695056.3	KIAA1024	Chr21	25199201	25213021	+	4254	4314	+	-104.06
ENSCHIT00000009566						529	589	XM_018039418.1	MOCOS	Chr24	21193232	21251200	-	2910	2969	+	-107.51
ENSCHIT00000009566						529	584	XM_018065309.1	ITGB3	Chr19	45950375	46011651	+	3394	3449	-	-103.39
ENSCHIT00000009566						529	589	XM_018054201.1	TMOD2	Chr10	44566233	44629915	+	7695	7755	-	-110.66
ENSCHIT00000009566						529	583	XM_018055703.1	CMPK2	Chr11	89670732	89687207	+	2217	2270	-	-106.56
ENSCHIT00000009566						529	584	XM_005688864.3	KLHL38	Chr14	65789525	65801579	-	3148	3203	-	-104.81
ENSCHIT00000009566						529	587	XM_005683697.3	INSL6	Chr8	39210866	39227365	+	695	755	-	-106.51
ENSCHIT00000009566						529	594	XM_005690657.2	TNFSF18	Chr16	39165138	39176197	-	2383	2450	+	-111.54
ENSCHIT00000009566						530	595	XM_018064266.1	RAB11FIP4	Chr19	18157259	18261871	-	3325	3386	+	-117.34
ENSCHIT00000009566						529	585	XM_018055703.1	CMPK2	Chr11	89670732	89687207	+	3040	3096	-	-105.7
ENSCHIT00000009566						529	582	XM_005690626.3	SELE	Chr16	35906061	35918674	-	2325	2378	-	-101.91
ENSCHIT00000009566						529	586	XM_005679027.3	ITGB8	Chr4	91410508	91505570	-	4490	4547	-	-113.51
ENSCHIT00000009566						471	526	XM_018053898.1	DIO2	Chr10	11608368	11623676	+	4670	4725	-	-108.21
ENSCHIT00000009566						460	527	XM_018039418.1	MOCOS	Chr24	21193232	21251200	-	2971	3039	+	-127.26
ENSCHIT00000009566						459	524	XM_013967643.2	IL36B	Chr11	46359268	46368303	+	956	1021	+	-107.95
ENSCHIT00000009566						459	524	XM_018045182.1	AK4	Chr3	40679003	40775167	+	4069	4134	-	-119.31
ENSCHIT00000009566						503	565	XM_005688864.3	KLHL38	Chr14	65789525	65801579	-	3122	3184	-	-117.26
ENSCHIT00000009566						474	535	XM_018064375.1	RFLNB	Chr19	22067122	22075659	+	1590	1650	-	-114.86
ENSCHIT00000009566						497	563	XM_005683453.3	ERAP2	Chr7	14246703	14292701	-	3280	3346	-	-124.46
ENSCHIT00000009566						496	565	XM_018059823.1	EXPH5	Chr15	64069373	64162164	+	6767	6836	+	-120.08
ENSCHIT00000009566						497	564	XM_018065309.1	ITGB3	Chr19	45950375	46011651	+	3362	3429	-	-118.35
ENSCHIT00000009566						503	565	XM_013976351.2	LOC102182927	Chr3	107007810	107023662	+	3495	3557	-	-109.61
ENSCHIT00000009566						499	561	XM_018058024.1	FAM65C	Chr13	78118187	78191610	-	4255	4318	-	-106.76
ENSCHIT00000009566						498	565	XM_005678194.3	PTGFR	Chr3	55017861	55081969	+	4112	4179	-	-119.69
ENSCHIT00000009566						498	569	XM_018059823.1	EXPH5	Chr15	64069373	64162164	+	6620	6691	+	-136.56
ENSCHIT00000009566						437	524	XM_018053898.1	DIO2	Chr10	11608368	11623676	+	5048	5135	-	-141.86
ENSCHIT00000009566						433	527	XM_005689693.3	AMPD3	Chr15	40141265	40189828	+	2628	2722	-	-153.09
ENSCHIT00000009566						459	527	XM_005690657.2	TNFSF18	Chr16	39165138	39176197	-	2452	2520	+	-125.04
ENSCHIT00000009566						456	518	XM_005696773.3	FAM65B	Chr23	16972800	17082345	-	4098	4159	-	-104.7
ENSCHIT00000009566						445	524	XM_018051780.1	PDXK	Chr1	143364632	143395065	+	4625	4710	-	-140.02
ENSCHIT00000009566						443	507	XM_018053898.1	DIO2	Chr10	11608368	11623676	+	4641	4706	-	-113.35
ENSCHIT00000009566						444	512	XM_005697318.2	LOC102181552	Chr24	62260091	62276740	+	1765	1833	-	-120.26
ENSCHIT00000009566						497	562	XM_018048926.1	LOC102184901	Chr5	118184749	118195973	+	833	898	+	-119.16
ENSCHIT00000002387						422	488	XM_005676129.3	CACNB4	Chr2	91831267	91982694	-	5518	5584	-	-114.26
ENSCHIT00000002387						419	478	XM_018066142.1	BDKRB2	Chr21	60423475	60454764	+	3718	3777	-	-108.57
ENSCHIT00000002387						419	477	XM_005695056.3	KIAA1024	Chr21	25199201	25213021	+	4294	4351	+	-106.55
ENSCHIT00000002387						419	488	XM_005696209.3	LOC102187998	Chr23	41430435	41436936	+	1240	1309	-	-118.8
ENSCHIT00000006910						68	131	XM_013975955.2	BATF2	Chr29	43632762	43639774	-	1758	1821	+	-100.4
ENSCHIT00000006910						68	131	XM_018051780.1	PDXK	Chr1	143364632	143395065	+	4648	4711	+	-117.12
ENSCHIT00000006910						68	132	XM_018066142.1	BDKRB2	Chr21	60423475	60454764	+	3689	3752	+	-107.17
ENSCHIT00000006910						66	137	XM_005697318.2	LOC102181552	Chr24	62260091	62276740	+	1777	1848	+	-116.04
ENSCHIT00000006910						68	137	XM_005676129.3	CACNB4	Chr2	91831267	91982694	-	5480	5549	+	-130.52
ENSCHIT00000006910						4	84	XM_018057861.1	PPP1R16B	Chr13	67193869	67303174	+	2597	2677	+	-163.59
ENSCHIT00000006910						68	149	XM_005695056.3	KIAA1024	Chr21	25199201	25213021	+	4318	4398	-	-159.61
ENSCHIT00000006910						55	137	XM_005696773.3	FAM65B	Chr23	16972800	17082345	-	4098	4179	+	-132.11
ENSCHIT00000006910						55	122	XM_018062871.1	KLK10	Chr18	58086033	58091972	-	2092	2161	+	-104.84
ENSCHIT00000006910						55	137	XM_018061481.1	FAM198B	Chr17	30222726	30294233	-	3050	3132	-	-130.17
ENSCHIT00000006910						1	71	XM_005684468.3	PRSS35	Chr9	10721218	10739116	+	2751	2821	-	-115.81
ENSCHIT00000006910						20	84	XM_013966606.2	CCDC170	Chr9	75820826	75914298	+	3092	3157	+	-123.4
ENSCHIT00000006910						1	66	XM_005690657.2	TNFSF18	Chr16	39165138	39176197	-	2387	2452	-	-112.04
ENSCHIT00000006910						6	64	XM_018054498.1	GREM1	Chr10	73061690	73077023	+	2238	2296	+	-107.86
ENSCHIT00000006910						3	64	XM_018062738.1	FUT1	Chr18	56399123	56402123	-	1895	1956	-	-108.91
ENSCHIT00000006910						6	64	XM_005679027.3	ITGB8	Chr4	91410508	91505570	-	4633	4691	+	-105.96
ENSCHIT00000006910						56	124	XM_013966606.2	CCDC170	Chr9	75820826	75914298	+	3051	3121	+	-120.52
ENSCHIT00000006910						1	63	XM_018064266.1	RAB11FIP4	Chr19	18157259	18261871	-	3324	3386	-	-123.16
ENSCHIT00000006910						62	142	XM_005675629.3	TMPRSS2	Chr1	141279260	141329174	-	3402	3482	-	-124.77
ENSCHIT00000006910						63	137	XM_018045182.1	AK4	Chr3	40679003	40775167	+	4066	4140	+	-125.36
ENSCHIT00000006910						102	164	XM_005676129.3	CACNB4	Chr2	91831267	91982694	-	5449	5515	+	-101.3
ENSCHIT00000006910						70	127	XM_005688864.3	KLHL38	Chr14	65789525	65801579	-	3085	3142	+	-108.21
ENSCHIT00000006910						71	125	XM_018055703.1	CMPK2	Chr11	89670732	89687207	+	2156	2210	+	-100.71
ENSCHIT00000006910						70	136	XM_018049316.1	HERC6	Chr6	36819275	36872479	-	3595	3661	-	-109.91
ENSCHIT00000006910						70	137	XM_005690657.2	TNFSF18	Chr16	39165138	39176197	-	2456	2523	-	-120.97
ENSCHIT00000006910						1	56	XM_013966606.2	CCDC170	Chr9	75820826	75914298	+	3121	3176	+	-111.51
ENSCHIT00000006910						1	58	XM_005689361.3	MMP1	Chr15	76620137	76629210	-	1556	1613	-	-111.46
ENSCHIT00000006910						11	66	XM_005675629.3	TMPRSS2	Chr1	141279260	141329174	-	3351	3406	-	-104.64
ENSCHIT00000006910						22	85	XM_018058024.1	FAM65C	Chr13	78118187	78191610	-	4264	4328	+	-124.36
ENSCHIT00000006910						11	85	XM_018054201.1	TMOD2	Chr10	44566233	44629915	+	7675	7748	+	-134.64
ENSCHIT00000006910						12	85	XM_005695056.3	KIAA1024	Chr21	25199201	25213021	+	4262	4335	-	-136.64
ENSCHIT00000006910						11	72	XM_013967643.2	IL36B	Chr11	46359268	46368303	+	899	959	-	-101.09
ENSCHIT00000006910						11	66	XM_018039418.1	MOCOS	Chr24	21193232	21251200	-	2917	2971	-	-104.44
ENSCHIT00000006910						11	66	XM_018055703.1	CMPK2	Chr11	89670732	89687207	+	2215	2269	+	-106.85
ENSCHIT00000006910						11	66	XM_005688864.3	KLHL38	Chr14	65789525	65801579	-	3146	3201	+	-100.76
ENSCHIT00000006910						11	66	XM_005690626.3	SELE	Chr16	35906061	35918674	-	2323	2378	+	-102.46
ENSCHIT00000006910						77	137	XM_018054201.1	TMOD2	Chr10	44566233	44629915	+	7624	7683	+	-101.66
ENSCHIT00000006910						76	137	XM_013976351.2	LOC102182927	Chr3	107007810	107023662	+	3449	3509	+	-105.21
ENSCHIT00000006910						12	66	XM_013975955.2	BATF2	Chr29	43632762	43639774	-	1823	1878	+	-100.06
ENSCHIT00000006910						68	137	XM_005678194.3	PTGFR	Chr3	55017861	55081969	+	4070	4139	+	-124.56
ENSCHIT00000006910						32	110	XM_018059823.1	EXPH5	Chr15	64069373	64162164	+	6628	6706	-	-126.03
ENSCHIT00000006910						32	110	XM_005679027.3	ITGB8	Chr4	91410508	91505570	-	4587	4665	+	-129.93
ENSCHIT00000006910						32	103	XM_018051780.1	PDXK	Chr1	143364632	143395065	+	4676	4747	+	-132.44
ENSCHIT00000006910						32	85	XM_005688864.3	KLHL38	Chr14	65789525	65801579	-	3127	3180	+	-102.81
ENSCHIT00000006910						32	85	XM_018065309.1	ITGB3	Chr19	45950375	46011651	+	3373	3426	+	-100.61
ENSCHIT00000006910						32	85	XM_018039418.1	MOCOS	Chr24	21193232	21251200	-	2938	2990	-	-102.66
ENSCHIT00000006910						13	98	XM_005697318.2	LOC102181552	Chr24	62260091	62276740	+	1816	1901	+	-155
ENSCHIT00000006910						5	65	XM_018055703.1	CMPK2	Chr11	89670732	89687207	+	3039	3099	+	-109.34
ENSCHIT00000006910						55	112	XM_013976351.2	LOC102182927	Chr3	107007810	107023662	+	3473	3530	+	-108.26
ENSCHIT00000006910						51	106	XM_005688864.3	KLHL38	Chr14	65789525	65801579	-	3106	3161	+	-101.36
ENSCHIT00000006910						55	125	XM_005690626.3	SELE	Chr16	35906061	35918674	-	2264	2334	+	-115.22
ENSCHIT00000006910						51	134	XM_018053898.1	DIO2	Chr10	11608368	11623676	+	5070	5153	+	-150.26
ENSCHIT00000006910						49	113	XM_018057861.1	PPP1R16B	Chr13	67193869	67303174	+	2569	2632	+	-111.13
ENSCHIT00000006910						51	130	XM_018039418.1	MOCOS	Chr24	21193232	21251200	-	2956	3036	-	-137.93
ENSCHIT00000006910						55	123	XM_018045966.1	IGSF3	Chr3	93832649	93964092	-	6035	6103	+	-123.59
ENSCHIT00000006910						55	137	XM_005677755.3	GJA5	Chr3	98651893	98670391	-	3157	3239	-	-157.94
ENSCHIT00000006910						52	122	XM_018053898.1	DIO2	Chr10	11608368	11623676	+	4670	4740	+	-132.19
ENSCHIT00000006910						10	66	XM_013976351.2	LOC102182927	Chr3	107007810	107023662	+	3519	3575	+	-100.11
XR_001919803.1						2102	2169	XM_013976351.2	LOC102182927	Chr3	107007810	107023662	+	3384	3451	-	-100.92
ENSCHIT00000007705						810	868	XM_018062871.1	KLK10	Chr18	58086033	58091972	-	2171	2229	-	-104.61
ENSCHIT00000007705						481	543	XM_005683453.3	ERAP2	Chr7	14246703	14292701	-	3436	3496	-	-109.98
ENSCHIT00000007705						810	865	XM_018057907.1	WISP2	Chr13	72651211	72666018	+	2333	2388	+	-103.31
ENSCHIT00000007705						445	510	XM_005683453.3	ERAP2	Chr7	14246703	14292701	-	3400	3464	-	-102.84
ENSCHIT00000007705						445	510	XM_005679027.3	ITGB8	Chr4	91410508	91505570	-	4577	4641	-	-103.56
ENSCHIT00000007705						669	728	XM_018053898.1	DIO2	Chr10	11608368	11623676	+	5157	5217	-	-101.01
ENSCHIT00000007705						793	864	XM_018051036.1	TYK2	Chr7	94758873	94788136	-	5285	5355	+	-107.09
ENSCHIT00000007705						517	576	XM_005678194.3	PTGFR	Chr3	55017861	55081969	+	4158	4217	-	-100.99
ENSCHIT00000007705						517	576	XM_018054498.1	GREM1	Chr10	73061690	73077023	+	2253	2312	-	-107.69
ENSCHIT00000007705						520	576	XM_005675013.3	LOC102184002	Chr1	66082499	66131751	+	4	55	-	-100.74
ENSCHIT00000007705						810	866	XM_013967583.2	OXER1	Chr11	24990142	24992825	-	2456	2512	+	-101.04
ENSCHIT00000007705						810	865	XM_018056433.1	HS6ST3	Chr12	12248002	12966831	-	4568	4623	+	-103.81
ENSCHIT00000007705						362	415	XM_018059823.1	EXPH5	Chr15	64069373	64162164	+	6746	6799	+	-102.79
ENSCHIT00000007705						360	415	XM_018053898.1	DIO2	Chr10	11608368	11623676	+	5142	5197	-	-107.06
ENSCHIT00000007705						358	415	XM_018039418.1	MOCOS	Chr24	21193232	21251200	-	2913	2969	+	-100.94
ENSCHIT00000007705						358	412	XM_018048926.1	LOC102184901	Chr5	118184749	118195973	+	812	866	+	-100.14
ENSCHIT00000007705						358	412	XM_005679027.3	ITGB8	Chr4	91410508	91505570	-	4490	4544	-	-100.76
ENSCHIT00000007705						810	883	XM_005689361.3	MMP1	Chr15	76620137	76629210	-	1528	1600	+	-112.94
ENSCHIT00000007705						789	852	XM_018051642.1	MX2	Chr1	141193475	141232778	+	2555	2618	-	-114.96
ENSCHIT00000007705						793	874	XM_018039646.1	CCBE1	Chr24	58574650	58812786	-	1680	1761	+	-146.34
ENSCHIT00000007705						789	865	XM_018042224.1	MYCL	Chr3	14614693	14621266	-	2357	2433	+	-140.36
ENSCHIT00000007705						789	855	XM_018066464.1	TC2N	Chr21	55971036	56016551	-	2900	2966	+	-133.61
ENSCHIT00000007705						795	850	XM_005683697.3	INSL6	Chr8	39210866	39227365	+	1409	1472	-	-101.21
ENSCHIT00000007705						339	393	XM_005679027.3	ITGB8	Chr4	91410508	91505570	-	4471	4525	-	-104.56
ENSCHIT00000007705						339	394	XM_005680263.3	METTL21B	Chr5	55027142	55034769	-	1723	1778	+	-101.56
ENSCHIT00000007705						339	392	XM_005683453.3	ERAP2	Chr7	14246703	14292701	-	3293	3346	-	-113.31
ENSCHIT00000007705						339	394	XM_018059823.1	EXPH5	Chr15	64069373	64162164	+	6767	6822	+	-103.44
ENSCHIT00000007705						473	534	XM_005690657.2	TNFSF18	Chr16	39165138	39176197	-	2418	2478	+	-103.29
ENSCHIT00000007705						475	534	XM_018058024.1	FAM65C	Chr13	78118187	78191610	-	4259	4318	-	-100.31
ENSCHIT00000007705						473	538	XM_005680263.3	METTL21B	Chr5	55027142	55034769	-	1723	1787	+	-104.21
ENSCHIT00000007705						473	538	XM_005677755.3	GJA5	Chr3	98651893	98670391	-	3130	3194	+	-101.09
ENSCHIT00000007705						473	534	XM_005683453.3	ERAP2	Chr7	14246703	14292701	-	3284	3344	-	-100.71
ENSCHIT00000007705						473	538	XM_005689361.3	MMP1	Chr15	76620137	76629210	-	1583	1647	+	-114.46
ENSCHIT00000007705						475	538	XM_005688864.3	KLHL38	Chr14	65789525	65801579	-	3122	3184	-	-110.66
ENSCHIT00000007705						473	534	XM_018054498.1	GREM1	Chr10	73061690	73077023	+	2210	2270	-	-100.89
ENSCHIT00000007705						473	534	XM_018039418.1	MOCOS	Chr24	21193232	21251200	-	2938	2997	+	-107.18
ENSCHIT00000007705						473	534	XM_018064375.1	RFLNB	Chr19	22067122	22075659	+	3093	3153	-	-103.47
ENSCHIT00000007705						473	534	XM_005690626.3	SELE	Chr16	35906061	35918674	-	2297	2357	-	-109.53
ENSCHIT00000007705						473	543	XM_018059823.1	EXPH5	Chr15	64069373	64162164	+	6619	6688	+	-121.56
ENSCHIT00000007705						473	543	XM_005679027.3	ITGB8	Chr4	91410508	91505570	-	4605	4674	-	-132.16
ENSCHIT00000007705						473	538	XM_018051780.1	PDXK	Chr1	143364632	143395065	+	4687	4751	-	-103.2
ENSCHIT00000007705						540	616	XM_005675013.3	LOC102184002	Chr1	66082499	66131751	+	19	101	-	-143.5
ENSCHIT00000007705						546	602	XM_018059241.1	CD44	Chr15	17197402	17286604	-	2580	2636	-	-107.11
ENSCHIT00000007705						540	600	XM_018054498.1	GREM1	Chr10	73061690	73077023	+	2276	2336	-	-122.06
ENSCHIT00000007705						815	876	XM_005688864.3	KLHL38	Chr14	65789525	65801579	-	3173	3234	-	-103.15
ENSCHIT00000007705						350	412	XM_018062871.1	KLK10	Chr18	58086033	58091972	-	2143	2206	-	-103.24
TCONS_00021976	XLOC_010215	Chr3	51743124	51964276	-	1535	1596	XM_005683697.3	INSL6	Chr8	39210866	39227365	+	671	736	-	-101.67
TCONS_00021976	XLOC_010215	Chr3	51743124	51964276	-	1535	1598	XM_005689361.3	MMP1	Chr15	76620137	76629210	-	1576	1643	+	-106.4
TCONS_00021976	XLOC_010215	Chr3	51743124	51964276	-	1524	1598	XM_005675629.3	TMPRSS2	Chr1	141279260	141329174	-	3361	3436	+	-111.45
TCONS_00021976	XLOC_010215	Chr3	51743124	51964276	-	1468	1534	XM_013975955.2	BATF2	Chr29	43632762	43639774	-	1751	1812	-	-101.37
ENSCHIT00000010590						1990	2070	XM_018051642.1	MX2	Chr1	141193475	141232778	+	2574	2654	+	-143.76
ENSCHIT00000010590						2109	2176	XM_018066464.1	TC2N	Chr21	55971036	56016551	-	2986	3053	-	-108.72
ENSCHIT00000010590						2094	2175	XM_013967583.2	OXER1	Chr11	24990142	24992825	-	2538	2619	-	-130.6
ENSCHIT00000010590						2092	2176	XM_018060889.1	TLR2	Chr17	66857163	66868678	+	2768	2855	+	-133.82
ENSCHIT00000002934						817	902	XM_018060889.1	TLR2	Chr17	66857163	66868678	+	2785	2869	+	-150.91
ENSCHIT00000002934						802	881	XM_018066464.1	TC2N	Chr21	55971036	56016551	-	2940	3019	-	-124.1
ENSCHIT00000002934						827	913	XM_013967583.2	OXER1	Chr11	24990142	24992825	-	2532	2619	-	-152.44
ENSCHIT00000002934						819	889	XM_018051036.1	TYK2	Chr7	94758873	94788136	-	5350	5418	-	-114.76
ENSCHIT00000002934						812	877	XM_013973149.2	BDKRB1	Chr21	60447662	60482360	+	1401	1466	+	-107.51
TCONS_00008418	XLOC_003851	Chr16	65695550	65699238	+	76	146	XM_005684468.3	PRSS35	Chr9	10721218	10739116	+	2747	2819	-	-108.52
TCONS_00008418	XLOC_003851	Chr16	65695550	65699238	+	66	146	XM_018057861.1	PPP1R16B	Chr13	67193869	67303174	+	2612	2694	+	-139.91
TCONS_00008418	XLOC_003851	Chr16	65695550	65699238	+	65	123	XM_018055703.1	CMPK2	Chr11	89670732	89687207	+	2235	2293	+	-103.35
TCONS_00008418	XLOC_003851	Chr16	65695550	65699238	+	71	133	XM_013966606.2	CCDC170	Chr9	75820826	75914298	+	3121	3185	+	-109.81
TCONS_00008418	XLOC_003851	Chr16	65695550	65699238	+	71	135	XM_005689361.3	MMP1	Chr15	76620137	76629210	-	1547	1613	-	-110.49
TCONS_00008418	XLOC_003851	Chr16	65695550	65699238	+	78	138	XM_018064266.1	RAB11FIP4	Chr19	18157259	18261871	-	3322	3384	-	-114.39
TCONS_00008418	XLOC_003851	Chr16	65695550	65699238	+	188	244	XM_005676129.3	CACNB4	Chr2	91831267	91982694	-	5439	5495	+	-101.76
TCONS_00008418	XLOC_003851	Chr16	65695550	65699238	+	189	244	XM_005696209.3	LOC102187998	Chr23	41430435	41436936	+	1164	1219	+	-101.36
TCONS_00008418	XLOC_003851	Chr16	65695550	65699238	+	88	138	XM_018054201.1	TMOD2	Chr10	44566233	44629915	+	7698	7748	+	-100.96
TCONS_00008418	XLOC_003851	Chr16	65695550	65699238	+	586	811	XM_005690978.3	HMCN1	Chr16	65314060	65860266	+	7856	8082	-	-398.47

## Sheet: TZ_48h-vs-C_48h
lncRNA_id	lncRNA_symbol	lncRNA_chrom	lncRNA_start	lncRNA_end	lncRNA_strand	lncRNA_interaction_start	lncRNA_interaction_end	mRNA_id	gene_symbol	mRNA_chrom	mRNA_start	mRNA_end	mRNA_strand	mRNA_interaction_start	mRNA_interaction_end	interaction_strand	free_energy
ENSCHIT00000009639						780	869	XM_018051642.1	MX2	Chr1	141193475	141232778	+	2557	2640	-	-157.16
ENSCHIT00000009639						772	848	XM_018051374.1	ANKLE1	Chr7	102951174	102956644	+	2899	2965	-	-119.23
ENSCHIT00000009639						780	839	XM_018066211.1	FBLN5	Chr21	56042303	56134890	-	5235	5288	+	-106.41
ENSCHIT00000009639						812	869	XM_005678748.3	TRPM8	Chr3	7101606	7208432	-	4663	4720	+	-107.26
ENSCHIT00000009639						812	882	XM_018051374.1	ANKLE1	Chr7	102951174	102956644	+	2929	2999	-	-131.66
ENSCHIT00000009639						812	873	XM_005681377.3	DAPP1	Chr6	25061424	25117361	-	2726	2787	+	-100.49
ENSCHIT00000009639						812	880	XM_018061868.1	CBFA2T3	Chr18	15451405	15529169	-	2693	2763	-	-112.69
ENSCHIT00000009639						812	870	XM_018057907.1	WISP2	Chr13	72651211	72666018	+	2323	2381	+	-104.21
ENSCHIT00000009639						3000	3055	XM_018050112.1	CYFIP2	Chr7	41497114	41632678	-	5379	5434	-	-100.14
ENSCHIT00000009639						780	882	XM_018059276.1	TCP11L1	Chr15	19210299	19247358	-	4874	4970	+	-195.7
ENSCHIT00000009639						782	848	XM_018039646.1	CCBE1	Chr24	58574650	58812786	-	1701	1761	+	-116.61
ENSCHIT00000009639						687	753	XM_018059276.1	TCP11L1	Chr15	19210299	19247358	-	5023	5097	+	-113.3
ENSCHIT00000009639						663	750	XM_018060889.1	TLR2	Chr17	66857163	66868678	+	2712	2804	-	-135.56
ENSCHIT00000009639						780	848	XM_018042224.1	MYCL	Chr3	14614693	14621266	-	2369	2431	+	-114.66
ENSCHIT00000009639						343	414	XM_005695056.3	KIAA1024	Chr21	25199201	25213021	+	4277	4347	+	-105.56
ENSCHIT00000009639						779	880	XM_005699535.3	LOC102189835	Chr29	25639944	25680453	-	537	636	-	-186.44
ENSCHIT00000009639						803	860	XM_013967806.2	SLC5A6	Chr11	72144637	72156979	+	4161	4218	-	-106.96
ENSCHIT00000009639						803	883	XM_018066211.1	FBLN5	Chr21	56042303	56134890	-	5196	5271	+	-146.58
ENSCHIT00000009639						517	637	XM_018066211.1	FBLN5	Chr21	56042303	56134890	-	5459	5577	+	-196.34
ENSCHIT00000009639						785	844	XM_005683697.3	INSL6	Chr8	39210866	39227365	+	1412	1471	-	-102.64
ENSCHIT00000009639						731	797	XM_018066211.1	FBLN5	Chr21	56042303	56134890	-	5296	5364	+	-118.87
ENSCHIT00000009639						675	753	XM_018066211.1	FBLN5	Chr21	56042303	56134890	-	5341	5420	+	-133.93
ENSCHIT00000009639						341	411	XM_005680780.3	ABCC9	Chr5	86823599	86984112	+	6626	6696	-	-101.12
ENSCHIT00000009639						341	415	XM_005677755.3	GJA5	Chr3	98651893	98670391	-	3128	3202	+	-108.71
ENSCHIT00000009639						341	411	XM_018051766.1	PLIN2	Chr8	24993362	25002926	+	1670	1740	+	-106.04
ENSCHIT00000009639						341	411	XM_018057861.1	PPP1R16B	Chr13	67193869	67303174	+	2582	2651	-	-109.06
ENSCHIT00000009639						341	411	XM_005675377.3	PPM1L	Chr1	105943029	106273274	-	4948	5017	+	-100.46
ENSCHIT00000009639						341	411	XM_018039418.1	MOCOS	Chr24	21193232	21251200	-	2936	3005	+	-103.61
ENSCHIT00000009639						733	797	XM_018059276.1	TCP11L1	Chr15	19210299	19247358	-	4978	5044	+	-113.77
ENSCHIT00000009639						337	411	XM_005683697.3	INSL6	Chr8	39210866	39227365	+	655	729	-	-111.81
ENSCHIT00000009639						492	560	XM_018042974.1	IFITM5	Chr29	46044242	46046440	-	1	69	+	-113.36
ENSCHIT00000009639						331	408	XM_013963962.2	MAP3K13	Chr1	81373583	81533252	-	8172	8255	+	-119.56
ENSCHIT00000009639						3376	3457	XM_018066211.1	FBLN5	Chr21	56042303	56134890	-	5215	5299	-	-136.43
ENSCHIT00000009639						3376	3432	XM_018059276.1	TCP11L1	Chr15	19210299	19247358	-	4897	4953	-	-101.11
ENSCHIT00000009639						3005	3070	XM_018042224.1	MYCL	Chr3	14614693	14621266	-	2358	2426	-	-101.22
ENSCHIT00000009639						3008	3074	XM_018039646.1	CCBE1	Chr24	58574650	58812786	-	1693	1759	-	-104.86
ENSCHIT00000009639						510	605	XM_005699535.3	LOC102189835	Chr29	25639944	25680453	-	1	96	+	-178.29
ENSCHIT00000008234						2198	2284	XM_018051374.1	ANKLE1	Chr7	102951174	102956644	+	2929	3011	-	-143.76
ENSCHIT00000008234						2200	2265	XM_018051766.1	PLIN2	Chr8	24993362	25002926	+	1610	1676	+	-101.62
ENSCHIT00000008234						2198	2263	XM_018039646.1	CCBE1	Chr24	58574650	58812786	-	1672	1737	+	-125.16
ENSCHIT00000008234						2166	2225	XM_013967806.2	SLC5A6	Chr11	72144637	72156979	+	4138	4197	-	-104.42
ENSCHIT00000008234						2165	2232	XM_018059276.1	TCP11L1	Chr15	19210299	19247358	-	4910	4977	+	-116.79
ENSCHIT00000008234						2162	2234	XM_018042224.1	MYCL	Chr3	14614693	14621266	-	2369	2441	+	-121.81
ENSCHIT00000008234						2167	2233	XM_005699535.3	LOC102189835	Chr29	25639944	25680453	-	533	603	-	-105.28
ENSCHIT00000008234						2189	2246	XM_013967806.2	SLC5A6	Chr11	72144637	72156979	+	4161	4218	-	-103.26
ENSCHIT00000008234						2166	2232	XM_018050112.1	CYFIP2	Chr7	41497114	41632678	-	5397	5460	+	-103.34
ENSCHIT00000008234						2155	2234	XM_018051374.1	ANKLE1	Chr7	102951174	102956644	+	2886	2965	-	-139.57
ENSCHIT00000008234						2174	2234	XM_018039646.1	CCBE1	Chr24	58574650	58812786	-	1701	1761	+	-124.56
ENSCHIT00000008234						2098	2164	XM_018059276.1	TCP11L1	Chr15	19210299	19247358	-	4978	5044	+	-112.67
ENSCHIT00000008234						2210	2283	XM_018059276.1	TCP11L1	Chr15	19210299	19247358	-	4859	4932	+	-112.08
ENSCHIT00000008234						2143	2225	XM_018066211.1	FBLN5	Chr21	56042303	56134890	-	5235	5317	+	-154.19
ENSCHIT00000008234						2088	2179	XM_018066211.1	FBLN5	Chr21	56042303	56134890	-	5281	5372	+	-178.91
ENSCHIT00000008234						2092	2150	XM_018060889.1	TLR2	Chr17	66857163	66868678	+	2777	2838	-	-108.65
ENSCHIT00000008234						1886	2007	XM_018066211.1	FBLN5	Chr21	56042303	56134890	-	5453	5573	+	-211.03
ENSCHIT00000008234						1887	1968	XM_005699535.3	LOC102189835	Chr29	25639944	25680453	-	2	84	+	-152.16
ENSCHIT00000008234						2153	2233	XM_018051642.1	MX2	Chr1	141193475	141232778	+	2538	2618	-	-136.97
XR_310723.1						341	401	XM_018056710.1	FAM124A	Chr12	65891450	66012554	-	3563	3632	+	-108.33
TCONS_00021978	XLOC_010215	Chr3	51744463	51964276	-	1520	1581	XM_005683697.3	INSL6	Chr8	39210866	39227365	+	671	736	-	-101.67
TCONS_00021978	XLOC_010215	Chr3	51744463	51964276	-	1520	1581	XM_005684704.3	GJB7	Chr9	49877341	49886479	+	1596	1661	-	-100.28
TCONS_00021978	XLOC_010215	Chr3	51744463	51964276	-	1519	1581	XM_018056710.1	FAM124A	Chr12	65891450	66012554	-	3464	3532	+	-101.51
TCONS_00021978	XLOC_010215	Chr3	51744463	51964276	-	1509	1581	XM_005675629.3	TMPRSS2	Chr1	141279260	141329174	-	3363	3436	+	-107.15
TCONS_00021978	XLOC_010215	Chr3	51744463	51964276	-	1453	1519	XM_013975955.2	BATF2	Chr29	43632762	43639774	-	1751	1812	-	-101.37
ENSCHIT00000001252						560	617	XM_018059276.1	TCP11L1	Chr15	19210299	19247358	-	4920	4977	+	-114.01
ENSCHIT00000001252						447	510	XM_018059276.1	TCP11L1	Chr15	19210299	19247358	-	5027	5097	+	-111.73
ENSCHIT00000001252						554	617	XM_018042224.1	MYCL	Chr3	14614693	14621266	-	2381	2444	+	-105.46
ENSCHIT00000001252						546	617	XM_018066211.1	FBLN5	Chr21	56042303	56134890	-	5238	5309	+	-131.51
ENSCHIT00000001252						496	559	XM_018066211.1	FBLN5	Chr21	56042303	56134890	-	5296	5359	+	-109.86
ENSCHIT00000001252						496	559	XM_018059276.1	TCP11L1	Chr15	19210299	19247358	-	4978	5041	+	-109.96
ENSCHIT00000001252						425	508	XM_018060889.1	TLR2	Chr17	66857163	66868678	+	2715	2801	-	-134.37
ENSCHIT00000001252						550	617	XM_018051374.1	ANKLE1	Chr7	102951174	102956644	+	2886	2953	-	-120.01
ENSCHIT00000001252						435	512	XM_018066211.1	FBLN5	Chr21	56042303	56134890	-	5343	5420	+	-131.96
ENSCHIT00000001252						527	617	XM_018051642.1	MX2	Chr1	141193475	141232778	+	2517	2607	-	-185.21
ENSCHIT00000001252						527	596	XM_018059276.1	TCP11L1	Chr15	19210299	19247358	-	4941	5010	+	-139.41
ENSCHIT00000001252						605	682	XM_018059276.1	TCP11L1	Chr15	19210299	19247358	-	4854	4932	+	-104.09
ENSCHIT00000001252						605	679	XM_005699535.3	LOC102189835	Chr29	25639944	25680453	-	580	651	-	-104.34
ENSCHIT00000001252						444	499	XM_013962458.2	HHLA2	Chr1	52836917	52984068	+	2905	2960	-	-101.21
TCONS_00022625	XLOC_010483	Chr4	15976154	15982356	+	938	1008	XM_018050188.1	STK32A	Chr7	51863533	51996901	-	4133	4203	-	-119.81
TCONS_00022625	XLOC_010483	Chr4	15976154	15982356	+	937	1004	XM_018049625.1	FRAS1	Chr6	93235654	93749614	+	14683	14750	-	-126.11
TCONS_00022625	XLOC_010483	Chr4	15976154	15982356	+	946	1003	XM_013975955.2	BATF2	Chr29	43632762	43639774	-	1820	1878	-	-106.71
TCONS_00022625	XLOC_010483	Chr4	15976154	15982356	+	923	1012	XM_005684704.3	GJB7	Chr9	49877341	49886479	+	1592	1681	-	-168.29
TCONS_00022625	XLOC_010483	Chr4	15976154	15982356	+	930	991	XM_005679027.3	ITGB8	Chr4	91410508	91505570	-	4469	4530	-	-104.41
TCONS_00022625	XLOC_010483	Chr4	15976154	15982356	+	930	1004	XM_005689135.3	SAMD12	Chr14	36001584	36448449	-	6666	6740	-	-135.56
TCONS_00022625	XLOC_010483	Chr4	15976154	15982356	+	968	1029	XM_005680780.3	ABCC9	Chr5	86823599	86984112	+	6679	6742	-	-100.86
TCONS_00022625	XLOC_010483	Chr4	15976154	15982356	+	773	834	XM_005676129.3	CACNB4	Chr2	91831267	91982694	-	5333	5394	-	-101.4
TCONS_00022625	XLOC_010483	Chr4	15976154	15982356	+	950	1012	XM_005691243.3	SLC7A11	Chr17	51497861	51584905	-	3108	3170	-	-113.16
TCONS_00022625	XLOC_010483	Chr4	15976154	15982356	+	943	1005	XM_018062871.1	KLK10	Chr18	58086033	58091972	-	2143	2206	-	-105.24
TCONS_00022625	XLOC_010483	Chr4	15976154	15982356	+	942	1004	XM_005690626.3	SELE	Chr16	35906061	35918674	-	2316	2378	-	-117.56
TCONS_00022625	XLOC_010483	Chr4	15976154	15982356	+	1763	1831	XM_005676129.3	CACNB4	Chr2	91831267	91982694	-	5439	5507	+	-104.32
TCONS_00022625	XLOC_010483	Chr4	15976154	15982356	+	929	984	XM_013975955.2	BATF2	Chr29	43632762	43639774	-	1803	1859	-	-105.36
TCONS_00022625	XLOC_010483	Chr4	15976154	15982356	+	1663	1731	XM_005697318.2	LOC102181552	Chr24	62260091	62276740	+	1836	1903	+	-104.66
TCONS_00022625	XLOC_010483	Chr4	15976154	15982356	+	1664	1731	XM_005690626.3	SELE	Chr16	35906061	35918674	-	2311	2378	+	-107.41
TCONS_00022625	XLOC_010483	Chr4	15976154	15982356	+	922	1011	XM_018056710.1	FAM124A	Chr12	65891450	66012554	-	3445	3534	+	-147.77
TCONS_00022625	XLOC_010483	Chr4	15976154	15982356	+	922	1006	XM_005688864.3	KLHL38	Chr14	65789525	65801579	-	3119	3203	-	-152.11
TCONS_00022625	XLOC_010483	Chr4	15976154	15982356	+	919	991	XM_005683453.3	ERAP2	Chr7	14246703	14292701	-	3280	3353	-	-128.23
TCONS_00022625	XLOC_010483	Chr4	15976154	15982356	+	918	983	XM_005677710.3	LOC102173518	Chr3	99376384	99384696	-	691	760	-	-112.21
TCONS_00022625	XLOC_010483	Chr4	15976154	15982356	+	919	985	XM_013972552.2	BARD1	Chr2	32994477	33081343	+	2550	2616	-	-119.64
TCONS_00022625	XLOC_010483	Chr4	15976154	15982356	+	919	985	XM_005691243.3	SLC7A11	Chr17	51497861	51584905	-	3980	4045	-	-115.09
TCONS_00022625	XLOC_010483	Chr4	15976154	15982356	+	951	1012	XM_005689135.3	SAMD12	Chr14	36001584	36448449	-	5317	5382	-	-113.37
TCONS_00022625	XLOC_010483	Chr4	15976154	15982356	+	949	1010	XM_005697318.2	LOC102181552	Chr24	62260091	62276740	+	1848	1908	-	-104.26
TCONS_00022625	XLOC_010483	Chr4	15976154	15982356	+	947	1011	XM_005695056.3	KIAA1024	Chr21	25199201	25213021	+	4254	4318	+	-109.81
TCONS_00022625	XLOC_010483	Chr4	15976154	15982356	+	947	1011	XM_018039418.1	MOCOS	Chr24	21193232	21251200	-	2910	2973	+	-110.34
TCONS_00022625	XLOC_010483	Chr4	15976154	15982356	+	947	1011	XM_018054201.1	TMOD2	Chr10	44566233	44629915	+	7691	7755	-	-114.71
TCONS_00022625	XLOC_010483	Chr4	15976154	15982356	+	919	1006	XM_018065309.1	ITGB3	Chr19	45950375	46011651	+	3362	3449	-	-151.75
TCONS_00022625	XLOC_010483	Chr4	15976154	15982356	+	913	1002	XM_005683697.3	INSL6	Chr8	39210866	39227365	+	657	748	-	-156.64
TCONS_00022625	XLOC_010483	Chr4	15976154	15982356	+	918	991	XM_005680780.3	ABCC9	Chr5	86823599	86984112	+	7772	7845	-	-132.66
TCONS_00022625	XLOC_010483	Chr4	15976154	15982356	+	925	991	XM_013976351.2	LOC102182927	Chr3	107007810	107023662	+	3495	3561	-	-110.29
TCONS_00022625	XLOC_010483	Chr4	15976154	15982356	+	922	1005	XM_018039704.1	RAB27B	Chr24	54416223	54486293	+	5745	5828	-	-149.92
TCONS_00022625	XLOC_010483	Chr4	15976154	15982356	+	920	991	XM_005678194.3	PTGFR	Chr3	55017861	55081969	+	4112	4183	-	-117.04
TCONS_00022625	XLOC_010483	Chr4	15976154	15982356	+	913	984	XM_018048926.1	LOC102184901	Chr5	118184749	118195973	+	833	906	+	-118.08
TCONS_00022625	XLOC_010483	Chr4	15976154	15982356	+	919	984	XM_018060719.1	FAM129A	Chr16	64456373	64631191	-	4710	4775	-	-115.84
TCONS_00022625	XLOC_010483	Chr4	15976154	15982356	+	913	980	XM_013963962.2	MAP3K13	Chr1	81373583	81533252	-	8177	8247	+	-101.61
TCONS_00022625	XLOC_010483	Chr4	15976154	15982356	+	919	985	XM_018060719.1	FAM129A	Chr16	64456373	64631191	-	4860	4926	-	-108.12
TCONS_00022625	XLOC_010483	Chr4	15976154	15982356	+	913	985	XM_005690657.2	TNFSF18	Chr16	39165138	39176197	-	2416	2488	+	-130.86
TCONS_00022625	XLOC_010483	Chr4	15976154	15982356	+	913	983	XM_018045966.1	IGSF3	Chr3	93832649	93964092	-	6056	6126	-	-126.01
TCONS_00022625	XLOC_010483	Chr4	15976154	15982356	+	913	992	XM_005680780.3	ABCC9	Chr5	86823599	86984112	+	6624	6703	-	-139.21
TCONS_00022625	XLOC_010483	Chr4	15976154	15982356	+	913	991	XM_005677755.3	GJA5	Chr3	98651893	98670391	-	3126	3204	+	-134.61
TCONS_00022625	XLOC_010483	Chr4	15976154	15982356	+	913	991	XM_018051766.1	PLIN2	Chr8	24993362	25002926	+	1664	1742	+	-143.39
TCONS_00022625	XLOC_010483	Chr4	15976154	15982356	+	913	983	XM_018057861.1	PPP1R16B	Chr13	67193869	67303174	+	2579	2649	-	-128.09
TCONS_00022625	XLOC_010483	Chr4	15976154	15982356	+	914	981	XM_018060065.1	RAB29	Chr16	2907037	2914113	-	2610	2678	-	-107.46
TCONS_00022625	XLOC_010483	Chr4	15976154	15982356	+	919	978	XM_018052903.1	TTK	Chr9	7009553	7050706	+	4940	4999	-	-100.56
TCONS_00022625	XLOC_010483	Chr4	15976154	15982356	+	913	983	XM_013974079.2	LOC106503502	Chr23	18078566	18080068	-	775	840	+	-103.84
TCONS_00022625	XLOC_010483	Chr4	15976154	15982356	+	918	991	XM_005675377.3	PPM1L	Chr1	105943029	106273274	-	4942	5015	+	-135.84
TCONS_00022625	XLOC_010483	Chr4	15976154	15982356	+	918	985	XM_018054498.1	GREM1	Chr10	73061690	73077023	+	2205	2272	-	-112.95
TCONS_00022625	XLOC_010483	Chr4	15976154	15982356	+	913	985	XM_018039418.1	MOCOS	Chr24	21193232	21251200	-	2936	3007	+	-135.91
TCONS_00022625	XLOC_010483	Chr4	15976154	15982356	+	918	985	XM_005676493.3	ERBB4	Chr2	35345195	36642350	+	6559	6626	+	-113.89
TCONS_00022625	XLOC_010483	Chr4	15976154	15982356	+	913	973	XM_018049625.1	FRAS1	Chr6	93235654	93749614	+	14659	14719	-	-101.36
TCONS_00022625	XLOC_010483	Chr4	15976154	15982356	+	918	1000	XM_005675629.3	TMPRSS2	Chr1	141279260	141329174	-	3355	3437	+	-146.64
TCONS_00022625	XLOC_010483	Chr4	15976154	15982356	+	917	983	XM_005695056.3	KIAA1024	Chr21	25199201	25213021	+	4282	4347	+	-122.96
XR_001919495.1						401	475	XM_018051374.1	ANKLE1	Chr7	102951174	102956644	+	2727	2800	-	-112.32
XR_001919495.1						401	473	XM_018060889.1	TLR2	Chr17	66857163	66868678	+	2677	2748	-	-104.23
XR_001919495.1						600	662	XM_005690626.3	SELE	Chr16	35906061	35918674	-	2345	2407	-	-101.54
TCONS_00006309	XLOC_002972	Chr14	60127991	60142561	+	1270	1336	XM_018039646.1	CCBE1	Chr24	58574650	58812786	-	1687	1749	+	-103.03
TCONS_00006309	XLOC_002972	Chr14	60127991	60142561	+	1270	1328	XM_018042224.1	MYCL	Chr3	14614693	14621266	-	2357	2417	+	-100.56
TCONS_00006309	XLOC_002972	Chr14	60127991	60142561	+	1269	1328	XM_018056433.1	HS6ST3	Chr12	12248002	12966831	-	4568	4629	+	-100.93
TCONS_00006309	XLOC_002972	Chr14	60127991	60142561	+	1270	1328	XM_005681377.3	DAPP1	Chr6	25061424	25117361	-	2739	2799	+	-118.28
TCONS_00006309	XLOC_002972	Chr14	60127991	60142561	+	1251	1322	XM_018057668.1	NRSN2	Chr13	59987592	59994006	-	1523	1594	+	-103.29
TCONS_00006309	XLOC_002972	Chr14	60127991	60142561	+	1187	1251	XM_013973149.2	BDKRB1	Chr21	60447662	60482360	+	1383	1447	-	-105.09
TCONS_00006309	XLOC_002972	Chr14	60127991	60142561	+	1260	1332	XM_018051374.1	ANKLE1	Chr7	102951174	102956644	+	2907	2983	-	-116.35
TCONS_00006309	XLOC_002972	Chr14	60127991	60142561	+	1275	1337	XM_005690626.3	SELE	Chr16	35906061	35918674	-	2344	2408	-	-105.01
TCONS_00006309	XLOC_002972	Chr14	60127991	60142561	+	1245	1327	XM_018060889.1	TLR2	Chr17	66857163	66868678	+	2849	2932	-	-131.43
TCONS_00006309	XLOC_002972	Chr14	60127991	60142561	+	1182	1251	XM_013967583.2	OXER1	Chr11	24990142	24992825	-	2536	2605	+	-100.99
TCONS_00006309	XLOC_002972	Chr14	60127991	60142561	+	1185	1251	XM_018060889.1	TLR2	Chr17	66857163	66868678	+	2786	2855	-	-103.72
TCONS_00006309	XLOC_002972	Chr14	60127991	60142561	+	1278	1334	XM_018060744.1	VASH2	Chr16	69244432	69286961	-	1	58	-	-102.23
XR_001918151.1						1001	1063	XM_005688864.3	KLHL38	Chr14	65789525	65801579	-	3139	3202	+	-102.06
XR_001918151.1						1001	1063	XM_018056710.1	FAM124A	Chr12	65891450	66012554	-	3451	3514	-	-105.84
XR_001918151.1						998	1063	XM_013976351.2	LOC102182927	Chr3	107007810	107023662	+	3512	3578	+	-103.29
XR_001918151.1						1001	1063	XM_018061939.1	NKD1	Chr18	18277076	18372570	-	2995	3058	+	-100.94
XR_001918151.1						998	1063	XM_005684704.3	GJB7	Chr9	49877341	49886479	+	1611	1677	+	-107.79
XR_001918151.1						1002	1064	XM_005690626.3	SELE	Chr16	35906061	35918674	-	2315	2378	+	-103.46
ENSCHIT00000009429						37	108	XM_005678194.3	PTGFR	Chr3	55017861	55081969	+	4171	4245	-	-102.49
ENSCHIT00000009429						35	92	XM_005678748.3	TRPM8	Chr3	7101606	7208432	-	4663	4720	+	-104.96
ENSCHIT00000009429						35	102	XM_018051374.1	ANKLE1	Chr7	102951174	102956644	+	2929	2996	-	-132.06
ENSCHIT00000009429						37	102	XM_018051766.1	PLIN2	Chr8	24993362	25002926	+	1610	1676	+	-101.42
ENSCHIT00000009429						35	92	XM_018039646.1	CCBE1	Chr24	58574650	58812786	-	1680	1737	+	-102.46
ENSCHIT00000009429						35	96	XM_005681377.3	DAPP1	Chr6	25061424	25117361	-	2726	2787	+	-110.31
ENSCHIT00000009429						35	102	XM_018061868.1	CBFA2T3	Chr18	15451405	15529169	-	2693	2762	-	-119.2
ENSCHIT00000009429						35	93	XM_018057907.1	WISP2	Chr13	72651211	72666018	+	2323	2381	+	-101.91
ENSCHIT00000009429						6	62	XM_013967806.2	SLC5A6	Chr11	72144637	72156979	+	4137	4197	-	-102.78
ENSCHIT00000009429						2	69	XM_018059276.1	TCP11L1	Chr15	19210299	19247358	-	4910	4977	+	-131.84
ENSCHIT00000009429						1	70	XM_018051642.1	MX2	Chr1	141193475	141232778	+	2549	2618	-	-140.96
ENSCHIT00000009429						3	71	XM_018042224.1	MYCL	Chr3	14614693	14621266	-	2369	2437	+	-122.41
ENSCHIT00000009429						4	70	XM_005699535.3	LOC102189835	Chr29	25639944	25680453	-	533	603	-	-116.01
ENSCHIT00000009429						3	62	XM_018066211.1	FBLN5	Chr21	56042303	56134890	-	5235	5294	+	-103.74
ENSCHIT00000009429						26	83	XM_013967806.2	SLC5A6	Chr11	72144637	72156979	+	4161	4218	-	-107.16
ENSCHIT00000009429						3	69	XM_018050112.1	CYFIP2	Chr7	41497114	41632678	-	5397	5460	+	-104.46
ENSCHIT00000009429						3	71	XM_018051374.1	ANKLE1	Chr7	102951174	102956644	+	2897	2965	-	-128.01
ENSCHIT00000009429						11	71	XM_018039646.1	CCBE1	Chr24	58574650	58812786	-	1701	1761	+	-121.56
ENSCHIT00000009429						34	100	XM_018066211.1	FBLN5	Chr21	56042303	56134890	-	5197	5263	+	-125.24
ENSCHIT00000009429						34	102	XM_018059276.1	TCP11L1	Chr15	19210299	19247358	-	4877	4945	+	-138.64
ENSCHIT00000009429						34	102	XM_005699535.3	LOC102189835	Chr29	25639944	25680453	-	567	635	-	-142.66
ENSCHIT00000009429						34	92	XM_018051642.1	MX2	Chr1	141193475	141232778	+	2582	2640	-	-107.21
TCONS_00020962	XLOC_009777	Chr3	33600652	33629250	+	826	885	XM_005688864.3	KLHL38	Chr14	65789525	65801579	-	3143	3202	+	-107.64
TCONS_00020962	XLOC_009777	Chr3	33600652	33629250	+	806	864	XM_013975955.2	BATF2	Chr29	43632762	43639774	-	1842	1900	+	-105.61
TCONS_00020962	XLOC_009777	Chr3	33600652	33629250	+	849	908	XM_005690626.3	SELE	Chr16	35906061	35918674	-	2300	2356	+	-102.85
TCONS_00020962	XLOC_009777	Chr3	33600652	33629250	+	937	999	XM_018056710.1	FAM124A	Chr12	65891450	66012554	-	3559	3630	-	-107.53
TCONS_00020962	XLOC_009777	Chr3	33600652	33629250	+	813	885	XM_005684468.3	PRSS35	Chr9	10721218	10739116	+	2747	2819	-	-115.38
TCONS_00020962	XLOC_009777	Chr3	33600652	33629250	+	811	884	XM_005690657.2	TNFSF18	Chr16	39165138	39176197	-	2381	2454	-	-115.85
TCONS_00020962	XLOC_009777	Chr3	33600652	33629250	+	820	885	XM_005695056.3	KIAA1024	Chr21	25199201	25213021	+	4254	4319	-	-107.75
TCONS_00020962	XLOC_009777	Chr3	33600652	33629250	+	877	954	XM_013970672.2	RNFT2	Chr17	12957348	13020604	+	2677	2751	+	-125.31
TCONS_00020962	XLOC_009777	Chr3	33600652	33629250	+	826	885	XM_018048926.1	LOC102184901	Chr5	118184749	118195973	+	812	871	-	-101.46
TCONS_00020962	XLOC_009777	Chr3	33600652	33629250	+	826	885	XM_018039704.1	RAB27B	Chr24	54416223	54486293	+	5769	5828	+	-111.24
TCONS_00020962	XLOC_009777	Chr3	33600652	33629250	+	810	872	XM_018052903.1	TTK	Chr9	7009553	7050706	+	4980	5041	+	-101.78
TCONS_00020962	XLOC_009777	Chr3	33600652	33629250	+	809	865	XM_005683453.3	ERAP2	Chr7	14246703	14292701	-	3327	3384	+	-100.05
TCONS_00020962	XLOC_009777	Chr3	33600652	33629250	+	827	885	XM_005690626.3	SELE	Chr16	35906061	35918674	-	2320	2378	+	-117.11
TCONS_00020962	XLOC_009777	Chr3	33600652	33629250	+	828	885	XM_013970672.2	RNFT2	Chr17	12957348	13020604	+	2743	2800	+	-100.79
TCONS_00020962	XLOC_009777	Chr3	33600652	33629250	+	828	884	XM_013975955.2	BATF2	Chr29	43632762	43639774	-	1821	1878	+	-102.74
TCONS_00020962	XLOC_009777	Chr3	33600652	33629250	+	829	885	XM_005697318.2	LOC102181552	Chr24	62260091	62276740	+	1845	1901	+	-102.51
TCONS_00020962	XLOC_009777	Chr3	33600652	33629250	+	821	885	XM_005675377.3	PPM1L	Chr1	105943029	106273274	-	4923	4987	-	-109.12
TCONS_00020962	XLOC_009777	Chr3	33600652	33629250	+	807	862	XM_018039704.1	RAB27B	Chr24	54416223	54486293	+	5792	5847	+	-100.09
TCONS_00020962	XLOC_009777	Chr3	33600652	33629250	+	807	885	XM_018057861.1	PPP1R16B	Chr13	67193869	67303174	+	2612	2690	+	-127.27
TCONS_00020962	XLOC_009777	Chr3	33600652	33629250	+	807	885	XM_018039418.1	MOCOS	Chr24	21193232	21251200	-	2897	2974	-	-128.54
TCONS_00020962	XLOC_009777	Chr3	33600652	33629250	+	807	885	XM_018062982.1	LOC108633323	Chr18	61313216	61326871	-	4530	4608	-	-128.04
TCONS_00020962	XLOC_009777	Chr3	33600652	33629250	+	807	885	XM_018062988.1	LOC102189578	Chr18	61472019	61485218	-	4135	4213	-	-128.04
TCONS_00020962	XLOC_009777	Chr3	33600652	33629250	+	810	884	XM_018054201.1	TMOD2	Chr10	44566233	44629915	+	7691	7765	+	-126.92
TCONS_00020962	XLOC_009777	Chr3	33600652	33629250	+	808	881	XM_013967643.2	IL36B	Chr11	46359268	46368303	+	879	953	-	-136.96
TCONS_00020962	XLOC_009777	Chr3	33600652	33629250	+	807	871	XM_005679027.3	ITGB8	Chr4	91410508	91505570	-	4498	4563	+	-102.78
TCONS_00020962	XLOC_009777	Chr3	33600652	33629250	+	807	885	XM_018060719.1	FAM129A	Chr16	64456373	64631191	-	4737	4815	+	-127.44
TCONS_00020962	XLOC_009777	Chr3	33600652	33629250	+	807	877	XM_005696773.3	FAM65B	Chr23	16972800	17082345	-	4173	4241	+	-134.41
TCONS_00020962	XLOC_009777	Chr3	33600652	33629250	+	821	885	XM_013976351.2	LOC102182927	Chr3	107007810	107023662	+	3516	3580	+	-113.64
TCONS_00020962	XLOC_009777	Chr3	33600652	33629250	+	807	876	XM_018051766.1	PLIN2	Chr8	24993362	25002926	+	1631	1700	-	-122.32
TCONS_00020962	XLOC_009777	Chr3	33600652	33629250	+	807	865	XM_018045966.1	IGSF3	Chr3	93832649	93964092	-	6109	6167	+	-100.74
TCONS_00020962	XLOC_009777	Chr3	33600652	33629250	+	807	884	XM_005675629.3	TMPRSS2	Chr1	141279260	141329174	-	3331	3408	-	-134.97
TCONS_00020962	XLOC_009777	Chr3	33600652	33629250	+	810	879	XM_005691243.3	SLC7A11	Chr17	51497861	51584905	-	3110	3179	+	-125.69
TCONS_00020962	XLOC_009777	Chr3	33600652	33629250	+	807	868	XM_018054082.1	SYT16	Chr10	28944986	29070804	-	6676	6739	+	-106.24
TCONS_00020962	XLOC_009777	Chr3	33600652	33629250	+	807	885	XM_018061939.1	NKD1	Chr18	18277076	18372570	-	2999	3077	+	-128.52
TCONS_00020962	XLOC_009777	Chr3	33600652	33629250	+	807	885	XM_005684704.3	GJB7	Chr9	49877341	49886479	+	1615	1693	+	-139.32
TCONS_00020962	XLOC_009777	Chr3	33600652	33629250	+	922	999	XM_013970672.2	RNFT2	Chr17	12957348	13020604	+	2630	2709	+	-127.35
ENSCHIT00000010671						434	503	XM_013975955.2	BATF2	Chr29	43632762	43639774	-	1743	1816	-	-114.45
ENSCHIT00000010671						485	569	XM_018049558.1	SLC4A4	Chr6	86966132	87335508	+	6213	6297	-	-144.03
ENSCHIT00000010671						477	568	XM_005676129.3	CACNB4	Chr2	91831267	91982694	-	5518	5609	-	-161.18
ENSCHIT00000010671						445	510	XM_005676129.3	CACNB4	Chr2	91831267	91982694	-	5486	5551	-	-120.16
ENSCHIT00000010671						439	509	XM_005695056.3	KIAA1024	Chr21	25199201	25213021	+	4317	4386	+	-137.73
ENSCHIT00000010671						439	504	XM_005691243.3	SLC7A11	Chr17	51497861	51584905	-	3036	3101	-	-102.48
ENSCHIT00000010671						439	496	XM_005675629.3	TMPRSS2	Chr1	141279260	141329174	-	3420	3477	+	-105.04
ENSCHIT00000010671						457	521	XM_018050208.1	ARHGAP26	Chr7	56232839	56713995	-	3073	3137	-	-127.51
ENSCHIT00000010671						450	510	XM_018045966.1	IGSF3	Chr3	93832649	93964092	-	6032	6092	-	-107.51
ENSCHIT00000010671						474	532	XM_005695056.3	KIAA1024	Chr21	25199201	25213021	+	4294	4351	+	-111.65
ENSCHIT00000010671						474	532	XM_005675629.3	TMPRSS2	Chr1	141279260	141329174	-	3384	3442	+	-104.56
ENSCHIT00000010671						443	510	XM_018039418.1	MOCOS	Chr24	21193232	21251200	-	2971	3039	+	-118.8
ENSCHIT00000010671						442	510	XM_018045182.1	AK4	Chr3	40679003	40775167	+	4069	4137	-	-131.56
ENSCHIT00000010671						483	561	XM_018045182.1	AK4	Chr3	40679003	40775167	+	4110	4189	-	-139.56
ENSCHIT00000010671						441	509	XM_018050188.1	STK32A	Chr7	51863533	51996901	-	4075	4143	-	-119.76
ENSCHIT00000010671						442	509	XM_018066142.1	BDKRB2	Chr21	60423475	60454764	+	3689	3753	-	-124.36
ENSCHIT00000010671						458	580	XM_018056208.1	EXTL1	Chr2	8881785	8899399	+	3755	3878	+	-236.58
ENSCHIT00000010671						485	569	XM_018050208.1	ARHGAP26	Chr7	56232839	56713995	-	3101	3184	-	-144.28
ENSCHIT00000010671						437	510	XM_005690657.2	TNFSF18	Chr16	39165138	39176197	-	2452	2525	+	-136.11
ENSCHIT00000010671						438	494	XM_018056208.1	EXTL1	Chr2	8881785	8899399	+	3842	3898	+	-108.76
ENSCHIT00000010671						438	510	XM_013976351.2	LOC102182927	Chr3	107007810	107023662	+	3448	3519	-	-116.75
ENSCHIT00000010671						438	510	XM_005677755.3	GJA5	Chr3	98651893	98670391	-	3168	3240	+	-132.01
ENSCHIT00000010671						438	510	XM_018051766.1	PLIN2	Chr8	24993362	25002926	+	1706	1778	+	-135.31
ENSCHIT00000010671						439	500	XM_018060719.1	FAM129A	Chr16	64456373	64631191	-	4519	4581	-	-107.89
ENSCHIT00000010671						441	510	XM_013963962.2	MAP3K13	Chr1	81373583	81533252	-	8211	8280	+	-135.31
ENSCHIT00000010671						438	510	XM_005680780.3	ABCC9	Chr5	86823599	86984112	+	6588	6660	-	-139.01
ENSCHIT00000010671						438	510	XM_005678194.3	PTGFR	Chr3	55017861	55081969	+	4069	4141	-	-133.99
ENSCHIT00000010671						438	509	XM_018039459.1	LOC102184211	Chr24	26328026	26366009	+	4327	4398	+	-124.81
ENSCHIT00000010671						438	495	XM_005697318.2	LOC102181552	Chr24	62260091	62276740	+	1776	1833	-	-101.76
ENSCHIT00000010671						438	510	XM_005689693.3	AMPD3	Chr15	40141265	40189828	+	2650	2722	-	-123.27
ENSCHIT00000010671						438	496	XM_018055172.1	KCNG3	Chr11	24712908	24765838	-	3615	3676	-	-106.65
ENSCHIT00000010671						438	508	XM_018051780.1	PDXK	Chr1	143364632	143395065	+	4641	4711	-	-135.47
ENSCHIT00000010671						473	533	XM_018066142.1	BDKRB2	Chr21	60423475	60454764	+	3717	3777	-	-115.26
ENSCHIT00000010671						478	532	XM_018057861.1	PPP1R16B	Chr13	67193869	67303174	+	2583	2637	-	-101.81
XR_001297263.2						2753	2849	XM_018050208.1	ARHGAP26	Chr7	56232839	56713995	-	3101	3198	+	-156.49
XR_001297263.2						2754	2848	XM_018049558.1	SLC4A4	Chr6	86966132	87335508	+	6214	6310	+	-169.83
XR_001297263.2						2753	2826	XM_018066142.1	BDKRB2	Chr21	60423475	60454764	+	3752	3826	+	-108.16
XR_001297263.2						2825	2887	XM_018066142.1	BDKRB2	Chr21	60423475	60454764	+	3686	3753	+	-103.81
XR_001297263.2						2820	2884	XM_005676129.3	CACNB4	Chr2	91831267	91982694	-	5483	5555	+	-121.16
XR_001297263.2						2813	2882	XM_005675629.3	TMPRSS2	Chr1	141279260	141329174	-	3395	3474	-	-112.33
XR_001297263.2						2815	2886	XM_018045182.1	AK4	Chr3	40679003	40775167	+	4076	4146	+	-129.1
XR_001297263.2						2811	2865	XM_018049558.1	SLC4A4	Chr6	86966132	87335508	+	6193	6252	+	-104
XR_001297263.2						2774	2857	XM_018056208.1	EXTL1	Chr2	8881785	8899399	+	3776	3859	-	-148.56
XR_001297263.2						2784	2851	XM_018045182.1	AK4	Chr3	40679003	40775167	+	4110	4176	+	-116.2
XR_001297263.2						2782	2856	XM_005676129.3	CACNB4	Chr2	91831267	91982694	-	5519	5592	+	-130.9
XR_001297263.2						2802	2881	XM_005697318.2	LOC102181552	Chr24	62260091	62276740	+	1794	1870	+	-136.45
TCONS_00027182	XLOC_012540	Chr7	97738634	97742301	+	186	242	XM_018063024.1	LOC102183956	Chr18	62887764	62914954	+	2610	2666	-	-115.31
TCONS_00004367	XLOC_002045	Chr11	105159585	105194475	-	498	553	XM_018049558.1	SLC4A4	Chr6	86966132	87335508	+	2	54	+	-111.89
TCONS_00004367	XLOC_002045	Chr11	105159585	105194475	-	498	553	XM_018049558.1	SLC4A4	Chr6	86966132	87335508	+	2	54	+	-104.96
TCONS_00004367	XLOC_002045	Chr11	105159585	105194475	-	491	546	XM_018048318.1	C1H3orf80	Chr1	106759308	106760256	-	163	234	-	-102.78
TCONS_00004367	XLOC_002045	Chr11	105159585	105194475	-	477	548	XM_018059324.1	WNT6	Chr2	28964707	28977894	-	53	121	-	-111.21
TCONS_00004367	XLOC_002045	Chr11	105159585	105194475	-	487	544	XM_018038473.1	TMEM158	Chr22	54005488	54007303	+	1084	1144	-	-104.65
TCONS_00004367	XLOC_002045	Chr11	105159585	105194475	-	487	547	XM_018038473.1	TMEM158	Chr22	54005488	54007303	+	1084	1147	-	-112.25
TCONS_00004367	XLOC_002045	Chr11	105159585	105194475	-	487	547	XM_018038473.1	TMEM158	Chr22	54005488	54007303	+	1084	1147	-	-123.75
TCONS_00004367	XLOC_002045	Chr11	105159585	105194475	-	491	555	XM_018052935.1	SNAP91	Chr9	10750722	10921006	-	1889	1954	-	-104.45
TCONS_00004367	XLOC_002045	Chr11	105159585	105194475	-	482	551	XM_018052935.1	SNAP91	Chr9	10750722	10921006	-	1894	1964	-	-112.9
TCONS_00004367	XLOC_002045	Chr11	105159585	105194475	-	497	557	XM_018039695.1	CABLES1	Chr24	33626265	33729131	-	500	563	+	-103.86
TCONS_00004367	XLOC_002045	Chr11	105159585	105194475	-	495	547	XM_018056456.1	SLITRK5	Chr12	23765496	23775294	-	2242	2293	+	-101.76
TCONS_00004367	XLOC_002045	Chr11	105159585	105194475	-	496	547	XM_018059079.1	APLNR	Chr15	2821800	2825564	+	1314	1371	+	-102.61
TCONS_00004367	XLOC_002045	Chr11	105159585	105194475	-	496	547	XM_018059079.1	APLNR	Chr15	2821800	2825564	+	1314	1371	+	-102.23
TCONS_00004367	XLOC_002045	Chr11	105159585	105194475	-	483	543	XM_018039695.1	CABLES1	Chr24	33626265	33729131	-	502	564	+	-102.17
TCONS_00004367	XLOC_002045	Chr11	105159585	105194475	-	481	538	XM_018056456.1	SLITRK5	Chr12	23765496	23775294	-	2239	2294	+	-104.7
TCONS_00004367	XLOC_002045	Chr11	105159585	105194475	-	474	530	XM_018039041.1	SOX4	Chr23	13838195	13843498	+	1508	1566	+	-101.22
TCONS_00004367	XLOC_002045	Chr11	105159585	105194475	-	496	555	XM_018050324.1	EGR1	Chr7	60658577	60662413	-	438	497	+	-101.84
TCONS_00004367	XLOC_002045	Chr11	105159585	105194475	-	490	555	XM_018052935.1	SNAP91	Chr9	10750722	10921006	-	1873	1939	-	-104.29
TCONS_00004367	XLOC_002045	Chr11	105159585	105194475	-	487	555	XM_018052935.1	SNAP91	Chr9	10750722	10921006	-	1894	1963	-	-103.94
TCONS_00004367	XLOC_002045	Chr11	105159585	105194475	-	488	556	XM_018052935.1	SNAP91	Chr9	10750722	10921006	-	1874	1940	-	-107.98
TCONS_00004367	XLOC_002045	Chr11	105159585	105194475	-	495	547	XM_018059079.1	APLNR	Chr15	2821800	2825564	+	1314	1371	+	-101.32
TCONS_00004367	XLOC_002045	Chr11	105159585	105194475	-	492	550	XM_018066249.1	SEMA4B	Chr21	20864595	20907392	+	353	419	-	-104.67
TCONS_00004367	XLOC_002045	Chr11	105159585	105194475	-	490	556	XM_018066249.1	SEMA4B	Chr21	20864595	20907392	+	359	425	-	-111.58
TCONS_00004367	XLOC_002045	Chr11	105159585	105194475	-	487	546	XM_018063905.1	SOX9	Chr19	58090620	58096193	-	1495	1557	-	-100.87
TCONS_00004367	XLOC_002045	Chr11	105159585	105194475	-	491	544	XM_018048383.1	BHLHE41	Chr5	82410144	82414938	+	1579	1634	-	-102.31
TCONS_00004367	XLOC_002045	Chr11	105159585	105194475	-	487	546	XM_018063905.1	SOX9	Chr19	58090620	58096193	-	1495	1557	-	-102.22
TCONS_00004367	XLOC_002045	Chr11	105159585	105194475	-	494	550	XM_018047656.1	HOXC13	Chr5	25824182	25832010	-	162	222	+	-102.5
TCONS_00004367	XLOC_002045	Chr11	105159585	105194475	-	495	551	XM_018050324.1	EGR1	Chr7	60658577	60662413	-	443	504	+	-101.93
TCONS_00004367	XLOC_002045	Chr11	105159585	105194475	-	482	554	XM_018057113.1	FZD8	Chr13	26147159	26150735	-	30	93	+	-110.38
TCONS_00004367	XLOC_002045	Chr11	105159585	105194475	-	483	547	XM_018057113.1	FZD8	Chr13	26147159	26150735	-	1358	1427	+	-105.93
TCONS_00004367	XLOC_002045	Chr11	105159585	105194475	-	482	550	XM_018059324.1	WNT6	Chr2	28964707	28977894	-	56	120	-	-111.2
TCONS_00004367	XLOC_002045	Chr11	105159585	105194475	-	482	551	XM_018054707.1	SLC4A5	Chr11	10172657	10266136	+	1320	1384	+	-120.16
TCONS_00004367	XLOC_002045	Chr11	105159585	105194475	-	480	546	XM_005696850.3	EDN1	Chr23	6181001	6188267	+	344	409	-	-107.55
TCONS_00004367	XLOC_002045	Chr11	105159585	105194475	-	490	556	XM_018056456.1	SLITRK5	Chr12	23765496	23775294	-	2241	2303	+	-100.92
TCONS_00004367	XLOC_002045	Chr11	105159585	105194475	-	488	554	XM_018056456.1	SLITRK5	Chr12	23765496	23775294	-	2238	2306	+	-104.66
TCONS_00004367	XLOC_002045	Chr11	105159585	105194475	-	480	554	XM_018057113.1	FZD8	Chr13	26147159	26150735	-	24	95	+	-114.12
TCONS_00004367	XLOC_002045	Chr11	105159585	105194475	-	482	548	XM_018052935.1	SNAP91	Chr9	10750722	10921006	-	1897	1961	-	-105.56
TCONS_00004367	XLOC_002045	Chr11	105159585	105194475	-	480	554	XM_018057113.1	FZD8	Chr13	26147159	26150735	-	24	95	+	-123.2
TCONS_00004367	XLOC_002045	Chr11	105159585	105194475	-	481	543	XM_018057113.1	FZD8	Chr13	26147159	26150735	-	24	86	+	-106.71
TCONS_00004367	XLOC_002045	Chr11	105159585	105194475	-	491	550	XM_018054707.1	SLC4A5	Chr11	10172657	10266136	+	1321	1386	+	-107.05
TCONS_00004367	XLOC_002045	Chr11	105159585	105194475	-	494	550	XM_018047656.1	HOXC13	Chr5	25824182	25832010	-	162	222	+	-101.09
TCONS_00004367	XLOC_002045	Chr11	105159585	105194475	-	479	547	XM_018057113.1	FZD8	Chr13	26147159	26150735	-	1358	1423	+	-108.18
TCONS_00004367	XLOC_002045	Chr11	105159585	105194475	-	481	546	XM_018057113.1	FZD8	Chr13	26147159	26150735	-	24	86	+	-107.45
TCONS_00004367	XLOC_002045	Chr11	105159585	105194475	-	479	554	XM_018057113.1	FZD8	Chr13	26147159	26150735	-	24	94	+	-117.19
TCONS_00004367	XLOC_002045	Chr11	105159585	105194475	-	481	542	XM_018054707.1	SLC4A5	Chr11	10172657	10266136	+	1317	1383	+	-101.6
TCONS_00004367	XLOC_002045	Chr11	105159585	105194475	-	480	541	XM_005677089.2	FAM78B	Chr3	117362342	117455398	-	21	77	+	-100.28
TCONS_00004367	XLOC_002045	Chr11	105159585	105194475	-	480	537	XM_005677089.2	FAM78B	Chr3	117362342	117455398	-	21	77	+	-101.52
TCONS_00004367	XLOC_002045	Chr11	105159585	105194475	-	480	533	XM_018056456.1	SLITRK5	Chr12	23765496	23775294	-	2241	2295	+	-103.99
TCONS_00004367	XLOC_002045	Chr11	105159585	105194475	-	480	534	XM_005677089.2	FAM78B	Chr3	117362342	117455398	-	21	74	+	-100.6
TCONS_00004367	XLOC_002045	Chr11	105159585	105194475	-	480	535	XM_018048383.1	BHLHE41	Chr5	82410144	82414938	+	1578	1634	-	-101.19
TCONS_00004367	XLOC_002045	Chr11	105159585	105194475	-	492	554	XM_018050324.1	EGR1	Chr7	60658577	60662413	-	439	504	+	-101.95
TCONS_00004367	XLOC_002045	Chr11	105159585	105194475	-	481	551	XM_018052935.1	SNAP91	Chr9	10750722	10921006	-	1889	1964	-	-122.78
TCONS_00004367	XLOC_002045	Chr11	105159585	105194475	-	479	543	XM_018039695.1	CABLES1	Chr24	33626265	33729131	-	502	567	+	-113.36
TCONS_00004367	XLOC_002045	Chr11	105159585	105194475	-	479	541	XM_018056456.1	SLITRK5	Chr12	23765496	23775294	-	2238	2296	+	-111.38
TCONS_00004367	XLOC_002045	Chr11	105159585	105194475	-	488	556	XM_018057113.1	FZD8	Chr13	26147159	26150735	-	32	97	+	-101.07
TCONS_00004367	XLOC_002045	Chr11	105159585	105194475	-	488	554	XM_018057113.1	FZD8	Chr13	26147159	26150735	-	30	97	+	-112.98
TCONS_00004367	XLOC_002045	Chr11	105159585	105194475	-	488	554	XM_018054707.1	SLC4A5	Chr11	10172657	10266136	+	1318	1386	+	-121.85
TCONS_00004367	XLOC_002045	Chr11	105159585	105194475	-	489	550	XM_018065615.1	ANKH	Chr20	58240684	58409291	+	47	108	-	-101.31
TCONS_00004367	XLOC_002045	Chr11	105159585	105194475	-	486	557	XM_018057113.1	FZD8	Chr13	26147159	26150735	-	1356	1426	+	-101.26
TCONS_00004367	XLOC_002045	Chr11	105159585	105194475	-	485	555	XM_018059324.1	WNT6	Chr2	28964707	28977894	-	58	125	-	-113.07
TCONS_00004367	XLOC_002045	Chr11	105159585	105194475	-	488	554	XM_018054707.1	SLC4A5	Chr11	10172657	10266136	+	1318	1386	+	-125.02
TCONS_00004367	XLOC_002045	Chr11	105159585	105194475	-	482	547	XM_018057113.1	FZD8	Chr13	26147159	26150735	-	1358	1428	+	-115.33
TCONS_00004367	XLOC_002045	Chr11	105159585	105194475	-	481	548	XM_018054707.1	SLC4A5	Chr11	10172657	10266136	+	1323	1388	+	-124.11
XR_001919136.1						914	976	XM_018051766.1	PLIN2	Chr8	24993362	25002926	+	1620	1681	-	-105.35
XR_001919136.1						946	1014	XM_005675629.3	TMPRSS2	Chr1	141279260	141329174	-	3351	3419	-	-107.96
XR_001919136.1						947	1013	XM_005683453.3	ERAP2	Chr7	14246703	14292701	-	3298	3365	+	-106.35
XR_001919136.1						946	1015	XM_018061939.1	NKD1	Chr18	18277076	18372570	-	2988	3057	+	-108.88
XR_001919136.1						946	1012	XM_018054201.1	TMOD2	Chr10	44566233	44629915	+	7682	7748	+	-103.75
XR_001919136.1						947	1014	XM_005695056.3	KIAA1024	Chr21	25199201	25213021	+	4262	4329	-	-106.38
XR_001919136.1						946	1019	XM_013967643.2	IL36B	Chr11	46359268	46368303	+	899	971	-	-111.68
XR_001919136.1						946	1015	XM_005688864.3	KLHL38	Chr14	65789525	65801579	-	3132	3201	+	-109.42
XR_001919136.1						946	1015	XM_018039704.1	RAB27B	Chr24	54416223	54486293	+	5758	5827	+	-111
XR_001919136.1						946	1015	XM_005684704.3	GJB7	Chr9	49877341	49886479	+	1604	1673	+	-110.61
XR_001919136.1						946	1015	XM_005690626.3	SELE	Chr16	35906061	35918674	-	2309	2378	+	-117.02
XR_001919136.1						940	1011	XM_005684468.3	PRSS35	Chr9	10721218	10739116	+	2755	2826	-	-107.8
XR_001919136.1						941	998	XM_018054498.1	GREM1	Chr10	73061690	73077023	+	2239	2296	+	-104.41
XR_001919136.1						941	998	XM_005679027.3	ITGB8	Chr4	91410508	91505570	-	4634	4691	+	-102.51
XR_001919136.1						942	1015	XM_005690657.2	TNFSF18	Chr16	39165138	39176197	-	2393	2466	-	-120.08
XR_001919136.1						940	1015	XM_018057861.1	PPP1R16B	Chr13	67193869	67303174	+	2601	2676	+	-125.38
XR_001919136.1						916	981	XM_005675377.3	PPM1L	Chr1	105943029	106273274	-	4900	4964	-	-109.76
XR_001919136.1						945	1015	XM_013976351.2	LOC102182927	Chr3	107007810	107023662	+	3505	3575	+	-117.59
XR_001919136.1						945	1015	XM_005675377.3	PPM1L	Chr1	105943029	106273274	-	4928	4998	-	-123.67
XR_001919136.1						945	1015	XM_018048926.1	LOC102184901	Chr5	118184749	118195973	+	812	882	-	-111.06
XR_001919136.1						945	1015	XM_018060719.1	FAM129A	Chr16	64456373	64631191	-	4726	4796	+	-113.88
XR_001919136.1						947	1015	XM_005683697.3	INSL6	Chr8	39210866	39227365	+	679	749	+	-106.9
XR_001919802.1						2501	2568	XM_013976351.2	LOC102182927	Chr3	107007810	107023662	+	3384	3451	-	-100.92
XR_001919802.1						785	848	XM_018061532.1	C17H4orf33	Chr17	42053913	42073869	+	1079	1138	+	-101.24
ENSCHIT00000002691						982	1047	XM_018039418.1	MOCOS	Chr24	21193232	21251200	-	2973	3039	+	-119.56
ENSCHIT00000002691						981	1047	XM_018045182.1	AK4	Chr3	40679003	40775167	+	4069	4135	-	-117.26
ENSCHIT00000002691						1046	1103	XM_013975955.2	BATF2	Chr29	43632762	43639774	-	1820	1878	-	-114.51
ENSCHIT00000002691						973	1038	XM_018056710.1	FAM124A	Chr12	65891450	66012554	-	3518	3587	+	-113.96
ENSCHIT00000002691						973	1038	XM_018055172.1	KCNG3	Chr11	24712908	24765838	-	3611	3676	-	-103.82
ENSCHIT00000002691						1030	1087	XM_005683453.3	ERAP2	Chr7	14246703	14292701	-	3435	3491	-	-101.33
ENSCHIT00000002691						1030	1091	XM_005679027.3	ITGB8	Chr4	91410508	91505570	-	4469	4530	-	-112.21
ENSCHIT00000002691						1030	1125	XM_005689135.3	SAMD12	Chr14	36001584	36448449	-	6666	6761	-	-173.76
ENSCHIT00000002691						1064	1125	XM_005675629.3	TMPRSS2	Chr1	141279260	141329174	-	3330	3391	+	-109.44
ENSCHIT00000002691						934	994	XM_018049558.1	SLC4A4	Chr6	86966132	87335508	+	6119	6179	-	-118.81
ENSCHIT00000002691						915	973	XM_005676129.3	CACNB4	Chr2	91831267	91982694	-	5417	5475	-	-101.11
ENSCHIT00000002691						1012	1089	XM_018051780.1	PDXK	Chr1	143364632	143395065	+	4676	4753	-	-156.11
ENSCHIT00000002691						1038	1092	XM_005690626.3	SELE	Chr16	35906061	35918674	-	2653	2707	-	-101.56
ENSCHIT00000002691						1050	1108	XM_013967413.2	DUSP2	Chr11	2219091	2222727	-	114	172	+	-104
ENSCHIT00000002691						1050	1115	XM_005690657.2	TNFSF18	Chr16	39165138	39176197	-	2386	2451	+	-121.51
ENSCHIT00000002691						980	1047	XM_005695056.3	KIAA1024	Chr21	25199201	25213021	+	4318	4384	+	-118.31
ENSCHIT00000002691						1023	1125	XM_005684704.3	GJB7	Chr9	49877341	49886479	+	1592	1694	-	-196.27
ENSCHIT00000002691						995	1047	XM_013970672.2	RNFT2	Chr17	12957348	13020604	+	2692	2744	-	-100.26
ENSCHIT00000002691						1066	1125	XM_005677081.3	RCSD1	Chr3	119003921	119075265	+	1877	1936	+	-104.99
ENSCHIT00000002691						967	1048	XM_018051780.1	PDXK	Chr1	143364632	143395065	+	4625	4712	-	-155.56
ENSCHIT00000002691						971	1034	XM_005697318.2	LOC102181552	Chr24	62260091	62276740	+	1770	1833	-	-104.11
ENSCHIT00000002691						990	1109	XM_005683697.3	INSL6	Chr8	39210866	39227365	+	634	755	-	-230.41
ENSCHIT00000002691						932	997	XM_005675377.3	PPM1L	Chr1	105943029	106273274	-	5039	5102	+	-108.51
ENSCHIT00000002691						1045	1125	XM_005691243.3	SLC7A11	Chr17	51497861	51584905	-	3104	3183	-	-127.34
ENSCHIT00000002691						1043	1105	XM_018062871.1	KLK10	Chr18	58086033	58091972	-	2143	2206	-	-113.04
ENSCHIT00000002691						1044	1109	XM_005696862.3	LOC100861326	Chr23	4801738	4902610	+	2651	2716	-	-120.36
ENSCHIT00000002691						1042	1104	XM_005690626.3	SELE	Chr16	35906061	35918674	-	2316	2378	-	-128.46
ENSCHIT00000002691						1042	1102	XM_005684237.3	S1PR3	Chr8	88889939	88902912	-	3697	3757	-	-111.61
ENSCHIT00000002691						1027	1084	XM_013975955.2	BATF2	Chr29	43632762	43639774	-	1801	1859	-	-119.46
ENSCHIT00000002691						1066	1125	XM_018045966.1	IGSF3	Chr3	93832649	93964092	-	6109	6168	-	-107.61
ENSCHIT00000002691						1066	1124	XM_005684237.3	S1PR3	Chr8	88889939	88902912	-	3721	3779	-	-101.54
ENSCHIT00000002691						976	1047	XM_018039459.1	LOC102184211	Chr24	26328026	26366009	+	4328	4399	+	-109.43
ENSCHIT00000002691						1070	1124	XM_005690658.2	TNFSF4	Chr16	39317787	39339975	-	2567	2621	+	-106.16
ENSCHIT00000002691						971	1047	XM_005689693.3	AMPD3	Chr15	40141265	40189828	+	2644	2720	-	-125.86
ENSCHIT00000002691						971	1047	XM_013976351.2	LOC102182927	Chr3	107007810	107023662	+	3442	3517	-	-118.72
ENSCHIT00000002691						971	1039	XM_018060719.1	FAM129A	Chr16	64456373	64631191	-	4512	4581	-	-105.03
ENSCHIT00000002691						971	1047	XM_013963962.2	MAP3K13	Chr1	81373583	81533252	-	8213	8288	+	-139.41
ENSCHIT00000002691						971	1033	XM_018056208.1	EXTL1	Chr2	8881785	8899399	+	3842	3904	+	-103.16
ENSCHIT00000002691						971	1047	XM_005677755.3	GJA5	Chr3	98651893	98670391	-	3170	3246	+	-137.72
ENSCHIT00000002691						971	1047	XM_018051766.1	PLIN2	Chr8	24993362	25002926	+	1708	1784	+	-135.34
ENSCHIT00000002691						971	1047	XM_005680780.3	ABCC9	Chr5	86823599	86984112	+	6582	6658	-	-144.06
ENSCHIT00000002691						971	1047	XM_005678194.3	PTGFR	Chr3	55017861	55081969	+	4063	4139	-	-132.96
ENSCHIT00000002691						1030	1092	XM_005689693.3	AMPD3	Chr15	40141265	40189828	+	2703	2765	-	-112.51
ENSCHIT00000002691						1068	1125	XM_005690626.3	SELE	Chr16	35906061	35918674	-	2342	2397	-	-101.01
ENSCHIT00000002691						988	1047	XM_018045966.1	IGSF3	Chr3	93832649	93964092	-	6031	6090	-	-108.31
ENSCHIT00000002691						990	1047	XM_005688864.3	KLHL38	Chr14	65789525	65801579	-	3087	3144	-	-102.46
ENSCHIT00000002691						931	994	XM_005695056.3	KIAA1024	Chr21	25199201	25213021	+	4370	4434	+	-104.11
ENSCHIT00000002691						966	1024	XM_018045966.1	IGSF3	Chr3	93832649	93964092	-	6009	6067	-	-105.47
ENSCHIT00000002691						1061	1125	XM_005684468.3	PRSS35	Chr9	10721218	10739116	+	2740	2804	+	-108.16
ENSCHIT00000002691						935	993	XM_018064246.1	RHBDL3	Chr19	17486200	17537985	-	1893	1951	-	-100.34
ENSCHIT00000002691						1056	1112	XM_005678194.3	PTGFR	Chr3	55017861	55081969	+	4148	4204	-	-110.69
ENSCHIT00000002691						1056	1108	XM_005679027.3	ITGB8	Chr4	91410508	91505570	-	4495	4547	-	-101.51
ENSCHIT00000002691						1056	1125	XM_018051766.1	PLIN2	Chr8	24993362	25002926	+	1630	1699	+	-136.29
ENSCHIT00000002691						1056	1110	XM_013976351.2	LOC102182927	Chr3	107007810	107023662	+	3526	3580	-	-109.74
ENSCHIT00000002691						980	1047	XM_018050188.1	STK32A	Chr7	51863533	51996901	-	4075	4142	-	-113.26
ENSCHIT00000002691						981	1047	XM_018066142.1	BDKRB2	Chr21	60423475	60454764	+	3689	3752	-	-108.34
ENSCHIT00000002691						1038	1108	XM_018050188.1	STK32A	Chr7	51863533	51996901	-	4133	4203	-	-122.01
ENSCHIT00000002691						999	1091	XM_005680780.3	ABCC9	Chr5	86823599	86984112	+	7753	7845	-	-187.36
ENSCHIT00000002691						1037	1125	XM_018049625.1	FRAS1	Chr6	93235654	93749614	+	14683	14770	-	-165.82
ENSCHIT00000002691						1022	1111	XM_018056710.1	FAM124A	Chr12	65891450	66012554	-	3445	3534	+	-164.67
ENSCHIT00000002691						1022	1106	XM_005688864.3	KLHL38	Chr14	65789525	65801579	-	3119	3203	-	-160.91
ENSCHIT00000002691						1022	1087	XM_018045418.1	DEPDC1	Chr3	44096785	44120000	-	2679	2744	+	-108.76
ENSCHIT00000002691						1025	1091	XM_013976351.2	LOC102182927	Chr3	107007810	107023662	+	3495	3561	-	-119.79
ENSCHIT00000002691						1019	1091	XM_005683453.3	ERAP2	Chr7	14246703	14292701	-	3280	3353	-	-131.54
ENSCHIT00000002691						1018	1087	XM_005677710.3	LOC102173518	Chr3	99376384	99384696	-	691	764	-	-116.31
ENSCHIT00000002691						1019	1088	XM_013972552.2	BARD1	Chr2	32994477	33081343	+	2550	2619	-	-127.84
ENSCHIT00000002691						1019	1086	XM_005691243.3	SLC7A11	Chr17	51497861	51584905	-	3980	4046	-	-119.14
ENSCHIT00000002691						1019	1077	XM_018058457.1	LOC102191152	Chr14	52641383	52816767	+	4629	4687	-	-100.62
ENSCHIT00000002691						1047	1109	XM_005689135.3	SAMD12	Chr14	36001584	36448449	-	5319	5379	-	-104.98
ENSCHIT00000002691						1047	1115	XM_005697318.2	LOC102181552	Chr24	62260091	62276740	+	1846	1913	-	-118.86
ENSCHIT00000002691						1047	1109	XM_005695056.3	KIAA1024	Chr21	25199201	25213021	+	4256	4318	+	-112.91
ENSCHIT00000002691						1052	1111	XM_013967643.2	IL36B	Chr11	46359268	46368303	+	892	951	+	-104.31
ENSCHIT00000002691						1047	1111	XM_018039418.1	MOCOS	Chr24	21193232	21251200	-	2910	2973	+	-117.84
ENSCHIT00000002691						1047	1111	XM_018054201.1	TMOD2	Chr10	44566233	44629915	+	7691	7755	-	-122.91
ENSCHIT00000002691						1049	1110	XM_018057861.1	PPP1R16B	Chr13	67193869	67303174	+	2615	2676	-	-116.11
ENSCHIT00000002691						1019	1106	XM_018065309.1	ITGB3	Chr19	45950375	46011651	+	3362	3449	-	-162.69
ENSCHIT00000002691						1049	1106	XM_018060719.1	FAM129A	Chr16	64456373	64631191	-	4740	4797	-	-110.91
ENSCHIT00000002691						1049	1107	XM_018048926.1	LOC102184901	Chr5	118184749	118195973	+	810	868	+	-110.59
ENSCHIT00000002691						1054	1107	XM_005696773.3	FAM65B	Chr23	16972800	17082345	-	4173	4226	-	-100.21
ENSCHIT00000002691						1022	1105	XM_018039704.1	RAB27B	Chr24	54416223	54486293	+	5745	5828	-	-158.01
ENSCHIT00000002691						1020	1091	XM_005678194.3	PTGFR	Chr3	55017861	55081969	+	4112	4183	-	-126.94
ENSCHIT00000002691						1019	1084	XM_018048926.1	LOC102184901	Chr5	118184749	118195973	+	833	898	+	-118.14
ENSCHIT00000002691						1019	1084	XM_018060719.1	FAM129A	Chr16	64456373	64631191	-	4710	4775	-	-118.14
ENSCHIT00000002691						1011	1080	XM_013963962.2	MAP3K13	Chr1	81373583	81533252	-	8177	8249	+	-118.71
ENSCHIT00000002691						1019	1087	XM_018060719.1	FAM129A	Chr16	64456373	64631191	-	4860	4928	-	-119.32
ENSCHIT00000002691						1011	1086	XM_005690657.2	TNFSF18	Chr16	39165138	39176197	-	2415	2490	+	-146.81
ENSCHIT00000002691						1011	1071	XM_018062871.1	KLK10	Chr18	58086033	58091972	-	2111	2172	-	-107.41
ENSCHIT00000002691						1011	1083	XM_018045966.1	IGSF3	Chr3	93832649	93964092	-	6054	6126	-	-137.21
ENSCHIT00000002691						1011	1092	XM_005680780.3	ABCC9	Chr5	86823599	86984112	+	6622	6703	-	-155.91
ENSCHIT00000002691						1011	1091	XM_005677755.3	GJA5	Chr3	98651893	98670391	-	3126	3206	+	-151.21
ENSCHIT00000002691						1011	1091	XM_018051766.1	PLIN2	Chr8	24993362	25002926	+	1664	1744	+	-160.09
ENSCHIT00000002691						1011	1083	XM_018057861.1	PPP1R16B	Chr13	67193869	67303174	+	2577	2649	-	-135.31
ENSCHIT00000002691						1018	1081	XM_018060065.1	RAB29	Chr16	2907037	2914113	-	2615	2678	-	-110.11
ENSCHIT00000002691						1019	1078	XM_018052903.1	TTK	Chr9	7009553	7050706	+	4940	4999	-	-103.66
ENSCHIT00000002691						1011	1083	XM_013974079.2	LOC106503502	Chr23	18078566	18080068	-	775	842	+	-118.04
ENSCHIT00000002691						1011	1091	XM_005675377.3	PPM1L	Chr1	105943029	106273274	-	4942	5021	+	-155
ENSCHIT00000002691						1012	1086	XM_018054498.1	GREM1	Chr10	73061690	73077023	+	2198	2273	-	-120.35
ENSCHIT00000002691						1011	1085	XM_018039418.1	MOCOS	Chr24	21193232	21251200	-	2936	3009	+	-150.11
ENSCHIT00000002691						1011	1073	XM_018049625.1	FRAS1	Chr6	93235654	93749614	+	14657	14719	-	-114.26
ENSCHIT00000002691						1019	1087	XM_005679027.3	ITGB8	Chr4	91410508	91505570	-	4601	4669	-	-127.16
ENSCHIT00000002691						977	1063	XM_013975955.2	BATF2	Chr29	43632762	43639774	-	1753	1837	-	-162.33
ENSCHIT00000002691						977	1047	XM_005690657.2	TNFSF18	Chr16	39165138	39176197	-	2454	2524	+	-118.89
ENSCHIT00000002691						977	1047	XM_005676129.3	CACNB4	Chr2	91831267	91982694	-	5479	5549	-	-115.69
ENSCHIT00000002691						1055	1125	XM_005677755.3	GJA5	Chr3	98651893	98670391	-	3092	3162	+	-131.01
ENSCHIT00000002691						1069	1125	XM_018054082.1	SYT16	Chr10	28944986	29070804	-	6680	6740	-	-106.28
ENSCHIT00000002691						1055	1110	XM_005675377.3	PPM1L	Chr1	105943029	106273274	-	4923	4978	+	-107.46
ENSCHIT00000002691						1041	1099	XM_018058457.1	LOC102191152	Chr14	52641383	52816767	+	4651	4709	-	-106.86
ENSCHIT00000002691						1018	1100	XM_005675629.3	TMPRSS2	Chr1	141279260	141329174	-	3355	3437	+	-158.56
ENSCHIT00000002691						1018	1083	XM_018060719.1	FAM129A	Chr16	64456373	64631191	-	4559	4624	-	-103.83
ENSCHIT00000002691						1017	1083	XM_005695056.3	KIAA1024	Chr21	25199201	25213021	+	4282	4347	+	-126.56
ENSCHIT00000009973						13	92	XM_018059867.1	ABCA12	Chr2	32634377	32843452	+	9148	9224	+	-112.56
ENSCHIT00000009973						18	92	XM_018059867.1	ABCA12	Chr2	32634377	32843452	+	9148	9223	+	-108.38
ENSCHIT00000009973						21	98	XM_013963982.2	LOC102170588	Chr5	72549537	72558282	+	1706	1781	+	-103.66
ENSCHIT00000009973						18	92	XM_018059867.1	ABCA12	Chr2	32634377	32843452	+	9148	9223	+	-108.34
ENSCHIT00000009973						23	92	XM_018059867.1	ABCA12	Chr2	32634377	32843452	+	9148	9222	+	-102.36
ENSCHIT00000009973						28	92	XM_018046471.1	KIF1A	Chr3	990417	1045907	+	5753	5814	-	-106.24
ENSCHIT00000009973						6	86	XM_018043352.1	IGSF9B	Chr29	32406949	32454900	+	9467	9548	+	-102.59
ENSCHIT00000009973						10	80	XM_018059867.1	ABCA12	Chr2	32634377	32843452	+	9148	9223	+	-110.07
ENSCHIT00000009973						10	80	XM_018059867.1	ABCA12	Chr2	32634377	32843452	+	9148	9223	+	-105.33
ENSCHIT00000009973						10	80	XM_018059867.1	ABCA12	Chr2	32634377	32843452	+	9148	9215	+	-101.11
ENSCHIT00000009973						10	76	XM_018059867.1	ABCA12	Chr2	32634377	32843452	+	9148	9211	+	-100.91
ENSCHIT00000009973						10	76	XM_018059867.1	ABCA12	Chr2	32634377	32843452	+	9148	9211	+	-100.51
ENSCHIT00000009973						32	99	XM_013963982.2	LOC102170588	Chr5	72549537	72558282	+	1705	1772	+	-102.04
ENSCHIT00000009973						11	92	XM_018059867.1	ABCA12	Chr2	32634377	32843452	+	9148	9226	+	-114.3
ENSCHIT00000009973						10	92	XM_018059867.1	ABCA12	Chr2	32634377	32843452	+	9148	9223	+	-115.9
XR_001917844.1						349	545	XM_005678025.3	COL11A1	Chr3	79996781	80226730	-	211	404	+	-375.65
TCONS_00028361	XLOC_013048	Chr8	22775577	22820495	+	320	380	NM_001285756.1	LOC100861164	Chr8	22639086	22639673	-	471	531	+	-105.13
XR_001919249.1						1971	2035	XM_013971245.2	LOC102173495	Chr18	35513933	35517168	+	2373	2437	-	-109.11
XR_001919249.1						1953	2033	XM_018056710.1	FAM124A	Chr12	65891450	66012554	-	3570	3645	+	-104.31
XR_001918330.1						961	1083	XM_005682621.3	IRF1	Chr7	88630486	88637730	-	492	629	+	-228.29
XR_310002.3						293	362	XM_018057861.1	PPP1R16B	Chr13	67193869	67303174	+	2604	2673	+	-101.47
ENSCHIT00000010904						986	1043	XM_013975955.2	BATF2	Chr29	43632762	43639774	-	1820	1878	-	-101.51
ENSCHIT00000010904						977	1048	XM_018050188.1	STK32A	Chr7	51863533	51996901	-	4132	4203	-	-108.46
ENSCHIT00000010904						977	1050	XM_018049625.1	FRAS1	Chr6	93235654	93749614	+	14683	14756	-	-133.31
ENSCHIT00000010904						977	1051	XM_018061939.1	NKD1	Chr18	18277076	18372570	-	2990	3064	-	-115.62
ENSCHIT00000010904						990	1049	XM_005689135.3	SAMD12	Chr14	36001584	36448449	-	5316	5379	-	-104.67
ENSCHIT00000010904						979	1043	XM_005689061.3	KCNB2	Chr14	45768357	46228322	-	4836	4900	-	-102.81
ENSCHIT00000010904						3705	3772	XM_018066211.1	FBLN5	Chr21	56042303	56134890	-	5341	5406	-	-101.98
ENSCHIT00000010904						3702	3770	XM_018060889.1	TLR2	Chr17	66857163	66868678	+	2741	2812	+	-113.22
ENSCHIT00000010904						3699	3771	XM_018059276.1	TCP11L1	Chr15	19210299	19247358	-	5015	5087	-	-106.99
ENSCHIT00000010904						986	1051	XM_018039418.1	MOCOS	Chr24	21193232	21251200	-	2910	2974	+	-110.84
ENSCHIT00000010904						968	1051	XM_005689135.3	SAMD12	Chr14	36001584	36448449	-	6664	6747	-	-133.94
ENSCHIT00000010904						968	1051	XM_018054201.1	TMOD2	Chr10	44566233	44629915	+	7673	7755	-	-129.53
ENSCHIT00000010904						967	1048	XM_005690657.2	TNFSF18	Chr16	39165138	39176197	-	2393	2474	+	-132.46
ENSCHIT00000010904						967	1040	XM_005675629.3	TMPRSS2	Chr1	141279260	141329174	-	3355	3428	+	-122.86
ENSCHIT00000010904						990	1051	XM_005691243.3	SLC7A11	Chr17	51497861	51584905	-	3108	3169	-	-102.01
ENSCHIT00000010904						982	1049	XM_005696862.3	LOC100861326	Chr23	4801738	4902610	+	2650	2716	-	-103.89
ENSCHIT00000010904						982	1044	XM_005690626.3	SELE	Chr16	35906061	35918674	-	2316	2378	-	-111.66
ENSCHIT00000010904						982	1051	XM_013967643.2	IL36B	Chr11	46359268	46368303	+	892	960	+	-102.61
ENSCHIT00000010904						989	1048	XM_013967413.2	DUSP2	Chr11	2219091	2222727	-	114	173	+	-106.02
ENSCHIT00000010904						3854	3943	XM_005699535.3	LOC102189835	Chr29	25639944	25680453	-	7	96	-	-142.75
ENSCHIT00000010904						967	1049	XM_005683697.3	INSL6	Chr8	39210866	39227365	+	671	755	-	-138.99
ENSCHIT00000010904						967	1042	XM_018045966.1	IGSF3	Chr3	93832649	93964092	-	6070	6145	-	-122.61
ENSCHIT00000010904						967	1032	XM_005680780.3	ABCC9	Chr5	86823599	86984112	+	6638	6703	-	-100.86
ENSCHIT00000010904						967	1031	XM_018051766.1	PLIN2	Chr8	24993362	25002926	+	1664	1728	+	-105.24
ENSCHIT00000010904						967	1051	XM_018057861.1	PPP1R16B	Chr13	67193869	67303174	+	2593	2677	-	-155.44
ENSCHIT00000010904						967	1051	XM_005684704.3	GJB7	Chr9	49877341	49886479	+	1601	1680	-	-135.93
ENSCHIT00000010904						967	1051	XM_018056710.1	FAM124A	Chr12	65891450	66012554	-	3445	3529	+	-124.53
ENSCHIT00000010904						967	1046	XM_018065309.1	ITGB3	Chr19	45950375	46011651	+	3370	3449	-	-123.42
ENSCHIT00000010904						967	1046	XM_005688864.3	KLHL38	Chr14	65789525	65801579	-	3124	3203	-	-122.81
ENSCHIT00000010904						967	1045	XM_018039704.1	RAB27B	Chr24	54416223	54486293	+	5750	5828	-	-123.47
ENSCHIT00000010904						967	1031	XM_005675377.3	PPM1L	Chr1	105943029	106273274	-	4942	5006	+	-109.76
ENSCHIT00000010904						967	1049	XM_005695056.3	KIAA1024	Chr21	25199201	25213021	+	4256	4338	+	-140.06
ENSCHIT00000010904						1010	1064	XM_005690658.2	TNFSF4	Chr16	39317787	39339975	-	2567	2621	+	-103.56
ENSCHIT00000010904						933	999	XM_018039459.1	LOC102184211	Chr24	26328026	26366009	+	4316	4382	+	-112.76
ENSCHIT00000010904						3600	3657	XM_018057907.1	WISP2	Chr13	72651211	72666018	+	2353	2409	-	-113.12
ENSCHIT00000010904						989	1054	XM_005697318.2	LOC102181552	Chr24	62260091	62276740	+	1848	1911	-	-108.56
ENSCHIT00000010904						3625	3688	XM_018066211.1	FBLN5	Chr21	56042303	56134890	-	5259	5322	-	-103.36
ENSCHIT00000010904						988	1046	XM_018060719.1	FAM129A	Chr16	64456373	64631191	-	4739	4797	-	-108.11
ENSCHIT00000010904						988	1047	XM_018048926.1	LOC102184901	Chr5	118184749	118195973	+	810	869	+	-104.31
ENSCHIT00000010904						957	1024	XM_013975955.2	BATF2	Chr29	43632762	43639774	-	1791	1859	-	-112.16
ENSCHIT00000010904						1001	1068	XM_018054082.1	SYT16	Chr10	28944986	29070804	-	6672	6743	-	-100.19
ENSCHIT00000010904						998	1051	XM_005684468.3	PRSS35	Chr9	10721218	10739116	+	2754	2807	+	-103.06
ENSCHIT00000010904						3600	3654	XM_018059276.1	TCP11L1	Chr15	19210299	19247358	-	4916	4970	-	-102.41
ENSCHIT00000010904						3600	3654	XM_018051374.1	ANKLE1	Chr7	102951174	102956644	+	2903	2957	+	-111.81
ENSCHIT00000010904						3598	3654	XM_018057668.1	NRSN2	Chr13	59987592	59994006	-	1533	1589	-	-100.06
ENSCHIT00000010904						3584	3634	XM_018042224.1	MYCL	Chr3	14614693	14621266	-	2361	2411	-	-102.16
ENSCHIT00000010904						3581	3634	XM_005681377.3	DAPP1	Chr6	25061424	25117361	-	2740	2793	-	-105.16
ENSCHIT00000002354						66	127	XM_018064454.1	PITPNM3	Chr19	25133752	25228593	+	13	74	+	-104.11
ENSCHIT00000002354						77	1061	XM_018048697.1	CACNA1C	Chr5	107328368	107719644	+	1	983	-	-2438.68
ENSCHIT00000002354						22	84	XM_018041719.1	EVA1B	Chr3	11286366	11288453	-	59	120	-	-111.07
ENSCHIT00000002354						30	82	XM_018041719.1	EVA1B	Chr3	11286366	11288453	-	65	118	-	-101.66
XR_001296937.2						813	871	XM_018060719.1	FAM129A	Chr16	64456373	64631191	-	4512	4571	-	-102.26
XR_001296937.2						808	866	XM_018045966.1	IGSF3	Chr3	93832649	93964092	-	6009	6067	-	-106.63
ENSCHIT00000006915						68	131	XM_013975955.2	BATF2	Chr29	43632762	43639774	-	1758	1821	+	-100.4
ENSCHIT00000006915						68	131	XM_018051780.1	PDXK	Chr1	143364632	143395065	+	4648	4711	+	-117.12
ENSCHIT00000006915						68	132	XM_018066142.1	BDKRB2	Chr21	60423475	60454764	+	3689	3752	+	-107.17
ENSCHIT00000006915						66	137	XM_005697318.2	LOC102181552	Chr24	62260091	62276740	+	1777	1848	+	-116.04
ENSCHIT00000006915						68	137	XM_005676129.3	CACNB4	Chr2	91831267	91982694	-	5480	5549	+	-130.52
ENSCHIT00000006915						4	84	XM_018057861.1	PPP1R16B	Chr13	67193869	67303174	+	2597	2677	+	-163.59
ENSCHIT00000006915						68	149	XM_005695056.3	KIAA1024	Chr21	25199201	25213021	+	4318	4398	-	-159.61
ENSCHIT00000006915						55	137	XM_005696773.3	FAM65B	Chr23	16972800	17082345	-	4098	4179	+	-132.11
ENSCHIT00000006915						52	118	XM_005689135.3	SAMD12	Chr14	36001584	36448449	-	6633	6699	+	-116.96
ENSCHIT00000006915						55	122	XM_018062871.1	KLK10	Chr18	58086033	58091972	-	2092	2161	+	-104.84
ENSCHIT00000006915						1	71	XM_005684468.3	PRSS35	Chr9	10721218	10739116	+	2751	2821	-	-115.81
ENSCHIT00000006915						1	66	XM_005690657.2	TNFSF18	Chr16	39165138	39176197	-	2387	2452	-	-112.04
ENSCHIT00000006915						6	64	XM_018054498.1	GREM1	Chr10	73061690	73077023	+	2238	2296	+	-107.86
ENSCHIT00000006915						6	64	XM_005679027.3	ITGB8	Chr4	91410508	91505570	-	4633	4691	+	-105.96
ENSCHIT00000006915						57	137	XM_013970672.2	RNFT2	Chr17	12957348	13020604	+	2675	2755	+	-140.11
ENSCHIT00000006915						62	142	XM_005675629.3	TMPRSS2	Chr1	141279260	141329174	-	3402	3482	-	-124.77
ENSCHIT00000006915						63	137	XM_018045182.1	AK4	Chr3	40679003	40775167	+	4066	4140	+	-125.36
ENSCHIT00000006915						102	164	XM_005676129.3	CACNB4	Chr2	91831267	91982694	-	5449	5515	+	-101.3
ENSCHIT00000006915						70	127	XM_005688864.3	KLHL38	Chr14	65789525	65801579	-	3085	3142	+	-108.21
ENSCHIT00000006915						70	137	XM_005690657.2	TNFSF18	Chr16	39165138	39176197	-	2456	2523	-	-120.97
ENSCHIT00000006915						11	66	XM_005675629.3	TMPRSS2	Chr1	141279260	141329174	-	3351	3406	-	-104.64
ENSCHIT00000006915						95	149	XM_018049558.1	SLC4A4	Chr6	86966132	87335508	+	6151	6205	+	-104.06
ENSCHIT00000006915						11	85	XM_018054201.1	TMOD2	Chr10	44566233	44629915	+	7675	7748	+	-134.64
ENSCHIT00000006915						12	85	XM_005695056.3	KIAA1024	Chr21	25199201	25213021	+	4262	4335	-	-136.64
ENSCHIT00000006915						11	72	XM_013967643.2	IL36B	Chr11	46359268	46368303	+	899	959	-	-101.09
ENSCHIT00000006915						11	66	XM_018039418.1	MOCOS	Chr24	21193232	21251200	-	2917	2971	-	-104.44
ENSCHIT00000006915						11	66	XM_005688864.3	KLHL38	Chr14	65789525	65801579	-	3146	3201	+	-100.76
ENSCHIT00000006915						11	66	XM_018039704.1	RAB27B	Chr24	54416223	54486293	+	5772	5827	+	-105.04
ENSCHIT00000006915						11	66	XM_005684704.3	GJB7	Chr9	49877341	49886479	+	1618	1673	+	-102.34
ENSCHIT00000006915						11	66	XM_005690626.3	SELE	Chr16	35906061	35918674	-	2323	2378	+	-102.46
ENSCHIT00000006915						68	131	XM_018039459.1	LOC102184211	Chr24	26328026	26366009	+	4328	4391	-	-107.26
ENSCHIT00000006915						68	134	XM_013963962.2	MAP3K13	Chr1	81373583	81533252	-	8213	8279	-	-129.66
ENSCHIT00000006915						77	137	XM_018054201.1	TMOD2	Chr10	44566233	44629915	+	7624	7683	+	-101.66
ENSCHIT00000006915						76	137	XM_013976351.2	LOC102182927	Chr3	107007810	107023662	+	3449	3509	+	-105.21
ENSCHIT00000006915						12	66	XM_013975955.2	BATF2	Chr29	43632762	43639774	-	1823	1878	+	-100.06
ENSCHIT00000006915						68	137	XM_005678194.3	PTGFR	Chr3	55017861	55081969	+	4070	4139	+	-124.56
ENSCHIT00000006915						32	110	XM_005679027.3	ITGB8	Chr4	91410508	91505570	-	4587	4665	+	-129.93
ENSCHIT00000006915						32	103	XM_018051780.1	PDXK	Chr1	143364632	143395065	+	4676	4747	+	-132.44
ENSCHIT00000006915						32	93	XM_018045418.1	DEPDC1	Chr3	44096785	44120000	-	2683	2744	-	-115.71
ENSCHIT00000006915						32	85	XM_005688864.3	KLHL38	Chr14	65789525	65801579	-	3127	3180	+	-102.81
ENSCHIT00000006915						32	85	XM_018039704.1	RAB27B	Chr24	54416223	54486293	+	5753	5806	+	-100.21
ENSCHIT00000006915						32	85	XM_018065309.1	ITGB3	Chr19	45950375	46011651	+	3373	3426	+	-100.61
ENSCHIT00000006915						32	85	XM_005675377.3	PPM1L	Chr1	105943029	106273274	-	4950	5003	-	-101.31
ENSCHIT00000006915						32	85	XM_018039418.1	MOCOS	Chr24	21193232	21251200	-	2938	2990	-	-102.66
ENSCHIT00000006915						13	98	XM_005697318.2	LOC102181552	Chr24	62260091	62276740	+	1816	1901	+	-155
ENSCHIT00000006915						55	112	XM_013976351.2	LOC102182927	Chr3	107007810	107023662	+	3473	3530	+	-108.26
ENSCHIT00000006915						51	118	XM_005684704.3	GJB7	Chr9	49877341	49886479	+	1566	1633	+	-122.31
ENSCHIT00000006915						51	106	XM_005688864.3	KLHL38	Chr14	65789525	65801579	-	3106	3161	+	-101.36
ENSCHIT00000006915						55	125	XM_005690626.3	SELE	Chr16	35906061	35918674	-	2264	2334	+	-115.22
ENSCHIT00000006915						51	112	XM_018039704.1	RAB27B	Chr24	54416223	54486293	+	5726	5787	+	-108.14
ENSCHIT00000006915						55	114	XM_018062366.1	RINL	Chr18	49474411	49483742	-	2216	2275	-	-108.51
ENSCHIT00000006915						55	130	XM_018050188.1	STK32A	Chr7	51863533	51996901	-	4080	4155	+	-128.29
ENSCHIT00000006915						51	116	XM_005675377.3	PPM1L	Chr1	105943029	106273274	-	4969	5037	-	-115.96
ENSCHIT00000006915						49	113	XM_018057861.1	PPP1R16B	Chr13	67193869	67303174	+	2569	2632	+	-111.13
ENSCHIT00000006915						51	130	XM_018039418.1	MOCOS	Chr24	21193232	21251200	-	2956	3036	-	-137.93
ENSCHIT00000006915						55	131	XM_005680780.3	ABCC9	Chr5	86823599	86984112	+	6595	6671	+	-150.64
ENSCHIT00000006915						55	123	XM_018045966.1	IGSF3	Chr3	93832649	93964092	-	6035	6103	+	-123.59
ENSCHIT00000006915						55	137	XM_005677755.3	GJA5	Chr3	98651893	98670391	-	3157	3239	-	-157.94
ENSCHIT00000006915						51	137	XM_018051766.1	PLIN2	Chr8	24993362	25002926	+	1691	1777	-	-161.34
ENSCHIT00000006915						49	106	XM_013974079.2	LOC106503502	Chr23	18078566	18080068	-	787	844	-	-100.91
ENSCHIT00000006915						10	66	XM_013976351.2	LOC102182927	Chr3	107007810	107023662	+	3519	3575	+	-100.11
ENSCHIT00000006915						10	66	XM_005675377.3	PPM1L	Chr1	105943029	106273274	-	4928	4984	-	-102.71
ENSCHIT00000000846						65	140	XM_018045966.1	IGSF3	Chr3	93832649	93964092	-	6057	6137	-	-117.49
ENSCHIT00000000846						114	177	XM_018049558.1	SLC4A4	Chr6	86966132	87335508	+	6253	6321	-	-100.94
ENSCHIT00000000846						117	195	XM_018057861.1	PPP1R16B	Chr13	67193869	67303174	+	2647	2726	-	-102.45
ENSCHIT00000000846						720	1325	XM_018066627.1	LOC108638587	Chr22	3111788	3113061	+	200	807	-	-1381.67
TCONS_00021977	XLOC_010215	Chr3	51744433	51964290	-	1552	1613	XM_005683697.3	INSL6	Chr8	39210866	39227365	+	671	736	-	-101.67
TCONS_00021977	XLOC_010215	Chr3	51744433	51964290	-	1552	1613	XM_005684704.3	GJB7	Chr9	49877341	49886479	+	1596	1661	-	-100.28
TCONS_00021977	XLOC_010215	Chr3	51744433	51964290	-	1551	1613	XM_018056710.1	FAM124A	Chr12	65891450	66012554	-	3464	3532	+	-101.51
TCONS_00021977	XLOC_010215	Chr3	51744433	51964290	-	1541	1613	XM_005675629.3	TMPRSS2	Chr1	141279260	141329174	-	3363	3436	+	-107.15
TCONS_00021977	XLOC_010215	Chr3	51744433	51964290	-	1485	1551	XM_013975955.2	BATF2	Chr29	43632762	43639774	-	1751	1812	-	-101.37
ENSCHIT00000007402						1238	1298	XM_018051766.1	PLIN2	Chr8	24993362	25002926	+	1621	1683	+	-100.87
ENSCHIT00000007402						1235	1299	XM_018051374.1	ANKLE1	Chr7	102951174	102956644	+	2923	2987	-	-126.09
ENSCHIT00000007402						1235	1298	XM_018039646.1	CCBE1	Chr24	58574650	58812786	-	1680	1743	+	-117.52
ENSCHIT00000007402						922	982	XM_005680780.3	ABCC9	Chr5	86823599	86984112	+	6607	6667	-	-100.06
ENSCHIT00000002353						118	581	XM_018048697.1	CACNA1C	Chr5	107328368	107719644	+	628	1090	-	-1048.52
ENSCHIT00000006716						152	202	XM_018059241.1	CD44	Chr15	17197402	17286604	-	2588	2638	+	-101.11
ENSCHIT00000006716						152	202	XM_005675013.3	LOC102184002	Chr1	66082499	66131751	+	33	83	+	-101.71
ENSCHIT00000006716						166	230	XM_005675013.3	LOC102184002	Chr1	66082499	66131751	+	4	69	+	-131.41
ENSCHIT00000006716						166	231	XM_018045418.1	DEPDC1	Chr3	44096785	44120000	-	2627	2692	-	-124.44
ENSCHIT00000006716						171	231	XM_018052377.1	KIAA1161	Chr8	75514875	75522929	-	4086	4146	+	-122.06
ENSCHIT00000006716						180	231	XM_018054498.1	GREM1	Chr10	73061690	73077023	+	2261	2312	+	-111.16
XR_001919803.1						2102	2169	XM_013976351.2	LOC102182927	Chr3	107007810	107023662	+	3384	3451	-	-100.92
ENSCHIT00000007705						810	868	XM_018062871.1	KLK10	Chr18	58086033	58091972	-	2171	2229	-	-104.61
ENSCHIT00000007705						481	543	XM_005683453.3	ERAP2	Chr7	14246703	14292701	-	3436	3496	-	-109.98
ENSCHIT00000007705						810	865	XM_018057907.1	WISP2	Chr13	72651211	72666018	+	2333	2388	+	-103.31
ENSCHIT00000007705						446	510	XM_018060719.1	FAM129A	Chr16	64456373	64631191	-	4837	4900	-	-103.71
ENSCHIT00000007705						445	510	XM_005683453.3	ERAP2	Chr7	14246703	14292701	-	3400	3464	-	-102.84
ENSCHIT00000007705						445	510	XM_005679027.3	ITGB8	Chr4	91410508	91505570	-	4577	4641	-	-103.56
ENSCHIT00000007705						446	508	XM_018045418.1	DEPDC1	Chr3	44096785	44120000	-	2709	2770	+	-102.2
ENSCHIT00000007705						474	537	XM_005684704.3	GJB7	Chr9	49877341	49886479	+	1593	1655	-	-103.15
ENSCHIT00000007705						362	422	XM_005675377.3	PPM1L	Chr1	105943029	106273274	-	4918	4978	+	-108.86
ENSCHIT00000007705						517	576	XM_005678194.3	PTGFR	Chr3	55017861	55081969	+	4158	4217	-	-100.99
ENSCHIT00000007705						517	576	XM_018054498.1	GREM1	Chr10	73061690	73077023	+	2253	2312	-	-107.69
ENSCHIT00000007705						520	576	XM_005675013.3	LOC102184002	Chr1	66082499	66131751	+	4	55	-	-100.74
ENSCHIT00000007705						518	573	XM_018052377.1	KIAA1161	Chr8	75514875	75522929	-	4079	4134	-	-100.79
ENSCHIT00000007705						810	866	XM_013967583.2	OXER1	Chr11	24990142	24992825	-	2456	2512	+	-101.04
ENSCHIT00000007705						813	872	XM_018060744.1	VASH2	Chr16	69244432	69286961	-	1	60	-	-103.84
ENSCHIT00000007705						810	865	XM_018056433.1	HS6ST3	Chr12	12248002	12966831	-	4568	4623	+	-103.81
ENSCHIT00000007705						509	576	XM_018045418.1	DEPDC1	Chr3	44096785	44120000	-	2641	2708	+	-137.01
ENSCHIT00000007705						358	415	XM_005684704.3	GJB7	Chr9	49877341	49886479	+	1620	1677	-	-103.41
ENSCHIT00000007705						358	415	XM_018039418.1	MOCOS	Chr24	21193232	21251200	-	2913	2969	+	-100.94
ENSCHIT00000007705						358	414	XM_018060719.1	FAM129A	Chr16	64456373	64631191	-	4742	4798	-	-104.86
ENSCHIT00000007705						358	412	XM_018048926.1	LOC102184901	Chr5	118184749	118195973	+	812	866	+	-100.14
ENSCHIT00000007705						358	412	XM_005679027.3	ITGB8	Chr4	91410508	91505570	-	4490	4544	-	-100.76
ENSCHIT00000007705						804	865	XM_005681377.3	DAPP1	Chr6	25061424	25117361	-	2739	2800	+	-114.41
ENSCHIT00000007705						793	852	XM_018057668.1	NRSN2	Chr13	59987592	59994006	-	1528	1587	+	-101.19
ENSCHIT00000007705						810	884	XM_018051766.1	PLIN2	Chr8	24993362	25002926	+	1610	1685	+	-112.4
ENSCHIT00000007705						790	865	XM_018050112.1	CYFIP2	Chr7	41497114	41632678	-	5383	5455	+	-120.13
ENSCHIT00000007705						789	852	XM_018051642.1	MX2	Chr1	141193475	141232778	+	2555	2618	-	-114.96
ENSCHIT00000007705						793	887	XM_018051374.1	ANKLE1	Chr7	102951174	102956644	+	2905	2999	-	-191.14
ENSCHIT00000007705						793	874	XM_018039646.1	CCBE1	Chr24	58574650	58812786	-	1680	1761	+	-146.34
ENSCHIT00000007705						789	865	XM_018042224.1	MYCL	Chr3	14614693	14621266	-	2357	2433	+	-140.36
ENSCHIT00000007705						789	851	XM_018059276.1	TCP11L1	Chr15	19210299	19247358	-	4910	4972	+	-107.79
ENSCHIT00000007705						795	850	XM_005683697.3	INSL6	Chr8	39210866	39227365	+	1409	1472	-	-101.21
ENSCHIT00000007705						339	393	XM_005679027.3	ITGB8	Chr4	91410508	91505570	-	4471	4525	-	-104.56
ENSCHIT00000007705						339	394	XM_005680780.3	ABCC9	Chr5	86823599	86984112	+	6643	6698	-	-102.56
ENSCHIT00000007705						339	392	XM_005683453.3	ERAP2	Chr7	14246703	14292701	-	3293	3346	-	-113.31
ENSCHIT00000007705						339	394	XM_013972552.2	BARD1	Chr2	32994477	33081343	+	2563	2618	-	-111.44
ENSCHIT00000007705						339	393	XM_005691243.3	SLC7A11	Chr17	51497861	51584905	-	3993	4046	-	-103.79
ENSCHIT00000007705						473	534	XM_005690657.2	TNFSF18	Chr16	39165138	39176197	-	2418	2478	+	-103.29
ENSCHIT00000007705						473	538	XM_005680780.3	ABCC9	Chr5	86823599	86984112	+	6634	6698	-	-103.01
ENSCHIT00000007705						473	538	XM_005677755.3	GJA5	Chr3	98651893	98670391	-	3130	3194	+	-101.09
ENSCHIT00000007705						473	534	XM_005683453.3	ERAP2	Chr7	14246703	14292701	-	3284	3344	-	-100.71
ENSCHIT00000007705						473	538	XM_018051766.1	PLIN2	Chr8	24993362	25002926	+	1668	1732	+	-108.59
ENSCHIT00000007705						473	538	XM_018052903.1	TTK	Chr9	7009553	7050706	+	4944	5008	-	-113.66
ENSCHIT00000007705						473	541	XM_018060719.1	FAM129A	Chr16	64456373	64631191	-	4864	4931	-	-120.12
ENSCHIT00000007705						475	538	XM_005688864.3	KLHL38	Chr14	65789525	65801579	-	3122	3184	-	-110.66
ENSCHIT00000007705						473	537	XM_018039704.1	RAB27B	Chr24	54416223	54486293	+	5746	5809	-	-106.11
ENSCHIT00000007705						473	538	XM_005675377.3	PPM1L	Chr1	105943029	106273274	-	4946	5010	+	-105.99
ENSCHIT00000007705						473	534	XM_018054498.1	GREM1	Chr10	73061690	73077023	+	2210	2270	-	-100.89
ENSCHIT00000007705						473	534	XM_018039418.1	MOCOS	Chr24	21193232	21251200	-	2938	2997	+	-107.18
ENSCHIT00000007705						473	534	XM_005690626.3	SELE	Chr16	35906061	35918674	-	2297	2357	-	-109.53
ENSCHIT00000007705						473	543	XM_018045418.1	DEPDC1	Chr3	44096785	44120000	-	2674	2743	+	-135.7
ENSCHIT00000007705						473	543	XM_005679027.3	ITGB8	Chr4	91410508	91505570	-	4605	4674	-	-132.16
ENSCHIT00000007705						473	538	XM_018051780.1	PDXK	Chr1	143364632	143395065	+	4687	4751	-	-103.2
ENSCHIT00000007705						475	532	XM_013970672.2	RNFT2	Chr17	12957348	13020604	+	2722	2778	-	-101.46
ENSCHIT00000007705						381	434	XM_018051766.1	PLIN2	Chr8	24993362	25002926	+	1628	1681	+	-101.11
ENSCHIT00000007705						540	607	XM_018045418.1	DEPDC1	Chr3	44096785	44120000	-	2610	2677	+	-137.21
ENSCHIT00000007705						540	616	XM_005675013.3	LOC102184002	Chr1	66082499	66131751	+	19	101	-	-143.5
ENSCHIT00000007705						546	602	XM_018059241.1	CD44	Chr15	17197402	17286604	-	2580	2636	-	-107.11
ENSCHIT00000007705						540	600	XM_018054498.1	GREM1	Chr10	73061690	73077023	+	2276	2336	-	-122.06
ENSCHIT00000007705						547	598	XM_018050257.1	LOC102188767	Chr7	58277875	58280530	-	1	52	-	-100.46
ENSCHIT00000007705						815	876	XM_005688864.3	KLHL38	Chr14	65789525	65801579	-	3173	3234	-	-103.15
ENSCHIT00000007705						357	415	XM_005691243.3	SLC7A11	Chr17	51497861	51584905	-	3108	3166	-	-113.36
ENSCHIT00000007705						350	412	XM_018062871.1	KLK10	Chr18	58086033	58091972	-	2143	2206	-	-103.24
TCONS_00000032	XLOC_000017	Chr1	5524677	5527484	+	29	89	XM_018056710.1	FAM124A	Chr12	65891450	66012554	-	3518	3587	+	-101.36
TCONS_00000032	XLOC_000017	Chr1	5524677	5527484	+	20	128	XM_013976351.2	LOC102182927	Chr3	107007810	107023662	+	3440	3547	-	-193.21
TCONS_00000032	XLOC_000017	Chr1	5524677	5527484	+	97	154	XM_013975955.2	BATF2	Chr29	43632762	43639774	-	1820	1878	-	-105.61
TCONS_00000032	XLOC_000017	Chr1	5524677	5527484	+	24	89	XM_018055172.1	KCNG3	Chr11	24712908	24765838	-	3611	3676	-	-118.72
TCONS_00000032	XLOC_000017	Chr1	5524677	5527484	+	115	171	XM_005675629.3	TMPRSS2	Chr1	141279260	141329174	-	3334	3391	+	-103.76
TCONS_00000032	XLOC_000017	Chr1	5524677	5527484	+	24	97	XM_018039459.1	LOC102184211	Chr24	26328026	26366009	+	4329	4406	+	-114.08
TCONS_00000032	XLOC_000017	Chr1	5524677	5527484	+	37	97	XM_005676129.3	CACNB4	Chr2	91831267	91982694	-	5488	5548	-	-101.49
TCONS_00000032	XLOC_000017	Chr1	5524677	5527484	+	20	128	XM_005677755.3	GJA5	Chr3	98651893	98670391	-	3140	3248	+	-199.02
TCONS_00000032	XLOC_000017	Chr1	5524677	5527484	+	51	128	XM_018052903.1	TTK	Chr9	7009553	7050706	+	4922	4998	-	-107.19
TCONS_00000032	XLOC_000017	Chr1	5524677	5527484	+	101	169	XM_005690657.2	TNFSF18	Chr16	39165138	39176197	-	2382	2451	+	-116.46
TCONS_00000032	XLOC_000017	Chr1	5524677	5527484	+	29	99	XM_005695056.3	KIAA1024	Chr21	25199201	25213021	+	4317	4386	+	-128.66
TCONS_00000032	XLOC_000017	Chr1	5524677	5527484	+	29	98	XM_005691243.3	SLC7A11	Chr17	51497861	51584905	-	3036	3108	-	-106.51
TCONS_00000032	XLOC_000017	Chr1	5524677	5527484	+	40	97	XM_018057861.1	PPP1R16B	Chr13	67193869	67303174	+	2555	2612	-	-100
TCONS_00000032	XLOC_000017	Chr1	5524677	5527484	+	119	176	XM_005682354.3	ICAM1	Chr7	94697566	94708291	+	2540	2596	+	-103.56
TCONS_00000032	XLOC_000017	Chr1	5524677	5527484	+	101	170	XM_005691243.3	SLC7A11	Chr17	51497861	51584905	-	3108	3178	-	-115.89
TCONS_00000032	XLOC_000017	Chr1	5524677	5527484	+	94	154	XM_018062871.1	KLK10	Chr18	58086033	58091972	-	2143	2204	-	-101.82
TCONS_00000032	XLOC_000017	Chr1	5524677	5527484	+	93	159	XM_005696862.3	LOC100861326	Chr23	4801738	4902610	+	2649	2716	-	-118.38
TCONS_00000032	XLOC_000017	Chr1	5524677	5527484	+	93	154	XM_005690626.3	SELE	Chr16	35906061	35918674	-	2316	2377	-	-118.54
TCONS_00000032	XLOC_000017	Chr1	5524677	5527484	+	117	172	XM_018045966.1	IGSF3	Chr3	93832649	93964092	-	6109	6165	-	-101.46
TCONS_00000032	XLOC_000017	Chr1	5524677	5527484	+	21	128	XM_018051766.1	PLIN2	Chr8	24993362	25002926	+	1678	1785	+	-194.19
TCONS_00000032	XLOC_000017	Chr1	5524677	5527484	+	134	200	XM_018051766.1	PLIN2	Chr8	24993362	25002926	+	1606	1672	+	-104.04
TCONS_00000032	XLOC_000017	Chr1	5524677	5527484	+	134	184	XM_005678194.3	PTGFR	Chr3	55017861	55081969	+	4175	4226	-	-103.96
TCONS_00000032	XLOC_000017	Chr1	5524677	5527484	+	40	124	XM_018049625.1	FRAS1	Chr6	93235654	93749614	+	14635	14719	-	-134.54
TCONS_00000032	XLOC_000017	Chr1	5524677	5527484	+	40	128	XM_018045966.1	IGSF3	Chr3	93832649	93964092	-	6032	6120	-	-158.86
TCONS_00000032	XLOC_000017	Chr1	5524677	5527484	+	39	108	XM_005690626.3	SELE	Chr16	35906061	35918674	-	2262	2331	-	-113.89
TCONS_00000032	XLOC_000017	Chr1	5524677	5527484	+	107	172	XM_018051766.1	PLIN2	Chr8	24993362	25002926	+	1633	1699	+	-122.14
TCONS_00000032	XLOC_000017	Chr1	5524677	5527484	+	33	128	XM_018039418.1	MOCOS	Chr24	21193232	21251200	-	2944	3039	+	-166.46
TCONS_00000032	XLOC_000017	Chr1	5524677	5527484	+	32	120	XM_013967643.2	IL36B	Chr11	46359268	46368303	+	934	1021	+	-127.68
TCONS_00000032	XLOC_000017	Chr1	5524677	5527484	+	32	97	XM_018045182.1	AK4	Chr3	40679003	40775167	+	4069	4134	-	-114.31
TCONS_00000032	XLOC_000017	Chr1	5524677	5527484	+	28	97	XM_018051780.1	PDXK	Chr1	143364632	143395065	+	4632	4710	-	-131.21
TCONS_00000032	XLOC_000017	Chr1	5524677	5527484	+	18	128	XM_005680780.3	ABCC9	Chr5	86823599	86984112	+	6578	6688	-	-211.21
TCONS_00000032	XLOC_000017	Chr1	5524677	5527484	+	18	101	XM_005678194.3	PTGFR	Chr3	55017861	55081969	+	4059	4142	-	-147.64
TCONS_00000032	XLOC_000017	Chr1	5524677	5527484	+	32	105	XM_018050188.1	STK32A	Chr7	51863533	51996901	-	4076	4149	-	-125.01
TCONS_00000032	XLOC_000017	Chr1	5524677	5527484	+	18	85	XM_005697318.2	LOC102181552	Chr24	62260091	62276740	+	1766	1833	-	-120.19
TCONS_00000032	XLOC_000017	Chr1	5524677	5527484	+	18	103	XM_005689693.3	AMPD3	Chr15	40141265	40189828	+	2640	2725	-	-152.74
TCONS_00000032	XLOC_000017	Chr1	5524677	5527484	+	32	97	XM_018066142.1	BDKRB2	Chr21	60423475	60454764	+	3689	3751	-	-103.24
TCONS_00000032	XLOC_000017	Chr1	5524677	5527484	+	18	90	XM_018060719.1	FAM129A	Chr16	64456373	64631191	-	4508	4581	-	-115.79
TCONS_00000032	XLOC_000017	Chr1	5524677	5527484	+	19	126	XM_013963962.2	MAP3K13	Chr1	81373583	81533252	-	8185	8291	+	-193.19
TCONS_00000032	XLOC_000017	Chr1	5524677	5527484	+	18	84	XM_018056208.1	EXTL1	Chr2	8881785	8899399	+	3842	3908	+	-122.81
TCONS_00000032	XLOC_000017	Chr1	5524677	5527484	+	19	75	XM_005684704.3	GJB7	Chr9	49877341	49886479	+	1536	1593	-	-100.11
TCONS_00000032	XLOC_000017	Chr1	5524677	5527484	+	70	128	XM_018058457.1	LOC102191152	Chr14	52641383	52816767	+	4629	4687	-	-101.46
TCONS_00000032	XLOC_000017	Chr1	5524677	5527484	+	100	168	XM_005697318.2	LOC102181552	Chr24	62260091	62276740	+	1848	1917	-	-102.83
TCONS_00000032	XLOC_000017	Chr1	5524677	5527484	+	98	159	XM_005695056.3	KIAA1024	Chr21	25199201	25213021	+	4256	4318	+	-100.06
TCONS_00000032	XLOC_000017	Chr1	5524677	5527484	+	98	161	XM_018039418.1	MOCOS	Chr24	21193232	21251200	-	2910	2973	+	-103.49
TCONS_00000032	XLOC_000017	Chr1	5524677	5527484	+	98	161	XM_018054201.1	TMOD2	Chr10	44566233	44629915	+	7691	7755	-	-108.56
TCONS_00000032	XLOC_000017	Chr1	5524677	5527484	+	62	128	XM_005683697.3	INSL6	Chr8	39210866	39227365	+	655	721	-	-114.14
TCONS_00000032	XLOC_000017	Chr1	5524677	5527484	+	62	128	XM_005680780.3	ABCC9	Chr5	86823599	86984112	+	7765	7831	-	-100.14
TCONS_00000032	XLOC_000017	Chr1	5524677	5527484	+	31	93	XM_013975955.2	BATF2	Chr29	43632762	43639774	-	1754	1816	-	-100.55
TCONS_00000032	XLOC_000017	Chr1	5524677	5527484	+	32	128	XM_005690657.2	TNFSF18	Chr16	39165138	39176197	-	2424	2520	+	-168.19
TCONS_00000032	XLOC_000017	Chr1	5524677	5527484	+	29	109	XM_005696773.3	FAM65B	Chr23	16972800	17082345	-	4098	4177	-	-128.46
TCONS_00000032	XLOC_000017	Chr1	5524677	5527484	+	57	128	XM_013974079.2	LOC106503502	Chr23	18078566	18080068	-	778	847	+	-103.94
TCONS_00000032	XLOC_000017	Chr1	5524677	5527484	+	106	172	XM_005677755.3	GJA5	Chr3	98651893	98670391	-	3095	3162	+	-114.78
TCONS_00000032	XLOC_000017	Chr1	5524677	5527484	+	107	171	XM_005684468.3	PRSS35	Chr9	10721218	10739116	+	2744	2810	+	-112.37
TCONS_00000032	XLOC_000017	Chr1	5524677	5527484	+	92	169	XM_005689135.3	SAMD12	Chr14	36001584	36448449	-	6677	6755	-	-141.71
TCONS_00000032	XLOC_000017	Chr1	5524677	5527484	+	92	169	XM_018049625.1	FRAS1	Chr6	93235654	93749614	+	14687	14764	-	-136.51
TCONS_00000032	XLOC_000017	Chr1	5524677	5527484	+	92	161	XM_018056710.1	FAM124A	Chr12	65891450	66012554	-	3445	3515	+	-124.43
TCONS_00000032	XLOC_000017	Chr1	5524677	5527484	+	93	172	XM_005684704.3	GJB7	Chr9	49877341	49886479	+	1611	1691	-	-144.03
TCONS_00000032	XLOC_000017	Chr1	5524677	5527484	+	92	156	XM_018065309.1	ITGB3	Chr19	45950375	46011651	+	3384	3449	-	-108.74
TCONS_00000032	XLOC_000017	Chr1	5524677	5527484	+	92	154	XM_005688864.3	KLHL38	Chr14	65789525	65801579	-	3138	3200	-	-114.91
TCONS_00000032	XLOC_000017	Chr1	5524677	5527484	+	92	154	XM_018039704.1	RAB27B	Chr24	54416223	54486293	+	5764	5826	-	-115.71
TCONS_00000032	XLOC_000017	Chr1	5524677	5527484	+	92	159	XM_005683697.3	INSL6	Chr8	39210866	39227365	+	685	755	-	-117.16
TCONS_00000032	XLOC_000017	Chr1	5524677	5527484	+	92	151	XM_005675629.3	TMPRSS2	Chr1	141279260	141329174	-	3355	3414	+	-105.76
TCONS_00000032	XLOC_000017	Chr1	5524677	5527484	+	92	150	XM_018058457.1	LOC102191152	Chr14	52641383	52816767	+	4651	4709	-	-101.96
TCONS_00000032	XLOC_000017	Chr1	5524677	5527484	+	69	128	XM_005675629.3	TMPRSS2	Chr1	141279260	141329174	-	3378	3437	+	-100.91
TCONS_00000032	XLOC_000017	Chr1	5524677	5527484	+	68	128	XM_005695056.3	KIAA1024	Chr21	25199201	25213021	+	4288	4347	+	-101.61
TCONS_00000032	XLOC_000017	Chr1	5524677	5527484	+	61	128	XM_018057861.1	PPP1R16B	Chr13	67193869	67303174	+	2576	2643	-	-116.56
TCONS_00000032	XLOC_000017	Chr1	5524677	5527484	+	61	128	XM_005675377.3	PPM1L	Chr1	105943029	106273274	-	4956	5022	+	-106.35
TCONS_00021976	XLOC_010215	Chr3	51743124	51964276	-	1535	1596	XM_005683697.3	INSL6	Chr8	39210866	39227365	+	671	736	-	-101.67
TCONS_00021976	XLOC_010215	Chr3	51743124	51964276	-	1535	1598	XM_005684704.3	GJB7	Chr9	49877341	49886479	+	1596	1663	-	-104.58
TCONS_00021976	XLOC_010215	Chr3	51743124	51964276	-	1534	1596	XM_018056710.1	FAM124A	Chr12	65891450	66012554	-	3464	3532	+	-101.51
TCONS_00021976	XLOC_010215	Chr3	51743124	51964276	-	1535	1598	XM_018039704.1	RAB27B	Chr24	54416223	54486293	+	5749	5817	-	-100.97
TCONS_00021976	XLOC_010215	Chr3	51743124	51964276	-	1524	1598	XM_005675629.3	TMPRSS2	Chr1	141279260	141329174	-	3361	3436	+	-111.45
TCONS_00021976	XLOC_010215	Chr3	51743124	51964276	-	1468	1534	XM_013975955.2	BATF2	Chr29	43632762	43639774	-	1751	1812	-	-101.37
ENSCHIT00000009087						373	588	XM_018051242.1	TMEM108	Chr1	135581232	136003235	-	1	217	-	-486.76
ENSCHIT00000002880						1628	1695	XM_018054498.1	GREM1	Chr10	73061690	73077023	+	2207	2274	+	-136.61
ENSCHIT00000002880						1621	1695	XM_005677710.3	LOC102173518	Chr3	99376384	99384696	-	693	771	+	-136.3
ENSCHIT00000002880						1612	1695	XM_005683453.3	ERAP2	Chr7	14246703	14292701	-	3281	3365	+	-172.38
ENSCHIT00000002880						1633	1696	XM_005676493.3	ERBB4	Chr2	35345195	36642350	+	6562	6625	-	-114.01
ENSCHIT00000002880						1633	1696	XM_005680780.3	ABCC9	Chr5	86823599	86984112	+	6630	6693	+	-118.76
ENSCHIT00000002880						1633	1690	XM_018062982.1	LOC108633323	Chr18	61313216	61326871	-	4572	4629	-	-111.36
ENSCHIT00000002880						1633	1690	XM_018062988.1	LOC102189578	Chr18	61472019	61485218	-	4177	4234	-	-111.36
ENSCHIT00000002880						1487	1553	XM_005697318.2	LOC102181552	Chr24	62260091	62276740	+	1818	1885	+	-108.31
ENSCHIT00000002880						1628	1705	XM_005679027.3	ITGB8	Chr4	91410508	91505570	-	4597	4669	+	-133.91
ENSCHIT00000002880						1628	1693	XM_018045418.1	DEPDC1	Chr3	44096785	44120000	-	2679	2744	-	-112.56
ENSCHIT00000002880						1628	1697	XM_018060719.1	FAM129A	Chr16	64456373	64631191	-	4859	4928	+	-116.76
ENSCHIT00000002880						1487	1553	XM_018051780.1	PDXK	Chr1	143364632	143395065	+	4683	4745	+	-109.09
ENSCHIT00000002880						1624	1695	XM_005678194.3	PTGFR	Chr3	55017861	55081969	+	4112	4183	+	-125.76
ENSCHIT00000002880						1620	1675	XM_005679027.3	ITGB8	Chr4	91410508	91505570	-	4479	4534	+	-100.56
ENSCHIT00000002880						1624	1696	XM_018051780.1	PDXK	Chr1	143364632	143395065	+	4683	4755	+	-119.45
ENSCHIT00000002880						1624	1696	XM_018051766.1	PLIN2	Chr8	24993362	25002926	+	1664	1736	-	-141.11
ENSCHIT00000002880						1624	1696	XM_005675377.3	PPM1L	Chr1	105943029	106273274	-	4942	5014	-	-135.11
ENSCHIT00000002880						1623	1681	XM_018061939.1	NKD1	Chr18	18277076	18372570	-	2987	3045	+	-102.79
ENSCHIT00000002880						1624	1686	XM_005690657.2	TNFSF18	Chr16	39165138	39176197	-	2410	2472	-	-120.51
ENSCHIT00000002880						1625	1699	XM_018048926.1	LOC102184901	Chr5	118184749	118195973	+	827	901	-	-132.14
ENSCHIT00000002880						1623	1696	XM_018060719.1	FAM129A	Chr16	64456373	64631191	-	4710	4783	+	-134.74
ENSCHIT00000002880						1624	1696	XM_005697318.2	LOC102181552	Chr24	62260091	62276740	+	1818	1890	+	-110.55
ENSCHIT00000002880						1624	1696	XM_005695056.3	KIAA1024	Chr21	25199201	25213021	+	4274	4345	-	-123.84
ENSCHIT00000002880						1624	1686	XM_018054201.1	TMOD2	Chr10	44566233	44629915	+	7674	7735	+	-100.88
ENSCHIT00000002880						1623	1695	XM_018057861.1	PPP1R16B	Chr13	67193869	67303174	+	2586	2658	+	-144.61
ENSCHIT00000002880						1624	1684	XM_013967643.2	IL36B	Chr11	46359268	46368303	+	912	971	-	-100.39
ENSCHIT00000002880						1624	1696	XM_018056710.1	FAM124A	Chr12	65891450	66012554	-	3465	3537	-	-121.21
ENSCHIT00000002880						1624	1696	XM_005688864.3	KLHL38	Chr14	65789525	65801579	-	3116	3188	+	-125.2
ENSCHIT00000002880						1624	1693	XM_018039704.1	RAB27B	Chr24	54416223	54486293	+	5745	5814	+	-123.59
ENSCHIT00000002880						1630	1697	XM_018065309.1	ITGB3	Chr19	45950375	46011651	+	3361	3428	+	-124.89
ENSCHIT00000002880						1624	1681	XM_005683697.3	INSL6	Chr8	39210866	39227365	+	678	735	+	-101.16
ENSCHIT00000002880						1624	1696	XM_005690626.3	SELE	Chr16	35906061	35918674	-	2293	2365	+	-135.01
ENSCHIT00000002880						1624	1693	XM_013970672.2	RNFT2	Chr17	12957348	13020604	+	2719	2788	+	-120.41
ENSCHIT00000002880						1630	1696	XM_013974079.2	LOC106503502	Chr23	18078566	18080068	-	773	834	-	-101.06
ENSCHIT00000002880						1514	1576	XM_018045418.1	DEPDC1	Chr3	44096785	44120000	-	2708	2770	-	-110.96
ENSCHIT00000002880						1631	1688	XM_013975955.2	BATF2	Chr29	43632762	43639774	-	1802	1859	+	-102.96
ENSCHIT00000002880						1629	1696	XM_005691243.3	SLC7A11	Chr17	51497861	51584905	-	3980	4046	+	-118.56
ENSCHIT00000002880						1630	1696	XM_018039418.1	MOCOS	Chr24	21193232	21251200	-	2936	3001	-	-119.86
ENSCHIT00000002880						1420	1483	XM_018060719.1	FAM129A	Chr16	64456373	64631191	-	4930	4993	+	-113.74
ENSCHIT00000002880						1588	1659	XM_018057861.1	PPP1R16B	Chr13	67193869	67303174	+	2622	2693	+	-123.36
ENSCHIT00000002880						1588	1643	XM_005676308.3	RFTN2	Chr2	49778695	49861459	+	2529	2584	-	-102.11
ENSCHIT00000002880						1609	1664	XM_018054498.1	GREM1	Chr10	73061690	73077023	+	2238	2293	+	-111.91
ENSCHIT00000002880						1609	1664	XM_005679027.3	ITGB8	Chr4	91410508	91505570	-	4633	4688	+	-109.31
ENSCHIT00000002880						1580	1646	XM_018062982.1	LOC108633323	Chr18	61313216	61326871	-	4519	4585	-	-121.41
ENSCHIT00000002880						1580	1646	XM_018062988.1	LOC102189578	Chr18	61472019	61485218	-	4124	4190	-	-121.41
ENSCHIT00000002880						1447	1505	XM_018060719.1	FAM129A	Chr16	64456373	64631191	-	4908	4966	+	-113.41
ENSCHIT00000002880						1541	1616	XM_005683453.3	ERAP2	Chr7	14246703	14292701	-	3361	3436	+	-111.61
ENSCHIT00000002880						1541	1616	XM_005679027.3	ITGB8	Chr4	91410508	91505570	-	4538	4613	+	-125.21
ENSCHIT00000002880						1584	1656	XM_005679027.3	ITGB8	Chr4	91410508	91505570	-	4498	4570	+	-141.11
ENSCHIT00000002880						1406	1472	XM_018059241.1	CD44	Chr15	17197402	17286604	-	2585	2649	+	-105.21
ENSCHIT00000002880						1408	1474	XM_018054498.1	GREM1	Chr10	73061690	73077023	+	2285	2353	+	-106.61
ENSCHIT00000002880						1409	1474	XM_005675013.3	LOC102184002	Chr1	66082499	66131751	+	28	92	+	-115.12
ENSCHIT00000002880						1619	1693	XM_005689693.3	AMPD3	Chr15	40141265	40189828	+	2695	2769	+	-116.89
ENSCHIT00000002880						1478	1542	XM_018060719.1	FAM129A	Chr16	64456373	64631191	-	4871	4935	+	-119.11
ENSCHIT00000002880						1476	1542	XM_005683453.3	ERAP2	Chr7	14246703	14292701	-	3435	3500	+	-124.18
ENSCHIT00000002880						1469	1542	XM_018054498.1	GREM1	Chr10	73061690	73077023	+	2217	2290	+	-158.56
ENSCHIT00000002880						1469	1577	XM_005679027.3	ITGB8	Chr4	91410508	91505570	-	4577	4685	+	-219.41
ENSCHIT00000002880						1610	1693	XM_013976351.2	LOC102182927	Chr3	107007810	107023662	+	3492	3575	+	-157.91
ENSCHIT00000002880						1610	1669	XM_018062982.1	LOC108633323	Chr18	61313216	61326871	-	4549	4608	-	-117.06
ENSCHIT00000002880						1610	1669	XM_018062988.1	LOC102189578	Chr18	61472019	61485218	-	4154	4213	-	-117.06
ENSCHIT00000002880						1627	1696	XM_018049625.1	FRAS1	Chr6	93235654	93749614	+	14665	14734	+	-121.14
ENSCHIT00000002880						1627	1696	XM_005696862.3	LOC100861326	Chr23	4801738	4902610	+	2626	2695	+	-109.96
ENSCHIT00000002880						1629	1696	XM_005677755.3	GJA5	Chr3	98651893	98670391	-	3131	3198	-	-114.09
ENSCHIT00000002880						1629	1695	XM_013972552.2	BARD1	Chr2	32994477	33081343	+	2551	2617	+	-120.06
ENSCHIT00000002880						1470	1550	XM_018045418.1	DEPDC1	Chr3	44096785	44120000	-	2664	2744	-	-171.14
ENSCHIT00000002880						1639	1705	XM_018052903.1	TTK	Chr9	7009553	7050706	+	4931	4997	+	-101.45
ENSCHIT00000002880						1639	1697	XM_018055915.1	NCMAP	Chr2	7565080	7614649	+	1286	1344	+	-109.11
ENSCHIT00000002880						1506	1577	XM_005683453.3	ERAP2	Chr7	14246703	14292701	-	3400	3471	+	-126.31
ENSCHIT00000002880						1438	1505	XM_018052377.1	KIAA1161	Chr8	75514875	75522929	-	4079	4146	+	-132.19
ENSCHIT00000002880						1438	1501	XM_005675013.3	LOC102184002	Chr1	66082499	66131751	+	1	64	+	-122.61
ENSCHIT00000002880						1438	1505	XM_018045418.1	DEPDC1	Chr3	44096785	44120000	-	2632	2699	-	-133.69
ENSCHIT00000002880						1438	1505	XM_018054498.1	GREM1	Chr10	73061690	73077023	+	2254	2321	+	-140.91
ENSCHIT00000002880						1551	1623	XM_018048926.1	LOC102184901	Chr5	118184749	118195973	+	753	825	-	-105.24
TCONS_00028291	XLOC_013026	Chr8	10761774	10870435	+	25	118	XM_018057535.1	EEF1A2	Chr13	53475687	53483660	+	1390	1483	-	-142.4
ENSCHIT00000009728						1818	1896	XM_013976351.2	LOC102182927	Chr3	107007810	107023662	+	3441	3517	-	-130.85
ENSCHIT00000009728						2591	2667	XM_018054498.1	GREM1	Chr10	73061690	73077023	+	2197	2274	+	-133.76
ENSCHIT00000009728						2631	2694	XM_013975955.2	BATF2	Chr29	43632762	43639774	-	1758	1821	+	-104.92
ENSCHIT00000009728						2631	2689	XM_005683697.3	INSL6	Chr8	39210866	39227365	+	633	691	+	-100.04
ENSCHIT00000009728						2631	2701	XM_018051780.1	PDXK	Chr1	143364632	143395065	+	4641	4711	+	-133.07
ENSCHIT00000009728						2584	2647	XM_005677710.3	LOC102173518	Chr3	99376384	99384696	-	704	771	+	-104.65
ENSCHIT00000009728						2663	2719	XM_018039704.1	RAB27B	Chr24	54416223	54486293	+	5682	5738	+	-101.24
ENSCHIT00000009728						2630	2697	XM_018066142.1	BDKRB2	Chr21	60423475	60454764	+	3689	3753	+	-115.94
ENSCHIT00000009728						2596	2681	XM_005676493.3	ERBB4	Chr2	35345195	36642350	+	6562	6646	-	-125.21
ENSCHIT00000009728						2629	2706	XM_005697318.2	LOC102181552	Chr24	62260091	62276740	+	1771	1848	+	-134.71
ENSCHIT00000009728						2629	2701	XM_005676129.3	CACNB4	Chr2	91831267	91982694	-	5479	5551	+	-133.59
ENSCHIT00000009728						2548	2647	XM_018057861.1	PPP1R16B	Chr13	67193869	67303174	+	2597	2696	+	-188.95
ENSCHIT00000009728						2630	2689	XM_005695056.3	KIAA1024	Chr21	25199201	25213021	+	4317	4375	-	-114.76
ENSCHIT00000009728						2615	2687	XM_005696773.3	FAM65B	Chr23	16972800	17082345	-	4111	4182	+	-127.76
ENSCHIT00000009728						2611	2693	XM_018050188.1	STK32A	Chr7	51863533	51996901	-	4080	4162	+	-150.26
ENSCHIT00000009728						2611	2676	XM_018057861.1	PPP1R16B	Chr13	67193869	67303174	+	2569	2633	+	-110.98
ENSCHIT00000009728						2611	2708	XM_005680780.3	ABCC9	Chr5	86823599	86984112	+	6581	6678	+	-186.71
ENSCHIT00000009728						2612	2686	XM_018045966.1	IGSF3	Chr3	93832649	93964092	-	6035	6110	+	-137.56
ENSCHIT00000009728						2611	2689	XM_005677755.3	GJA5	Chr3	98651893	98670391	-	3150	3228	-	-159.41
ENSCHIT00000009728						2611	2689	XM_018051766.1	PLIN2	Chr8	24993362	25002926	+	1688	1766	-	-159.51
ENSCHIT00000009728						2615	2683	XM_005689135.3	SAMD12	Chr14	36001584	36448449	-	6631	6699	+	-121.05
ENSCHIT00000009728						2593	2660	XM_018060719.1	FAM129A	Chr16	64456373	64631191	-	4559	4626	+	-103.09
ENSCHIT00000009728						2591	2665	XM_005679027.3	ITGB8	Chr4	91410508	91505570	-	4595	4669	+	-141.96
ENSCHIT00000009728						2595	2656	XM_018045418.1	DEPDC1	Chr3	44096785	44120000	-	2683	2744	-	-118.21
ENSCHIT00000009728						2591	2660	XM_018060719.1	FAM129A	Chr16	64456373	64631191	-	4859	4928	+	-122.66
ENSCHIT00000009728						1861	1915	XM_018051780.1	PDXK	Chr1	143364632	143395065	+	4676	4730	-	-100.29
ENSCHIT00000009728						2615	2683	XM_018062871.1	KLK10	Chr18	58086033	58091972	-	2090	2164	+	-107.12
ENSCHIT00000009728						1899	1964	XM_005690657.2	TNFSF18	Chr16	39165138	39176197	-	2386	2451	+	-103.19
ENSCHIT00000009728						2587	2658	XM_005678194.3	PTGFR	Chr3	55017861	55081969	+	4112	4183	+	-131.96
ENSCHIT00000009728						2580	2667	XM_018056710.1	FAM124A	Chr12	65891450	66012554	-	3458	3545	-	-160.16
ENSCHIT00000009728						1828	1896	XM_005695056.3	KIAA1024	Chr21	25199201	25213021	+	4318	4385	+	-138.96
ENSCHIT00000009728						2590	2646	XM_005676308.3	RFTN2	Chr2	49778695	49861459	+	2568	2627	-	-103.36
ENSCHIT00000009728						2587	2666	XM_018051780.1	PDXK	Chr1	143364632	143395065	+	4676	4755	+	-146.64
ENSCHIT00000009728						2587	2647	XM_018051766.1	PLIN2	Chr8	24993362	25002926	+	1664	1724	-	-117.11
ENSCHIT00000009728						2544	2606	XM_005676308.3	RFTN2	Chr2	49778695	49861459	+	2522	2584	-	-122.91
ENSCHIT00000009728						1891	1948	XM_005690626.3	SELE	Chr16	35906061	35918674	-	2316	2373	-	-103.6
ENSCHIT00000009728						2593	2672	XM_013974079.2	LOC106503502	Chr23	18078566	18080068	-	773	847	-	-136.98
ENSCHIT00000009728						2640	2701	XM_018055172.1	KCNG3	Chr11	24712908	24765838	-	3615	3676	+	-121.16
ENSCHIT00000009728						2620	2708	XM_013970672.2	RNFT2	Chr17	12957348	13020604	+	2666	2755	+	-173.23
ENSCHIT00000009728						2594	2648	XM_013975955.2	BATF2	Chr29	43632762	43639774	-	1804	1859	+	-107.21
ENSCHIT00000009728						2581	2648	XM_018061728.1	LOC102176721	Chr18	4056553	4074557	-	1927	1995	+	-106.35
ENSCHIT00000009728						2593	2693	XM_018039418.1	MOCOS	Chr24	21193232	21251200	-	2936	3036	-	-190.19
ENSCHIT00000009728						2596	2677	XM_018062366.1	RINL	Chr18	49474411	49483742	-	2196	2275	-	-138.06
ENSCHIT00000009728						1838	1896	XM_013963962.2	MAP3K13	Chr1	81373583	81533252	-	8213	8271	+	-115.16
ENSCHIT00000009728						1838	1896	XM_018045966.1	IGSF3	Chr3	93832649	93964092	-	6032	6090	-	-110.29
ENSCHIT00000009728						1838	1896	XM_005680780.3	ABCC9	Chr5	86823599	86984112	+	6600	6658	-	-112.56
ENSCHIT00000009728						1838	1896	XM_018051780.1	PDXK	Chr1	143364632	143395065	+	4653	4711	-	-112.39
ENSCHIT00000009728						1838	1896	XM_018039459.1	LOC102184211	Chr24	26328026	26366009	+	4328	4386	+	-103.32
ENSCHIT00000009728						1838	1896	XM_005688864.3	KLHL38	Chr14	65789525	65801579	-	3086	3144	-	-108.74
ENSCHIT00000009728						1838	1912	XM_013975955.2	BATF2	Chr29	43632762	43639774	-	1763	1837	-	-137.97
ENSCHIT00000009728						2625	2701	XM_005675629.3	TMPRSS2	Chr1	141279260	141329174	-	3402	3478	-	-138.21
ENSCHIT00000009728						2626	2720	XM_018045182.1	AK4	Chr3	40679003	40775167	+	4046	4140	+	-168.64
ENSCHIT00000009728						2573	2627	XM_018054498.1	GREM1	Chr10	73061690	73077023	+	2238	2292	+	-108.76
ENSCHIT00000009728						2573	2627	XM_005679027.3	ITGB8	Chr4	91410508	91505570	-	4633	4687	+	-106.86
ENSCHIT00000009728						1889	1965	XM_005689135.3	SAMD12	Chr14	36001584	36448449	-	6676	6752	-	-116.32
ENSCHIT00000009728						1889	1967	XM_018049625.1	FRAS1	Chr6	93235654	93749614	+	14686	14763	-	-125.62
ENSCHIT00000009728						1890	1960	XM_018056710.1	FAM124A	Chr12	65891450	66012554	-	3445	3515	+	-114.82
ENSCHIT00000009728						1891	1964	XM_005684704.3	GJB7	Chr9	49877341	49886479	+	1611	1684	-	-129.27
ENSCHIT00000009728						1889	1955	XM_018065309.1	ITGB3	Chr19	45950375	46011651	+	3383	3449	-	-112.95
ENSCHIT00000009728						1890	1948	XM_005688864.3	KLHL38	Chr14	65789525	65801579	-	3138	3196	-	-104.24
ENSCHIT00000009728						1889	1946	XM_018039704.1	RAB27B	Chr24	54416223	54486293	+	5763	5820	-	-110.89
ENSCHIT00000009728						1889	1958	XM_005683697.3	INSL6	Chr8	39210866	39227365	+	684	755	-	-115.12
ENSCHIT00000009728						1889	1948	XM_005675629.3	TMPRSS2	Chr1	141279260	141329174	-	3356	3415	+	-105.89
ENSCHIT00000009728						2653	2720	XM_005695056.3	KIAA1024	Chr21	25199201	25213021	+	4339	4406	-	-135.66
ENSCHIT00000009728						2653	2717	XM_005677755.3	GJA5	Chr3	98651893	98670391	-	3192	3256	-	-122.51
ENSCHIT00000009728						2653	2708	XM_018051766.1	PLIN2	Chr8	24993362	25002926	+	1730	1785	-	-102.46
ENSCHIT00000009728						2657	2719	XM_018060719.1	FAM129A	Chr16	64456373	64631191	-	4500	4562	+	-121.34
ENSCHIT00000009728						2665	2720	XM_005676129.3	CACNB4	Chr2	91831267	91982694	-	5460	5515	+	-101.46
ENSCHIT00000009728						2633	2690	XM_005688864.3	KLHL38	Chr14	65789525	65801579	-	3085	3142	+	-115.11
ENSCHIT00000009728						1830	1895	XM_013967643.2	IL36B	Chr11	46359268	46368303	+	956	1021	+	-105.45
ENSCHIT00000009728						1848	1921	XM_005680780.3	ABCC9	Chr5	86823599	86984112	+	7753	7826	-	-139.62
ENSCHIT00000009728						2582	2662	XM_005689693.3	AMPD3	Chr15	40141265	40189828	+	2689	2769	+	-128.56
ENSCHIT00000009728						2636	2698	XM_018056710.1	FAM124A	Chr12	65891450	66012554	-	3514	3585	-	-109.26
ENSCHIT00000009728						2651	2708	XM_005689135.3	SAMD12	Chr14	36001584	36448449	-	6606	6663	+	-102.45
ENSCHIT00000009728						325	386	XM_018061532.1	C17H4orf33	Chr17	42053913	42073869	+	1100	1161	+	-107.57
ENSCHIT00000009728						2574	2650	XM_005675629.3	TMPRSS2	Chr1	141279260	141329174	-	3351	3427	-	-133.74
ENSCHIT00000009728						2658	2720	XM_018049558.1	SLC4A4	Chr6	86966132	87335508	+	6143	6205	+	-106.91
ENSCHIT00000009728						2656	2720	XM_018056208.1	EXTL1	Chr2	8881785	8899399	+	3853	3917	-	-111.3
ENSCHIT00000009728						2575	2647	XM_005683453.3	ERAP2	Chr7	14246703	14292701	-	3292	3365	+	-143.63
ENSCHIT00000009728						2574	2630	XM_013967413.2	DUSP2	Chr11	2219091	2222727	-	118	174	-	-100.74
ENSCHIT00000009728						2574	2644	XM_018061939.1	NKD1	Chr18	18277076	18372570	-	2987	3057	+	-129.79
ENSCHIT00000009728						2575	2661	XM_005695056.3	KIAA1024	Chr21	25199201	25213021	+	4262	4347	-	-162.07
ENSCHIT00000009728						2574	2650	XM_018054201.1	TMOD2	Chr10	44566233	44629915	+	7673	7748	+	-133.83
ENSCHIT00000009728						2574	2647	XM_013967643.2	IL36B	Chr11	46359268	46368303	+	899	971	-	-131.74
ENSCHIT00000009728						2574	2632	XM_018039418.1	MOCOS	Chr24	21193232	21251200	-	2917	2974	-	-102.59
ENSCHIT00000009728						2574	2669	XM_005688864.3	KLHL38	Chr14	65789525	65801579	-	3106	3201	+	-183.01
ENSCHIT00000009728						2574	2675	XM_018039704.1	RAB27B	Chr24	54416223	54486293	+	5726	5827	+	-196.87
ENSCHIT00000009728						2574	2667	XM_018065309.1	ITGB3	Chr19	45950375	46011651	+	3354	3447	+	-159.68
ENSCHIT00000009728						2574	2643	XM_005684704.3	GJB7	Chr9	49877341	49886479	+	1604	1673	+	-124.54
ENSCHIT00000009728						2574	2688	XM_005690626.3	SELE	Chr16	35906061	35918674	-	2264	2378	+	-219.69
ENSCHIT00000009728						1868	1924	XM_018065309.1	ITGB3	Chr19	45950375	46011651	+	3362	3418	-	-100.84
ENSCHIT00000009728						2630	2701	XM_018039459.1	LOC102184211	Chr24	26328026	26366009	+	4327	4398	-	-125.11
ENSCHIT00000009728						2629	2717	XM_013963962.2	MAP3K13	Chr1	81373583	81533252	-	8211	8298	-	-172.11
ENSCHIT00000009728						2575	2656	XM_013970672.2	RNFT2	Chr17	12957348	13020604	+	2719	2800	+	-143.92
ENSCHIT00000009728						2657	2708	XM_018050188.1	STK32A	Chr7	51863533	51996901	-	4065	4116	+	-103.51
ENSCHIT00000009728						2640	2719	XM_018054201.1	TMOD2	Chr10	44566233	44629915	+	7605	7683	+	-144.99
ENSCHIT00000009728						2639	2701	XM_005691243.3	SLC7A11	Chr17	51497861	51584905	-	3035	3097	+	-109.36
ENSCHIT00000009728						2639	2701	XM_005689693.3	AMPD3	Chr15	40141265	40189828	+	2650	2712	+	-113.56
ENSCHIT00000009728						2575	2641	XM_018050188.1	STK32A	Chr7	51863533	51996901	-	4132	4198	+	-109.22
ENSCHIT00000009728						2601	2663	XM_018058457.1	LOC102191152	Chr14	52641383	52816767	+	4623	4687	+	-112.15
ENSCHIT00000009728						1809	1873	XM_005689693.3	AMPD3	Chr15	40141265	40189828	+	2634	2697	-	-100.72
ENSCHIT00000009728						1809	1888	XM_018060719.1	FAM129A	Chr16	64456373	64631191	-	4502	4581	-	-128.09
ENSCHIT00000009728						2628	2708	XM_005678194.3	PTGFR	Chr3	55017861	55081969	+	4062	4142	+	-150.76
ENSCHIT00000009728						1860	1924	XM_013963962.2	MAP3K13	Chr1	81373583	81533252	-	8185	8249	+	-108.12
ENSCHIT00000009728						2590	2669	XM_018049625.1	FRAS1	Chr6	93235654	93749614	+	14655	14734	+	-155.61
ENSCHIT00000009728						2590	2661	XM_005696862.3	LOC100861326	Chr23	4801738	4902610	+	2624	2695	+	-125.41
ENSCHIT00000009728						2592	2647	XM_013972552.2	BARD1	Chr2	32994477	33081343	+	2562	2617	+	-102.31
ENSCHIT00000009728						1860	1924	XM_005690657.2	TNFSF18	Chr16	39165138	39176197	-	2426	2490	+	-110.04
ENSCHIT00000009728						1860	1924	XM_018045966.1	IGSF3	Chr3	93832649	93964092	-	6054	6118	-	-110.94
ENSCHIT00000009728						1860	1922	XM_005680780.3	ABCC9	Chr5	86823599	86984112	+	6622	6684	-	-115.84
ENSCHIT00000009728						1860	1921	XM_005677755.3	GJA5	Chr3	98651893	98670391	-	3145	3206	+	-111.49
ENSCHIT00000009728						1860	1921	XM_018051766.1	PLIN2	Chr8	24993362	25002926	+	1683	1744	+	-116.39
ENSCHIT00000009728						1860	1924	XM_018057861.1	PPP1R16B	Chr13	67193869	67303174	+	2577	2641	-	-109.04
ENSCHIT00000009728						1860	1924	XM_018039418.1	MOCOS	Chr24	21193232	21251200	-	2946	3009	+	-114.99
ENSCHIT00000009728						1860	1921	XM_005675377.3	PPM1L	Chr1	105943029	106273274	-	4961	5021	+	-106.68
ENSCHIT00000009728						1860	1922	XM_018049625.1	FRAS1	Chr6	93235654	93749614	+	14657	14719	-	-105.64
ENSCHIT00000009728						1828	1892	XM_005689061.3	KCNB2	Chr14	45768357	46228322	-	4777	4840	-	-101.53
ENSCHIT00000009728						1830	1896	XM_005690657.2	TNFSF18	Chr16	39165138	39176197	-	2454	2520	+	-128.24
ENSCHIT00000009728						1828	1896	XM_005677755.3	GJA5	Chr3	98651893	98670391	-	3170	3238	+	-134.76
ENSCHIT00000009728						1828	1896	XM_018051766.1	PLIN2	Chr8	24993362	25002926	+	1708	1776	+	-138.06
ENSCHIT00000009728						2640	2699	XM_018039704.1	RAB27B	Chr24	54416223	54486293	+	5702	5761	+	-107.94
ENSCHIT00000009728						2576	2661	XM_005697318.2	LOC102181552	Chr24	62260091	62276740	+	1816	1901	+	-145
ENSCHIT00000009728						2602	2678	XM_018052903.1	TTK	Chr9	7009553	7050706	+	4922	4997	+	-107.97
ENSCHIT00000009728						1810	1874	XM_013963962.2	MAP3K13	Chr1	81373583	81533252	-	8235	8297	+	-104.46
ENSCHIT00000009728						1838	1924	XM_005683697.3	INSL6	Chr8	39210866	39227365	+	633	719	-	-170.89
ENSCHIT00000009728						2568	2639	XM_005684468.3	PRSS35	Chr9	10721218	10739116	+	2755	2826	-	-123.06
ENSCHIT00000009728						2570	2650	XM_005690657.2	TNFSF18	Chr16	39165138	39176197	-	2396	2473	-	-142.63
ENSCHIT00000009728						2607	2682	XM_005684704.3	GJB7	Chr9	49877341	49886479	+	1565	1640	+	-146.16
ENSCHIT00000009728						2554	2619	XM_005679027.3	ITGB8	Chr4	91410508	91505570	-	4498	4563	+	-106.15
ENSCHIT00000009728						2654	2719	XM_005684704.3	GJB7	Chr9	49877341	49886479	+	1527	1593	+	-117.98
ENSCHIT00000009728						2573	2675	XM_013976351.2	LOC102182927	Chr3	107007810	107023662	+	3473	3575	+	-197.26
ENSCHIT00000009728						2573	2632	XM_018062982.1	LOC108633323	Chr18	61313216	61326871	-	4549	4608	-	-109.46
ENSCHIT00000009728						2573	2632	XM_018062988.1	LOC102189578	Chr18	61472019	61485218	-	4154	4213	-	-109.46
ENSCHIT00000009728						2573	2679	XM_005675377.3	PPM1L	Chr1	105943029	106273274	-	4928	5037	-	-203.7
ENSCHIT00000009728						2573	2645	XM_018048926.1	LOC102184901	Chr5	118184749	118195973	+	812	884	-	-143.16
ENSCHIT00000009728						2573	2645	XM_018060719.1	FAM129A	Chr16	64456373	64631191	-	4724	4796	+	-148.96
ENSCHIT00000009728						2575	2644	XM_005683697.3	INSL6	Chr8	39210866	39227365	+	678	749	+	-117.34
ENSCHIT00000009728						2606	2667	XM_005680780.3	ABCC9	Chr5	86823599	86984112	+	7765	7826	+	-103.71

## Sheet: TZ_48h-vs-TZ_24h
lncRNA_id	lncRNA_symbol	lncRNA_chrom	lncRNA_start	lncRNA_end	lncRNA_strand	lncRNA_interaction_start	lncRNA_interaction_end	mRNA_id	gene_symbol	mRNA_chrom	mRNA_start	mRNA_end	mRNA_strand	mRNA_interaction_start	mRNA_interaction_end	interaction_strand	free_energy
XR_001917881.1						1526	1658	XM_005677232.3	LOC102186069	Chr3	110404822	110438168	+	2959	3093	+	-227.25
ENSCHIT00000001252						425	508	XM_018060889.1	TLR2	Chr17	66857163	66868678	+	2715	2801	-	-134.37
ENSCHIT00000009429						35	92	XM_005678748.3	TRPM8	Chr3	7101606	7208432	-	4663	4720	+	-104.96
ENSCHIT00000009429						37	106	XM_005689361.3	MMP1	Chr15	76620137	76629210	-	1523	1591	+	-102.09
ENSCHIT00000009429						37	102	XM_018051766.1	PLIN2	Chr8	24993362	25002926	+	1610	1676	+	-101.42
ENSCHIT00000009429						6	62	XM_013967806.2	SLC5A6	Chr11	72144637	72156979	+	4137	4197	-	-102.78
ENSCHIT00000009429						26	83	XM_013967806.2	SLC5A6	Chr11	72144637	72156979	+	4161	4218	-	-107.16
ENSCHIT00000009429						11	70	XM_018054194.1	GLDN	Chr10	44154673	44212401	+	3171	3230	+	-110.89
XR_001917293.1						1711	1778	XM_018047966.1	CPM	Chr5	44265511	44340613	+	1825	1893	-	-105.82
XR_001917293.1						1686	1778	XM_018052903.1	TTK	Chr9	7009553	7050706	+	4922	5013	-	-144.27
XR_001917293.1						1687	1765	XM_005689361.3	MMP1	Chr15	76620137	76629210	-	1591	1669	+	-120.67
XR_001917293.1						188	249	XM_018053898.1	DIO2	Chr10	11608368	11623676	+	5123	5184	-	-105.89
XR_001917293.1						177	249	XM_005684704.3	GJB7	Chr9	49877341	49886479	+	1595	1664	-	-120.83
XR_001917293.1						184	249	XM_005689135.3	SAMD12	Chr14	36001584	36448449	-	6666	6731	-	-106.12
XR_001917293.1						163	245	XM_005680780.3	ABCC9	Chr5	86823599	86984112	+	7763	7845	-	-137.88
XR_001917293.1						164	223	XM_005679780.3	RASSF9	Chr5	15329017	15361750	-	2562	2622	-	-104.01
XR_001917293.1						1704	1777	XM_005677710.3	LOC102173518	Chr3	99376384	99384696	-	691	759	-	-115.82
XR_001917293.1						172	237	XM_005677710.3	LOC102173518	Chr3	99376384	99384696	-	691	760	-	-106.68
XR_001917293.1						173	238	XM_018060719.1	FAM129A	Chr16	64456373	64631191	-	4710	4775	-	-110.31
XR_001917293.1						165	234	XM_013963962.2	MAP3K13	Chr1	81373583	81533252	-	8177	8249	+	-111.6
XR_001917293.1						173	239	XM_018060719.1	FAM129A	Chr16	64456373	64631191	-	4860	4926	-	-105.74
XR_001917293.1						165	244	XM_005680780.3	ABCC9	Chr5	86823599	86984112	+	6622	6701	-	-132.65
XR_001917293.1						165	244	XM_018051766.1	PLIN2	Chr8	24993362	25002926	+	1665	1744	+	-138.13
XR_001917293.1						166	237	XM_018057861.1	PPP1R16B	Chr13	67193869	67303174	+	2579	2649	-	-122.12
XR_001917293.1						1699	1765	XM_005680780.3	ABCC9	Chr5	86823599	86984112	+	7767	7833	-	-106.19
XR_001917293.1						165	237	XM_013974079.2	LOC106503502	Chr23	18078566	18080068	-	775	842	+	-101.6
XR_001917293.1						166	249	XM_005689361.3	MMP1	Chr15	76620137	76629210	-	1575	1659	+	-133.03
XR_001917293.1						165	227	XM_018049625.1	FRAS1	Chr6	93235654	93749614	+	14657	14719	-	-111.56
XR_001917293.1						1683	1759	XM_018049625.1	FRAS1	Chr6	93235654	93749614	+	14643	14719	-	-116.26
XR_001917293.1						1681	1761	XM_013963962.2	MAP3K13	Chr1	81373583	81533252	-	8185	8265	+	-128.74
XR_001917293.1						1680	1778	XM_005680780.3	ABCC9	Chr5	86823599	86984112	+	6605	6703	-	-174.51
XR_001917293.1						1680	1765	XM_018051766.1	PLIN2	Chr8	24993362	25002926	+	1676	1761	+	-152.99
XR_001917293.1						1681	1752	XM_018053898.1	DIO2	Chr10	11608368	11623676	+	4672	4744	-	-116.48
XR_001917293.1						1694	1769	XM_013974079.2	LOC106503502	Chr23	18078566	18080068	-	775	845	+	-110.34
XR_001917293.1						1707	1783	XM_005690626.3	SELE	Chr16	35906061	35918674	-	2295	2372	-	-145.81
XR_001917293.1						1705	1770	XM_018060719.1	FAM129A	Chr16	64456373	64631191	-	4710	4775	-	-115.66
XR_001917293.1						1730	1788	XM_005689135.3	SAMD12	Chr14	36001584	36448449	-	6680	6739	-	-102.61
XR_001917293.1						1702	1765	XM_018057861.1	PPP1R16B	Chr13	67193869	67303174	+	2582	2645	-	-111.96
ENSCHIT00000007402						1235	1299	XM_005689361.3	MMP1	Chr15	76620137	76629210	-	1535	1599	+	-102.82
ENSCHIT00000007402						1238	1298	XM_018051766.1	PLIN2	Chr8	24993362	25002926	+	1621	1683	+	-100.87
ENSCHIT00000007402						922	982	XM_005680780.3	ABCC9	Chr5	86823599	86984112	+	6607	6667	-	-100.06
ENSCHIT00000006910						4	84	XM_018057861.1	PPP1R16B	Chr13	67193869	67303174	+	2597	2677	+	-163.59
ENSCHIT00000006910						52	118	XM_005689135.3	SAMD12	Chr14	36001584	36448449	-	6633	6699	+	-116.96
ENSCHIT00000006910						57	130	XM_018047966.1	CPM	Chr5	44265511	44340613	+	1787	1858	+	-111.04
ENSCHIT00000006910						1	58	XM_005689361.3	MMP1	Chr15	76620137	76629210	-	1556	1613	-	-111.46
ENSCHIT00000006910						11	66	XM_005684704.3	GJB7	Chr9	49877341	49886479	+	1618	1673	+	-102.34
ENSCHIT00000006910						11	66	XM_005690626.3	SELE	Chr16	35906061	35918674	-	2323	2378	+	-102.46
ENSCHIT00000006910						11	66	XM_018057074.1	LOC108637380	Chr13	18964572	18967644	-	1724	1779	+	-106.74
ENSCHIT00000006910						68	134	XM_013963962.2	MAP3K13	Chr1	81373583	81533252	-	8213	8279	-	-129.66
ENSCHIT00000006910						32	93	XM_018045418.1	DEPDC1	Chr3	44096785	44120000	-	2683	2744	-	-115.71
ENSCHIT00000006910						51	118	XM_005684704.3	GJB7	Chr9	49877341	49886479	+	1566	1633	+	-122.31
ENSCHIT00000006910						55	125	XM_005690626.3	SELE	Chr16	35906061	35918674	-	2264	2334	+	-115.22
ENSCHIT00000006910						51	134	XM_018053898.1	DIO2	Chr10	11608368	11623676	+	5070	5153	+	-150.26
ENSCHIT00000006910						49	113	XM_018057861.1	PPP1R16B	Chr13	67193869	67303174	+	2569	2632	+	-111.13
ENSCHIT00000006910						55	131	XM_005680780.3	ABCC9	Chr5	86823599	86984112	+	6595	6671	+	-150.64
ENSCHIT00000006910						51	137	XM_018051766.1	PLIN2	Chr8	24993362	25002926	+	1691	1777	-	-161.34
ENSCHIT00000006910						52	122	XM_018053898.1	DIO2	Chr10	11608368	11623676	+	4670	4740	+	-132.19
ENSCHIT00000006910						49	106	XM_013974079.2	LOC106503502	Chr23	18078566	18080068	-	787	844	-	-100.91
TCONS_00000032	XLOC_000017	Chr1	5524677	5527484	+	76	146	XM_018047966.1	CPM	Chr5	44265511	44340613	+	1825	1896	-	-118.71
TCONS_00000032	XLOC_000017	Chr1	5524677	5527484	+	29	93	XM_018050111.1	NIPAL4	Chr7	41450860	41467624	-	2229	2302	+	-100.29
TCONS_00000032	XLOC_000017	Chr1	5524677	5527484	+	51	128	XM_018052903.1	TTK	Chr9	7009553	7050706	+	4922	4998	-	-107.19
TCONS_00000032	XLOC_000017	Chr1	5524677	5527484	+	52	128	XM_005689361.3	MMP1	Chr15	76620137	76629210	-	1593	1669	+	-115.95
TCONS_00000032	XLOC_000017	Chr1	5524677	5527484	+	40	97	XM_018057861.1	PPP1R16B	Chr13	67193869	67303174	+	2555	2612	-	-100
TCONS_00000032	XLOC_000017	Chr1	5524677	5527484	+	93	154	XM_005690626.3	SELE	Chr16	35906061	35918674	-	2316	2377	-	-118.54
TCONS_00000032	XLOC_000017	Chr1	5524677	5527484	+	21	128	XM_018051766.1	PLIN2	Chr8	24993362	25002926	+	1678	1785	+	-194.19
TCONS_00000032	XLOC_000017	Chr1	5524677	5527484	+	134	200	XM_005689361.3	MMP1	Chr15	76620137	76629210	-	1518	1587	+	-110.52
TCONS_00000032	XLOC_000017	Chr1	5524677	5527484	+	134	200	XM_018051766.1	PLIN2	Chr8	24993362	25002926	+	1606	1672	+	-104.04
TCONS_00000032	XLOC_000017	Chr1	5524677	5527484	+	134	190	XM_018058133.1	SNTB1	Chr14	118759	361920	+	2827	2885	+	-106.31
TCONS_00000032	XLOC_000017	Chr1	5524677	5527484	+	40	124	XM_018049625.1	FRAS1	Chr6	93235654	93749614	+	14635	14719	-	-134.54
TCONS_00000032	XLOC_000017	Chr1	5524677	5527484	+	39	108	XM_005690626.3	SELE	Chr16	35906061	35918674	-	2262	2331	-	-113.89
TCONS_00000032	XLOC_000017	Chr1	5524677	5527484	+	44	117	XM_018053898.1	DIO2	Chr10	11608368	11623676	+	4670	4744	-	-133.86
TCONS_00000032	XLOC_000017	Chr1	5524677	5527484	+	107	172	XM_018058133.1	SNTB1	Chr14	118759	361920	+	2846	2912	+	-121.04
TCONS_00000032	XLOC_000017	Chr1	5524677	5527484	+	107	172	XM_018051766.1	PLIN2	Chr8	24993362	25002926	+	1633	1699	+	-122.14
TCONS_00000032	XLOC_000017	Chr1	5524677	5527484	+	18	128	XM_005680780.3	ABCC9	Chr5	86823599	86984112	+	6578	6688	-	-211.21
TCONS_00000032	XLOC_000017	Chr1	5524677	5527484	+	19	97	XM_018053898.1	DIO2	Chr10	11608368	11623676	+	5057	5135	-	-138.96
TCONS_00000032	XLOC_000017	Chr1	5524677	5527484	+	31	107	XM_018065846.1	GPR17	Chr2	131644460	131651795	+	3559	3636	-	-114.04
TCONS_00000032	XLOC_000017	Chr1	5524677	5527484	+	18	90	XM_018060719.1	FAM129A	Chr16	64456373	64631191	-	4508	4581	-	-115.79
TCONS_00000032	XLOC_000017	Chr1	5524677	5527484	+	19	126	XM_013963962.2	MAP3K13	Chr1	81373583	81533252	-	8185	8291	+	-193.19
TCONS_00000032	XLOC_000017	Chr1	5524677	5527484	+	18	84	XM_018056208.1	EXTL1	Chr2	8881785	8899399	+	3842	3908	+	-122.81
TCONS_00000032	XLOC_000017	Chr1	5524677	5527484	+	19	75	XM_005684704.3	GJB7	Chr9	49877341	49886479	+	1536	1593	-	-100.11
TCONS_00000032	XLOC_000017	Chr1	5524677	5527484	+	62	128	XM_005680780.3	ABCC9	Chr5	86823599	86984112	+	7765	7831	-	-100.14
TCONS_00000032	XLOC_000017	Chr1	5524677	5527484	+	57	128	XM_013974079.2	LOC106503502	Chr23	18078566	18080068	-	778	847	+	-103.94
TCONS_00000032	XLOC_000017	Chr1	5524677	5527484	+	92	169	XM_005689135.3	SAMD12	Chr14	36001584	36448449	-	6677	6755	-	-141.71
TCONS_00000032	XLOC_000017	Chr1	5524677	5527484	+	94	154	XM_018057074.1	LOC108637380	Chr13	18964572	18967644	-	1718	1779	-	-105.23
TCONS_00000032	XLOC_000017	Chr1	5524677	5527484	+	92	169	XM_018049625.1	FRAS1	Chr6	93235654	93749614	+	14687	14764	-	-136.51
TCONS_00000032	XLOC_000017	Chr1	5524677	5527484	+	92	172	XM_005689361.3	MMP1	Chr15	76620137	76629210	-	1548	1629	+	-159.56
TCONS_00000032	XLOC_000017	Chr1	5524677	5527484	+	93	172	XM_005684704.3	GJB7	Chr9	49877341	49886479	+	1611	1691	-	-144.03
TCONS_00000032	XLOC_000017	Chr1	5524677	5527484	+	92	172	XM_018053898.1	DIO2	Chr10	11608368	11623676	+	5130	5211	-	-147.26
TCONS_00000032	XLOC_000017	Chr1	5524677	5527484	+	61	128	XM_018057861.1	PPP1R16B	Chr13	67193869	67303174	+	2576	2643	-	-116.56
ENSCHIT00000006304						2145	2224	XM_018058133.1	SNTB1	Chr14	118759	361920	+	2822	2898	+	-115.46
ENSCHIT00000006304						2145	2230	XM_005689361.3	MMP1	Chr15	76620137	76629210	-	1519	1599	+	-118.18
ENSCHIT00000006304						2145	2228	XM_018051766.1	PLIN2	Chr8	24993362	25002926	+	1611	1685	+	-115.66
ENSCHIT00000006304						2150	2207	XM_005678748.3	TRPM8	Chr3	7101606	7208432	-	4665	4722	+	-114.26
ENSCHIT00000006304						2039	2103	XM_018060889.1	TLR2	Chr17	66857163	66868678	+	2770	2837	-	-107.8
TCONS_00007826	XLOC_003665	Chr16	366410	479595	+	2893	2968	XM_005676493.3	ERBB4	Chr2	35345195	36642350	+	6562	6638	-	-114.59
TCONS_00007826	XLOC_003665	Chr16	366410	479595	+	2894	2963	XM_005697521.3	MPV17L	Chr25	13683853	13690408	+	953	1021	-	-106.5
TCONS_00007826	XLOC_003665	Chr16	366410	479595	+	2859	2925	XM_018058133.1	SNTB1	Chr14	118759	361920	+	2851	2918	-	-111
TCONS_00007826	XLOC_003665	Chr16	366410	479595	+	2888	2956	XM_018060719.1	FAM129A	Chr16	64456373	64631191	-	4560	4628	+	-107.3
TCONS_00007826	XLOC_003665	Chr16	366410	479595	+	2890	2966	XM_013974079.2	LOC106503502	Chr23	18078566	18080068	-	773	844	-	-121.66
TCONS_00007826	XLOC_003665	Chr16	366410	479595	+	2853	2928	XM_018053898.1	DIO2	Chr10	11608368	11623676	+	5136	5209	+	-118.41
TCONS_00007826	XLOC_003665	Chr16	366410	479595	+	2853	2943	XM_018057861.1	PPP1R16B	Chr13	67193869	67303174	+	2598	2686	+	-156.7
TCONS_00007826	XLOC_003665	Chr16	366410	479595	+	2853	2925	XM_018060719.1	FAM129A	Chr16	64456373	64631191	-	4741	4811	+	-117.37
TCONS_00007826	XLOC_003665	Chr16	366410	479595	+	2853	2920	XM_018051766.1	PLIN2	Chr8	24993362	25002926	+	1635	1700	-	-105.87
TCONS_00007826	XLOC_003665	Chr16	366410	479595	+	2871	2928	XM_005690626.3	SELE	Chr16	35906061	35918674	-	2321	2378	+	-108.76
TCONS_00007826	XLOC_003665	Chr16	366410	479595	+	2892	2966	XM_018049625.1	FRAS1	Chr6	93235654	93749614	+	14655	14729	+	-113.54
TCONS_00007826	XLOC_003665	Chr16	366410	479595	+	2892	2950	XM_018045418.1	DEPDC1	Chr3	44096785	44120000	-	2683	2741	-	-102.01
TCONS_00007826	XLOC_003665	Chr16	366410	479595	+	2892	2967	XM_005689361.3	MMP1	Chr15	76620137	76629210	-	1587	1660	-	-113.81
TCONS_00007826	XLOC_003665	Chr16	366410	479595	+	2892	2968	XM_005690626.3	SELE	Chr16	35906061	35918674	-	2281	2357	+	-131.09
TCONS_00007826	XLOC_003665	Chr16	366410	479595	+	2860	2928	XM_005684704.3	GJB7	Chr9	49877341	49886479	+	1616	1685	+	-121.46
TCONS_00028291	XLOC_013026	Chr8	10761774	10870435	+	25	118	XM_018057535.1	EEF1A2	Chr13	53475687	53483660	+	1390	1483	-	-142.4
