# Supplementary material for: RNA sequencing reveals dynamic expression of lncRNAs and mRNAs in caprine endometrial epithelial cells induced by Neospora caninum infection
Source: Parasit Vectors. 2022 Aug 24;15:297. doi: 10.1186/s13071-022-05405-5 (PMC9398501; doi:10.1186/s13071-022-05405-5)
Supplement: Supplementary file 13 — Additional file 13: Data S11. Gene Ontology (GO) enrichment analysis of all cis-target genes for the differentially expressed lncRNAs (DElncRNAs). [file 13071_2022_5405_MOESM13_ESM.xlsx]

## Sheet: TZ_24h-vs-C_24h
ID	Term	Category	ListHits	ListTotal	PopHits	PopTotal	pValue	qValue	Enrichment_score	gene
GO:0030170	pyridoxal phosphate binding	molecular_function	2	26	49	15877	0.00289245	0.0943608	24.9246	AADAT;MOCOS
GO:0030252	growth hormone secretion	biological_process	1	26	5	15877	0.0081622	0.0943608	122.131	CACNA1C
GO:0045410	positive regulation of interleukin-6 biosynthetic process	biological_process	1	26	5	15877	0.0081622	0.0943608	122.131	EREG
GO:0098911	regulation of ventricular cardiac muscle cell action potential	biological_process	1	26	5	15877	0.0081622	0.0943608	122.131	CACNA1C
GO:0001206	distal enhancer DNA-binding transcription repressor activity, RNA polymerase II-specific	molecular_function	1	26	6	15877	0.00978693	0.0943608	101.776	MSC
GO:0010881	regulation of cardiac muscle contraction by regulation of the release of sequestered calcium ion	biological_process	1	26	6	15877	0.00978693	0.0943608	101.776	CACNA1C
GO:0010997	anaphase-promoting complex binding	molecular_function	1	26	6	15877	0.00978693	0.0943608	101.776	CDC20B
GO:0030259	lipid glycosylation	biological_process	1	26	6	15877	0.00978693	0.0943608	101.776	LOC102168270
GO:0030728	ovulation	biological_process	1	26	6	15877	0.00978693	0.0943608	101.776	EREG
GO:0045741	positive regulation of epidermal growth factor-activated receptor activity	biological_process	1	26	6	15877	0.00978693	0.0943608	101.776	EREG
GO:0051793	medium-chain fatty acid catabolic process	biological_process	1	26	6	15877	0.00978693	0.0943608	101.776	LOC102179380
GO:0060402	calcium ion transport into cytosol	biological_process	1	26	6	15877	0.00978693	0.0943608	101.776	CACNA1C
GO:0086012	membrane depolarization during cardiac muscle cell action potential	biological_process	1	26	6	15877	0.00978693	0.0943608	101.776	CACNA1C
GO:0019221	cytokine-mediated signaling pathway	biological_process	2	26	94	15877	0.0102764	0.0943608	12.9926	EREG;LOC108636618
GO:0005662	DNA replication factor A complex	cellular_component	1	26	7	15877	0.0114091	0.0943608	87.2363	CDC5L
GO:0006536	glutamate metabolic process	biological_process	1	26	7	15877	0.0114091	0.0943608	87.2363	AADAT
GO:0006777	Mo-molybdopterin cofactor biosynthetic process	biological_process	1	26	7	15877	0.0114091	0.0943608	87.2363	MOCOS
GO:0031092	platelet alpha granule membrane	cellular_component	1	26	7	15877	0.0114091	0.0943608	87.2363	LHFPL2
GO:0043616	keratinocyte proliferation	biological_process	1	26	7	15877	0.0114091	0.0943608	87.2363	EREG
GO:0003995	acyl-CoA dehydrogenase activity	molecular_function	1	26	8	15877	0.0130287	0.0943608	76.3317	LOC102179380
GO:0007143	female meiotic nuclear division	biological_process	1	26	8	15877	0.0130287	0.0943608	76.3317	EREG
GO:0008331	high voltage-gated calcium channel activity	molecular_function	1	26	8	15877	0.0130287	0.0943608	76.3317	CACNA1C
GO:0042119	neutrophil activation	biological_process	1	26	8	15877	0.0130287	0.0943608	76.3317	LOC102181582
GO:0061337	cardiac conduction	biological_process	1	26	8	15877	0.0130287	0.0943608	76.3317	CACNA1C
GO:0097027	ubiquitin-protein transferase activator activity	molecular_function	1	26	8	15877	0.0130287	0.0943608	76.3317	CDC20B
GO:1904668	positive regulation of ubiquitin protein ligase activity	biological_process	1	26	8	15877	0.0130287	0.0943608	76.3317	CDC20B
GO:0006111	regulation of gluconeogenesis	biological_process	1	26	9	15877	0.0146458	0.0943608	67.8504	LOC102179380
GO:0016829	lyase activity	molecular_function	1	26	9	15877	0.0146458	0.0943608	67.8504	MOCOS
GO:0033539	fatty acid beta-oxidation using acyl-CoA dehydrogenase	biological_process	1	26	9	15877	0.0146458	0.0943608	67.8504	LOC102179380
GO:0061036	positive regulation of cartilage development	biological_process	1	26	9	15877	0.0146458	0.0943608	67.8504	SOX5
GO:0000030	mannosyltransferase activity	molecular_function	1	26	10	15877	0.0162603	0.0943608	61.0654	DPY19L1
GO:0000974	Prp19 complex	cellular_component	1	26	10	15877	0.0162603	0.0943608	61.0654	CDC5L
GO:0009314	response to radiation	biological_process	1	26	10	15877	0.0162603	0.0943608	61.0654	JUN
GO:0045582	positive regulation of T cell differentiation	biological_process	1	26	10	15877	0.0162603	0.0943608	61.0654	IL7
GO:0008083	growth factor activity	molecular_function	2	26	120	15877	0.0163557	0.0943608	10.1776	EREG;IL7
GO:0001556	oocyte maturation	biological_process	1	26	11	15877	0.0178723	0.0943608	55.514	EREG
GO:0006103	2-oxoglutarate metabolic process	biological_process	1	26	11	15877	0.0178723	0.0943608	55.514	AADAT
GO:0006939	smooth muscle contraction	biological_process	1	26	11	15877	0.0178723	0.0943608	55.514	CACNA1C
GO:0019229	regulation of vasoconstriction	biological_process	1	26	11	15877	0.0178723	0.0943608	55.514	CACNA1C
GO:0038128	ERBB2 signaling pathway	biological_process	1	26	11	15877	0.0178723	0.0943608	55.514	EREG
GO:0042327	positive regulation of phosphorylation	biological_process	1	26	11	15877	0.0178723	0.0943608	55.514	EREG
GO:1990454	L-type voltage-gated calcium channel complex	cellular_component	1	26	11	15877	0.0178723	0.0943608	55.514	CACNA1C
GO:0045892	negative regulation of transcription, DNA-templated	biological_process	3	26	347	15877	0.0185463	0.0943608	5.27943	EREG;IRF1;SOX5
GO:0031985	Golgi cisterna	cellular_component	1	26	12	15877	0.0194817	0.0943608	50.8878	LOC102168270
GO:2000145	regulation of cell motility	biological_process	1	26	12	15877	0.0194817	0.0943608	50.8878	EREG
GO:0005125	cytokine activity	molecular_function	2	26	137	15877	0.0209813	0.0943608	8.91465	IL7;LOC108636618
GO:0009058	biosynthetic process	biological_process	1	26	13	15877	0.0210886	0.0943608	46.9734	AADAT
GO:0030595	leukocyte chemotaxis	biological_process	1	26	13	15877	0.0210886	0.0943608	46.9734	LOC102181582
GO:0032481	positive regulation of type I interferon production	biological_process	1	26	13	15877	0.0210886	0.0943608	46.9734	IRF1
GO:0006366	transcription by RNA polymerase II	biological_process	2	26	139	15877	0.0215577	0.0943608	8.78639	MSC;SOX5
GO:0005576	extracellular region	cellular_component	5	26	1013	15877	0.0224301	0.0943608	3.01409	ADAMTS7;EREG;LOC102170691;LOC102183943;STC2
GO:0005615	extracellular space	cellular_component	5	26	1015	15877	0.0226021	0.0943608	3.00815	EREG;FABP5;IL7;LOC102181582;LOC108636618
GO:0004012	phospholipid-translocating ATPase activity	molecular_function	1	26	14	15877	0.022693	0.0943608	43.6181	ATP10B
GO:0032331	negative regulation of chondrocyte differentiation	biological_process	1	26	14	15877	0.022693	0.0943608	43.6181	ADAMTS7
GO:0043434	response to peptide hormone	biological_process	1	26	14	15877	0.022693	0.0943608	43.6181	EREG
GO:0045840	positive regulation of mitotic nuclear division	biological_process	1	26	14	15877	0.022693	0.0943608	43.6181	EREG
GO:0070509	calcium ion import	biological_process	1	26	14	15877	0.022693	0.0943608	43.6181	CACNA1C
GO:0086002	cardiac muscle cell action potential involved in contraction	biological_process	1	26	14	15877	0.022693	0.0943608	43.6181	CACNA1C
GO:0044212	transcription regulatory region DNA binding	molecular_function	2	26	144	15877	0.0230272	0.0943608	8.4813	IRF1;JUN
GO:0008289	lipid binding	molecular_function	2	26	146	15877	0.0236265	0.0943608	8.36512	FABP5;LOC102170691
GO:0005319	lipid transporter activity	molecular_function	1	26	15	15877	0.0242948	0.0943608	40.7103	LOC102170691
GO:0016757	transferase activity, transferring glycosyl groups	molecular_function	1	26	15	15877	0.0242948	0.0943608	40.7103	LOC102168270
GO:0045740	positive regulation of DNA replication	biological_process	1	26	15	15877	0.0242948	0.0943608	40.7103	EREG
GO:0051393	alpha-actinin binding	molecular_function	1	26	15	15877	0.0242948	0.0943608	40.7103	CACNA1C
GO:0001819	positive regulation of cytokine production	biological_process	1	26	16	15877	0.0258942	0.0943608	38.1659	EREG
GO:0032332	positive regulation of chondrocyte differentiation	biological_process	1	26	16	15877	0.0258942	0.0943608	38.1659	SOX5
GO:0045089	positive regulation of innate immune response	biological_process	1	26	16	15877	0.0258942	0.0943608	38.1659	EREG
GO:0051721	protein phosphatase 2A binding	molecular_function	1	26	16	15877	0.0258942	0.0943608	38.1659	CACNA1C
GO:0005978	glycogen biosynthetic process	biological_process	1	26	17	15877	0.0274909	0.0943608	35.9208	LOC102179380
GO:0010033	response to organic substance	biological_process	1	26	17	15877	0.0274909	0.0943608	35.9208	JUN
GO:0031369	translation initiation factor binding	molecular_function	1	26	17	15877	0.0274909	0.0943608	35.9208	CACNA1C
GO:0045453	bone resorption	biological_process	1	26	17	15877	0.0274909	0.0943608	35.9208	IL7
GO:0046934	phosphatidylinositol-4,5-bisphosphate 3-kinase activity	molecular_function	1	26	17	15877	0.0274909	0.0943608	35.9208	EREG
GO:0055007	cardiac muscle cell differentiation	biological_process	1	26	17	15877	0.0274909	0.0943608	35.9208	LOC102179380
GO:0042594	response to starvation	biological_process	1	26	18	15877	0.0290852	0.0972059	33.9252	LOC102179380
GO:0051591	response to cAMP	biological_process	1	26	18	15877	0.0290852	0.0972059	33.9252	JUN
GO:0045211	postsynaptic membrane	cellular_component	2	26	166	15877	0.0299655	0.0981881	7.35728	CACNA1C;FABP5
GO:0032870	cellular response to hormone stimulus	biological_process	1	26	19	15877	0.030677	0.0981881	32.1397	JUN
GO:0045332	phospholipid translocation	biological_process	1	26	19	15877	0.030677	0.0981881	32.1397	ATP10B
GO:0019899	enzyme binding	molecular_function	2	26	171	15877	0.0316458	0.0981881	7.14215	CACNA1C;STC2
GO:0032728	positive regulation of interferon-beta production	biological_process	1	26	20	15877	0.0322662	0.0981881	30.5327	IRF1
GO:0051607	defense response to virus	biological_process	2	26	173	15877	0.0323282	0.0981881	7.05958	IRF1;LOC108636618
GO:0005154	epidermal growth factor receptor binding	molecular_function	1	26	21	15877	0.033853	0.0981881	29.0788	EREG
GO:0048661	positive regulation of smooth muscle cell proliferation	biological_process	1	26	21	15877	0.033853	0.0981881	29.0788	EREG
GO:0071773	cellular response to BMP stimulus	biological_process	1	26	21	15877	0.033853	0.0981881	29.0788	ADAMTS7
GO:0002576	platelet degranulation	biological_process	1	26	22	15877	0.0354372	0.0981881	27.757	LHFPL2
GO:0005891	voltage-gated calcium channel complex	cellular_component	1	26	22	15877	0.0354372	0.0981881	27.757	CACNA1C
GO:0007628	adult walking behavior	biological_process	1	26	22	15877	0.0354372	0.0981881	27.757	CACNA1C
GO:0017156	calcium ion regulated exocytosis	biological_process	1	26	22	15877	0.0354372	0.0981881	27.757	CACNA1C
GO:0003700	DNA-binding transcription factor activity	molecular_function	3	26	446	15877	0.0354719	0.0981881	4.10754	IRF1;MSC;SOX5
GO:0009409	response to cold	biological_process	1	26	23	15877	0.037019	0.0981881	26.5502	LOC102179380
GO:0030315	T-tubule	cellular_component	1	26	23	15877	0.037019	0.0981881	26.5502	CACNA1C
GO:0045597	positive regulation of cell differentiation	biological_process	1	26	23	15877	0.037019	0.0981881	26.5502	JUN
GO:0014069	postsynaptic density	cellular_component	2	26	190	15877	0.0383609	0.0981881	6.42794	CACNA1C;FABP5
GO:0006953	acute-phase response	biological_process	1	26	24	15877	0.0385982	0.0981881	25.4439	LOC102183943
GO:0060333	interferon-gamma-mediated signaling pathway	biological_process	1	26	24	15877	0.0385982	0.0981881	25.4439	IRF1
GO:0086091	regulation of heart rate by cardiac conduction	biological_process	1	26	24	15877	0.0385982	0.0981881	25.4439	CACNA1C
GO:0030216	keratinocyte differentiation	biological_process	1	26	25	15877	0.040175	0.0981881	24.4262	EREG
GO:0030890	positive regulation of B cell proliferation	biological_process	1	26	25	15877	0.040175	0.0981881	24.4262	IL7
GO:0034097	response to cytokine	biological_process	1	26	25	15877	0.040175	0.0981881	24.4262	JUN
GO:0035115	embryonic forelimb morphogenesis	biological_process	1	26	25	15877	0.040175	0.0981881	24.4262	CACNA1C
GO:0051603	proteolysis involved in cellular protein catabolic process	biological_process	1	26	25	15877	0.040175	0.0981881	24.4262	ADAMTS7
GO:0008542	visual learning	biological_process	1	26	26	15877	0.0417493	0.0981881	23.4867	CACNA1C
GO:0030073	insulin secretion	biological_process	1	26	26	15877	0.0417493	0.0981881	23.4867	CACNA1C
GO:0042157	lipoprotein metabolic process	biological_process	1	26	26	15877	0.0417493	0.0981881	23.4867	LOC102170691
GO:0043198	dendritic shaft	cellular_component	1	26	26	15877	0.0417493	0.0981881	23.4867	CACNA1C
GO:0048146	positive regulation of fibroblast proliferation	biological_process	1	26	26	15877	0.0417493	0.0981881	23.4867	EREG
GO:0071007	U2-type catalytic step 2 spliceosome	cellular_component	1	26	26	15877	0.0417493	0.0981881	23.4867	CDC5L
GO:0008285	negative regulation of cell proliferation	biological_process	2	26	210	15877	0.0459648	0.106308	5.81575	EREG;IRF1
GO:0008217	regulation of blood pressure	biological_process	1	26	29	15877	0.0464572	0.106308	21.057	CACNA1C
GO:0070098	chemokine-mediated signaling pathway	biological_process	1	26	29	15877	0.0464572	0.106308	21.057	LOC102181582
GO:0005245	voltage-gated calcium channel activity	molecular_function	1	26	30	15877	0.0480216	0.108674	20.3551	CACNA1C
GO:0006955	immune response	biological_process	2	26	216	15877	0.0483471	0.108674	5.6542	IL7;LOC102181582
GO:0008009	chemokine activity	molecular_function	1	26	31	15877	0.0495835	0.109883	19.6985	LOC102181582
GO:0007173	epidermal growth factor receptor signaling pathway	biological_process	1	26	32	15877	0.0511429	0.109883	19.0829	EREG
GO:0043010	camera-type eye development	biological_process	1	26	32	15877	0.0511429	0.109883	19.0829	CACNA1C
GO:0071560	cellular response to transforming growth factor beta stimulus	biological_process	1	26	32	15877	0.0511429	0.109883	19.0829	SOX5
GO:0005132	type I interferon receptor binding	molecular_function	1	26	33	15877	0.0526999	0.109883	18.5047	LOC108636618
GO:0007157	heterophilic cell-cell adhesion via plasma membrane cell adhesion molecules	biological_process	1	26	33	15877	0.0526999	0.109883	18.5047	HMCN1
GO:0050680	negative regulation of epithelial cell proliferation	biological_process	1	26	33	15877	0.0526999	0.109883	18.5047	EREG
GO:0002323	natural killer cell activation involved in immune response	biological_process	1	26	34	15877	0.0542544	0.109883	17.9604	LOC108636618
GO:0033141	positive regulation of peptidyl-serine phosphorylation of STAT protein	biological_process	1	26	34	15877	0.0542544	0.109883	17.9604	LOC108636618
GO:0045860	positive regulation of protein kinase activity	biological_process	1	26	34	15877	0.0542544	0.109883	17.9604	EREG
GO:0006954	inflammatory response	biological_process	2	26	231	15877	0.0544969	0.109883	5.28705	LOC102170691;LOC102181582
GO:0007049	cell cycle	biological_process	2	26	234	15877	0.0557591	0.109883	5.21926	CDC5L;HMCN1
GO:0009612	response to mechanical stimulus	biological_process	1	26	35	15877	0.0558065	0.109883	17.4473	JUN
GO:0050839	cell adhesion molecule binding	molecular_function	1	26	35	15877	0.0558065	0.109883	17.4473	HMCN1
GO:0061844	antimicrobial humoral immune response mediated by antimicrobial peptide	biological_process	1	26	35	15877	0.0558065	0.109883	17.4473	LOC102181582
GO:0099055	integral component of postsynaptic membrane	cellular_component	1	26	35	15877	0.0558065	0.109883	17.4473	CACNA1C
GO:0002286	T cell activation involved in immune response	biological_process	1	26	36	15877	0.0573561	0.110367	16.9626	LOC108636618
GO:0006635	fatty acid beta-oxidation	biological_process	1	26	36	15877	0.0573561	0.110367	16.9626	LOC102179380
GO:0007265	Ras protein signal transduction	biological_process	1	26	36	15877	0.0573561	0.110367	16.9626	JUN
GO:0042060	wound healing	biological_process	1	26	37	15877	0.0589033	0.111653	16.5042	EREG
GO:0051781	positive regulation of cell division	biological_process	1	26	37	15877	0.0589033	0.111653	16.5042	EREG
GO:0005637	nuclear inner membrane	cellular_component	1	26	38	15877	0.060448	0.113732	16.0698	DPY19L1
GO:0009791	post-embryonic development	biological_process	1	26	40	15877	0.0635302	0.117786	15.2663	LOC102179380
GO:0042100	B cell proliferation	biological_process	1	26	40	15877	0.0635302	0.117786	15.2663	LOC108636618
GO:0045165	cell fate commitment	biological_process	1	26	41	15877	0.0650676	0.119762	14.894	SOX5
GO:0001889	liver development	biological_process	1	26	42	15877	0.0666026	0.120836	14.5394	LOC102179380
GO:0071347	cellular response to interleukin-1	biological_process	1	26	42	15877	0.0666026	0.120836	14.5394	ADAMTS7
GO:0005088	Ras guanyl-nucleotide exchange factor activity	molecular_function	1	26	43	15877	0.0681352	0.121023	14.2013	EREG
GO:0060021	roof of mouth development	biological_process	1	26	43	15877	0.0681352	0.121023	14.2013	MSC
GO:0099056	integral component of presynaptic membrane	cellular_component	1	26	43	15877	0.0681352	0.121023	14.2013	CACNA1C
GO:0030593	neutrophil chemotaxis	biological_process	1	26	44	15877	0.0696653	0.122882	13.8785	LOC102181582
GO:0032154	cleavage furrow	cellular_component	1	26	45	15877	0.0711931	0.123856	13.5701	HMCN1
GO:0070588	calcium ion transmembrane transport	biological_process	1	26	45	15877	0.0711931	0.123856	13.5701	CACNA1C
GO:0006959	humoral immune response	biological_process	1	26	46	15877	0.0727184	0.125649	13.2751	LOC108636618
GO:0000980	RNA polymerase II distal enhancer sequence-specific DNA binding	molecular_function	1	26	47	15877	0.0742413	0.126559	12.9926	MSC
GO:0043330	response to exogenous dsRNA	biological_process	1	26	47	15877	0.0742413	0.126559	12.9926	LOC108636618
GO:0032580	Golgi cisterna membrane	cellular_component	1	26	49	15877	0.0772799	0.130811	12.4623	LOC102168270
GO:0016607	nuclear speck	cellular_component	2	26	283	15877	0.0777658	0.130811	4.31557	CDC5L;LOC102179380
GO:0005044	scavenger receptor activity	molecular_function	1	26	51	15877	0.080309	0.133323	11.9736	LOC102183943
GO:0009887	animal organ morphogenesis	biological_process	1	26	51	15877	0.080309	0.133323	11.9736	EREG
GO:0006816	calcium ion transport	biological_process	1	26	52	15877	0.0818199	0.13495	11.7433	CACNA1C
GO:0050660	flavin adenine dinucleotide binding	molecular_function	1	26	53	15877	0.0833284	0.136551	11.5218	LOC102179380
GO:0009653	anatomical structure morphogenesis	biological_process	1	26	54	15877	0.0848346	0.138128	11.3084	EREG
GO:0032496	response to lipopolysaccharide	biological_process	1	26	55	15877	0.0863384	0.139681	11.1028	JUN
GO:0008237	metallopeptidase activity	molecular_function	1	26	56	15877	0.0878398	0.141211	10.9045	ADAMTS7
GO:0007338	single fertilization	biological_process	1	26	57	15877	0.0893388	0.142717	10.7132	LHFPL2
GO:0009617	response to bacterium	biological_process	1	26	58	15877	0.0908355	0.144201	10.5285	HMCN1
GO:0004713	protein tyrosine kinase activity	molecular_function	1	26	59	15877	0.0923298	0.145663	10.3501	EREG
GO:0006874	cellular calcium ion homeostasis	biological_process	1	26	60	15877	0.0938217	0.147103	10.1776	CACNA1C
GO:0030183	B cell differentiation	biological_process	1	26	61	15877	0.0953113	0.148522	10.0107	LOC108636618
GO:0042734	presynaptic membrane	cellular_component	1	26	62	15877	0.0967985	0.14992	9.84926	CACNA1C
GO:0051726	regulation of cell cycle	biological_process	1	26	63	15877	0.0982834	0.150385	9.69292	JUN
GO:0051897	positive regulation of protein kinase B signaling	biological_process	1	26	63	15877	0.0982834	0.150385	9.69292	EREG
GO:0005913	cell-cell adherens junction	cellular_component	1	26	64	15877	0.0997659	0.150837	9.54147	HMCN1
GO:0071356	cellular response to tumor necrosis factor	biological_process	1	26	64	15877	0.0997659	0.150837	9.54147	ADAMTS7
GO:0071222	cellular response to lipopolysaccharide	biological_process	1	26	67	15877	0.104199	0.156607	9.11424	LOC102181582
GO:0005604	basement membrane	cellular_component	1	26	68	15877	0.105673	0.156964	8.9802	HMCN1
GO:0031982	vesicle	cellular_component	1	26	68	15877	0.105673	0.156964	8.9802	LOC102168270
GO:1990830	cellular response to leukemia inhibitory factor	biological_process	1	26	69	15877	0.107143	0.158223	8.85006	MSC
GO:0007050	cell cycle arrest	biological_process	1	26	71	15877	0.110078	0.161618	8.60076	IRF1
GO:0007267	cell-cell signaling	biological_process	1	26	73	15877	0.113004	0.164959	8.36512	EREG
GO:0042383	sarcolemma	cellular_component	1	26	74	15877	0.114463	0.166135	8.25208	CACNA1C
GO:0042493	response to drug	biological_process	1	26	76	15877	0.117374	0.169393	8.03492	JUN
GO:0005975	carbohydrate metabolic process	biological_process	1	26	78	15877	0.120277	0.172601	7.8289	LOC102168270
GO:0005179	hormone activity	molecular_function	1	26	79	15877	0.121724	0.172726	7.7298	STC2
GO:0042593	glucose homeostasis	biological_process	1	26	79	15877	0.121724	0.172726	7.7298	CACNA1C
GO:0005201	extracellular matrix structural constituent	molecular_function	1	26	81	15877	0.124613	0.174871	7.53894	HMCN1
GO:0044325	ion channel binding	molecular_function	1	26	81	15877	0.124613	0.174871	7.53894	CACNA1C
GO:0009986	cell surface	cellular_component	2	26	382	15877	0.128716	0.17895	3.19714	ADAMTS7;CACNA1C
GO:0007204	positive regulation of cytosolic calcium ion concentration	biological_process	1	26	84	15877	0.128929	0.17895	7.26969	CACNA1C
GO:0042742	defense response to bacterium	biological_process	1	26	90	15877	0.137499	0.189809	6.78504	LOC102181582
GO:0004222	metalloendopeptidase activity	molecular_function	1	26	95	15877	0.144579	0.197436	6.42794	ADAMTS7
GO:0043204	perikaryon	cellular_component	1	26	95	15877	0.144579	0.197436	6.42794	CACNA1C
GO:0005938	cell cortex	cellular_component	1	26	99	15877	0.150203	0.204019	6.16822	HMCN1
GO:0001228	DNA-binding transcription activator activity, RNA polymerase II-specific	molecular_function	1	26	102	15877	0.154397	0.207827	5.9868	CDC5L
GO:0000165	MAPK cascade	biological_process	1	26	103	15877	0.155791	0.207827	5.92868	EREG
GO:0030018	Z disc	cellular_component	1	26	103	15877	0.155791	0.207827	5.92868	CACNA1C
GO:0030054	cell junction	cellular_component	2	26	431	15877	0.15628	0.207827	2.83366	CACNA1C;FABP5
GO:0005887	integral component of plasma membrane	cellular_component	3	26	846	15877	0.158676	0.209349	2.16544	CACNA1C;EREG;TSPAN18
GO:0000981	DNA-binding transcription factor activity, RNA polymerase II-specific	molecular_function	3	26	847	15877	0.159073	0.209349	2.16288	JUN;MSC;SOX5
GO:0030659	cytoplasmic vesicle membrane	cellular_component	1	26	109	15877	0.164107	0.214861	5.60233	ATP10B
GO:0043123	positive regulation of I-kappaB kinase/NF-kappaB signaling	biological_process	1	26	112	15877	0.168235	0.219137	5.45227	LOC102170691
GO:0007156	homophilic cell adhesion via plasma membrane adhesion molecules	biological_process	1	26	117	15877	0.175072	0.224588	5.21926	HMCN1
GO:0007601	visual perception	biological_process	1	26	117	15877	0.175072	0.224588	5.21926	HMCN1
GO:0062023	collagen-containing extracellular matrix	cellular_component	1	26	117	15877	0.175072	0.224588	5.21926	HMCN1
GO:0038023	signaling receptor activity	molecular_function	1	26	120	15877	0.179149	0.228662	5.08878	HMCN1
GO:0008201	heparin binding	molecular_function	1	26	122	15877	0.181855	0.229807	5.00536	LOC102181582
GO:0020037	heme binding	molecular_function	1	26	122	15877	0.181855	0.229807	5.00536	STC2
GO:0007507	heart development	biological_process	1	26	125	15877	0.185899	0.233755	4.88523	CACNA1C
GO:0005788	endoplasmic reticulum lumen	cellular_component	1	26	132	15877	0.195261	0.244317	4.62617	ADAMTS7
GO:0007166	cell surface receptor signaling pathway	biological_process	1	26	134	15877	0.197917	0.245223	4.55712	TSPAN18
GO:0010629	negative regulation of gene expression	biological_process	1	26	134	15877	0.197917	0.245223	4.55712	STC2
GO:0046983	protein dimerization activity	molecular_function	1	26	135	15877	0.199241	0.245666	4.52336	MSC
GO:0000790	nuclear chromatin	cellular_component	1	26	139	15877	0.204519	0.250955	4.39319	JUN
GO:0002250	adaptive immune response	biological_process	1	26	141	15877	0.207145	0.252956	4.33088	LOC108636618
GO:0006281	DNA repair	biological_process	1	26	143	15877	0.209763	0.254927	4.27031	CDC5L
GO:0007268	chemical synaptic transmission	biological_process	1	26	154	15877	0.224014	0.27095	3.96528	CACNA1C
GO:0003714	transcription corepressor activity	molecular_function	1	26	156	15877	0.226578	0.272364	3.91445	MSC
GO:0005667	transcription factor complex	cellular_component	1	26	157	15877	0.227857	0.272364	3.88951	JUN
GO:0000398	mRNA splicing, via spliceosome	biological_process	1	26	158	15877	0.229134	0.272364	3.8649	CDC5L
GO:0042803	protein homodimerization activity	molecular_function	2	26	554	15877	0.229472	0.272364	2.20453	HMCN1;STC2
GO:0009897	external side of plasma membrane	cellular_component	1	26	161	15877	0.232953	0.272901	3.79288	LOC102183943
GO:0001525	angiogenesis	biological_process	1	26	162	15877	0.234222	0.272901	3.76947	EREG
GO:0005516	calmodulin binding	molecular_function	1	26	162	15877	0.234222	0.272901	3.76947	CACNA1C
GO:0019904	protein domain specific binding	molecular_function	1	26	162	15877	0.234222	0.272901	3.76947	CACNA1C
GO:0003713	transcription coactivator activity	molecular_function	1	26	180	15877	0.256722	0.29775	3.39252	JUN
GO:0000287	magnesium ion binding	molecular_function	1	26	181	15877	0.257953	0.297818	3.37378	ATP10B
GO:0016020	membrane	cellular_component	3	26	1085	15877	0.260831	0.299778	1.68844	CACNA1C;DPY19L1;LOC102170691
GO:0016021	integral component of membrane	cellular_component	7	26	3214	15877	0.262908	0.300805	1.32999	ATP10B;CACNA1C;DPY19L1;LHFPL2;LOC102168270;LOC102183943;TMEM178B
GO:0000977	RNA polymerase II regulatory region sequence-specific DNA binding	molecular_function	1	26	190	15877	0.268945	0.306332	3.21397	CDC5L
GO:0045944	positive regulation of transcription by RNA polymerase II	biological_process	2	26	664	15877	0.296993	0.336769	1.83932	JUN;SOX5
GO:0005759	mitochondrial matrix	cellular_component	1	26	220	15877	0.304467	0.343709	2.7757	LOC102179380
GO:0008134	transcription factor binding	molecular_function	1	26	229	15877	0.314796	0.353797	2.66661	JUN
GO:0005783	endoplasmic reticulum	cellular_component	2	26	701	15877	0.319692	0.357717	1.74224	ATP10B;STC2
GO:0045202	synapse	cellular_component	1	26	240	15877	0.32722	0.364534	2.54439	FABP5
GO:0043025	neuronal cell body	cellular_component	1	26	251	15877	0.339427	0.376482	2.43288	CACNA1C
GO:0098978	glutamatergic synapse	cellular_component	1	26	255	15877	0.343813	0.379689	2.39472	CACNA1C
GO:0051301	cell division	biological_process	1	26	283	15877	0.37374	0.410952	2.15779	HMCN1
GO:0030425	dendrite	cellular_component	1	26	292	15877	0.383077	0.419404	2.09128	CACNA1C
GO:0000978	RNA polymerase II proximal promoter sequence-specific DNA binding	molecular_function	1	26	305	15877	0.396329	0.43205	2.00214	JUN
GO:0043066	negative regulation of apoptotic process	biological_process	1	26	310	15877	0.401352	0.434883	1.96985	IL7
GO:0008284	positive regulation of cell proliferation	biological_process	1	26	311	15877	0.402352	0.434883	1.96352	EREG
GO:0005739	mitochondrion	cellular_component	2	26	852	15877	0.410365	0.441664	1.43346	AADAT;LOC102179380
GO:0032991	protein-containing complex	cellular_component	1	26	339	15877	0.429705	0.460528	1.80134	CACNA1C
GO:0045893	positive regulation of transcription, DNA-templated	biological_process	1	26	361	15877	0.450348	0.479592	1.69156	IRF1
GO:0006915	apoptotic process	biological_process	1	26	362	15877	0.45127	0.479592	1.68689	IRF1
GO:0005622	intracellular	cellular_component	1	26	385	15877	0.472049	0.499585	1.58611	EREG
GO:0048471	perinuclear region of cytoplasm	cellular_component	1	26	473	15877	0.544783	0.57417	1.29102	STC2
GO:0000122	negative regulation of transcription by RNA polymerase II	biological_process	1	26	479	15877	0.549374	0.576616	1.27485	JUN
GO:0046872	metal ion binding	molecular_function	3	26	1898	15877	0.616058	0.643945	0.965206	ADAMTS7;CACNA1C;LOC102168270
GO:0005509	calcium ion binding	molecular_function	1	26	580	15877	0.620295	0.645717	1.05285	HMCN1
GO:0070062	extracellular exosome	cellular_component	1	26	636	15877	0.654857	0.678913	0.960148	HMCN1
GO:0005794	Golgi apparatus	cellular_component	1	26	660	15877	0.668724	0.690472	0.925233	LOC102168270
GO:0005789	endoplasmic reticulum membrane	cellular_component	1	26	701	15877	0.691184	0.710772	0.871118	ATP10B
GO:0005737	cytoplasm	cellular_component	5	26	3539	15877	0.719324	0.736727	0.862749	CACNA1C;CDC5L;FABP5;IRF1;LOC102170691
GO:0003723	RNA binding	molecular_function	1	26	793	15877	0.736378	0.751164	0.770055	CDC5L
GO:0005654	nucleoplasm	cellular_component	2	26	1791	15877	0.808566	0.821503	0.681914	JUN;MSC
GO:0003677	DNA binding	molecular_function	1	26	1101	15877	0.845888	0.855998	0.554636	SOX5
GO:0005886	plasma membrane	cellular_component	3	26	2838	15877	0.868418	0.872906	0.645511	ATP10B;CACNA1C;LHFPL2
GO:0005524	ATP binding	molecular_function	1	26	1195	15877	0.86947	0.872906	0.511007	ATP10B
GO:0005634	nucleus	cellular_component	4	26	3943	15877	0.91719	0.91719	0.619481	FABP5;IRF1;MSC;SOX5

## Sheet: TZ_48h-vs-C_48h
ID	Term	Category	ListHits	ListTotal	PopHits	PopTotal	pValue	qValue	Enrichment_score	gene
GO:0045211	postsynaptic membrane	cellular_component	3	21	166	15877	0.00129979	0.071727	13.6635	CACNA1C;FABP5;TMEM108
GO:0030170	pyridoxal phosphate binding	molecular_function	2	21	49	15877	0.00188744	0.071727	30.8591	AADAT;MOCOS
GO:0014069	postsynaptic density	cellular_component	3	21	190	15877	0.00191405	0.071727	11.9376	CACNA1C;FABP5;TMEM108
GO:0000302	response to reactive oxygen species	biological_process	1	21	5	15877	0.0065967	0.071727	151.21	PRDX6
GO:0030252	growth hormone secretion	biological_process	1	21	5	15877	0.0065967	0.071727	151.21	CACNA1C
GO:0045410	positive regulation of interleukin-6 biosynthetic process	biological_process	1	21	5	15877	0.0065967	0.071727	151.21	EREG
GO:0051388	positive regulation of neurotrophin TRK receptor signaling pathway	biological_process	1	21	5	15877	0.0065967	0.071727	151.21	TMEM108
GO:0098911	regulation of ventricular cardiac muscle cell action potential	biological_process	1	21	5	15877	0.0065967	0.071727	151.21	CACNA1C
GO:0019221	cytokine-mediated signaling pathway	biological_process	2	21	94	15877	0.0067687	0.071727	16.0861	EREG;LOC108636616
GO:0010881	regulation of cardiac muscle contraction by regulation of the release of sequestered calcium ion	biological_process	1	21	6	15877	0.00791105	0.071727	126.008	CACNA1C
GO:0030728	ovulation	biological_process	1	21	6	15877	0.00791105	0.071727	126.008	EREG
GO:0045741	positive regulation of epidermal growth factor-activated receptor activity	biological_process	1	21	6	15877	0.00791105	0.071727	126.008	EREG
GO:0060402	calcium ion transport into cytosol	biological_process	1	21	6	15877	0.00791105	0.071727	126.008	CACNA1C
GO:0086012	membrane depolarization during cardiac muscle cell action potential	biological_process	1	21	6	15877	0.00791105	0.071727	126.008	CACNA1C
GO:1990416	cellular response to brain-derived neurotrophic factor stimulus	biological_process	1	21	6	15877	0.00791105	0.071727	126.008	TMEM108
GO:0005662	DNA replication factor A complex	cellular_component	1	21	7	15877	0.00922375	0.071727	108.007	CDC5L
GO:0006536	glutamate metabolic process	biological_process	1	21	7	15877	0.00922375	0.071727	108.007	AADAT
GO:0006777	Mo-molybdopterin cofactor biosynthetic process	biological_process	1	21	7	15877	0.00922375	0.071727	108.007	MOCOS
GO:0008090	retrograde axonal transport	biological_process	1	21	7	15877	0.00922375	0.071727	108.007	TMEM108
GO:0031092	platelet alpha granule membrane	cellular_component	1	21	7	15877	0.00922375	0.071727	108.007	LHFPL2
GO:0043616	keratinocyte proliferation	biological_process	1	21	7	15877	0.00922375	0.071727	108.007	EREG
GO:0045892	negative regulation of transcription, DNA-templated	biological_process	3	21	347	15877	0.0102786	0.071727	6.53643	EREG;IRF1;SOX5
GO:0007143	female meiotic nuclear division	biological_process	1	21	8	15877	0.0105348	0.071727	94.506	EREG
GO:0008331	high voltage-gated calcium channel activity	molecular_function	1	21	8	15877	0.0105348	0.071727	94.506	CACNA1C
GO:0036477	somatodendritic compartment	cellular_component	1	21	8	15877	0.0105348	0.071727	94.506	TMEM108
GO:0046475	glycerophospholipid catabolic process	biological_process	1	21	8	15877	0.0105348	0.071727	94.506	PRDX6
GO:0061337	cardiac conduction	biological_process	1	21	8	15877	0.0105348	0.071727	94.506	CACNA1C
GO:0097484	dendrite extension	biological_process	1	21	8	15877	0.0105348	0.071727	94.506	TMEM108
GO:0004601	peroxidase activity	molecular_function	1	21	9	15877	0.0118442	0.071727	84.0053	PRDX6
GO:0016829	lyase activity	molecular_function	1	21	9	15877	0.0118442	0.071727	84.0053	MOCOS
GO:0061036	positive regulation of cartilage development	biological_process	1	21	9	15877	0.0118442	0.071727	84.0053	SOX5
GO:0000030	mannosyltransferase activity	molecular_function	1	21	10	15877	0.0131519	0.071727	75.6048	DPY19L1
GO:0000974	Prp19 complex	cellular_component	1	21	10	15877	0.0131519	0.071727	75.6048	CDC5L
GO:0009314	response to radiation	biological_process	1	21	10	15877	0.0131519	0.071727	75.6048	JUN
GO:0050910	detection of mechanical stimulus involved in sensory perception of sound	biological_process	1	21	10	15877	0.0131519	0.071727	75.6048	COL11A1
GO:0001502	cartilage condensation	biological_process	1	21	11	15877	0.014458	0.071727	68.7316	COL11A1
GO:0001556	oocyte maturation	biological_process	1	21	11	15877	0.014458	0.071727	68.7316	EREG
GO:0006103	2-oxoglutarate metabolic process	biological_process	1	21	11	15877	0.014458	0.071727	68.7316	AADAT
GO:0006939	smooth muscle contraction	biological_process	1	21	11	15877	0.014458	0.071727	68.7316	CACNA1C
GO:0019229	regulation of vasoconstriction	biological_process	1	21	11	15877	0.014458	0.071727	68.7316	CACNA1C
GO:0038128	ERBB2 signaling pathway	biological_process	1	21	11	15877	0.014458	0.071727	68.7316	EREG
GO:0042327	positive regulation of phosphorylation	biological_process	1	21	11	15877	0.014458	0.071727	68.7316	EREG
GO:1990454	L-type voltage-gated calcium channel complex	cellular_component	1	21	11	15877	0.014458	0.071727	68.7316	CACNA1C
GO:0044212	transcription regulatory region DNA binding	molecular_function	2	21	144	15877	0.0153239	0.071727	10.5007	IRF1;JUN
GO:0002063	chondrocyte development	biological_process	1	21	12	15877	0.0157625	0.071727	63.004	COL11A1
GO:0004602	glutathione peroxidase activity	molecular_function	1	21	12	15877	0.0157625	0.071727	63.004	PRDX6
GO:0042744	hydrogen peroxide catabolic process	biological_process	1	21	12	15877	0.0157625	0.071727	63.004	PRDX6
GO:2000145	regulation of cell motility	biological_process	1	21	12	15877	0.0157625	0.071727	63.004	EREG
GO:0009058	biosynthetic process	biological_process	1	21	13	15877	0.0170653	0.071727	58.1575	AADAT
GO:0021542	dentate gyrus development	biological_process	1	21	13	15877	0.0170653	0.071727	58.1575	TMEM108
GO:0032481	positive regulation of type I interferon production	biological_process	1	21	13	15877	0.0170653	0.071727	58.1575	IRF1
GO:0035987	endodermal cell differentiation	biological_process	1	21	13	15877	0.0170653	0.071727	58.1575	COL11A1
GO:0004012	phospholipid-translocating ATPase activity	molecular_function	1	21	14	15877	0.0183664	0.071727	54.0034	ATP10B
GO:0043434	response to peptide hormone	biological_process	1	21	14	15877	0.0183664	0.071727	54.0034	EREG
GO:0045840	positive regulation of mitotic nuclear division	biological_process	1	21	14	15877	0.0183664	0.071727	54.0034	EREG
GO:0070509	calcium ion import	biological_process	1	21	14	15877	0.0183664	0.071727	54.0034	CACNA1C
GO:0086002	cardiac muscle cell action potential involved in contraction	biological_process	1	21	14	15877	0.0183664	0.071727	54.0034	CACNA1C
GO:0030054	cell junction	cellular_component	3	21	431	15877	0.0183738	0.071727	5.26251	CACNA1C;FABP5;TMEM108
GO:0045740	positive regulation of DNA replication	biological_process	1	21	15	15877	0.019666	0.071727	50.4032	EREG
GO:0051393	alpha-actinin binding	molecular_function	1	21	15	15877	0.019666	0.071727	50.4032	CACNA1C
GO:0055010	ventricular cardiac muscle tissue morphogenesis	biological_process	1	21	15	15877	0.019666	0.071727	50.4032	COL11A1
GO:0001819	positive regulation of cytokine production	biological_process	1	21	16	15877	0.0209639	0.071727	47.253	EREG
GO:0032332	positive regulation of chondrocyte differentiation	biological_process	1	21	16	15877	0.0209639	0.071727	47.253	SOX5
GO:0045089	positive regulation of innate immune response	biological_process	1	21	16	15877	0.0209639	0.071727	47.253	EREG
GO:0050840	extracellular matrix binding	molecular_function	1	21	16	15877	0.0209639	0.071727	47.253	COL11A1
GO:0051721	protein phosphatase 2A binding	molecular_function	1	21	16	15877	0.0209639	0.071727	47.253	CACNA1C
GO:0019899	enzyme binding	molecular_function	2	21	171	15877	0.0211757	0.071727	8.84266	CACNA1C;STC2
GO:0051607	defense response to virus	biological_process	2	21	173	15877	0.0216411	0.071727	8.74043	IRF1;LOC108636616
GO:0010033	response to organic substance	biological_process	1	21	17	15877	0.0222601	0.071727	44.4734	JUN
GO:0031369	translation initiation factor binding	molecular_function	1	21	17	15877	0.0222601	0.071727	44.4734	CACNA1C
GO:0046934	phosphatidylinositol-4,5-bisphosphate 3-kinase activity	molecular_function	1	21	17	15877	0.0222601	0.071727	44.4734	EREG
GO:0048026	positive regulation of mRNA splicing, via spliceosome	biological_process	1	21	17	15877	0.0222601	0.071727	44.4734	PRDX6
GO:0051591	response to cAMP	biological_process	1	21	18	15877	0.0235547	0.0748588	42.0026	JUN
GO:0032870	cellular response to hormone stimulus	biological_process	1	21	19	15877	0.0248477	0.0768622	39.792	JUN
GO:0045332	phospholipid translocation	biological_process	1	21	19	15877	0.0248477	0.0768622	39.792	ATP10B
GO:0032728	positive regulation of interferon-beta production	biological_process	1	21	20	15877	0.026139	0.0793323	37.8024	IRF1
GO:0005154	epidermal growth factor receptor binding	molecular_function	1	21	21	15877	0.0274288	0.0793323	36.0023	EREG
GO:0048661	positive regulation of smooth muscle cell proliferation	biological_process	1	21	21	15877	0.0274288	0.0793323	36.0023	EREG
GO:0002576	platelet degranulation	biological_process	1	21	22	15877	0.0287168	0.0793323	34.3658	LHFPL2
GO:0005891	voltage-gated calcium channel complex	cellular_component	1	21	22	15877	0.0287168	0.0793323	34.3658	CACNA1C
GO:0007628	adult walking behavior	biological_process	1	21	22	15877	0.0287168	0.0793323	34.3658	CACNA1C
GO:0017156	calcium ion regulated exocytosis	biological_process	1	21	22	15877	0.0287168	0.0793323	34.3658	CACNA1C
GO:0030315	T-tubule	cellular_component	1	21	23	15877	0.0300033	0.0793323	32.8716	CACNA1C
GO:0045597	positive regulation of cell differentiation	biological_process	1	21	23	15877	0.0300033	0.0793323	32.8716	JUN
GO:0008285	negative regulation of cell proliferation	biological_process	2	21	210	15877	0.0310013	0.0793323	7.20045	EREG;IRF1
GO:0006953	acute-phase response	biological_process	1	21	24	15877	0.0312882	0.0793323	31.502	LOC102183943
GO:0060333	interferon-gamma-mediated signaling pathway	biological_process	1	21	24	15877	0.0312882	0.0793323	31.502	IRF1
GO:0086091	regulation of heart rate by cardiac conduction	biological_process	1	21	24	15877	0.0312882	0.0793323	31.502	CACNA1C
GO:0030020	extracellular matrix structural constituent conferring tensile strength	molecular_function	1	21	25	15877	0.0325714	0.0793323	30.2419	COL11A1
GO:0030216	keratinocyte differentiation	biological_process	1	21	25	15877	0.0325714	0.0793323	30.2419	EREG
GO:0034097	response to cytokine	biological_process	1	21	25	15877	0.0325714	0.0793323	30.2419	JUN
GO:0035115	embryonic forelimb morphogenesis	biological_process	1	21	25	15877	0.0325714	0.0793323	30.2419	CACNA1C
GO:0102567	phospholipase A2 activity (consuming 1,2-dipalmitoylphosphatidylcholine)	molecular_function	1	21	25	15877	0.0325714	0.0793323	30.2419	PRDX6
GO:0102568	phospholipase A2 activity consuming 1,2-dioleoylphosphatidylethanolamine)	molecular_function	1	21	25	15877	0.0325714	0.0793323	30.2419	PRDX6
GO:0008542	visual learning	biological_process	1	21	26	15877	0.033853	0.0793323	29.0788	CACNA1C
GO:0030073	insulin secretion	biological_process	1	21	26	15877	0.033853	0.0793323	29.0788	CACNA1C
GO:0043198	dendritic shaft	cellular_component	1	21	26	15877	0.033853	0.0793323	29.0788	CACNA1C
GO:0048146	positive regulation of fibroblast proliferation	biological_process	1	21	26	15877	0.033853	0.0793323	29.0788	EREG
GO:0071007	U2-type catalytic step 2 spliceosome	cellular_component	1	21	26	15877	0.033853	0.0793323	29.0788	CDC5L
GO:0008217	regulation of blood pressure	biological_process	1	21	29	15877	0.0376881	0.0874364	26.0706	CACNA1C
GO:0005245	voltage-gated calcium channel activity	molecular_function	1	21	30	15877	0.0389633	0.0886223	25.2016	CACNA1C
GO:0030199	collagen fibril organization	biological_process	1	21	30	15877	0.0389633	0.0886223	25.2016	COL11A1
GO:0005576	extracellular region	cellular_component	4	21	1013	15877	0.041304	0.0901105	2.98538	COL11A1;EREG;LOC102183943;STC2
GO:0007173	epidermal growth factor receptor signaling pathway	biological_process	1	21	32	15877	0.0415087	0.0901105	23.6265	EREG
GO:0043010	camera-type eye development	biological_process	1	21	32	15877	0.0415087	0.0901105	23.6265	CACNA1C
GO:0071560	cellular response to transforming growth factor beta stimulus	biological_process	1	21	32	15877	0.0415087	0.0901105	23.6265	SOX5
GO:0005615	extracellular space	cellular_component	4	21	1015	15877	0.0415596	0.0901105	2.9795	COL11A1;EREG;FABP5;LOC108636616
GO:0005132	type I interferon receptor binding	molecular_function	1	21	33	15877	0.0427791	0.0910527	22.9105	LOC108636616
GO:0050680	negative regulation of epithelial cell proliferation	biological_process	1	21	33	15877	0.0427791	0.0910527	22.9105	EREG
GO:0002323	natural killer cell activation involved in immune response	biological_process	1	21	34	15877	0.0440478	0.0912418	22.2367	LOC108636616
GO:0033141	positive regulation of peptidyl-serine phosphorylation of STAT protein	biological_process	1	21	34	15877	0.0440478	0.0912418	22.2367	LOC108636616
GO:0045860	positive regulation of protein kinase activity	biological_process	1	21	34	15877	0.0440478	0.0912418	22.2367	EREG
GO:0009612	response to mechanical stimulus	biological_process	1	21	35	15877	0.0453149	0.0915818	21.6014	JUN
GO:0099055	integral component of postsynaptic membrane	cellular_component	1	21	35	15877	0.0453149	0.0915818	21.6014	CACNA1C
GO:0016021	integral component of membrane	cellular_component	8	21	3214	15877	0.0457902	0.0915818	1.88189	ATP10B;CACNA1C;DPY19L1;LHFPL2;LOC102183943;RHBDL3;TMEM108;TMEM178B
GO:0002286	T cell activation involved in immune response	biological_process	1	21	36	15877	0.0465804	0.0915818	21.0013	LOC108636616
GO:0007265	Ras protein signal transduction	biological_process	1	21	36	15877	0.0465804	0.0915818	21.0013	JUN
GO:0048704	embryonic skeletal system morphogenesis	biological_process	1	21	36	15877	0.0465804	0.0915818	21.0013	COL11A1
GO:0042060	wound healing	biological_process	1	21	37	15877	0.0478443	0.0924991	20.4337	EREG
GO:0051781	positive regulation of cell division	biological_process	1	21	37	15877	0.0478443	0.0924991	20.4337	EREG
GO:0005637	nuclear inner membrane	cellular_component	1	21	38	15877	0.0491067	0.0941549	19.896	DPY19L1
GO:0042100	B cell proliferation	biological_process	1	21	40	15877	0.0516265	0.0981751	18.9012	LOC108636616
GO:0045165	cell fate commitment	biological_process	1	21	41	15877	0.0528841	0.0989444	18.4402	SOX5
GO:0045727	positive regulation of translation	biological_process	1	21	41	15877	0.0528841	0.0989444	18.4402	PRR16
GO:0042472	inner ear morphogenesis	biological_process	1	21	42	15877	0.0541401	0.100402	18.0011	COL11A1
GO:0005088	Ras guanyl-nucleotide exchange factor activity	molecular_function	1	21	43	15877	0.0553944	0.100402	17.5825	EREG
GO:0006898	receptor-mediated endocytosis	biological_process	1	21	43	15877	0.0553944	0.100402	17.5825	TMEM108
GO:0099056	integral component of presynaptic membrane	cellular_component	1	21	43	15877	0.0553944	0.100402	17.5825	CACNA1C
GO:0030425	dendrite	cellular_component	2	21	292	15877	0.0562685	0.101196	5.17841	CACNA1C;TMEM108
GO:0070588	calcium ion transmembrane transport	biological_process	1	21	45	15877	0.0578984	0.103326	16.8011	CACNA1C
GO:0006959	humoral immune response	biological_process	1	21	46	15877	0.0591481	0.104751	16.4358	LOC108636616
GO:0043330	response to exogenous dsRNA	biological_process	1	21	47	15877	0.0603961	0.105353	16.0861	LOC108636616
GO:1904115	axon cytoplasm	cellular_component	1	21	47	15877	0.0603961	0.105353	16.0861	TMEM108
GO:0034599	cellular response to oxidative stress	biological_process	1	21	50	15877	0.0641308	0.111032	15.121	PRDX6
GO:0005044	scavenger receptor activity	molecular_function	1	21	51	15877	0.0653726	0.111518	14.8245	LOC102183943
GO:0009887	animal organ morphogenesis	biological_process	1	21	51	15877	0.0653726	0.111518	14.8245	EREG
GO:0006816	calcium ion transport	biological_process	1	21	52	15877	0.0666128	0.112804	14.5394	CACNA1C
GO:0030674	protein binding, bridging	molecular_function	1	21	53	15877	0.0678514	0.114069	14.265	COL11A1
GO:0009653	anatomical structure morphogenesis	biological_process	1	21	54	15877	0.0690884	0.115313	14.0009	EREG
GO:0032496	response to lipopolysaccharide	biological_process	1	21	55	15877	0.0703239	0.11571	13.7463	JUN
GO:0045454	cell redox homeostasis	biological_process	1	21	55	15877	0.0703239	0.11571	13.7463	PRDX6
GO:0007338	single fertilization	biological_process	1	21	57	15877	0.0727902	0.118925	13.264	LHFPL2
GO:0004713	protein tyrosine kinase activity	molecular_function	1	21	59	15877	0.0752503	0.121237	12.8144	EREG
GO:0006979	response to oxidative stress	biological_process	1	21	59	15877	0.0752503	0.121237	12.8144	PRDX6
GO:0001503	ossification	biological_process	1	21	60	15877	0.076478	0.121527	12.6008	COL11A1
GO:0006874	cellular calcium ion homeostasis	biological_process	1	21	60	15877	0.076478	0.121527	12.6008	CACNA1C
GO:0030183	B cell differentiation	biological_process	1	21	61	15877	0.0777041	0.122635	12.3942	LOC108636616
GO:0042734	presynaptic membrane	cellular_component	1	21	62	15877	0.0789287	0.123726	12.1943	CACNA1C
GO:0051726	regulation of cell cycle	biological_process	1	21	63	15877	0.0801518	0.123968	12.0008	JUN
GO:0051897	positive regulation of protein kinase B signaling	biological_process	1	21	63	15877	0.0801518	0.123968	12.0008	EREG
GO:0007050	cell cycle arrest	biological_process	1	21	71	15877	0.0898806	0.138095	10.6486	IRF1
GO:0007267	cell-cell signaling	biological_process	1	21	73	15877	0.0922975	0.140875	10.3568	EREG
GO:0042383	sarcolemma	cellular_component	1	21	74	15877	0.0935036	0.141783	10.2169	CACNA1C
GO:0042493	response to drug	biological_process	1	21	76	15877	0.0959113	0.14449	9.94799	JUN
GO:0005179	hormone activity	molecular_function	1	21	79	15877	0.0995114	0.147991	9.57022	STC2
GO:0042593	glucose homeostasis	biological_process	1	21	79	15877	0.0995114	0.147991	9.57022	CACNA1C
GO:0005201	extracellular matrix structural constituent	molecular_function	1	21	81	15877	0.101904	0.149631	9.33392	COL11A1
GO:0044325	ion channel binding	molecular_function	1	21	81	15877	0.101904	0.149631	9.33392	CACNA1C
GO:0007204	positive regulation of cytosolic calcium ion concentration	biological_process	1	21	84	15877	0.105481	0.15391	9.00057	CACNA1C
GO:0003700	DNA-binding transcription factor activity	molecular_function	2	21	446	15877	0.116534	0.168974	3.39035	IRF1;SOX5
GO:0043204	perikaryon	cellular_component	1	21	95	15877	0.118483	0.170733	7.9584	CACNA1C
GO:0001228	DNA-binding transcription activator activity, RNA polymerase II-specific	molecular_function	1	21	102	15877	0.126662	0.178333	7.41223	CDC5L
GO:0031175	neuron projection development	biological_process	1	21	102	15877	0.126662	0.178333	7.41223	TMEM108
GO:0000165	MAPK cascade	biological_process	1	21	103	15877	0.127825	0.178333	7.34027	EREG
GO:0007605	sensory perception of sound	biological_process	1	21	103	15877	0.127825	0.178333	7.34027	COL11A1
GO:0030018	Z disc	cellular_component	1	21	103	15877	0.127825	0.178333	7.34027	CACNA1C
GO:0048471	perinuclear region of cytoplasm	cellular_component	2	21	473	15877	0.128369	0.178333	3.19682	PRDX6;STC2
GO:0030659	cytoplasmic vesicle membrane	cellular_component	1	21	109	15877	0.13477	0.18611	6.93622	ATP10B
GO:0007601	visual perception	biological_process	1	21	117	15877	0.143947	0.196446	6.46195	COL11A1
GO:0062023	collagen-containing extracellular matrix	cellular_component	1	21	117	15877	0.143947	0.196446	6.46195	COL11A1
GO:0008083	growth factor activity	molecular_function	1	21	120	15877	0.147365	0.199515	6.3004	EREG
GO:0030198	extracellular matrix organization	biological_process	1	21	121	15877	0.148501	0.199515	6.24833	COL11A1
GO:0008201	heparin binding	molecular_function	1	21	122	15877	0.149636	0.199515	6.19711	COL11A1
GO:0020037	heme binding	molecular_function	1	21	122	15877	0.149636	0.199515	6.19711	STC2
GO:0007507	heart development	biological_process	1	21	125	15877	0.153032	0.202877	6.04838	CACNA1C
GO:0005788	endoplasmic reticulum lumen	cellular_component	1	21	132	15877	0.160906	0.212104	5.72763	COL11A1
GO:0010629	negative regulation of gene expression	biological_process	1	21	134	15877	0.163143	0.213837	5.64215	STC2
GO:0042803	protein homodimerization activity	molecular_function	2	21	554	15877	0.16546	0.215655	2.72941	PRDX6;STC2
GO:0005125	cytokine activity	molecular_function	1	21	137	15877	0.166488	0.215783	5.5186	LOC108636616
GO:0000790	nuclear chromatin	cellular_component	1	21	139	15877	0.168711	0.216248	5.43919	JUN
GO:0006366	transcription by RNA polymerase II	biological_process	1	21	139	15877	0.168711	0.216248	5.43919	SOX5
GO:0010008	endosome membrane	cellular_component	1	21	140	15877	0.16982	0.216474	5.40034	TMEM108
GO:0002250	adaptive immune response	biological_process	1	21	141	15877	0.170928	0.216695	5.36204	LOC108636616
GO:0006281	DNA repair	biological_process	1	21	143	15877	0.173139	0.218306	5.28705	CDC5L
GO:0004252	serine-type endopeptidase activity	molecular_function	1	21	144	15877	0.174243	0.21851	5.25033	RHBDL3
GO:0008289	lipid binding	molecular_function	1	21	146	15877	0.176446	0.220083	5.17841	FABP5
GO:0007268	chemical synaptic transmission	biological_process	1	21	154	15877	0.185202	0.229769	4.9094	CACNA1C
GO:0005667	transcription factor complex	cellular_component	1	21	157	15877	0.188462	0.232571	4.81559	JUN
GO:0000398	mRNA splicing, via spliceosome	biological_process	1	21	158	15877	0.189547	0.232671	4.78511	CDC5L
GO:0009897	external side of plasma membrane	cellular_component	1	21	161	15877	0.192791	0.233045	4.69595	LOC102183943
GO:0001525	angiogenesis	biological_process	1	21	162	15877	0.193869	0.233045	4.66696	EREG
GO:0005516	calmodulin binding	molecular_function	1	21	162	15877	0.193869	0.233045	4.66696	CACNA1C
GO:0019904	protein domain specific binding	molecular_function	1	21	162	15877	0.193869	0.233045	4.66696	CACNA1C
GO:0031012	extracellular matrix	cellular_component	1	21	169	15877	0.201381	0.240827	4.47365	COL11A1
GO:0003713	transcription coactivator activity	molecular_function	1	21	180	15877	0.213051	0.253429	4.20026	JUN
GO:0000287	magnesium ion binding	molecular_function	1	21	181	15877	0.214104	0.253429	4.17706	ATP10B
GO:0031625	ubiquitin protein ligase binding	molecular_function	1	21	183	15877	0.216205	0.254618	4.13141	PRDX6
GO:0045944	positive regulation of transcription by RNA polymerase II	biological_process	2	21	664	15877	0.218507	0.256028	2.27725	JUN;SOX5
GO:0005764	lysosome	cellular_component	1	21	187	15877	0.220393	0.25694	4.04304	PRDX6
GO:0000977	RNA polymerase II regulatory region sequence-specific DNA binding	molecular_function	1	21	190	15877	0.223519	0.259282	3.9792	CDC5L
GO:0005769	early endosome	cellular_component	1	21	197	15877	0.230767	0.266358	3.83781	TMEM108
GO:0005783	endoplasmic reticulum	cellular_component	2	21	701	15877	0.236774	0.271938	2.15705	ATP10B;STC2
GO:0008134	transcription factor binding	molecular_function	1	21	229	15877	0.263091	0.300675	3.30152	JUN
GO:0007049	cell cycle	biological_process	1	21	234	15877	0.268023	0.30481	3.23097	CDC5L
GO:0030424	axon	cellular_component	1	21	240	15877	0.2739	0.30847	3.1502	TMEM108
GO:0045202	synapse	cellular_component	1	21	240	15877	0.2739	0.30847	3.1502	FABP5
GO:0043025	neuronal cell body	cellular_component	1	21	251	15877	0.284558	0.318925	3.01214	CACNA1C
GO:0098978	glutamatergic synapse	cellular_component	1	21	255	15877	0.288396	0.321673	2.96489	CACNA1C
GO:0005887	integral component of plasma membrane	cellular_component	2	21	846	15877	0.309054	0.341982	1.78735	CACNA1C;EREG
GO:0000981	DNA-binding transcription factor activity, RNA polymerase II-specific	molecular_function	2	21	847	15877	0.309552	0.341982	1.78524	JUN;SOX5
GO:0016607	nuclear speck	cellular_component	1	21	283	15877	0.314723	0.346046	2.67155	CDC5L
GO:0000978	RNA polymerase II proximal promoter sequence-specific DNA binding	molecular_function	1	21	305	15877	0.334754	0.366334	2.47884	JUN
GO:0008284	positive regulation of cell proliferation	biological_process	1	21	311	15877	0.340119	0.370459	2.43102	EREG
GO:0032991	protein-containing complex	cellular_component	1	21	339	15877	0.364618	0.395287	2.23023	CACNA1C
GO:0045893	positive regulation of transcription, DNA-templated	biological_process	1	21	361	15877	0.383257	0.412543	2.09431	IRF1
GO:0006915	apoptotic process	biological_process	1	21	362	15877	0.384092	0.412543	2.08853	IRF1
GO:0009986	cell surface	cellular_component	1	21	382	15877	0.400562	0.428251	1.97918	CACNA1C
GO:0005622	intracellular	cellular_component	1	21	385	15877	0.402996	0.428877	1.96376	EREG
GO:0016020	membrane	cellular_component	2	21	1085	15877	0.425543	0.450804	1.39364	CACNA1C;DPY19L1
GO:0000122	negative regulation of transcription by RNA polymerase II	biological_process	1	21	479	15877	0.474667	0.500558	1.57839	JUN
GO:0005737	cytoplasm	cellular_component	5	21	3539	15877	0.517902	0.54368	1.06817	CACNA1C;CDC5L;FABP5;IRF1;PRDX6
GO:0005509	calcium ion binding	molecular_function	1	21	580	15877	0.542516	0.566953	1.30353	RHBDL3
GO:0005789	endoplasmic reticulum membrane	cellular_component	1	21	701	15877	0.612831	0.637564	1.07853	ATP10B
GO:0003723	RNA binding	molecular_function	1	21	793	15877	0.659272	0.682818	0.953402	CDC5L
GO:0005739	mitochondrion	cellular_component	1	21	852	15877	0.686209	0.707558	0.88738	AADAT
GO:0046872	metal ion binding	molecular_function	2	21	1898	15877	0.734451	0.753949	0.796678	CACNA1C;COL11A1
GO:0005886	plasma membrane	cellular_component	3	21	2838	15877	0.751948	0.768511	0.799205	ATP10B;CACNA1C;LHFPL2
GO:0003677	DNA binding	molecular_function	1	21	1101	15877	0.779134	0.792803	0.686692	SOX5
GO:0005634	nucleus	cellular_component	4	21	3943	15877	0.803805	0.813871	0.766977	FABP5;IRF1;PRDX6;SOX5
GO:0005524	ATP binding	molecular_function	1	21	1195	15877	0.806855	0.813871	0.632676	ATP10B
GO:0005654	nucleoplasm	cellular_component	1	21	1791	15877	0.919151	0.92313	0.422137	JUN
GO:0005829	cytosol	cellular_component	1	21	3074	15877	0.989135	0.989135	0.245949	PRDX6

## Sheet: TZ_48h-vs-TZ_24h
ID	Term	Category	ListHits	ListTotal	PopHits	PopTotal	pValue	qValue	Enrichment_score	gene
GO:0006000	fructose metabolic process	biological_process	1	4	5	15877	0.00125921	0.00851984	793.85	PFKFB3
GO:0032873	negative regulation of stress-activated MAPK cascade	biological_process	1	4	5	15877	0.00125921	0.00851984	793.85	PBK
GO:0006110	regulation of glycolytic process	biological_process	1	4	6	15877	0.00151091	0.00851984	661.542	PFKFB3
GO:0005524	ATP binding	molecular_function	3	4	1195	15877	0.00160574	0.00851984	9.96464	LOC102186069;PBK;PFKFB3
GO:0001741	XY body	cellular_component	1	4	7	15877	0.00176256	0.00851984	567.036	ESCO2
GO:0031618	nuclear pericentric heterochromatin	cellular_component	1	4	7	15877	0.00176256	0.00851984	567.036	ESCO2
GO:0010369	chromocenter	cellular_component	1	4	8	15877	0.00201416	0.00851984	496.156	ESCO2
GO:0005391	sodium:potassium-exchanging ATPase activity	molecular_function	1	4	9	15877	0.00226572	0.00851984	441.028	LOC102186069
GO:0005890	sodium:potassium-exchanging ATPase complex	cellular_component	1	4	9	15877	0.00226572	0.00851984	441.028	LOC102186069
GO:0008080	N-acetyltransferase activity	molecular_function	1	4	9	15877	0.00226572	0.00851984	441.028	ESCO2
GO:0006883	cellular sodium ion homeostasis	biological_process	1	4	10	15877	0.00251723	0.00851984	396.925	LOC102186069
GO:0030007	cellular potassium ion homeostasis	biological_process	1	4	10	15877	0.00251723	0.00851984	396.925	LOC102186069
GO:0036376	sodium ion export across plasma membrane	biological_process	1	4	10	15877	0.00251723	0.00851984	396.925	LOC102186069
GO:0007062	sister chromatid cohesion	biological_process	1	4	11	15877	0.00276869	0.00870159	360.841	ESCO2
GO:0071168	protein localization to chromatin	biological_process	1	4	12	15877	0.0030201	0.00885896	330.771	ESCO2
GO:0016407	acetyltransferase activity	molecular_function	1	4	13	15877	0.00327147	0.00899653	305.327	ESCO2
GO:0006275	regulation of DNA replication	biological_process	1	4	15	15877	0.00377406	0.00976814	264.617	ESCO2
GO:0032435	negative regulation of proteasomal ubiquitin-dependent protein catabolic process	biological_process	1	4	19	15877	0.00477866	0.0116812	208.908	PBK
GO:0015991	ATP hydrolysis coupled proton transport	biological_process	1	4	29	15877	0.00728686	0.0165776	136.871	LOC102186069
GO:0009566	fertilization	biological_process	1	4	32	15877	0.00803839	0.0165776	124.039	LOC102186069
GO:0010107	potassium ion import	biological_process	1	4	33	15877	0.00828881	0.0165776	120.28	LOC102186069
GO:0034644	cellular response to UV	biological_process	1	4	33	15877	0.00828881	0.0165776	120.28	PBK
GO:0035861	site of double-strand break	cellular_component	1	4	35	15877	0.0087895	0.0168147	113.407	ESCO2
GO:0006302	double-strand break repair	biological_process	1	4	43	15877	0.0107904	0.0194309	92.3081	ESCO2
GO:0050728	negative regulation of inflammatory response	biological_process	1	4	44	15877	0.0110403	0.0194309	90.2102	PBK
GO:0002244	hematopoietic progenitor cell differentiation	biological_process	1	4	47	15877	0.0117897	0.0196197	84.4521	ESCO2
GO:0006813	potassium ion transport	biological_process	1	4	48	15877	0.0120394	0.0196197	82.6927	LOC102186069
GO:0030317	flagellated sperm motility	biological_process	1	4	51	15877	0.0127882	0.0200957	77.8284	LOC102186069
GO:0006814	sodium ion transport	biological_process	1	4	56	15877	0.0140353	0.021295	70.8795	LOC102186069
GO:0000785	chromatin	cellular_component	1	4	63	15877	0.0157793	0.0231429	63.004	ESCO2
GO:0000278	mitotic cell cycle	biological_process	1	4	91	15877	0.022732	0.031597	43.6181	PBK
GO:0042391	regulation of membrane potential	biological_process	1	4	92	15877	0.0229797	0.031597	43.144	LOC102186069
GO:0005694	chromosome	cellular_component	1	4	95	15877	0.0237223	0.0316297	41.7816	ESCO2
GO:0007420	brain development	biological_process	1	4	137	15877	0.0340743	0.0440962	28.9726	PFKFB3
GO:0005654	nucleoplasm	cellular_component	2	4	1791	15877	0.0653295	0.0805659	4.43244	ESCO2;PFKFB3
GO:0007283	spermatogenesis	biological_process	1	4	272	15877	0.066792	0.0805659	14.5928	LOC102186069
GO:0004674	protein serine/threonine kinase activity	molecular_function	1	4	276	15877	0.0677486	0.0805659	14.3813	PBK
GO:0046872	metal ion binding	molecular_function	2	4	1898	15877	0.0726678	0.0841417	4.18256	ESCO2;LOC102186069
GO:0030054	cell junction	cellular_component	1	4	431	15877	0.104252	0.117618	9.2094	ESCO2
GO:0005794	Golgi apparatus	cellular_component	1	4	660	15877	0.156208	0.171829	6.01402	ESCO2
GO:0005887	integral component of plasma membrane	cellular_component	1	4	846	15877	0.196717	0.211111	4.69178	LOC102186069
GO:0005634	nucleus	cellular_component	2	4	3943	15877	0.258918	0.271248	2.01331	ESCO2;PBK
GO:0005886	plasma membrane	cellular_component	1	4	2838	15877	0.545151	0.557829	1.39861	LOC102186069
GO:0005829	cytosol	cellular_component	1	4	3074	15877	0.577201	0.577201	1.29123	PFKFB3
