# Supplementary material for: RNA sequencing reveals dynamic expression of lncRNAs and mRNAs in caprine endometrial epithelial cells induced by Neospora caninum infection
Source: Parasit Vectors. 2022 Aug 24;15:297. doi: 10.1186/s13071-022-05405-5 (PMC9398501; doi:10.1186/s13071-022-05405-5)
Supplement: Supplementary file 14 — Additional file 14: Data S12. Gene Ontology (GO) enrichment analysis of all trans-target genes for the differentially expressed lncRNAs (DElncRNAs). [file 13071_2022_5405_MOESM14_ESM.xlsx]

## Sheet: TZ_24h-vs-C_24h
ID	Term	Category	ListHits	ListTotal	PopHits	PopTotal	pValue	qValue	Enrichment_score	gene
GO:0090190	positive regulation of branching involved in ureteric bud morphogenesis	biological_process	3	64	10	15877	7.34682e-06	0.0039232	74.4234	GREM1;NOG;SOX9
GO:0001837	epithelial to mesenchymal transition	biological_process	3	64	20	15877	6.78124e-05	0.0181059	37.2117	NOG;RFLNB;SOX9
GO:0003203	endocardial cushion morphogenesis	biological_process	2	64	6	15877	0.000237452	0.0294328	82.6927	NOG;SOX9
GO:0090090	negative regulation of canonical Wnt signaling pathway	biological_process	4	64	78	15877	0.000273856	0.0294328	12.722	GREM1;NKD1;NOG;SOX9
GO:0042060	wound healing	biological_process	3	64	37	15877	0.000440143	0.0294328	20.1144	EPB41L4B;LOC102181552;NOG
GO:0006165	nucleoside diphosphate phosphorylation	biological_process	2	64	8	15877	0.000440941	0.0294328	62.0195	AK4;CMPK2
GO:0008331	high voltage-gated calcium channel activity	molecular_function	2	64	8	15877	0.000440941	0.0294328	62.0195	CACNA1C;CACNB4
GO:0090027	negative regulation of monocyte chemotaxis	biological_process	2	64	8	15877	0.000440941	0.0294328	62.0195	GREM1;LOC102182927
GO:0009142	nucleoside triphosphate biosynthetic process	biological_process	2	64	9	15877	0.00056545	0.0318774	55.1285	AK4;CMPK2
GO:0051216	cartilage development	biological_process	3	64	41	15877	0.000596955	0.0318774	18.1521	ITGB8;NOG;SOX9
GO:0010628	positive regulation of gene expression	biological_process	5	64	173	15877	0.000657546	0.0319208	7.16989	CD44;EPB41L4B;ITGB8;NOG;PTGFR
GO:0019730	antimicrobial humoral response	biological_process	2	64	11	15877	0.000859399	0.0327799	45.1051	LOC102170238;PGLYRP2
GO:0042834	peptidoglycan binding	molecular_function	2	64	11	15877	0.000859399	0.0327799	45.1051	LOC102170238;PGLYRP2
GO:0060394	negative regulation of pathway-restricted SMAD protein phosphorylation	biological_process	2	64	11	15877	0.000859399	0.0327799	45.1051	GREM1;NOG
GO:0032331	negative regulation of chondrocyte differentiation	biological_process	2	64	14	15877	0.00141087	0.0502269	35.4397	GREM1;SOX9
GO:0004550	nucleoside diphosphate kinase activity	molecular_function	2	64	17	15877	0.00209218	0.0698266	29.1857	AK4;CMPK2
GO:0046039	GTP metabolic process	biological_process	2	64	19	15877	0.00261699	0.0822043	26.1135	AK4;AMPD3
GO:0035019	somatic stem cell population maintenance	biological_process	2	64	20	15877	0.00290023	0.0860403	24.8078	NOG;SOX9
GO:0071773	cellular response to BMP stimulus	biological_process	2	64	21	15877	0.00319722	0.0891991	23.6265	NOG;SOX9
GO:0005891	voltage-gated calcium channel complex	cellular_component	2	64	22	15877	0.00350783	0.0891991	22.5526	CACNA1C;CACNB4
GO:0046034	ATP metabolic process	biological_process	2	64	22	15877	0.00350783	0.0891991	22.5526	AK4;AMPD3
GO:0008542	visual learning	biological_process	2	64	26	15877	0.00488437	0.118557	19.0829	CACNA1C;NOG
GO:0050679	positive regulation of epithelial cell proliferation	biological_process	2	64	28	15877	0.00565156	0.127966	17.7199	NOG;SOX9
GO:0016021	integral component of membrane	cellular_component	22	64	3214	15877	0.00581028	0.127966	1.69811	BDKRB1;BDKRB2;CACNA1C;CD44;DIO2;ERAP2;FAM198B;FUT1;GJA5;HS6ST3;IGSF3;KIAA1024;LOC102182927;LOC102184002;LOC102184901;LOC102187998;NIPAL4;OXER1;PTGFR;SELE;SEMA6A;TLR2
GO:0001658	branching involved in ureteric bud morphogenesis	biological_process	2	64	30	15877	0.00647021	0.127966	16.5385	CD44;GREM1
GO:0045668	negative regulation of osteoblast differentiation	biological_process	2	64	30	15877	0.00647021	0.127966	16.5385	GREM1;NOG
GO:0060173	limb development	biological_process	2	64	30	15877	0.00647021	0.127966	16.5385	GREM1;NOG
GO:0043066	negative regulation of apoptotic process	biological_process	5	64	310	15877	0.00818643	0.140356	4.00126	CD44;GREM1;LOC102181552;PTGFR;SOX9
GO:0030514	negative regulation of BMP signaling pathway	biological_process	2	64	34	15877	0.00825849	0.140356	14.5928	GREM1;NOG
GO:0017137	Rab GTPase binding	molecular_function	3	64	109	15877	0.00968141	0.140356	6.82784	ADPRH;EXPH5;RAB11FIP4
GO:0032991	protein-containing complex	cellular_component	5	64	339	15877	0.0117494	0.140356	3.65897	CACNA1C;CD44;METTL21B;NOG;SOX9
GO:0038023	signaling receptor activity	molecular_function	3	64	120	15877	0.0125533	0.140356	6.20195	HMCN1;ITGB8;LOC102182927
GO:0006954	inflammatory response	biological_process	4	64	231	15877	0.0140426	0.140356	4.29573	BDKRB1;CD44;IL36B;TLR2
GO:0032154	cleavage furrow	cellular_component	2	64	45	15877	0.0141661	0.140356	11.0257	HMCN1;RAB11FIP4
GO:0070588	calcium ion transmembrane transport	biological_process	2	64	45	15877	0.0141661	0.140356	11.0257	CACNA1C;CACNB4
GO:0009887	animal organ morphogenesis	biological_process	2	64	51	15877	0.0179646	0.140356	9.72855	BHLHE41;SEMA6A
GO:0016525	negative regulation of angiogenesis	biological_process	2	64	51	15877	0.0179646	0.140356	9.72855	KIAA1024;SEMA6A
GO:0009986	cell surface	cellular_component	5	64	382	15877	0.0187874	0.140356	3.2471	CACNA1C;CD44;GREM1;IGSF3;ITGB8
GO:0005615	extracellular space	cellular_component	9	64	1015	15877	0.0199308	0.140356	2.19971	CCBE1;GREM1;IL36B;LOC102170238;LOC102181552;NOG;PGLYRP2;RAB11FIP4;SEMA6A
GO:0002336	B-1 B cell lineage commitment	biological_process	1	64	5	15877	0.0199956	0.140356	49.6156	LOC102182927
GO:0002821	positive regulation of adaptive immune response	biological_process	1	64	5	15877	0.0199956	0.140356	49.6156	CD44
GO:0003223	ventricular compact myocardium morphogenesis	biological_process	1	64	5	15877	0.0199956	0.140356	49.6156	NOG
GO:0003337	mesenchymal to epithelial transition involved in metanephros morphogenesis	biological_process	1	64	5	15877	0.0199956	0.140356	49.6156	GREM1
GO:0005114	type II transforming growth factor beta receptor binding	molecular_function	1	64	5	15877	0.0199956	0.140356	49.6156	CD44
GO:0007270	neuron-neuron synaptic transmission	biological_process	1	64	5	15877	0.0199956	0.140356	49.6156	TMOD2
GO:0007525	somatic muscle development	biological_process	1	64	5	15877	0.0199956	0.140356	49.6156	NKD1
GO:0015893	drug transport	biological_process	1	64	5	15877	0.0199956	0.140356	49.6156	LOC102184002
GO:0016015	morphogen activity	molecular_function	1	64	5	15877	0.0199956	0.140356	49.6156	GREM1
GO:0019885	antigen processing and presentation of endogenous peptide antigen via MHC class I	biological_process	1	64	5	15877	0.0199956	0.140356	49.6156	ERAP2
GO:0030252	growth hormone secretion	biological_process	1	64	5	15877	0.0199956	0.140356	49.6156	CACNA1C
GO:0030502	negative regulation of bone mineralization	biological_process	1	64	5	15877	0.0199956	0.140356	49.6156	GREM1
GO:0033689	negative regulation of osteoblast proliferation	biological_process	1	64	5	15877	0.0199956	0.140356	49.6156	GREM1
GO:0033860	regulation of NAD(P)H oxidase activity	biological_process	1	64	5	15877	0.0199956	0.140356	49.6156	LOC102182927
GO:0042403	thyroid hormone metabolic process	biological_process	1	64	5	15877	0.0199956	0.140356	49.6156	DIO2
GO:0043101	purine-containing compound salvage	biological_process	1	64	5	15877	0.0199956	0.140356	49.6156	AMPD3
GO:0048263	determination of dorsal identity	biological_process	1	64	5	15877	0.0199956	0.140356	49.6156	GREM1
GO:0048318	axial mesoderm development	biological_process	1	64	5	15877	0.0199956	0.140356	49.6156	NOG
GO:0060008	Sertoli cell differentiation	biological_process	1	64	5	15877	0.0199956	0.140356	49.6156	SOX9
GO:0061626	pharyngeal arch artery morphogenesis	biological_process	1	64	5	15877	0.0199956	0.140356	49.6156	NOG
GO:0070447	positive regulation of oligodendrocyte progenitor proliferation	biological_process	1	64	5	15877	0.0199956	0.140356	49.6156	NOG
GO:0071727	cellular response to triacyl bacterial lipopeptide	biological_process	1	64	5	15877	0.0199956	0.140356	49.6156	TLR2
GO:0098911	regulation of ventricular cardiac muscle cell action potential	biological_process	1	64	5	15877	0.0199956	0.140356	49.6156	CACNA1C
GO:1902623	negative regulation of neutrophil migration	biological_process	1	64	5	15877	0.0199956	0.140356	49.6156	LOC102182927
GO:2000509	negative regulation of dendritic cell chemotaxis	biological_process	1	64	5	15877	0.0199956	0.140356	49.6156	LOC102182927
GO:0009617	response to bacterium	biological_process	2	64	58	15877	0.0228756	0.140356	8.55442	HERC6;HMCN1
GO:0042803	protein homodimerization activity	molecular_function	6	64	554	15877	0.0238553	0.140356	2.68677	BHLHE41;GREM1;HMCN1;NOG;RAB11FIP4;SYT16
GO:0001706	endoderm formation	biological_process	1	64	6	15877	0.0239472	0.140356	41.3464	NOG
GO:0003149	membranous septum morphogenesis	biological_process	1	64	6	15877	0.0239472	0.140356	41.3464	NOG
GO:0009253	peptidoglycan catabolic process	biological_process	1	64	6	15877	0.0239472	0.140356	41.3464	PGLYRP2
GO:0010881	regulation of cardiac muscle contraction by regulation of the release of sequestered calcium ion	biological_process	1	64	6	15877	0.0239472	0.140356	41.3464	CACNA1C
GO:0010997	anaphase-promoting complex binding	molecular_function	1	64	6	15877	0.0239472	0.140356	41.3464	CDC20B
GO:0015333	peptide:proton symporter activity	molecular_function	1	64	6	15877	0.0239472	0.140356	41.3464	LOC102184002
GO:0016045	detection of bacterium	biological_process	1	64	6	15877	0.0239472	0.140356	41.3464	PGLYRP2
GO:0018022	peptidyl-lysine methylation	biological_process	1	64	6	15877	0.0239472	0.140356	41.3464	METTL21B
GO:0035673	oligopeptide transmembrane transporter activity	molecular_function	1	64	6	15877	0.0239472	0.140356	41.3464	LOC102184002
GO:0036065	fucosylation	biological_process	1	64	6	15877	0.0239472	0.140356	41.3464	FUT1
GO:0051549	positive regulation of keratinocyte migration	biological_process	1	64	6	15877	0.0239472	0.140356	41.3464	EPB41L4B
GO:0060044	negative regulation of cardiac muscle cell proliferation	biological_process	1	64	6	15877	0.0239472	0.140356	41.3464	NOG
GO:0060272	embryonic skeletal joint morphogenesis	biological_process	1	64	6	15877	0.0239472	0.140356	41.3464	NOG
GO:0060402	calcium ion transport into cytosol	biological_process	1	64	6	15877	0.0239472	0.140356	41.3464	CACNA1C
GO:0061312	BMP signaling pathway involved in heart development	biological_process	1	64	6	15877	0.0239472	0.140356	41.3464	NOG
GO:0071726	cellular response to diacyl bacterial lipopeptide	biological_process	1	64	6	15877	0.0239472	0.140356	41.3464	TLR2
GO:0086012	membrane depolarization during cardiac muscle cell action potential	biological_process	1	64	6	15877	0.0239472	0.140356	41.3464	CACNA1C
GO:1903589	positive regulation of blood vessel endothelial cell proliferation involved in sprouting angiogenesis	biological_process	1	64	6	15877	0.0239472	0.140356	41.3464	PPP1R16B
GO:1903671	negative regulation of sprouting angiogenesis	biological_process	1	64	6	15877	0.0239472	0.140356	41.3464	SEMA6A
GO:2000020	positive regulation of male gonad development	biological_process	1	64	6	15877	0.0239472	0.140356	41.3464	SOX9
GO:0050830	defense response to Gram-positive bacterium	biological_process	2	64	61	15877	0.025131	0.140356	8.13371	LOC102170238;PGLYRP2
GO:0001946	lymphangiogenesis	biological_process	1	64	7	15877	0.0278832	0.140356	35.4397	CCBE1
GO:0003407	neural retina development	biological_process	1	64	7	15877	0.0278832	0.140356	35.4397	RAB11FIP4
GO:0006777	Mo-molybdopterin cofactor biosynthetic process	biological_process	1	64	7	15877	0.0278832	0.140356	35.4397	MOCOS
GO:0010760	negative regulation of macrophage chemotaxis	biological_process	1	64	7	15877	0.0278832	0.140356	35.4397	LOC102182927
GO:0010832	negative regulation of myotube differentiation	biological_process	1	64	7	15877	0.0278832	0.140356	35.4397	BHLHE41
GO:0023026	MHC class II protein complex binding	molecular_function	1	64	7	15877	0.0278832	0.140356	35.4397	LOC102187998
GO:0030306	ADP-ribosylation factor binding	molecular_function	1	64	7	15877	0.0278832	0.140356	35.4397	RAB11FIP4
GO:0030510	regulation of BMP signaling pathway	biological_process	1	64	7	15877	0.0278832	0.140356	35.4397	NOG
GO:0034116	positive regulation of heterotypic cell-cell adhesion	biological_process	1	64	7	15877	0.0278832	0.140356	35.4397	CD44
GO:0050707	regulation of cytokine secretion	biological_process	1	64	7	15877	0.0278832	0.140356	35.4397	TLR2
GO:0051694	pointed-end actin filament capping	biological_process	1	64	7	15877	0.0278832	0.140356	35.4397	TMOD2
GO:0060266	negative regulation of respiratory burst involved in inflammatory response	biological_process	1	64	7	15877	0.0278832	0.140356	35.4397	LOC102182927
GO:0061037	negative regulation of cartilage development	biological_process	1	64	7	15877	0.0278832	0.140356	35.4397	NOG
GO:0071985	multivesicular body sorting pathway	biological_process	1	64	7	15877	0.0278832	0.140356	35.4397	EXPH5
GO:1901385	regulation of voltage-gated calcium channel activity	biological_process	1	64	7	15877	0.0278832	0.140356	35.4397	CACNB4
GO:1902166	negative regulation of intrinsic apoptotic signaling pathway in response to DNA damage by p53 class mediator	biological_process	1	64	7	15877	0.0278832	0.140356	35.4397	CD44
GO:1904680	peptide transmembrane transporter activity	molecular_function	1	64	7	15877	0.0278832	0.140356	35.4397	LOC102184002
GO:2000727	positive regulation of cardiac muscle cell differentiation	biological_process	1	64	7	15877	0.0278832	0.140356	35.4397	GREM1
GO:0071222	cellular response to lipopolysaccharide	biological_process	2	64	67	15877	0.0299002	0.140356	7.40532	CMPK2;IL36B
GO:0045766	positive regulation of angiogenesis	biological_process	2	64	68	15877	0.0307276	0.140356	7.29642	GREM1;ITGB8
GO:0045087	innate immune response	biological_process	4	64	294	15877	0.0307518	0.140356	3.37521	IL36B;LOC102170238;MX2;TLR2
GO:0001894	tissue homeostasis	biological_process	1	64	8	15877	0.0318035	0.140356	31.0098	SOX9
GO:0002232	leukocyte chemotaxis involved in inflammatory response	biological_process	1	64	8	15877	0.0318035	0.140356	31.0098	LOC102182927
GO:0003334	keratinocyte development	biological_process	1	64	8	15877	0.0318035	0.140356	31.0098	EXPH5
GO:0005149	interleukin-1 receptor binding	molecular_function	1	64	8	15877	0.0318035	0.140356	31.0098	IL36B
GO:0010944	negative regulation of transcription by competitive promoter binding	biological_process	1	64	8	15877	0.0318035	0.140356	31.0098	BHLHE41
GO:0034101	erythrocyte homeostasis	biological_process	1	64	8	15877	0.0318035	0.140356	31.0098	AMPD3
GO:0035326	enhancer binding	molecular_function	1	64	8	15877	0.0318035	0.140356	31.0098	SOX9
GO:0043549	regulation of kinase activity	biological_process	1	64	8	15877	0.0318035	0.140356	31.0098	LOC102182927
GO:0048712	negative regulation of astrocyte differentiation	biological_process	1	64	8	15877	0.0318035	0.140356	31.0098	NOG
GO:0060674	placenta blood vessel development	biological_process	1	64	8	15877	0.0318035	0.140356	31.0098	ITGB8
GO:0061337	cardiac conduction	biological_process	1	64	8	15877	0.0318035	0.140356	31.0098	CACNA1C
GO:0097027	ubiquitin-protein transferase activator activity	molecular_function	1	64	8	15877	0.0318035	0.140356	31.0098	CDC20B
GO:1904668	positive regulation of ubiquitin protein ligase activity	biological_process	1	64	8	15877	0.0318035	0.140356	31.0098	CDC20B
GO:0001501	skeletal system development	biological_process	2	64	70	15877	0.0324094	0.141857	7.08795	NOG;SOX9
GO:0004017	adenylate kinase activity	molecular_function	1	64	9	15877	0.0357083	0.1423	27.5642	AK4
GO:0016829	lyase activity	molecular_function	1	64	9	15877	0.0357083	0.1423	27.5642	MOCOS
GO:0030214	hyaluronan catabolic process	biological_process	1	64	9	15877	0.0357083	0.1423	27.5642	CD44
GO:0036122	BMP binding	molecular_function	1	64	9	15877	0.0357083	0.1423	27.5642	GREM1
GO:0036503	ERAD pathway	biological_process	1	64	9	15877	0.0357083	0.1423	27.5642	BRSK2
GO:0042832	defense response to protozoan	biological_process	1	64	9	15877	0.0357083	0.1423	27.5642	BATF2
GO:0043011	myeloid dendritic cell differentiation	biological_process	1	64	9	15877	0.0357083	0.1423	27.5642	BATF2
GO:0043518	negative regulation of DNA damage response, signal transduction by p53 class mediator	biological_process	1	64	9	15877	0.0357083	0.1423	27.5642	CD44
GO:0044319	wound healing, spreading of cells	biological_process	1	64	9	15877	0.0357083	0.1423	27.5642	CD44
GO:0060425	lung morphogenesis	biological_process	1	64	9	15877	0.0357083	0.1423	27.5642	NOG
GO:0090383	phagosome acidification	biological_process	1	64	9	15877	0.0357083	0.1423	27.5642	LOC102182927
GO:1990869	cellular response to chemokine	biological_process	1	64	9	15877	0.0357083	0.1423	27.5642	FAM65B
GO:0008284	positive regulation of cell proliferation	biological_process	4	64	311	15877	0.0366659	0.144368	3.19072	GREM1;NOG;PTGFR;SOX9
GO:0042995	cell projection	cellular_component	2	64	75	15877	0.0367679	0.144368	6.61542	CD44;PPP1R16B
GO:0006887	exocytosis	biological_process	2	64	76	15877	0.0376654	0.145086	6.52837	BRSK2;SYT16
GO:0030308	negative regulation of cell growth	biological_process	2	64	77	15877	0.0385713	0.145086	6.44359	GREM1;KIAA1024
GO:0001655	urogenital system development	biological_process	1	64	10	15877	0.0395975	0.145086	24.8078	NOG
GO:0001708	cell fate specification	biological_process	1	64	10	15877	0.0395975	0.145086	24.8078	SOX9
GO:0010717	regulation of epithelial to mesenchymal transition	biological_process	1	64	10	15877	0.0395975	0.145086	24.8078	GREM1
GO:0031005	filamin binding	molecular_function	1	64	10	15877	0.0395975	0.145086	24.8078	RFLNB
GO:0045582	positive regulation of T cell differentiation	biological_process	1	64	10	15877	0.0395975	0.145086	24.8078	IL36B
GO:0045745	positive regulation of G protein-coupled receptor signaling pathway	biological_process	1	64	10	15877	0.0395975	0.145086	24.8078	TMOD2
GO:0048646	anatomical structure formation involved in morphogenesis	biological_process	1	64	10	15877	0.0395975	0.145086	24.8078	NOG
GO:0007155	cell adhesion	biological_process	4	64	321	15877	0.0404324	0.145086	3.09132	CD44;FAM65B;ITGB8;SELE
GO:0001502	cartilage condensation	biological_process	1	64	11	15877	0.0434713	0.145086	22.5526	SOX9
GO:0002042	cell migration involved in sprouting angiogenesis	biological_process	1	64	11	15877	0.0434713	0.145086	22.5526	GREM1
GO:0006939	smooth muscle contraction	biological_process	1	64	11	15877	0.0434713	0.145086	22.5526	CACNA1C
GO:0008045	motor neuron axon guidance	biological_process	1	64	11	15877	0.0434713	0.145086	22.5526	NOG
GO:0010575	positive regulation of vascular endothelial growth factor production	biological_process	1	64	11	15877	0.0434713	0.145086	22.5526	CCBE1
GO:0015693	magnesium ion transport	biological_process	1	64	11	15877	0.0434713	0.145086	22.5526	NIPAL4
GO:0019229	regulation of vasoconstriction	biological_process	1	64	11	15877	0.0434713	0.145086	22.5526	CACNA1C
GO:0033674	positive regulation of kinase activity	biological_process	1	64	11	15877	0.0434713	0.145086	22.5526	CD44
GO:0035722	interleukin-12-mediated signaling pathway	biological_process	1	64	11	15877	0.0434713	0.145086	22.5526	LOC102181552
GO:0042310	vasoconstriction	biological_process	1	64	11	15877	0.0434713	0.145086	22.5526	BDKRB2
GO:0043171	peptide catabolic process	biological_process	1	64	11	15877	0.0434713	0.145086	22.5526	ERAP2
GO:0051899	membrane depolarization	biological_process	1	64	11	15877	0.0434713	0.145086	22.5526	CACNB4
GO:1990454	L-type voltage-gated calcium channel complex	cellular_component	1	64	11	15877	0.0434713	0.145086	22.5526	CACNA1C
GO:2001224	positive regulation of neuron migration	biological_process	1	64	11	15877	0.0434713	0.145086	22.5526	SEMA6A
GO:0010954	positive regulation of protein processing	biological_process	1	64	12	15877	0.0473297	0.148671	20.6732	CCBE1
GO:0014066	regulation of phosphatidylinositol 3-kinase signaling	biological_process	1	64	12	15877	0.0473297	0.148671	20.6732	PPP1R16B
GO:0030239	myofibril assembly	biological_process	1	64	12	15877	0.0473297	0.148671	20.6732	TMOD2
GO:0030279	negative regulation of ossification	biological_process	1	64	12	15877	0.0473297	0.148671	20.6732	SOX9
GO:0033627	cell adhesion mediated by integrin	biological_process	1	64	12	15877	0.0473297	0.148671	20.6732	ITGB8
GO:0042446	hormone biosynthetic process	biological_process	1	64	12	15877	0.0473297	0.148671	20.6732	DIO2
GO:0042730	fibrinolysis	biological_process	1	64	12	15877	0.0473297	0.148671	20.6732	LOC102181552
GO:0048018	receptor ligand activity	molecular_function	1	64	12	15877	0.0473297	0.148671	20.6732	GREM1
GO:0051489	regulation of filopodium assembly	biological_process	1	64	12	15877	0.0473297	0.148671	20.6732	PPP1R16B
GO:0090023	positive regulation of neutrophil chemotaxis	biological_process	1	64	12	15877	0.0473297	0.148671	20.6732	FAM65B
GO:0005523	tropomyosin binding	molecular_function	1	64	13	15877	0.0511729	0.151972	19.0829	TMOD2
GO:0032481	positive regulation of type I interferon production	biological_process	1	64	13	15877	0.0511729	0.151972	19.0829	IRF1
GO:0035024	negative regulation of Rho protein signal transduction	biological_process	1	64	13	15877	0.0511729	0.151972	19.0829	FAM65B
GO:0035307	positive regulation of protein dephosphorylation	biological_process	1	64	13	15877	0.0511729	0.151972	19.0829	PPP1R16B
GO:0035584	calcium-mediated signaling using intracellular calcium source	biological_process	1	64	13	15877	0.0511729	0.151972	19.0829	PTGFR
GO:0042613	MHC class II protein complex	cellular_component	1	64	13	15877	0.0511729	0.151972	19.0829	LOC102187998
GO:0045577	regulation of B cell differentiation	biological_process	1	64	13	15877	0.0511729	0.151972	19.0829	LOC102182927
GO:0061053	somite development	biological_process	1	64	13	15877	0.0511729	0.151972	19.0829	NOG
GO:0061178	regulation of insulin secretion involved in cellular response to glucose stimulus	biological_process	1	64	13	15877	0.0511729	0.151972	19.0829	BRSK2
GO:0045892	negative regulation of transcription, DNA-templated	biological_process	4	64	347	15877	0.0512267	0.151972	2.85969	BHLHE41;GREM1;IRF1;SOX9
GO:0002053	positive regulation of mesenchymal cell proliferation	biological_process	1	64	14	15877	0.0550007	0.157574	17.7199	SOX9
GO:0015095	magnesium ion transmembrane transporter activity	molecular_function	1	64	14	15877	0.0550007	0.157574	17.7199	NIPAL4
GO:0050321	tau-protein kinase activity	molecular_function	1	64	14	15877	0.0550007	0.157574	17.7199	BRSK2
GO:0070371	ERK1 and ERK2 cascade	biological_process	1	64	14	15877	0.0550007	0.157574	17.7199	SOX9
GO:0070509	calcium ion import	biological_process	1	64	14	15877	0.0550007	0.157574	17.7199	CACNA1C
GO:0086002	cardiac muscle cell action potential involved in contraction	biological_process	1	64	14	15877	0.0550007	0.157574	17.7199	CACNA1C
GO:0019221	cytokine-mediated signaling pathway	biological_process	2	64	94	15877	0.0551803	0.157574	5.27826	CD44;IL36B
GO:0002092	positive regulation of receptor internalization	biological_process	1	64	15	15877	0.0588133	0.158618	16.5385	GREM1
GO:0002755	MyD88-dependent toll-like receptor signaling pathway	biological_process	1	64	15	15877	0.0588133	0.158618	16.5385	TLR2
GO:0010975	regulation of neuron projection development	biological_process	1	64	15	15877	0.0588133	0.158618	16.5385	BRSK2
GO:0021510	spinal cord development	biological_process	1	64	15	15877	0.0588133	0.158618	16.5385	NOG
GO:0021983	pituitary gland development	biological_process	1	64	15	15877	0.0588133	0.158618	16.5385	NOG
GO:0042474	middle ear morphogenesis	biological_process	1	64	15	15877	0.0588133	0.158618	16.5385	NOG
GO:0044344	cellular response to fibroblast growth factor stimulus	biological_process	1	64	15	15877	0.0588133	0.158618	16.5385	CD44
GO:0051393	alpha-actinin binding	molecular_function	1	64	15	15877	0.0588133	0.158618	16.5385	CACNA1C
GO:0051893	regulation of focal adhesion assembly	biological_process	1	64	15	15877	0.0588133	0.158618	16.5385	GREM1
GO:0060412	ventricular septum morphogenesis	biological_process	1	64	15	15877	0.0588133	0.158618	16.5385	NOG
GO:1901741	positive regulation of myoblast fusion	biological_process	1	64	15	15877	0.0588133	0.158618	16.5385	FAM65B
GO:0001819	positive regulation of cytokine production	biological_process	1	64	16	15877	0.0626108	0.163094	15.5049	IL36B
GO:0007492	endoderm development	biological_process	1	64	16	15877	0.0626108	0.163094	15.5049	NOG
GO:0032332	positive regulation of chondrocyte differentiation	biological_process	1	64	16	15877	0.0626108	0.163094	15.5049	SOX9
GO:0045921	positive regulation of exocytosis	biological_process	1	64	16	15877	0.0626108	0.163094	15.5049	EXPH5
GO:0051721	protein phosphatase 2A binding	molecular_function	1	64	16	15877	0.0626108	0.163094	15.5049	CACNA1C
GO:2000114	regulation of establishment of cell polarity	biological_process	1	64	16	15877	0.0626108	0.163094	15.5049	FAM65B
GO:2001234	negative regulation of apoptotic signaling pathway	biological_process	1	64	16	15877	0.0626108	0.163094	15.5049	NOG
GO:0000159	protein phosphatase type 2A complex	cellular_component	1	64	17	15877	0.0663933	0.166451	14.5928	NKD1
GO:0004540	ribonuclease activity	molecular_function	1	64	17	15877	0.0663933	0.166451	14.5928	LOC102170238
GO:0005865	striated muscle thin filament	cellular_component	1	64	17	15877	0.0663933	0.166451	14.5928	TMOD2
GO:0031369	translation initiation factor binding	molecular_function	1	64	17	15877	0.0663933	0.166451	14.5928	CACNA1C
GO:0035924	cellular response to vascular endothelial growth factor stimulus	biological_process	1	64	17	15877	0.0663933	0.166451	14.5928	SEMA6A
GO:0045662	negative regulation of myoblast differentiation	biological_process	1	64	17	15877	0.0663933	0.166451	14.5928	SOX9
GO:0070006	metalloaminopeptidase activity	molecular_function	1	64	17	15877	0.0663933	0.166451	14.5928	ERAP2
GO:0090103	cochlea morphogenesis	biological_process	1	64	17	15877	0.0663933	0.166451	14.5928	SOX9
GO:0001158	enhancer sequence-specific DNA binding	molecular_function	1	64	18	15877	0.0701607	0.173453	13.7821	SOX9
GO:0043425	bHLH transcription factor binding	molecular_function	1	64	18	15877	0.0701607	0.173453	13.7821	BHLHE41
GO:0048741	skeletal muscle fiber development	biological_process	1	64	18	15877	0.0701607	0.173453	13.7821	FAM65B
GO:0008305	integrin complex	cellular_component	1	64	19	15877	0.0739131	0.178595	13.0567	ITGB8
GO:0019731	antibacterial humoral response	biological_process	1	64	19	15877	0.0739131	0.178595	13.0567	LOC102170238
GO:0019933	cAMP-mediated signaling	biological_process	1	64	19	15877	0.0739131	0.178595	13.0567	SOX9
GO:0070059	intrinsic apoptotic signaling pathway in response to endoplasmic reticulum stress	biological_process	1	64	19	15877	0.0739131	0.178595	13.0567	BRSK2
GO:0071889	14-3-3 protein binding	molecular_function	1	64	19	15877	0.0739131	0.178595	13.0567	FAM65B
GO:0005922	connexin complex	cellular_component	1	64	20	15877	0.0776506	0.180284	12.4039	GJA5
GO:0009954	proximal/distal pattern formation	biological_process	1	64	20	15877	0.0776506	0.180284	12.4039	GREM1
GO:0010634	positive regulation of epithelial cell migration	biological_process	1	64	20	15877	0.0776506	0.180284	12.4039	SOX9
GO:0030215	semaphorin receptor binding	molecular_function	1	64	20	15877	0.0776506	0.180284	12.4039	SEMA6A
GO:0031258	lamellipodium membrane	cellular_component	1	64	20	15877	0.0776506	0.180284	12.4039	CD44
GO:0032728	positive regulation of interferon-beta production	biological_process	1	64	20	15877	0.0776506	0.180284	12.4039	IRF1
GO:0050770	regulation of axonogenesis	biological_process	1	64	20	15877	0.0776506	0.180284	12.4039	BRSK2
GO:0050832	defense response to fungus	biological_process	1	64	20	15877	0.0776506	0.180284	12.4039	LOC102170238
GO:0051973	positive regulation of telomerase activity	biological_process	1	64	20	15877	0.0776506	0.180284	12.4039	GREM1
GO:0001707	mesoderm formation	biological_process	1	64	21	15877	0.0813733	0.182851	11.8132	NOG
GO:0005154	epidermal growth factor receptor binding	molecular_function	1	64	21	15877	0.0813733	0.182851	11.8132	CD44
GO:0005540	hyaluronic acid binding	molecular_function	1	64	21	15877	0.0813733	0.182851	11.8132	CD44
GO:0016279	protein-lysine N-methyltransferase activity	molecular_function	1	64	21	15877	0.0813733	0.182851	11.8132	METTL21B
GO:0030574	collagen catabolic process	biological_process	1	64	21	15877	0.0813733	0.182851	11.8132	MMP1
GO:0043491	protein kinase B signaling	biological_process	1	64	21	15877	0.0813733	0.182851	11.8132	SOX9
GO:0005509	calcium ion binding	molecular_function	5	64	580	15877	0.0841056	0.182851	2.1386	CCBE1;HMCN1;NKD1;RAB11FIP4;SELE
GO:0001657	ureteric bud development	biological_process	1	64	22	15877	0.0850811	0.182851	11.2763	NOG
GO:0007628	adult walking behavior	biological_process	1	64	22	15877	0.0850811	0.182851	11.2763	CACNA1C
GO:0017156	calcium ion regulated exocytosis	biological_process	1	64	22	15877	0.0850811	0.182851	11.2763	CACNA1C
GO:0021915	neural tube development	biological_process	1	64	22	15877	0.0850811	0.182851	11.2763	NOG
GO:0042277	peptide binding	molecular_function	1	64	22	15877	0.0850811	0.182851	11.2763	ERAP2
GO:0045663	positive regulation of myoblast differentiation	biological_process	1	64	22	15877	0.0850811	0.182851	11.2763	FAM65B
GO:0050919	negative chemotaxis	biological_process	1	64	22	15877	0.0850811	0.182851	11.2763	SEMA6A
GO:0051219	phosphoprotein binding	molecular_function	1	64	22	15877	0.0850811	0.182851	11.2763	CD44
GO:0051491	positive regulation of filopodium assembly	biological_process	1	64	22	15877	0.0850811	0.182851	11.2763	FAM65B
GO:1990837	sequence-specific double-stranded DNA binding	molecular_function	1	64	22	15877	0.0850811	0.182851	11.2763	BHLHE41
GO:0001102	RNA polymerase II activating transcription factor binding	molecular_function	1	64	23	15877	0.0887743	0.182851	10.786	BHLHE41
GO:0007528	neuromuscular junction development	biological_process	1	64	23	15877	0.0887743	0.182851	10.786	CACNB4
GO:0019888	protein phosphatase regulator activity	molecular_function	1	64	23	15877	0.0887743	0.182851	10.786	PPP1R16B
GO:0019955	cytokine binding	molecular_function	1	64	23	15877	0.0887743	0.182851	10.786	NOG
GO:0030010	establishment of cell polarity	biological_process	1	64	23	15877	0.0887743	0.182851	10.786	BRSK2
GO:0030315	T-tubule	cellular_component	1	64	23	15877	0.0887743	0.182851	10.786	CACNA1C
GO:0032007	negative regulation of TOR signaling	biological_process	1	64	23	15877	0.0887743	0.182851	10.786	KIAA1024
GO:0034774	secretory granule lumen	cellular_component	1	64	23	15877	0.0887743	0.182851	10.786	AMPD3
GO:0050714	positive regulation of protein secretion	biological_process	1	64	23	15877	0.0887743	0.182851	10.786	EXPH5
GO:1904813	ficolin-1-rich granule lumen	cellular_component	1	64	23	15877	0.0887743	0.182851	10.786	AMPD3
GO:0030246	carbohydrate binding	molecular_function	2	64	126	15877	0.0916981	0.182851	3.93775	LOC102184901;SELE
GO:0002040	sprouting angiogenesis	biological_process	1	64	24	15877	0.0924528	0.182851	10.3366	CCBE1
GO:0003151	outflow tract morphogenesis	biological_process	1	64	24	15877	0.0924528	0.182851	10.3366	NOG
GO:0030016	myofibril	cellular_component	1	64	24	15877	0.0924528	0.182851	10.3366	TMOD2
GO:0031032	actomyosin structure organization	biological_process	1	64	24	15877	0.0924528	0.182851	10.3366	EPB41L4B
GO:0032420	stereocilium	cellular_component	1	64	24	15877	0.0924528	0.182851	10.3366	FAM65B
GO:0032755	positive regulation of interleukin-6 production	biological_process	1	64	24	15877	0.0924528	0.182851	10.3366	IL36B
GO:0045499	chemorepellent activity	molecular_function	1	64	24	15877	0.0924528	0.182851	10.3366	SEMA6A
GO:0048705	skeletal system morphogenesis	biological_process	1	64	24	15877	0.0924528	0.182851	10.3366	RFLNB
GO:0048843	negative regulation of axon extension involved in axon guidance	biological_process	1	64	24	15877	0.0924528	0.182851	10.3366	SEMA6A
GO:0060325	face morphogenesis	biological_process	1	64	24	15877	0.0924528	0.182851	10.3366	NOG
GO:0060333	interferon-gamma-mediated signaling pathway	biological_process	1	64	24	15877	0.0924528	0.182851	10.3366	IRF1
GO:0086091	regulation of heart rate by cardiac conduction	biological_process	1	64	24	15877	0.0924528	0.182851	10.3366	CACNA1C
GO:0005886	plasma membrane	cellular_component	16	64	2838	15877	0.0956688	0.185965	1.39861	BDKRB1;BDKRB2;CACNA1C;CACNB4;CD44;EPB41L4B;ITGB8;KIAA1024;LOC102181552;LOC102184002;LOC102184901;NKD1;OXER1;PPP1R16B;PTGFR;SELE
GO:0001530	lipopolysaccharide binding	molecular_function	1	64	25	15877	0.0961166	0.185965	9.92313	LOC102170238
GO:0002062	chondrocyte differentiation	biological_process	1	64	25	15877	0.0961166	0.185965	9.92313	SOX9
GO:0007162	negative regulation of cell adhesion	biological_process	1	64	25	15877	0.0961166	0.185965	9.92313	FAM65B
GO:0035115	embryonic forelimb morphogenesis	biological_process	1	64	25	15877	0.0961166	0.185965	9.92313	CACNA1C
GO:0050767	regulation of neurogenesis	biological_process	1	64	25	15877	0.0961166	0.185965	9.92313	BHLHE41
GO:0016477	cell migration	biological_process	2	64	131	15877	0.0979136	0.188758	3.78745	CD44;ITGB8
GO:0009898	cytoplasmic side of plasma membrane	cellular_component	1	64	26	15877	0.0997659	0.189591	9.54147	CACNB4
GO:0030073	insulin secretion	biological_process	1	64	26	15877	0.0997659	0.189591	9.54147	CACNA1C
GO:0042157	lipoprotein metabolic process	biological_process	1	64	26	15877	0.0997659	0.189591	9.54147	LOC102170588
GO:0043198	dendritic shaft	cellular_component	1	64	26	15877	0.0997659	0.189591	9.54147	CACNA1C
GO:0007166	cell surface receptor signaling pathway	biological_process	2	64	134	15877	0.101699	0.191223	3.70266	SEMA6A;TSPAN18
GO:0007411	axon guidance	biological_process	2	64	134	15877	0.101699	0.191223	3.70266	NOG;SEMA6A
GO:0010629	negative regulation of gene expression	biological_process	2	64	134	15877	0.101699	0.191223	3.70266	ITGB8;NOG
GO:0007611	learning or memory	biological_process	1	64	27	15877	0.103401	0.19239	9.18808	TMOD2
GO:0032456	endocytic recycling	biological_process	1	64	27	15877	0.103401	0.19239	9.18808	RAB11FIP4
GO:0045785	positive regulation of cell adhesion	biological_process	1	64	27	15877	0.103401	0.19239	9.18808	EPB41L4B
GO:0005125	cytokine activity	molecular_function	2	64	137	15877	0.105526	0.195662	3.62158	GREM1;IL36B
GO:0001942	hair follicle development	biological_process	1	64	28	15877	0.107021	0.197066	8.85993	SOX9
GO:0007154	cell communication	biological_process	1	64	28	15877	0.107021	0.197066	8.85993	GJA5
GO:0008217	regulation of blood pressure	biological_process	1	64	29	15877	0.110627	0.200254	8.55442	CACNA1C
GO:0031397	negative regulation of protein ubiquitination	biological_process	1	64	29	15877	0.110627	0.200254	8.55442	KIAA1024
GO:0032355	response to estradiol	biological_process	1	64	29	15877	0.110627	0.200254	8.55442	PTGFR
GO:0042102	positive regulation of T cell proliferation	biological_process	1	64	29	15877	0.110627	0.200254	8.55442	LOC102187998
GO:0061028	establishment of endothelial barrier	biological_process	1	64	29	15877	0.110627	0.200254	8.55442	PPP1R16B
GO:0005576	extracellular region	cellular_component	7	64	1013	15877	0.112176	0.202372	1.71426	AMPD3;INSL6;LOC102170238;LOC102170588;LOC102181552;PRSS35;PTGFR
GO:0005245	voltage-gated calcium channel activity	molecular_function	1	64	30	15877	0.114219	0.203309	8.26927	CACNA1C
GO:0009953	dorsal/ventral pattern formation	biological_process	1	64	30	15877	0.114219	0.203309	8.26927	NOG
GO:0030199	collagen fibril organization	biological_process	1	64	30	15877	0.114219	0.203309	8.26927	GREM1
GO:0071526	semaphorin-plexin signaling pathway	biological_process	1	64	30	15877	0.114219	0.203309	8.26927	SEMA6A
GO:0030178	negative regulation of Wnt signaling pathway	biological_process	1	64	31	15877	0.117796	0.205565	8.00252	NKD1
GO:0030326	embryonic limb morphogenesis	biological_process	1	64	31	15877	0.117796	0.205565	8.00252	GREM1
GO:0043154	negative regulation of cysteine-type endopeptidase activity involved in apoptotic process	biological_process	1	64	31	15877	0.117796	0.205565	8.00252	CD44
GO:0048706	embryonic skeletal system development	biological_process	1	64	31	15877	0.117796	0.205565	8.00252	NOG
GO:0071260	cellular response to mechanical stimulus	biological_process	1	64	31	15877	0.117796	0.205565	8.00252	SOX9
GO:0097009	energy homeostasis	biological_process	1	64	31	15877	0.117796	0.205565	8.00252	AMPD3
GO:0016055	Wnt signaling pathway	biological_process	2	64	147	15877	0.118553	0.206213	3.37521	CD44;NKD1
GO:0007173	epidermal growth factor receptor signaling pathway	biological_process	1	64	32	15877	0.121359	0.208379	7.75244	SOX9
GO:0030670	phagocytic vesicle membrane	cellular_component	1	64	32	15877	0.121359	0.208379	7.75244	TLR2
GO:0043010	camera-type eye development	biological_process	1	64	32	15877	0.121359	0.208379	7.75244	CACNA1C
GO:0071364	cellular response to epidermal growth factor stimulus	biological_process	1	64	32	15877	0.121359	0.208379	7.75244	SOX9
GO:0005623	cell	cellular_component	1	64	33	15877	0.124908	0.209147	7.51752	LOC102182927
GO:0007157	heterophilic cell-cell adhesion via plasma membrane cell adhesion molecules	biological_process	1	64	33	15877	0.124908	0.209147	7.51752	HMCN1
GO:0007193	adenylate cyclase-inhibiting G protein-coupled receptor signaling pathway	biological_process	1	64	33	15877	0.124908	0.209147	7.51752	OXER1
GO:0014068	positive regulation of phosphatidylinositol 3-kinase signaling	biological_process	1	64	33	15877	0.124908	0.209147	7.51752	SOX9
GO:0032465	regulation of cytokinesis	biological_process	1	64	33	15877	0.124908	0.209147	7.51752	RAB11FIP4
GO:0050680	negative regulation of epithelial cell proliferation	biological_process	1	64	33	15877	0.124908	0.209147	7.51752	SOX9
GO:0050731	positive regulation of peptidyl-tyrosine phosphorylation	biological_process	1	64	33	15877	0.124908	0.209147	7.51752	CD44
GO:0000978	RNA polymerase II proximal promoter sequence-specific DNA binding	molecular_function	3	64	305	15877	0.12494	0.209147	2.44011	BATF2;BHLHE41;SOX9
GO:0007268	chemical synaptic transmission	biological_process	2	64	154	15877	0.127902	0.213008	3.22179	CACNA1C;CACNB4
GO:0032922	circadian regulation of gene expression	biological_process	1	64	34	15877	0.128443	0.213008	7.29642	BHLHE41
GO:1901224	positive regulation of NIK/NF-kappaB signaling	biological_process	1	64	34	15877	0.128443	0.213008	7.29642	GREM1
GO:0009612	response to mechanical stimulus	biological_process	1	64	35	15877	0.131964	0.2155	7.08795	BDKRB1
GO:0035690	cellular response to drug	biological_process	1	64	35	15877	0.131964	0.2155	7.08795	LOC102182927
GO:0050839	cell adhesion molecule binding	molecular_function	1	64	35	15877	0.131964	0.2155	7.08795	HMCN1
GO:0061844	antimicrobial humoral immune response mediated by antimicrobial peptide	biological_process	1	64	35	15877	0.131964	0.2155	7.08795	LOC102170238
GO:0099055	integral component of postsynaptic membrane	cellular_component	1	64	35	15877	0.131964	0.2155	7.08795	CACNA1C
GO:0006464	cellular protein modification process	biological_process	1	64	36	15877	0.13547	0.220552	6.89106	ADPRH
GO:0001755	neural crest cell migration	biological_process	1	64	37	15877	0.138963	0.223513	6.70481	SEMA6A
GO:0004519	endonuclease activity	molecular_function	1	64	37	15877	0.138963	0.223513	6.70481	LOC102170238
GO:0007389	pattern specification process	biological_process	1	64	37	15877	0.138963	0.223513	6.70481	NOG
GO:0031072	heat shock protein binding	molecular_function	1	64	37	15877	0.138963	0.223513	6.70481	METTL21B
GO:0001756	somitogenesis	biological_process	1	64	38	15877	0.142442	0.226381	6.52837	BHLHE41
GO:0006869	lipid transport	biological_process	1	64	38	15877	0.142442	0.226381	6.52837	LOC102170588
GO:0030139	endocytic vesicle	cellular_component	1	64	38	15877	0.142442	0.226381	6.52837	RAB11FIP4
GO:0050729	positive regulation of inflammatory response	biological_process	1	64	38	15877	0.142442	0.226381	6.52837	TLR2
GO:0008168	methyltransferase activity	molecular_function	1	64	39	15877	0.145907	0.230516	6.36098	METTL21B
GO:0060041	retina development in camera-type eye	biological_process	1	64	39	15877	0.145907	0.230516	6.36098	SOX9
GO:0031012	extracellular matrix	cellular_component	2	64	169	15877	0.148485	0.233896	2.93584	CCBE1;MMP1
GO:0001570	vasculogenesis	biological_process	1	64	40	15877	0.149359	0.234581	6.20195	ITGB8
GO:0007399	nervous system development	biological_process	2	64	171	15877	0.151279	0.236901	2.9015	SEMA6A;TMOD2
GO:0031532	actin cytoskeleton reorganization	biological_process	1	64	41	15877	0.152796	0.237189	6.05069	BRSK2
GO:0048812	neuron projection morphogenesis	biological_process	1	64	41	15877	0.152796	0.237189	6.05069	BRSK2
GO:0070888	E-box binding	molecular_function	1	64	41	15877	0.152796	0.237189	6.05069	BHLHE41
GO:0051607	defense response to virus	biological_process	2	64	173	15877	0.154085	0.237668	2.86796	IRF1;MX2
GO:0003705	transcription factor activity, RNA polymerase II distal enhancer sequence-specific binding	molecular_function	1	64	42	15877	0.15622	0.237668	5.90662	SOX9
GO:0005518	collagen binding	molecular_function	1	64	42	15877	0.15622	0.237668	5.90662	CCBE1
GO:0005902	microvillus	cellular_component	1	64	42	15877	0.15622	0.237668	5.90662	CD44
GO:0019886	antigen processing and presentation of exogenous peptide antigen via MHC class II	biological_process	1	64	42	15877	0.15622	0.237668	5.90662	LOC102187998
GO:0042733	embryonic digit morphogenesis	biological_process	1	64	42	15877	0.15622	0.237668	5.90662	NOG
GO:0070373	negative regulation of ERK1 and ERK2 cascade	biological_process	1	64	42	15877	0.15622	0.237668	5.90662	SEMA6A
GO:0002020	protease binding	molecular_function	1	64	43	15877	0.15963	0.24148	5.76926	CCBE1
GO:0099056	integral component of presynaptic membrane	cellular_component	1	64	43	15877	0.15963	0.24148	5.76926	CACNA1C
GO:0030593	neutrophil chemotaxis	biological_process	1	64	44	15877	0.163027	0.244541	5.63814	IL36B
GO:0050728	negative regulation of inflammatory response	biological_process	1	64	44	15877	0.163027	0.244541	5.63814	CD44
GO:0051117	ATPase binding	molecular_function	1	64	44	15877	0.163027	0.244541	5.63814	BRSK2
GO:0000287	magnesium ion binding	molecular_function	2	64	181	15877	0.165406	0.247414	2.74119	ADPRH;BRSK2
GO:0000902	cell morphogenesis	biological_process	1	64	45	15877	0.16641	0.248221	5.51285	GREM1
GO:0010951	negative regulation of endopeptidase activity	biological_process	1	64	46	15877	0.16978	0.25184	5.393	LOC102181552
GO:0033138	positive regulation of peptidyl-serine phosphorylation	biological_process	1	64	46	15877	0.16978	0.25184	5.393	CD44
GO:0000980	RNA polymerase II distal enhancer sequence-specific DNA binding	molecular_function	1	64	47	15877	0.173136	0.253301	5.27826	BHLHE41
GO:0002244	hematopoietic progenitor cell differentiation	biological_process	1	64	47	15877	0.173136	0.253301	5.27826	HERC6
GO:0005262	calcium channel activity	molecular_function	1	64	47	15877	0.173136	0.253301	5.27826	CACNB4
GO:0010977	negative regulation of neuron projection development	biological_process	1	64	47	15877	0.173136	0.253301	5.27826	KIAA1024
GO:0030509	BMP signaling pathway	biological_process	1	64	47	15877	0.173136	0.253301	5.27826	NOG
GO:0005768	endosome	cellular_component	2	64	187	15877	0.173993	0.253859	2.65324	EXPH5;RAB11FIP4
GO:0001558	regulation of cell growth	biological_process	1	64	48	15877	0.176479	0.256785	5.16829	CD44
GO:0006915	apoptotic process	biological_process	3	64	362	15877	0.179138	0.258809	2.0559	GREM1;IRF1;SEMA6A
GO:0030170	pyridoxal phosphate binding	molecular_function	1	64	49	15877	0.179809	0.258809	5.06282	MOCOS
GO:0032580	Golgi cisterna membrane	cellular_component	1	64	49	15877	0.179809	0.258809	5.06282	FUT1
GO:0046330	positive regulation of JNK cascade	biological_process	1	64	49	15877	0.179809	0.258809	5.06282	IL36B
GO:0007613	memory	biological_process	1	64	51	15877	0.186429	0.265474	4.86428	NOG
GO:0030175	filopodium	cellular_component	1	64	51	15877	0.186429	0.265474	4.86428	FAM65B
GO:0045177	apical part of cell	cellular_component	1	64	51	15877	0.186429	0.265474	4.86428	EPB41L4B
GO:0050829	defense response to Gram-negative bacterium	biological_process	1	64	51	15877	0.186429	0.265474	4.86428	LOC102170238
GO:0006816	calcium ion transport	biological_process	1	64	52	15877	0.189719	0.269441	4.77073	CACNA1C
GO:0007409	axonogenesis	biological_process	1	64	55	15877	0.19951	0.281104	4.51051	BRSK2
GO:0032496	response to lipopolysaccharide	biological_process	1	64	55	15877	0.19951	0.281104	4.51051	PTGFR
GO:0045732	positive regulation of protein catabolic process	biological_process	1	64	55	15877	0.19951	0.281104	4.51051	NKD1
GO:0055038	recycling endosome membrane	cellular_component	1	64	56	15877	0.202748	0.284915	4.42997	RAB11FIP4
GO:0008092	cytoskeletal protein binding	molecular_function	1	64	57	15877	0.205974	0.288687	4.35225	EPB41L4B
GO:0008285	negative regulation of cell proliferation	biological_process	2	64	210	15877	0.207512	0.289392	2.36265	IRF1;KIAA1024
GO:0001649	osteoblast differentiation	biological_process	1	64	58	15877	0.209186	0.289392	4.27721	NOG
GO:0005200	structural constituent of cytoskeleton	molecular_function	1	64	58	15877	0.209186	0.289392	4.27721	EPB41L4B
GO:0006936	muscle contraction	biological_process	1	64	58	15877	0.209186	0.289392	4.27721	TMOD2
GO:0090630	activation of GTPase activity	biological_process	1	64	58	15877	0.209186	0.289392	4.27721	ADPRH
GO:0001843	neural tube closure	biological_process	1	64	59	15877	0.212385	0.293059	4.20471	NOG
GO:0006874	cellular calcium ion homeostasis	biological_process	1	64	60	15877	0.215572	0.295927	4.13464	CACNA1C
GO:0065003	protein-containing complex assembly	biological_process	1	64	60	15877	0.215572	0.295927	4.13464	SOX9
GO:0016324	apical plasma membrane	cellular_component	2	64	218	15877	0.21934	0.300327	2.27595	CD44;FAM65B
GO:0006486	protein glycosylation	biological_process	1	64	62	15877	0.221907	0.302292	4.00126	FUT1
GO:0042734	presynaptic membrane	cellular_component	1	64	62	15877	0.221907	0.302292	4.00126	CACNA1C
GO:0005581	collagen trimer	cellular_component	1	64	64	15877	0.228192	0.307714	3.87622	CCBE1
GO:0005913	cell-cell adherens junction	cellular_component	1	64	64	15877	0.228192	0.307714	3.87622	HMCN1
GO:0007229	integrin-mediated signaling pathway	biological_process	1	64	64	15877	0.228192	0.307714	3.87622	ITGB8
GO:0030336	negative regulation of cell migration	biological_process	1	64	64	15877	0.228192	0.307714	3.87622	NOG
GO:0006338	chromatin remodeling	biological_process	1	64	65	15877	0.231316	0.311141	3.81659	SOX9
GO:0005543	phospholipid binding	molecular_function	1	64	66	15877	0.234427	0.313745	3.75876	SYT16
GO:0006935	chemotaxis	biological_process	1	64	66	15877	0.234427	0.313745	3.75876	FAM65B
GO:0000086	G2/M transition of mitotic cell cycle	biological_process	1	64	67	15877	0.237526	0.316307	3.70266	BRSK2
GO:0006811	ion transport	biological_process	1	64	67	15877	0.237526	0.316307	3.70266	LOC102184002
GO:0005604	basement membrane	cellular_component	1	64	68	15877	0.240613	0.31962	3.64821	HMCN1
GO:0005178	integrin binding	molecular_function	1	64	70	15877	0.246749	0.326958	3.54397	ITGB8
GO:0007050	cell cycle arrest	biological_process	1	64	71	15877	0.249799	0.33018	3.49406	IRF1
GO:0030424	axon	cellular_component	2	64	240	15877	0.252129	0.332437	2.06732	NOG;SEMA6A
GO:0042826	histone deacetylase binding	molecular_function	1	64	72	15877	0.252836	0.332548	3.44553	BHLHE41
GO:0007267	cell-cell signaling	biological_process	1	64	73	15877	0.255862	0.335701	3.39833	GREM1
GO:0042383	sarcolemma	cellular_component	1	64	74	15877	0.258875	0.338822	3.35241	CACNA1C
GO:0007417	central nervous system development	biological_process	1	64	75	15877	0.261877	0.341079	3.30771	NOG
GO:0030165	PDZ domain binding	molecular_function	1	64	75	15877	0.261877	0.341079	3.30771	NKD1
GO:0001227	DNA-binding transcription repressor activity, RNA polymerase II-specific	molecular_function	1	64	77	15877	0.267844	0.348002	3.22179	BHLHE41
GO:0005975	carbohydrate metabolic process	biological_process	1	64	78	15877	0.27081	0.350151	3.18049	FUT1
GO:0051092	positive regulation of NF-kappaB transcription factor activity	biological_process	1	64	78	15877	0.27081	0.350151	3.18049	GREM1
GO:0005179	hormone activity	molecular_function	1	64	79	15877	0.273764	0.351418	3.14023	INSL6
GO:0042127	regulation of cell proliferation	biological_process	1	64	79	15877	0.273764	0.351418	3.14023	SOX9
GO:0042593	glucose homeostasis	biological_process	1	64	79	15877	0.273764	0.351418	3.14023	CACNA1C
GO:0006334	nucleosome assembly	biological_process	1	64	80	15877	0.276706	0.354342	3.10098	SOX9
GO:0005201	extracellular matrix structural constituent	molecular_function	1	64	81	15877	0.279636	0.356386	3.06269	HMCN1
GO:0044325	ion channel binding	molecular_function	1	64	81	15877	0.279636	0.356386	3.06269	CACNA1C
GO:0006886	intracellular protein transport	biological_process	2	64	260	15877	0.282075	0.358639	1.90829	ADPRH;EXPH5
GO:0001934	positive regulation of protein phosphorylation	biological_process	1	64	84	15877	0.288357	0.364888	2.95331	SOX9
GO:0007204	positive regulation of cytosolic calcium ion concentration	biological_process	1	64	84	15877	0.288357	0.364888	2.95331	CACNA1C
GO:0030182	neuron differentiation	biological_process	1	64	85	15877	0.291241	0.367666	2.91857	BRSK2
GO:0007219	Notch signaling pathway	biological_process	1	64	86	15877	0.294113	0.370416	2.88463	BHLHE41
GO:0007010	cytoskeleton organization	biological_process	1	64	87	15877	0.296974	0.373052	2.85147	SEMA6A
GO:0048471	perinuclear region of cytoplasm	cellular_component	3	64	473	15877	0.297603	0.373052	1.57343	BRSK2;PPP1R16B;RAB11FIP4
GO:0005819	spindle	cellular_component	1	64	89	15877	0.302662	0.37762	2.78739	RAB11FIP4
GO:0042981	regulation of apoptotic process	biological_process	1	64	89	15877	0.302662	0.37762	2.78739	SOX9
GO:0018105	peptidyl-serine phosphorylation	biological_process	1	64	90	15877	0.305489	0.379374	2.75642	BRSK2
GO:0042742	defense response to bacterium	biological_process	1	64	90	15877	0.305489	0.379374	2.75642	LOC102182927
GO:0005923	bicellular tight junction	cellular_component	1	64	92	15877	0.311109	0.385457	2.6965	EPB41L4B
GO:0030426	growth cone	cellular_component	1	64	93	15877	0.313902	0.388017	2.66751	TMOD2
GO:0051301	cell division	biological_process	2	64	283	15877	0.316414	0.390219	1.7532	BRSK2;HMCN1
GO:0004222	metalloendopeptidase activity	molecular_function	1	64	95	15877	0.319454	0.392158	2.61135	MMP1
GO:0043204	perikaryon	cellular_component	1	64	95	15877	0.319454	0.392158	2.61135	CACNA1C
GO:0019901	protein kinase binding	molecular_function	2	64	290	15877	0.326806	0.400263	1.71088	BRSK2;CD44
GO:0005938	cell cortex	cellular_component	1	64	99	15877	0.330428	0.40285	2.50584	HMCN1
GO:0031902	late endosome membrane	cellular_component	1	64	99	15877	0.330428	0.40285	2.50584	LOC102187998
GO:0004867	serine-type endopeptidase inhibitor activity	molecular_function	1	64	100	15877	0.333144	0.405236	2.48078	LOC102181552
GO:0005856	cytoskeleton	cellular_component	2	64	297	15877	0.33716	0.40919	1.67056	EPB41L4B;FAM65B
GO:0031175	neuron projection development	biological_process	1	64	102	15877	0.338543	0.409937	2.43214	CD44
GO:0007605	sensory perception of sound	biological_process	1	64	103	15877	0.341227	0.411321	2.40853	FAM65B
GO:0030018	Z disc	cellular_component	1	64	103	15877	0.341227	0.411321	2.40853	CACNA1C
GO:0005737	cytoplasm	cellular_component	16	64	3539	15877	0.346458	0.416687	1.12157	BRSK2;CACNA1C;CMPK2;EPB41L4B;ERAP2;FAM65B;IRF1;LOC102170238;LOC102170588;LOC102181552;METTL21B;MX2;NKD1;PDXK;PTGFR;RFLNB
GO:0004888	transmembrane signaling receptor activity	molecular_function	1	64	108	15877	0.354485	0.425381	2.29702	CD44
GO:0043123	positive regulation of I-kappaB kinase/NF-kappaB signaling	biological_process	1	64	112	15877	0.364901	0.4369	2.21498	IL36B
GO:0000209	protein polyubiquitination	biological_process	1	64	116	15877	0.375153	0.448169	2.1386	HERC6
GO:0007156	homophilic cell adhesion via plasma membrane adhesion molecules	biological_process	1	64	117	15877	0.37769	0.448192	2.12033	HMCN1
GO:0007601	visual perception	biological_process	1	64	117	15877	0.37769	0.448192	2.12033	HMCN1
GO:0062023	collagen-containing extracellular matrix	cellular_component	1	64	117	15877	0.37769	0.448192	2.12033	HMCN1
GO:0001078	proximal promoter DNA-binding transcription repressor activity, RNA polymerase II-specific	molecular_function	1	64	121	15877	0.387738	0.45808	2.05023	BHLHE41
GO:0030198	extracellular matrix organization	biological_process	1	64	121	15877	0.387738	0.45808	2.05023	ITGB8
GO:0007507	heart development	biological_process	1	64	125	15877	0.397627	0.467693	1.98463	CACNA1C
GO:0030496	midbody	cellular_component	1	64	125	15877	0.397627	0.467693	1.98463	RAB11FIP4
GO:0001701	in utero embryonic development	biological_process	1	64	126	15877	0.400074	0.468508	1.96887	NOG
GO:0004672	protein kinase activity	molecular_function	1	64	126	15877	0.400074	0.468508	1.96887	SOX9
GO:0016323	basolateral plasma membrane	cellular_component	1	64	130	15877	0.409766	0.478808	1.90829	CD44
GO:0005788	endoplasmic reticulum lumen	cellular_component	1	64	132	15877	0.414554	0.482292	1.87938	ERAP2
GO:0043312	neutrophil degranulation	biological_process	1	64	132	15877	0.414554	0.482292	1.87938	AMPD3
GO:0005525	GTP binding	molecular_function	2	64	354	15877	0.419371	0.485779	1.40157	AK4;MX2
GO:0046982	protein heterodimerization activity	molecular_function	2	64	354	15877	0.419371	0.485779	1.40157	BHLHE41;SYT16
GO:0046983	protein dimerization activity	molecular_function	1	64	135	15877	0.421665	0.487379	1.83762	MYCL
GO:0007420	brain development	biological_process	1	64	137	15877	0.426358	0.491739	1.81079	NOG
GO:0005813	centrosome	cellular_component	2	64	364	15877	0.433303	0.498672	1.36307	BRSK2;METTL21B
GO:0002250	adaptive immune response	biological_process	1	64	141	15877	0.435632	0.500274	1.75942	ERAP2
GO:0044212	transcription regulatory region DNA binding	molecular_function	1	64	144	15877	0.442491	0.50706	1.72276	IRF1
GO:0005887	integral component of plasma membrane	cellular_component	4	64	846	15877	0.446472	0.509384	1.17295	CACNA1C;LOC102184002;SEMA6A;TSPAN18
GO:0008289	lipid binding	molecular_function	1	64	146	15877	0.447017	0.509384	1.69917	LOC102170588
GO:0000981	DNA-binding transcription factor activity, RNA polymerase II-specific	molecular_function	4	64	847	15877	0.44738	0.509384	1.17156	BATF2;BHLHE41;LOC102189578;MYCL
GO:0016032	viral process	biological_process	1	64	148	15877	0.451508	0.51299	1.6762	RAB11FIP4
GO:0070374	positive regulation of ERK1 and ERK2 cascade	biological_process	1	64	152	15877	0.460381	0.521961	1.63209	CD44
GO:0005622	intracellular	cellular_component	2	64	385	15877	0.461984	0.522668	1.28872	ADPRH;GREM1
GO:0003714	transcription corepressor activity	molecular_function	1	64	156	15877	0.469114	0.528495	1.59024	BHLHE41
GO:0030335	positive regulation of cell migration	biological_process	1	64	156	15877	0.469114	0.528495	1.59024	SEMA6A
GO:0005815	microtubule organizing center	cellular_component	1	64	157	15877	0.471275	0.529812	1.58012	RAB11FIP4
GO:0070062	extracellular exosome	cellular_component	3	64	636	15877	0.475609	0.533561	1.17018	HMCN1;ITGB8;LOC102184002
GO:0044877	protein-containing complex binding	molecular_function	1	64	160	15877	0.477707	0.534791	1.55049	NOG
GO:0009897	external side of plasma membrane	cellular_component	1	64	161	15877	0.479833	0.535057	1.54086	CD44
GO:0001525	angiogenesis	biological_process	1	64	162	15877	0.481952	0.535057	1.53135	KIAA1024
GO:0005516	calmodulin binding	molecular_function	1	64	162	15877	0.481952	0.535057	1.53135	CACNA1C
GO:0019904	protein domain specific binding	molecular_function	1	64	162	15877	0.481952	0.535057	1.53135	CACNA1C
GO:0008270	zinc ion binding	molecular_function	3	64	648	15877	0.488085	0.540742	1.14851	ERAP2;MMP1;PGLYRP2
GO:0045211	postsynaptic membrane	cellular_component	1	64	166	15877	0.49034	0.542115	1.49445	CACNA1C
GO:0045121	membrane raft	cellular_component	1	64	167	15877	0.492416	0.543286	1.4855	TLR2
GO:0005794	Golgi apparatus	cellular_component	3	64	660	15877	0.500424	0.550084	1.12763	CD44;FAM198B;TLR2
GO:0019899	enzyme binding	molecular_function	1	64	171	15877	0.500638	0.550084	1.45075	CACNA1C
GO:0045944	positive regulation of transcription by RNA polymerase II	biological_process	3	64	664	15877	0.504506	0.553195	1.12083	GREM1;NOG;SOX9
GO:0003676	nucleic acid binding	molecular_function	1	64	176	15877	0.510731	0.557731	1.40953	LOC102170238
GO:0006508	proteolysis	biological_process	1	64	176	15877	0.510731	0.557731	1.40953	ERAP2
GO:0008283	cell proliferation	biological_process	1	64	188	15877	0.534142	0.581026	1.31956	BHLHE41
GO:0007165	signal transduction	biological_process	2	64	441	15877	0.534239	0.581026	1.12507	GREM1;SOX9
GO:0000977	RNA polymerase II regulatory region sequence-specific DNA binding	molecular_function	1	64	190	15877	0.537935	0.582672	1.30567	BHLHE41
GO:0014069	postsynaptic density	cellular_component	1	64	190	15877	0.537935	0.582672	1.30567	CACNA1C
GO:0005765	lysosomal membrane	cellular_component	1	64	192	15877	0.541698	0.58556	1.29207	LOC102187998
GO:0005925	focal adhesion	cellular_component	1	64	195	15877	0.547285	0.590405	1.2722	ITGB8
GO:0005096	GTPase activator activity	molecular_function	1	64	199	15877	0.554631	0.597123	1.24662	ADPRH
GO:0001077	proximal promoter DNA-binding transcription activator activity, RNA polymerase II-specific	molecular_function	1	64	201	15877	0.55826	0.59982	1.23422	SOX9
GO:0004842	ubiquitin-protein transferase activity	molecular_function	1	64	204	15877	0.563649	0.604394	1.21607	HERC6
GO:0000122	negative regulation of transcription by RNA polymerase II	biological_process	2	64	479	15877	0.579463	0.620106	1.03582	BHLHE41;NOG
GO:0003779	actin binding	molecular_function	1	64	216	15877	0.584564	0.623068	1.14851	TMOD2
GO:0006955	immune response	biological_process	1	64	216	15877	0.584564	0.623068	1.14851	LOC102187998
GO:0005759	mitochondrial matrix	cellular_component	1	64	220	15877	0.591314	0.629007	1.12763	AK4
GO:0008134	transcription factor binding	molecular_function	1	64	229	15877	0.606109	0.643464	1.08331	BHLHE41
GO:0007049	cell cycle	biological_process	1	64	234	15877	0.6141	0.650653	1.06016	HMCN1
GO:0045202	synapse	cellular_component	1	64	240	15877	0.623478	0.659281	1.03366	CACNB4
GO:0043025	neuronal cell body	cellular_component	1	64	251	15877	0.640092	0.675512	0.988359	CACNA1C
GO:0098978	glutamatergic synapse	cellular_component	1	64	255	15877	0.645953	0.680352	0.972855	CACNA1C
GO:0006468	protein phosphorylation	biological_process	1	64	257	15877	0.648848	0.682056	0.965285	BRSK2
GO:0003924	GTPase activity	molecular_function	1	64	258	15877	0.650286	0.682226	0.961543	MX2
GO:0003682	chromatin binding	molecular_function	1	64	268	15877	0.664359	0.695623	0.925665	SOX9
GO:0007283	spermatogenesis	biological_process	1	64	272	15877	0.66983	0.699979	0.912052	SOX9
GO:0004674	protein serine/threonine kinase activity	molecular_function	1	64	276	15877	0.675214	0.704227	0.898834	BRSK2
GO:0016607	nuclear speck	cellular_component	1	64	283	15877	0.684428	0.711022	0.876601	PPP1R16B
GO:0035556	intracellular signal transduction	biological_process	1	64	283	15877	0.684428	0.711022	0.876601	BRSK2
GO:0015031	protein transport	biological_process	1	64	284	15877	0.685724	0.711022	0.873515	LOC102184002
GO:0030425	dendrite	cellular_component	1	64	292	15877	0.695898	0.720174	0.849583	CACNA1C
GO:0005524	ATP binding	molecular_function	4	64	1195	15877	0.719595	0.743256	0.830387	AK4;BRSK2;CMPK2;PDXK
GO:0004930	G protein-coupled receptor activity	molecular_function	1	64	335	15877	0.745276	0.768296	0.740532	OXER1
GO:0043565	sequence-specific DNA binding	molecular_function	1	64	344	15877	0.754565	0.776373	0.721157	BHLHE41
GO:0045893	positive regulation of transcription, DNA-templated	biological_process	1	64	361	15877	0.771209	0.791973	0.687197	IRF1
GO:0007186	G protein-coupled receptor signaling pathway	biological_process	1	64	387	15877	0.794539	0.814365	0.641029	OXER1
GO:0000139	Golgi membrane	cellular_component	1	64	402	15877	0.806916	0.825466	0.61711	FAM198B
GO:0030054	cell junction	cellular_component	1	64	431	15877	0.8288	0.846232	0.575587	CACNA1C
GO:0030154	cell differentiation	biological_process	1	64	443	15877	0.837124	0.8531	0.559996	BHLHE41
GO:0003700	DNA-binding transcription factor activity	molecular_function	1	64	446	15877	0.839142	0.853528	0.556229	IRF1
GO:0005634	nucleus	cellular_component	12	64	3943	15877	0.901918	0.915635	0.754993	BATF2;BHLHE41;BRSK2;CD44;HERC6;IRF1;LOC102189578;MX2;MYCL;PPP1R16B;SOX9;TC2N
GO:0042802	identical protein binding	molecular_function	1	64	659	15877	0.934036	0.946442	0.376446	LOC102182927
GO:0016020	membrane	cellular_component	2	64	1085	15877	0.938981	0.949651	0.457287	CACNA1C;PGLYRP2
GO:0003677	DNA binding	molecular_function	2	64	1101	15877	0.942329	0.950087	0.450641	LOC102189578;MYCL
GO:0005783	endoplasmic reticulum	cellular_component	1	64	701	15877	0.94475	0.950087	0.353892	BRSK2
GO:0005789	endoplasmic reticulum membrane	cellular_component	1	64	701	15877	0.94475	0.950087	0.353892	ERAP2
GO:0046872	metal ion binding	molecular_function	4	64	1898	15877	0.956579	0.960176	0.52282	AMPD3;CACNA1C;LOC102189578;PDXK
GO:0005739	mitochondrion	cellular_component	1	64	852	15877	0.970906	0.972727	0.291172	CMPK2
GO:0005829	cytosol	cellular_component	5	64	3074	15877	0.997097	0.997097	0.40351	AMPD3;CACNB4;CD44;EPB41L4B;HERC6

## Sheet: TZ_48h-vs-C_48h
ID	Term	Category	ListHits	ListTotal	PopHits	PopTotal	pValue	qValue	Enrichment_score	gene
GO:0005886	plasma membrane	cellular_component	40	108	2838	15877	1.73828e-06	0.00121853	2.07201	ANKH;APLNR;BDKRB1;BDKRB2;CACNA1C;CACNB4;CD44;DAPP1;ERBB4;FAM129A;FRAS1;FZD8;IFITM5;ITGB8;KCNB2;KCNG3;KIAA1024;LOC102181552;LOC102183956;LOC102184002;LOC102184211;LOC102184901;NKD1;NRSN2;OXER1;PPP1R16B;PTGFR;RAB29;RFTN2;S1PR3;SELE;SEMA4B;SLC4A5;SLC7A11;SLITRK5;SNAP91;STK32A;TNFSF4;TRPM8;WNT6
GO:0016021	integral component of membrane	cellular_component	42	108	3214	15877	6.20878e-06	0.00217618	1.92109	ANKH;APLNR;BDKRB1;BDKRB2;C1H3orf80;CACNA1C;CD44;ERAP2;EVA1B;FRAS1;FZD8;GJA5;GJB7;HHLA2;HS6ST3;IGSF3;IGSF9B;KCNB2;KCNG3;KIAA1024;KIAA1161;LOC102176721;LOC102182927;LOC102183956;LOC102184002;LOC102184211;LOC102184901;NRSN2;OXER1;PPM1L;PTGFR;RHBDL3;RNFT2;SELE;SLC4A5;SLC5A6;SLC7A11;SLITRK5;TLR2;TMEM108;TMEM158;TRPM8
GO:0051388	positive regulation of neurotrophin TRK receptor signaling pathway	biological_process	2	108	5	15877	0.000452364	0.0768182	58.8037	CYFIP2;TMEM108
GO:0008510	sodium:bicarbonate symporter activity	molecular_function	2	108	6	15877	0.000675531	0.0768182	49.0031	SLC4A4;SLC4A5
GO:1903589	positive regulation of blood vessel endothelial cell proliferation involved in sprouting angiogenesis	biological_process	2	108	6	15877	0.000675531	0.0768182	49.0031	APLNR;PPP1R16B
GO:0007154	cell communication	biological_process	3	108	28	15877	0.000885977	0.0768182	15.751	FRAS1;GJA5;GJB7
GO:0001658	branching involved in ureteric bud morphogenesis	biological_process	3	108	30	15877	0.00108722	0.0768182	14.7009	CD44;GREM1;WNT6
GO:0045766	positive regulation of angiogenesis	biological_process	4	108	68	15877	0.00118019	0.0768182	8.6476	APLNR;GREM1;ITGB8;VASH2
GO:0008331	high voltage-gated calcium channel activity	molecular_function	2	108	8	15877	0.00124981	0.0768182	36.7523	CACNA1C;CACNB4
GO:0090027	negative regulation of monocyte chemotaxis	biological_process	2	108	8	15877	0.00124981	0.0768182	36.7523	GREM1;LOC102182927
GO:0097484	dendrite extension	biological_process	2	108	8	15877	0.00124981	0.0768182	36.7523	CYFIP2;TMEM108
GO:0005178	integrin binding	molecular_function	4	108	70	15877	0.00131501	0.0768182	8.40053	FBLN5;ICAM1;ITGB8;S1PR3
GO:0090190	positive regulation of branching involved in ureteric bud morphogenesis	biological_process	2	108	10	15877	0.00199085	0.0998913	29.4019	GREM1;SOX9
GO:0001502	cartilage condensation	biological_process	2	108	11	15877	0.00242247	0.0998913	26.729	COL11A1;SOX9
GO:0019229	regulation of vasoconstriction	biological_process	2	108	11	15877	0.00242247	0.0998913	26.729	CACNA1C;EDN1
GO:0021756	striatum development	biological_process	2	108	11	15877	0.00242247	0.0998913	26.729	SLC7A11;SLITRK5
GO:0042310	vasoconstriction	biological_process	2	108	11	15877	0.00242247	0.0998913	26.729	BDKRB2;EDN1
GO:0005452	inorganic anion exchanger activity	molecular_function	2	108	13	15877	0.00340514	0.12725	22.6168	SLC4A4;SLC4A5
GO:0070588	calcium ion transmembrane transport	biological_process	3	108	45	15877	0.00352935	0.12725	9.80062	CACNA1C;CACNB4;TRPM8
GO:0030500	regulation of bone mineralization	biological_process	2	108	14	15877	0.00395507	0.12725	21.0013	ANKH;IFITM5
GO:0032331	negative regulation of chondrocyte differentiation	biological_process	2	108	14	15877	0.00395507	0.12725	21.0013	GREM1;SOX9
GO:1904115	axon cytoplasm	cellular_component	3	108	47	15877	0.00399359	0.12725	9.38357	KIF1A;RAB27B;TMEM108
GO:0009986	cell surface	cellular_component	8	108	382	15877	0.00454473	0.138515	3.07873	CACNA1C;CD44;GREM1;IGSF3;ITGB8;SLC7A11;TNFSF4;WNT6
GO:0005887	integral component of plasma membrane	cellular_component	13	108	846	15877	0.00484647	0.139075	2.25901	ANKH;CACNA1C;ERBB4;ICAM1;IFITM5;LOC102184002;LOC102188767;NCMAP;S1PR3;SEMA4B;SLC4A4;SLC4A5;TNFSF4
GO:0006954	inflammatory response	biological_process	6	108	231	15877	0.00495988	0.139075	3.81842	BDKRB1;CD44;IL36B;S1PR3;TLR2;TNFSF4
GO:0001819	positive regulation of cytokine production	biological_process	2	108	16	15877	0.00516945	0.139376	18.3762	HHLA2;IL36B
GO:0007155	cell adhesion	biological_process	7	108	321	15877	0.00632917	0.157917	3.20581	CD44;FAM65B;FBLN5;ICAM1;ITGB8;LOC102188767;SELE
GO:0030534	adult behavior	biological_process	2	108	18	15877	0.00653294	0.157917	16.3344	SLC7A11;SLITRK5
GO:0048741	skeletal muscle fiber development	biological_process	2	108	18	15877	0.00653294	0.157917	16.3344	FAM65B;KIAA1161
GO:0046039	GTP metabolic process	biological_process	2	108	19	15877	0.00726928	0.169859	15.4747	AK4;AMPD3
GO:0005922	connexin complex	cellular_component	2	108	20	15877	0.00804134	0.176156	14.7009	GJA5;GJB7
GO:0015701	bicarbonate transport	biological_process	2	108	20	15877	0.00804134	0.176156	14.7009	SLC4A4;SLC4A5
GO:0005154	epidermal growth factor receptor binding	molecular_function	2	108	21	15877	0.00884861	0.183597	14.0009	CD44;ERBB4
GO:0005891	voltage-gated calcium channel complex	cellular_component	2	108	22	15877	0.00969057	0.183597	13.3645	CACNA1C;CACNB4
GO:0042277	peptide binding	molecular_function	2	108	22	15877	0.00969057	0.183597	13.3645	ERAP2;TMEM158
GO:0046034	ATP metabolic process	biological_process	2	108	22	15877	0.00969057	0.183597	13.3645	AK4;AMPD3
GO:0051453	regulation of intracellular pH	biological_process	2	108	22	15877	0.00969057	0.183597	13.3645	SLC4A4;SLC4A5
GO:0032755	positive regulation of interleukin-6 production	biological_process	2	108	24	15877	0.0114766	0.202799	12.2508	IL36B;TNFSF4
GO:0043588	skin development	biological_process	2	108	25	15877	0.0124196	0.202799	11.7607	FRAS1;SLITRK5
GO:0005251	delayed rectifier potassium channel activity	molecular_function	2	108	26	15877	0.0133954	0.202799	11.3084	KCNB2;KCNG3
GO:0008542	visual learning	biological_process	2	108	26	15877	0.0133954	0.202799	11.3084	CACNA1C;SLC7A11
GO:0005125	cytokine activity	molecular_function	4	108	137	15877	0.0142545	0.202799	4.29224	GREM1;IL36B;LOC100861164;TNFSF4
GO:0042995	cell projection	cellular_component	3	108	75	15877	0.0145032	0.202799	5.88037	CD44;PITPNM3;PPP1R16B
GO:0005975	carbohydrate metabolic process	biological_process	3	108	78	15877	0.016103	0.202799	5.6542	KIAA1161;LOC102176721;LOC102189835
GO:0090090	negative regulation of canonical Wnt signaling pathway	biological_process	3	108	78	15877	0.016103	0.202799	5.6542	GREM1;NKD1;SOX9
GO:0030199	collagen fibril organization	biological_process	2	108	30	15877	0.0176163	0.202799	9.80062	COL11A1;GREM1
GO:0060173	limb development	biological_process	2	108	30	15877	0.0176163	0.202799	9.80062	GREM1;SLC7A11
GO:0030326	embryonic limb morphogenesis	biological_process	2	108	31	15877	0.0187486	0.202799	9.48447	FRAS1;GREM1
GO:0043066	negative regulation of apoptotic process	biological_process	6	108	310	15877	0.0192242	0.202799	2.84534	CD44;ERBB4;GREM1;LOC102181552;PTGFR;SOX9
GO:0008284	positive regulation of cell proliferation	biological_process	6	108	311	15877	0.0194972	0.202799	2.83619	ERBB4;GREM1;PTGFR;S1PR3;SOX9;TNFSF4
GO:0001934	positive regulation of protein phosphorylation	biological_process	3	108	84	15877	0.0195894	0.202799	5.25033	ERBB4;FAM129A;SOX9
GO:0071364	cellular response to epidermal growth factor stimulus	biological_process	2	108	32	15877	0.0199109	0.202799	9.18808	ERBB4;SOX9
GO:0007193	adenylate cyclase-inhibiting G protein-coupled receptor signaling pathway	biological_process	2	108	33	15877	0.0211026	0.202799	8.90965	OXER1;S1PR3
GO:0014068	positive regulation of phosphatidylinositol 3-kinase signaling	biological_process	2	108	33	15877	0.0211026	0.202799	8.90965	ERBB4;SOX9
GO:0050727	regulation of inflammatory response	biological_process	2	108	34	15877	0.0223233	0.202799	8.6476	LOC102173495;TNFSF4
GO:0001755	neural crest cell migration	biological_process	2	108	37	15877	0.0261551	0.202799	7.94645	ERBB4;SEMA4B
GO:0045211	postsynaptic membrane	cellular_component	4	108	166	15877	0.026702	0.202799	3.54239	CACNA1C;ERBB4;IGSF9B;TMEM108
GO:0050729	positive regulation of inflammatory response	biological_process	2	108	38	15877	0.0274875	0.202799	7.73733	TLR2;TNFSF4
GO:0043025	neuronal cell body	cellular_component	5	108	251	15877	0.0284267	0.202799	2.92847	CACNA1C;IGSF9B;KCNB2;KIF1A;NRSN2
GO:0060041	retina development in camera-type eye	biological_process	2	108	39	15877	0.0288468	0.202799	7.53894	SLC4A5;SOX9
GO:0007399	nervous system development	biological_process	4	108	171	15877	0.0293434	0.202799	3.43881	ERBB4;IGSF9B;NRSN2;TMOD2
GO:0001570	vasculogenesis	biological_process	2	108	40	15877	0.0302325	0.202799	7.35046	APLNR;ITGB8
GO:0055085	transmembrane transport	biological_process	2	108	40	15877	0.0302325	0.202799	7.35046	ANKH;GJB7
GO:0010628	positive regulation of gene expression	biological_process	4	108	173	15877	0.030442	0.202799	3.39906	CD44;ITGB8;PTGFR;WNT6
GO:0045892	negative regulation of transcription, DNA-templated	biological_process	6	108	347	15877	0.0311642	0.202799	2.54195	BHLHE41;DEPDC1;GREM1;IRF1;SOX9;TNFSF4
GO:0045165	cell fate commitment	biological_process	2	108	41	15877	0.0316442	0.202799	7.17118	ERBB4;WNT6
GO:0051216	cartilage development	biological_process	2	108	41	15877	0.0316442	0.202799	7.17118	ITGB8;SOX9
GO:0007416	synapse assembly	biological_process	2	108	42	15877	0.0330816	0.202799	7.00044	ERBB4;RAB29
GO:0002336	B-1 B cell lineage commitment	biological_process	1	108	5	15877	0.0335561	0.202799	29.4019	LOC102182927
GO:0002526	acute inflammatory response	biological_process	1	108	5	15877	0.0335561	0.202799	29.4019	TNFSF4
GO:0002821	positive regulation of adaptive immune response	biological_process	1	108	5	15877	0.0335561	0.202799	29.4019	CD44
GO:0002830	positive regulation of type 2 immune response	biological_process	1	108	5	15877	0.0335561	0.202799	29.4019	TNFSF4
GO:0003337	mesenchymal to epithelial transition involved in metanephros morphogenesis	biological_process	1	108	5	15877	0.0335561	0.202799	29.4019	GREM1
GO:0005114	type II transforming growth factor beta receptor binding	molecular_function	1	108	5	15877	0.0335561	0.202799	29.4019	CD44
GO:0007178	transmembrane receptor protein serine/threonine kinase signaling pathway	biological_process	1	108	5	15877	0.0335561	0.202799	29.4019	PPM1L
GO:0007270	neuron-neuron synaptic transmission	biological_process	1	108	5	15877	0.0335561	0.202799	29.4019	TMOD2
GO:0007525	somatic muscle development	biological_process	1	108	5	15877	0.0335561	0.202799	29.4019	NKD1
GO:0015893	drug transport	biological_process	1	108	5	15877	0.0335561	0.202799	29.4019	LOC102184002
GO:0016015	morphogen activity	molecular_function	1	108	5	15877	0.0335561	0.202799	29.4019	GREM1
GO:0016139	glycoside catabolic process	biological_process	1	108	5	15877	0.0335561	0.202799	29.4019	KIAA1161
GO:0019885	antigen processing and presentation of endogenous peptide antigen via MHC class I	biological_process	1	108	5	15877	0.0335561	0.202799	29.4019	ERAP2
GO:0021889	olfactory bulb interneuron differentiation	biological_process	1	108	5	15877	0.0335561	0.202799	29.4019	ERBB4
GO:0022027	interkinetic nuclear migration	biological_process	1	108	5	15877	0.0335561	0.202799	29.4019	KIF1A
GO:0030252	growth hormone secretion	biological_process	1	108	5	15877	0.0335561	0.202799	29.4019	CACNA1C
GO:0030502	negative regulation of bone mineralization	biological_process	1	108	5	15877	0.0335561	0.202799	29.4019	GREM1
GO:0031643	positive regulation of myelination	biological_process	1	108	5	15877	0.0335561	0.202799	29.4019	NCMAP
GO:0033227	dsRNA transport	biological_process	1	108	5	15877	0.0335561	0.202799	29.4019	RFTN2
GO:0033689	negative regulation of osteoblast proliferation	biological_process	1	108	5	15877	0.0335561	0.202799	29.4019	GREM1
GO:0033860	regulation of NAD(P)H oxidase activity	biological_process	1	108	5	15877	0.0335561	0.202799	29.4019	LOC102182927
GO:0043101	purine-containing compound salvage	biological_process	1	108	5	15877	0.0335561	0.202799	29.4019	AMPD3
GO:0043220	Schmidt-Lanterman incisure	cellular_component	1	108	5	15877	0.0335561	0.202799	29.4019	NCMAP
GO:0048263	determination of dorsal identity	biological_process	1	108	5	15877	0.0335561	0.202799	29.4019	GREM1
GO:0050871	positive regulation of B cell activation	biological_process	1	108	5	15877	0.0335561	0.202799	29.4019	TNFSF4
GO:0051775	response to redox state	biological_process	1	108	5	15877	0.0335561	0.202799	29.4019	SLC7A11
GO:0060008	Sertoli cell differentiation	biological_process	1	108	5	15877	0.0335561	0.202799	29.4019	SOX9
GO:0071727	cellular response to triacyl bacterial lipopeptide	biological_process	1	108	5	15877	0.0335561	0.202799	29.4019	TLR2
GO:0097151	positive regulation of inhibitory postsynaptic potential	biological_process	1	108	5	15877	0.0335561	0.202799	29.4019	IGSF9B
GO:0097449	astrocyte projection	cellular_component	1	108	5	15877	0.0335561	0.202799	29.4019	SLC7A11
GO:0098712	L-glutamate import across plasma membrane	biological_process	1	108	5	15877	0.0335561	0.202799	29.4019	SLC7A11
GO:0098911	regulation of ventricular cardiac muscle cell action potential	biological_process	1	108	5	15877	0.0335561	0.202799	29.4019	CACNA1C
GO:1902623	negative regulation of neutrophil migration	biological_process	1	108	5	15877	0.0335561	0.202799	29.4019	LOC102182927
GO:1990048	anterograde neuronal dense core vesicle transport	biological_process	1	108	5	15877	0.0335561	0.202799	29.4019	KIF1A
GO:1990049	retrograde neuronal dense core vesicle transport	biological_process	1	108	5	15877	0.0335561	0.202799	29.4019	KIF1A
GO:2000369	regulation of clathrin-dependent endocytosis	biological_process	1	108	5	15877	0.0335561	0.202799	29.4019	SNAP91
GO:2000509	negative regulation of dendritic cell chemotaxis	biological_process	1	108	5	15877	0.0335561	0.202799	29.4019	LOC102182927
GO:2001022	positive regulation of response to DNA damage stimulus	biological_process	1	108	5	15877	0.0335561	0.202799	29.4019	ANKLE1
GO:0099056	integral component of presynaptic membrane	cellular_component	2	108	43	15877	0.0345441	0.202799	6.83764	CACNA1C;ERBB4
GO:0042803	protein homodimerization activity	molecular_function	8	108	554	15877	0.035195	0.202799	2.12288	BHLHE41;ERBB4;FBLN5;GREM1;KIF1A;MAP3K13;SYT16;TRPM8
GO:0000902	cell morphogenesis	biological_process	2	108	45	15877	0.0375431	0.202799	6.53374	CYFIP2;GREM1
GO:0002726	positive regulation of T cell cytokine production	biological_process	1	108	6	15877	0.0401322	0.202799	24.5015	TNFSF4
GO:0003203	endocardial cushion morphogenesis	biological_process	1	108	6	15877	0.0401322	0.202799	24.5015	SOX9
GO:0005126	cytokine receptor binding	molecular_function	1	108	6	15877	0.0401322	0.202799	24.5015	LOC100861164
GO:0007625	grooming behavior	biological_process	1	108	6	15877	0.0401322	0.202799	24.5015	SLITRK5
GO:0010881	regulation of cardiac muscle contraction by regulation of the release of sequestered calcium ion	biological_process	1	108	6	15877	0.0401322	0.202799	24.5015	CACNA1C
GO:0015333	peptide:proton symporter activity	molecular_function	1	108	6	15877	0.0401322	0.202799	24.5015	LOC102184002
GO:0035673	oligopeptide transmembrane transporter activity	molecular_function	1	108	6	15877	0.0401322	0.202799	24.5015	LOC102184002
GO:0039694	viral RNA genome replication	biological_process	1	108	6	15877	0.0401322	0.202799	24.5015	RAB29
GO:0048251	elastic fiber assembly	biological_process	1	108	6	15877	0.0401322	0.202799	24.5015	FBLN5
GO:0051223	regulation of protein transport	biological_process	1	108	6	15877	0.0401322	0.202799	24.5015	SLC7A11
GO:0060402	calcium ion transport into cytosol	biological_process	1	108	6	15877	0.0401322	0.202799	24.5015	CACNA1C
GO:0071726	cellular response to diacyl bacterial lipopeptide	biological_process	1	108	6	15877	0.0401322	0.202799	24.5015	TLR2
GO:0086012	membrane depolarization during cardiac muscle cell action potential	biological_process	1	108	6	15877	0.0401322	0.202799	24.5015	CACNA1C
GO:1990416	cellular response to brain-derived neurotrophic factor stimulus	biological_process	1	108	6	15877	0.0401322	0.202799	24.5015	TMEM108
GO:2000020	positive regulation of male gonad development	biological_process	1	108	6	15877	0.0401322	0.202799	24.5015	SOX9
GO:2001223	negative regulation of neuron migration	biological_process	1	108	6	15877	0.0401322	0.202799	24.5015	ERBB4
GO:0005262	calcium channel activity	molecular_function	2	108	47	15877	0.0406382	0.202799	6.25571	CACNB4;TRPM8
GO:0010977	negative regulation of neuron projection development	biological_process	2	108	47	15877	0.0406382	0.202799	6.25571	KIAA1024;RAB29
GO:0019003	GDP binding	molecular_function	2	108	49	15877	0.0438262	0.202799	6.00038	RAB27B;RAB29
GO:0005509	calcium ion binding	molecular_function	8	108	580	15877	0.0441448	0.202799	2.02771	CCBE1;FBLN5;LOC102184211;LOC102188767;NKD1;PITPNM3;RHBDL3;SELE
GO:0007156	homophilic cell adhesion via plasma membrane adhesion molecules	biological_process	3	108	117	15877	0.0456061	0.202799	3.76947	IGSF9B;LOC102184211;LOC102188767
GO:0001946	lymphangiogenesis	biological_process	1	108	7	15877	0.0466639	0.202799	21.0013	CCBE1
GO:0002819	regulation of adaptive immune response	biological_process	1	108	7	15877	0.0466639	0.202799	21.0013	TNFSF4
GO:0005243	gap junction channel activity	molecular_function	1	108	7	15877	0.0466639	0.202799	21.0013	GJB7
GO:0006044	N-acetylglucosamine metabolic process	biological_process	1	108	7	15877	0.0466639	0.202799	21.0013	LOC102176721
GO:0006777	Mo-molybdopterin cofactor biosynthetic process	biological_process	1	108	7	15877	0.0466639	0.202799	21.0013	MOCOS
GO:0008090	retrograde axonal transport	biological_process	1	108	7	15877	0.0466639	0.202799	21.0013	TMEM108
GO:0008526	phosphatidylinositol transporter activity	molecular_function	1	108	7	15877	0.0466639	0.202799	21.0013	PITPNM3
GO:0010760	negative regulation of macrophage chemotaxis	biological_process	1	108	7	15877	0.0466639	0.202799	21.0013	LOC102182927
GO:0010832	negative regulation of myotube differentiation	biological_process	1	108	7	15877	0.0466639	0.202799	21.0013	BHLHE41
GO:0032735	positive regulation of interleukin-12 production	biological_process	1	108	7	15877	0.0466639	0.202799	21.0013	TNFSF4
GO:0034116	positive regulation of heterotypic cell-cell adhesion	biological_process	1	108	7	15877	0.0466639	0.202799	21.0013	CD44
GO:0043568	positive regulation of insulin-like growth factor receptor signaling pathway	biological_process	1	108	7	15877	0.0466639	0.202799	21.0013	KIAA1161
GO:0043653	mitochondrial fragmentation involved in apoptotic process	biological_process	1	108	7	15877	0.0466639	0.202799	21.0013	ERBB4
GO:0044849	estrous cycle	biological_process	1	108	7	15877	0.0466639	0.202799	21.0013	EGR1
GO:0048311	mitochondrion distribution	biological_process	1	108	7	15877	0.0466639	0.202799	21.0013	SLC4A5
GO:0050707	regulation of cytokine secretion	biological_process	1	108	7	15877	0.0466639	0.202799	21.0013	TLR2
GO:0051694	pointed-end actin filament capping	biological_process	1	108	7	15877	0.0466639	0.202799	21.0013	TMOD2
GO:0060266	negative regulation of respiratory burst involved in inflammatory response	biological_process	1	108	7	15877	0.0466639	0.202799	21.0013	LOC102182927
GO:0060644	mammary gland epithelial cell differentiation	biological_process	1	108	7	15877	0.0466639	0.202799	21.0013	ERBB4
GO:0071985	multivesicular body sorting pathway	biological_process	1	108	7	15877	0.0466639	0.202799	21.0013	RAB27B
GO:0090305	nucleic acid phosphodiester bond hydrolysis	biological_process	1	108	7	15877	0.0466639	0.202799	21.0013	ANKLE1
GO:0097202	activation of cysteine-type endopeptidase activity	biological_process	1	108	7	15877	0.0466639	0.202799	21.0013	CYFIP2
GO:1901385	regulation of voltage-gated calcium channel activity	biological_process	1	108	7	15877	0.0466639	0.202799	21.0013	CACNB4
GO:1902166	negative regulation of intrinsic apoptotic signaling pathway in response to DNA damage by p53 class mediator	biological_process	1	108	7	15877	0.0466639	0.202799	21.0013	CD44
GO:1904680	peptide transmembrane transporter activity	molecular_function	1	108	7	15877	0.0466639	0.202799	21.0013	LOC102184002
GO:2000727	positive regulation of cardiac muscle cell differentiation	biological_process	1	108	7	15877	0.0466639	0.202799	21.0013	GREM1
GO:0005249	voltage-gated potassium channel activity	molecular_function	2	108	52	15877	0.0487758	0.202799	5.6542	KCNB2;KCNG3
GO:0030425	dendrite	cellular_component	5	108	292	15877	0.049155	0.202799	2.51728	CACNA1C;IGSF9B;KCNB2;KIF1A;TMEM108
GO:0098982	GABA-ergic synapse	cellular_component	2	108	53	15877	0.0504689	0.202799	5.54752	ERBB4;IGSF9B
GO:0001894	tissue homeostasis	biological_process	1	108	8	15877	0.0531517	0.202799	18.3762	SOX9
GO:0001921	positive regulation of receptor recycling	biological_process	1	108	8	15877	0.0531517	0.202799	18.3762	RAB29
GO:0002064	epithelial cell development	biological_process	1	108	8	15877	0.0531517	0.202799	18.3762	SLC4A5
GO:0002232	leukocyte chemotaxis involved in inflammatory response	biological_process	1	108	8	15877	0.0531517	0.202799	18.3762	LOC102182927
GO:0005149	interleukin-1 receptor binding	molecular_function	1	108	8	15877	0.0531517	0.202799	18.3762	IL36B
GO:0006165	nucleoside diphosphate phosphorylation	biological_process	1	108	8	15877	0.0531517	0.202799	18.3762	AK4
GO:0006790	sulfur compound metabolic process	biological_process	1	108	8	15877	0.0531517	0.202799	18.3762	LOC102176721
GO:0007512	adult heart development	biological_process	1	108	8	15877	0.0531517	0.202799	18.3762	APLNR
GO:0010944	negative regulation of transcription by competitive promoter binding	biological_process	1	108	8	15877	0.0531517	0.202799	18.3762	BHLHE41
GO:0034101	erythrocyte homeostasis	biological_process	1	108	8	15877	0.0531517	0.202799	18.3762	AMPD3
GO:0035326	enhancer binding	molecular_function	1	108	8	15877	0.0531517	0.202799	18.3762	SOX9
GO:0036477	somatodendritic compartment	cellular_component	1	108	8	15877	0.0531517	0.202799	18.3762	TMEM108
GO:0038036	sphingosine-1-phosphate receptor activity	molecular_function	1	108	8	15877	0.0531517	0.202799	18.3762	S1PR3
GO:0043549	regulation of kinase activity	biological_process	1	108	8	15877	0.0531517	0.202799	18.3762	LOC102182927
GO:0043951	negative regulation of cAMP-mediated signaling	biological_process	1	108	8	15877	0.0531517	0.202799	18.3762	APLNR
GO:0060674	placenta blood vessel development	biological_process	1	108	8	15877	0.0531517	0.202799	18.3762	ITGB8
GO:0061337	cardiac conduction	biological_process	1	108	8	15877	0.0531517	0.202799	18.3762	CACNA1C
GO:0070306	lens fiber cell differentiation	biological_process	1	108	8	15877	0.0531517	0.202799	18.3762	SLC7A11
GO:0071380	cellular response to prostaglandin E stimulus	biological_process	1	108	8	15877	0.0531517	0.202799	18.3762	TNFSF4
GO:0099641	anterograde axonal protein transport	biological_process	1	108	8	15877	0.0531517	0.202799	18.3762	RAB27B
GO:0007507	heart development	biological_process	3	108	125	15877	0.0536126	0.202799	3.52822	APLNR;CACNA1C;ERBB4
GO:0032482	Rab protein signal transduction	biological_process	2	108	55	15877	0.0539177	0.202799	5.34579	RAB27B;RAB29
GO:0006814	sodium ion transport	biological_process	2	108	56	15877	0.0556727	0.202799	5.25033	SLC4A4;SLC5A6
GO:0016323	basolateral plasma membrane	cellular_component	3	108	130	15877	0.0589372	0.202799	3.39252	CD44;ERBB4;SLC4A4
GO:0003073	regulation of systemic arterial blood pressure	biological_process	1	108	9	15877	0.0595957	0.202799	16.3344	SLC4A5
GO:0004017	adenylate kinase activity	molecular_function	1	108	9	15877	0.0595957	0.202799	16.3344	AK4
GO:0004620	phospholipase activity	molecular_function	1	108	9	15877	0.0595957	0.202799	16.3344	PITPNM3
GO:0009142	nucleoside triphosphate biosynthetic process	biological_process	1	108	9	15877	0.0595957	0.202799	16.3344	AK4
GO:0016829	lyase activity	molecular_function	1	108	9	15877	0.0595957	0.202799	16.3344	MOCOS
GO:0019911	structural constituent of myelin sheath	molecular_function	1	108	9	15877	0.0595957	0.202799	16.3344	NCMAP
GO:0030214	hyaluronan catabolic process	biological_process	1	108	9	15877	0.0595957	0.202799	16.3344	CD44
GO:0032733	positive regulation of interleukin-10 production	biological_process	1	108	9	15877	0.0595957	0.202799	16.3344	TNFSF4
GO:0033270	paranode region of axon	cellular_component	1	108	9	15877	0.0595957	0.202799	16.3344	NCMAP
GO:0036122	BMP binding	molecular_function	1	108	9	15877	0.0595957	0.202799	16.3344	GREM1
GO:0042832	defense response to protozoan	biological_process	1	108	9	15877	0.0595957	0.202799	16.3344	BATF2
GO:0043011	myeloid dendritic cell differentiation	biological_process	1	108	9	15877	0.0595957	0.202799	16.3344	BATF2
GO:0043518	negative regulation of DNA damage response, signal transduction by p53 class mediator	biological_process	1	108	9	15877	0.0595957	0.202799	16.3344	CD44
GO:0044319	wound healing, spreading of cells	biological_process	1	108	9	15877	0.0595957	0.202799	16.3344	CD44
GO:0045653	negative regulation of megakaryocyte differentiation	biological_process	1	108	9	15877	0.0595957	0.202799	16.3344	LOC106503502
GO:0045862	positive regulation of proteolysis	biological_process	1	108	9	15877	0.0595957	0.202799	16.3344	CYFIP2
GO:0050862	positive regulation of T cell receptor signaling pathway	biological_process	1	108	9	15877	0.0595957	0.202799	16.3344	RAB29
GO:0060045	positive regulation of cardiac muscle cell proliferation	biological_process	1	108	9	15877	0.0595957	0.202799	16.3344	ERBB4
GO:0060749	mammary gland alveolus development	biological_process	1	108	9	15877	0.0595957	0.202799	16.3344	ERBB4
GO:0072358	cardiovascular system development	biological_process	1	108	9	15877	0.0595957	0.202799	16.3344	SLITRK5
GO:0090383	phagosome acidification	biological_process	1	108	9	15877	0.0595957	0.202799	16.3344	LOC102182927
GO:1903204	negative regulation of oxidative stress-induced neuron death	biological_process	1	108	9	15877	0.0595957	0.202799	16.3344	SLC7A11
GO:1990869	cellular response to chemokine	biological_process	1	108	9	15877	0.0595957	0.202799	16.3344	FAM65B
GO:0016477	cell migration	biological_process	3	108	131	15877	0.0600311	0.203294	3.36662	CD44;ERBB4;ITGB8
GO:0004713	protein tyrosine kinase activity	molecular_function	2	108	59	15877	0.061056	0.20505	4.98336	ERBB4;TTK
GO:0005788	endoplasmic reticulum lumen	cellular_component	3	108	132	15877	0.0611346	0.20505	3.34112	COL11A1;ERAP2;WNT6
GO:0006874	cellular calcium ion homeostasis	biological_process	2	108	60	15877	0.0628887	0.209928	4.90031	CACNA1C;TRPM8
GO:0001708	cell fate specification	biological_process	1	108	10	15877	0.0659962	0.211248	14.7009	SOX9
GO:0002009	morphogenesis of an epithelium	biological_process	1	108	10	15877	0.0659962	0.211248	14.7009	FRAS1
GO:0010717	regulation of epithelial to mesenchymal transition	biological_process	1	108	10	15877	0.0659962	0.211248	14.7009	GREM1
GO:0017017	MAP kinase tyrosine/serine/threonine phosphatase activity	molecular_function	1	108	10	15877	0.0659962	0.211248	14.7009	DUSP2
GO:0030140	trans-Golgi network transport vesicle	cellular_component	1	108	10	15877	0.0659962	0.211248	14.7009	RAB27B
GO:0032585	multivesicular body membrane	cellular_component	1	108	10	15877	0.0659962	0.211248	14.7009	RAB27B
GO:0045582	positive regulation of T cell differentiation	biological_process	1	108	10	15877	0.0659962	0.211248	14.7009	IL36B
GO:0045745	positive regulation of G protein-coupled receptor signaling pathway	biological_process	1	108	10	15877	0.0659962	0.211248	14.7009	TMOD2
GO:0050910	detection of mechanical stimulus involved in sensory perception of sound	biological_process	1	108	10	15877	0.0659962	0.211248	14.7009	COL11A1
GO:0051897	positive regulation of protein kinase B signaling	biological_process	2	108	63	15877	0.0684969	0.216751	4.66696	ERBB4;KIAA1161
GO:0002042	cell migration involved in sprouting angiogenesis	biological_process	1	108	11	15877	0.0723536	0.216751	13.3645	GREM1
GO:0005545	1-phosphatidylinositol binding	molecular_function	1	108	11	15877	0.0723536	0.216751	13.3645	SNAP91
GO:0006939	smooth muscle contraction	biological_process	1	108	11	15877	0.0723536	0.216751	13.3645	CACNA1C
GO:0010575	positive regulation of vascular endothelial growth factor production	biological_process	1	108	11	15877	0.0723536	0.216751	13.3645	CCBE1
GO:0033674	positive regulation of kinase activity	biological_process	1	108	11	15877	0.0723536	0.216751	13.3645	CD44
GO:0035722	interleukin-12-mediated signaling pathway	biological_process	1	108	11	15877	0.0723536	0.216751	13.3645	LOC102181552
GO:0038128	ERBB2 signaling pathway	biological_process	1	108	11	15877	0.0723536	0.216751	13.3645	ERBB4
GO:0043171	peptide catabolic process	biological_process	1	108	11	15877	0.0723536	0.216751	13.3645	ERAP2
GO:0051019	mitogen-activated protein kinase binding	molecular_function	1	108	11	15877	0.0723536	0.216751	13.3645	DUSP2
GO:0051899	membrane depolarization	biological_process	1	108	11	15877	0.0723536	0.216751	13.3645	CACNB4
GO:0060394	negative regulation of pathway-restricted SMAD protein phosphorylation	biological_process	1	108	11	15877	0.0723536	0.216751	13.3645	GREM1
GO:1901214	regulation of neuron death	biological_process	1	108	11	15877	0.0723536	0.216751	13.3645	RAB29
GO:1990454	L-type voltage-gated calcium channel complex	cellular_component	1	108	11	15877	0.0723536	0.216751	13.3645	CACNA1C
GO:2000010	positive regulation of protein localization to cell surface	biological_process	1	108	11	15877	0.0723536	0.216751	13.3645	ERBB4
GO:0005543	phospholipid binding	molecular_function	2	108	66	15877	0.0742633	0.219198	4.45483	DAPP1;SYT16
GO:0071222	cellular response to lipopolysaccharide	biological_process	2	108	67	15877	0.0762192	0.219198	4.38834	IL36B;TNFSF4
GO:0008289	lipid binding	molecular_function	3	108	146	15877	0.0775581	0.219198	3.02074	LOC102170588;PITPNM3;S1PR3
GO:0002063	chondrocyte development	biological_process	1	108	12	15877	0.0786681	0.219198	12.2508	COL11A1
GO:0010954	positive regulation of protein processing	biological_process	1	108	12	15877	0.0786681	0.219198	12.2508	CCBE1
GO:0014066	regulation of phosphatidylinositol 3-kinase signaling	biological_process	1	108	12	15877	0.0786681	0.219198	12.2508	PPP1R16B
GO:0019752	carboxylic acid metabolic process	biological_process	1	108	12	15877	0.0786681	0.219198	12.2508	LOC102189835
GO:0030239	myofibril assembly	biological_process	1	108	12	15877	0.0786681	0.219198	12.2508	TMOD2
GO:0030279	negative regulation of ossification	biological_process	1	108	12	15877	0.0786681	0.219198	12.2508	SOX9
GO:0032753	positive regulation of interleukin-4 production	biological_process	1	108	12	15877	0.0786681	0.219198	12.2508	TNFSF4
GO:0033627	cell adhesion mediated by integrin	biological_process	1	108	12	15877	0.0786681	0.219198	12.2508	ITGB8
GO:0042730	fibrinolysis	biological_process	1	108	12	15877	0.0786681	0.219198	12.2508	LOC102181552
GO:0048018	receptor ligand activity	molecular_function	1	108	12	15877	0.0786681	0.219198	12.2508	GREM1
GO:0051489	regulation of filopodium assembly	biological_process	1	108	12	15877	0.0786681	0.219198	12.2508	PPP1R16B
GO:0072657	protein localization to membrane	biological_process	1	108	12	15877	0.0786681	0.219198	12.2508	RAB29
GO:0090023	positive regulation of neutrophil chemotaxis	biological_process	1	108	12	15877	0.0786681	0.219198	12.2508	FAM65B
GO:2000145	regulation of cell motility	biological_process	1	108	12	15877	0.0786681	0.219198	12.2508	ERBB4
GO:0016055	Wnt signaling pathway	biological_process	3	108	147	15877	0.0787988	0.219198	3.00019	CD44;NKD1;WNT6
GO:0001501	skeletal system development	biological_process	2	108	70	15877	0.0821834	0.219716	4.20026	ANKH;SOX9
GO:0008076	voltage-gated potassium channel complex	cellular_component	2	108	70	15877	0.0821834	0.219716	4.20026	KCNB2;KCNG3
GO:0005576	extracellular region	cellular_component	11	108	1013	15877	0.0832997	0.219716	1.59635	AMPD3;COL11A1;EDN1;ERBB4;INSL6;LOC102170588;LOC102181552;PRSS35;PTGFR;VASH2;WNT6
GO:0005523	tropomyosin binding	molecular_function	1	108	13	15877	0.08494	0.219716	11.3084	TMOD2
GO:0006336	DNA replication-independent nucleosome assembly	biological_process	1	108	13	15877	0.08494	0.219716	11.3084	LOC106503502
GO:0006352	DNA-templated transcription, initiation	biological_process	1	108	13	15877	0.08494	0.219716	11.3084	LOC106503502
GO:0015179	L-amino acid transmembrane transporter activity	molecular_function	1	108	13	15877	0.08494	0.219716	11.3084	SLC7A11
GO:0021542	dentate gyrus development	biological_process	1	108	13	15877	0.08494	0.219716	11.3084	TMEM108
GO:0021591	ventricular system development	biological_process	1	108	13	15877	0.08494	0.219716	11.3084	SLC7A11
GO:0032481	positive regulation of type I interferon production	biological_process	1	108	13	15877	0.08494	0.219716	11.3084	IRF1
GO:0032689	negative regulation of interferon-gamma production	biological_process	1	108	13	15877	0.08494	0.219716	11.3084	TNFSF4
GO:0035024	negative regulation of Rho protein signal transduction	biological_process	1	108	13	15877	0.08494	0.219716	11.3084	FAM65B
GO:0035307	positive regulation of protein dephosphorylation	biological_process	1	108	13	15877	0.08494	0.219716	11.3084	PPP1R16B
GO:0035584	calcium-mediated signaling using intracellular calcium source	biological_process	1	108	13	15877	0.08494	0.219716	11.3084	PTGFR
GO:0035987	endodermal cell differentiation	biological_process	1	108	13	15877	0.08494	0.219716	11.3084	COL11A1
GO:0042104	positive regulation of activated T cell proliferation	biological_process	1	108	13	15877	0.08494	0.219716	11.3084	HHLA2
GO:0045577	regulation of B cell differentiation	biological_process	1	108	13	15877	0.08494	0.219716	11.3084	LOC102182927
GO:0060077	inhibitory synapse	cellular_component	1	108	13	15877	0.08494	0.219716	11.3084	IGSF9B
GO:0060716	labyrinthine layer blood vessel development	biological_process	1	108	13	15877	0.08494	0.219716	11.3084	VASH2
GO:0007268	chemical synaptic transmission	biological_process	3	108	154	15877	0.0877243	0.226084	2.86382	CACNA1C;CACNB4;SLITRK5
GO:0006470	protein dephosphorylation	biological_process	2	108	74	15877	0.0903502	0.226631	3.97322	DAPP1;DUSP2
GO:0002053	positive regulation of mesenchymal cell proliferation	biological_process	1	108	14	15877	0.0911696	0.226631	10.5007	SOX9
GO:0008574	ATP-dependent microtubule motor activity, plus-end-directed	molecular_function	1	108	14	15877	0.0911696	0.226631	10.5007	KIF1A
GO:0009880	embryonic pattern specification	biological_process	1	108	14	15877	0.0911696	0.226631	10.5007	ERBB4
GO:0010803	regulation of tumor necrosis factor-mediated signaling pathway	biological_process	1	108	14	15877	0.0911696	0.226631	10.5007	LOC102173495
GO:0030705	cytoskeleton-dependent intracellular transport	biological_process	1	108	14	15877	0.0911696	0.226631	10.5007	KIF1A
GO:0032402	melanosome transport	biological_process	1	108	14	15877	0.0911696	0.226631	10.5007	RAB27B
GO:0070371	ERK1 and ERK2 cascade	biological_process	1	108	14	15877	0.0911696	0.226631	10.5007	SOX9
GO:0070509	calcium ion import	biological_process	1	108	14	15877	0.0911696	0.226631	10.5007	CACNA1C
GO:0086002	cardiac muscle cell action potential involved in contraction	biological_process	1	108	14	15877	0.0911696	0.226631	10.5007	CACNA1C
GO:0030165	PDZ domain binding	molecular_function	2	108	75	15877	0.0924282	0.228141	3.92025	DAPP1;NKD1
GO:0071805	potassium ion transmembrane transport	biological_process	2	108	75	15877	0.0924282	0.228141	3.92025	KCNB2;KCNG3
GO:0005525	GTP binding	molecular_function	5	108	354	15877	0.0939125	0.228162	2.0764	AK4;EEF1A2;MX2;RAB27B;RAB29
GO:0046982	protein heterodimerization activity	molecular_function	5	108	354	15877	0.0939125	0.228162	2.0764	BHLHE41;KCNB2;LOC102173518;LOC106503502;SYT16
GO:0030308	negative regulation of cell growth	biological_process	2	108	77	15877	0.0966258	0.228162	3.81842	GREM1;KIAA1024
GO:0009897	external side of plasma membrane	cellular_component	3	108	161	15877	0.097057	0.228162	2.7393	CD44;HHLA2;TRPM8
GO:0002092	positive regulation of receptor internalization	biological_process	1	108	15	15877	0.0973572	0.228162	9.80062	GREM1
GO:0002755	MyD88-dependent toll-like receptor signaling pathway	biological_process	1	108	15	15877	0.0973572	0.228162	9.80062	TLR2
GO:0007369	gastrulation	biological_process	1	108	15	15877	0.0973572	0.228162	9.80062	APLNR
GO:0031489	myosin V binding	molecular_function	1	108	15	15877	0.0973572	0.228162	9.80062	RAB27B
GO:0042813	Wnt-activated receptor activity	molecular_function	1	108	15	15877	0.0973572	0.228162	9.80062	FZD8
GO:0044344	cellular response to fibroblast growth factor stimulus	biological_process	1	108	15	15877	0.0973572	0.228162	9.80062	CD44
GO:0046427	positive regulation of JAK-STAT cascade	biological_process	1	108	15	15877	0.0973572	0.228162	9.80062	ERBB4
GO:0051393	alpha-actinin binding	molecular_function	1	108	15	15877	0.0973572	0.228162	9.80062	CACNA1C
GO:0051893	regulation of focal adhesion assembly	biological_process	1	108	15	15877	0.0973572	0.228162	9.80062	GREM1
GO:0055010	ventricular cardiac muscle tissue morphogenesis	biological_process	1	108	15	15877	0.0973572	0.228162	9.80062	COL11A1
GO:1901741	positive regulation of myoblast fusion	biological_process	1	108	15	15877	0.0973572	0.228162	9.80062	FAM65B
GO:0019904	protein domain specific binding	molecular_function	3	108	162	15877	0.0984223	0.228162	2.72239	CACNA1C;LOC106503502;RAB27B
GO:0051092	positive regulation of NF-kappaB transcription factor activity	biological_process	2	108	78	15877	0.0987448	0.228162	3.76947	GREM1;MAP3K13
GO:0098609	cell-cell adhesion	biological_process	2	108	78	15877	0.0987448	0.228162	3.76947	CYFIP2;ICAM1
GO:0003924	GTPase activity	molecular_function	4	108	258	15877	0.0993211	0.228162	2.27921	EEF1A2;MX2;RAB27B;RAB29
GO:0005179	hormone activity	molecular_function	2	108	79	15877	0.100877	0.228162	3.72175	INSL6;LOC100861164
GO:0042127	regulation of cell proliferation	biological_process	2	108	79	15877	0.100877	0.228162	3.72175	SLC7A11;SOX9
GO:0006334	nucleosome assembly	biological_process	2	108	80	15877	0.103022	0.228162	3.67523	LOC102173518;SOX9
GO:0000188	inactivation of MAPK activity	biological_process	1	108	16	15877	0.103503	0.228162	9.18808	DUSP2
GO:0001816	cytokine production	biological_process	1	108	16	15877	0.103503	0.228162	9.18808	S1PR3
GO:0004709	MAP kinase kinase kinase activity	molecular_function	1	108	16	15877	0.103503	0.228162	9.18808	MAP3K13
GO:0030031	cell projection assembly	biological_process	1	108	16	15877	0.103503	0.228162	9.18808	CYFIP2
GO:0032332	positive regulation of chondrocyte differentiation	biological_process	1	108	16	15877	0.103503	0.228162	9.18808	SOX9
GO:0038191	neuropilin binding	molecular_function	1	108	16	15877	0.103503	0.228162	9.18808	SEMA4B
GO:0045921	positive regulation of exocytosis	biological_process	1	108	16	15877	0.103503	0.228162	9.18808	RAB27B
GO:0048268	clathrin coat assembly	biological_process	1	108	16	15877	0.103503	0.228162	9.18808	SNAP91
GO:0050840	extracellular matrix binding	molecular_function	1	108	16	15877	0.103503	0.228162	9.18808	COL11A1
GO:0051281	positive regulation of release of sequestered calcium ion into cytosol	biological_process	1	108	16	15877	0.103503	0.228162	9.18808	APLNR
GO:0051721	protein phosphatase 2A binding	molecular_function	1	108	16	15877	0.103503	0.228162	9.18808	CACNA1C
GO:2000114	regulation of establishment of cell polarity	biological_process	1	108	16	15877	0.103503	0.228162	9.18808	FAM65B
GO:0005201	extracellular matrix structural constituent	molecular_function	2	108	81	15877	0.105179	0.231131	3.62986	COL11A1;FRAS1
GO:0031012	extracellular matrix	cellular_component	3	108	169	15877	0.108195	0.23143	2.60963	CCBE1;COL11A1;WNT6
GO:0000159	protein phosphatase type 2A complex	cellular_component	1	108	17	15877	0.109607	0.23143	8.6476	NKD1
GO:0004550	nucleoside diphosphate kinase activity	molecular_function	1	108	17	15877	0.109607	0.23143	8.6476	AK4
GO:0005865	striated muscle thin filament	cellular_component	1	108	17	15877	0.109607	0.23143	8.6476	TMOD2
GO:0031369	translation initiation factor binding	molecular_function	1	108	17	15877	0.109607	0.23143	8.6476	CACNA1C
GO:0035567	non-canonical Wnt signaling pathway	biological_process	1	108	17	15877	0.109607	0.23143	8.6476	FZD8
GO:0043325	phosphatidylinositol-3,4-bisphosphate binding	molecular_function	1	108	17	15877	0.109607	0.23143	8.6476	DAPP1
GO:0045662	negative regulation of myoblast differentiation	biological_process	1	108	17	15877	0.109607	0.23143	8.6476	SOX9
GO:0046934	phosphatidylinositol-4,5-bisphosphate 3-kinase activity	molecular_function	1	108	17	15877	0.109607	0.23143	8.6476	ERBB4
GO:0070006	metalloaminopeptidase activity	molecular_function	1	108	17	15877	0.109607	0.23143	8.6476	ERAP2
GO:0070840	dynein complex binding	molecular_function	1	108	17	15877	0.109607	0.23143	8.6476	RAB29
GO:0090103	cochlea morphogenesis	biological_process	1	108	17	15877	0.109607	0.23143	8.6476	SOX9
GO:0090316	positive regulation of intracellular protein transport	biological_process	1	108	17	15877	0.109607	0.23143	8.6476	RAB29
GO:0007204	positive regulation of cytosolic calcium ion concentration	biological_process	2	108	84	15877	0.111725	0.235193	3.50022	CACNA1C;S1PR3
GO:0051607	defense response to virus	biological_process	3	108	173	15877	0.113944	0.239145	2.54929	IRF1;LOC100861164;MX2
GO:0001158	enhancer sequence-specific DNA binding	molecular_function	1	108	18	15877	0.115671	0.239897	8.16718	SOX9
GO:0007595	lactation	biological_process	1	108	18	15877	0.115671	0.239897	8.16718	ERBB4
GO:0043425	bHLH transcription factor binding	molecular_function	1	108	18	15877	0.115671	0.239897	8.16718	BHLHE41
GO:0070527	platelet aggregation	biological_process	1	108	18	15877	0.115671	0.239897	8.16718	SLC7A11
GO:0007219	Notch signaling pathway	biological_process	2	108	86	15877	0.116147	0.240173	3.41882	BHLHE41;S1PR3
GO:0042470	melanosome	cellular_component	2	108	88	15877	0.120613	0.243733	3.34112	RAB27B;RAB29
GO:0003746	translation elongation factor activity	molecular_function	1	108	19	15877	0.121693	0.243733	7.73733	EEF1A2
GO:0005164	tumor necrosis factor receptor binding	molecular_function	1	108	19	15877	0.121693	0.243733	7.73733	TNFSF4
GO:0008305	integrin complex	cellular_component	1	108	19	15877	0.121693	0.243733	7.73733	ITGB8
GO:0014070	response to organic cyclic compound	biological_process	1	108	19	15877	0.121693	0.243733	7.73733	SLC7A11
GO:0015301	anion:anion antiporter activity	molecular_function	1	108	19	15877	0.121693	0.243733	7.73733	SLC4A5
GO:0019933	cAMP-mediated signaling	biological_process	1	108	19	15877	0.121693	0.243733	7.73733	SOX9
GO:0032809	neuronal cell body membrane	cellular_component	1	108	19	15877	0.121693	0.243733	7.73733	KCNB2
GO:0060976	coronary vasculature development	biological_process	1	108	19	15877	0.121693	0.243733	7.73733	APLNR
GO:0071889	14-3-3 protein binding	molecular_function	1	108	19	15877	0.121693	0.243733	7.73733	FAM65B
GO:0099560	synaptic membrane adhesion	biological_process	1	108	19	15877	0.121693	0.243733	7.73733	IGSF9B
GO:0000186	activation of MAPKK activity	biological_process	1	108	20	15877	0.127675	0.246556	7.35046	MAP3K13
GO:0000788	nuclear nucleosome	cellular_component	1	108	20	15877	0.127675	0.246556	7.35046	LOC106503502
GO:0001837	epithelial to mesenchymal transition	biological_process	1	108	20	15877	0.127675	0.246556	7.35046	SOX9
GO:0004712	protein serine/threonine/tyrosine kinase activity	molecular_function	1	108	20	15877	0.127675	0.246556	7.35046	TTK
GO:0009954	proximal/distal pattern formation	biological_process	1	108	20	15877	0.127675	0.246556	7.35046	GREM1
GO:0010634	positive regulation of epithelial cell migration	biological_process	1	108	20	15877	0.127675	0.246556	7.35046	SOX9
GO:0030057	desmosome	cellular_component	1	108	20	15877	0.127675	0.246556	7.35046	LOC102184211
GO:0030215	semaphorin receptor binding	molecular_function	1	108	20	15877	0.127675	0.246556	7.35046	SEMA4B
GO:0031258	lamellipodium membrane	cellular_component	1	108	20	15877	0.127675	0.246556	7.35046	CD44
GO:0032728	positive regulation of interferon-beta production	biological_process	1	108	20	15877	0.127675	0.246556	7.35046	IRF1
GO:0035019	somatic stem cell population maintenance	biological_process	1	108	20	15877	0.127675	0.246556	7.35046	SOX9
GO:0051973	positive regulation of telomerase activity	biological_process	1	108	20	15877	0.127675	0.246556	7.35046	GREM1
GO:0070536	protein K63-linked deubiquitination	biological_process	1	108	20	15877	0.127675	0.246556	7.35046	LOC102173495
GO:0015031	protein transport	biological_process	4	108	284	15877	0.128458	0.247387	2.07055	FRAS1;LOC102184002;RINL;SNAP91
GO:0002931	response to ischemia	biological_process	1	108	21	15877	0.133616	0.249642	7.00044	EGR1
GO:0005540	hyaluronic acid binding	molecular_function	1	108	21	15877	0.133616	0.249642	7.00044	CD44
GO:0005796	Golgi lumen	cellular_component	1	108	21	15877	0.133616	0.249642	7.00044	WNT6
GO:0006335	DNA replication-dependent nucleosome assembly	biological_process	1	108	21	15877	0.133616	0.249642	7.00044	LOC106503502
GO:0042110	T cell activation	biological_process	1	108	21	15877	0.133616	0.249642	7.00044	RAB29
GO:0043491	protein kinase B signaling	biological_process	1	108	21	15877	0.133616	0.249642	7.00044	SOX9
GO:0043552	positive regulation of phosphatidylinositol 3-kinase activity	biological_process	1	108	21	15877	0.133616	0.249642	7.00044	ERBB4
GO:0071773	cellular response to BMP stimulus	biological_process	1	108	21	15877	0.133616	0.249642	7.00044	SOX9
GO:0019221	cytokine-mediated signaling pathway	biological_process	2	108	94	15877	0.134255	0.249642	3.12786	CD44;IL36B
GO:0043204	perikaryon	cellular_component	2	108	95	15877	0.136562	0.249642	3.09493	CACNA1C;KCNB2
GO:0006749	glutathione metabolic process	biological_process	1	108	22	15877	0.139517	0.249642	6.68224	SLC7A11
GO:0007093	mitotic cell cycle checkpoint	biological_process	1	108	22	15877	0.139517	0.249642	6.68224	TTK
GO:0007628	adult walking behavior	biological_process	1	108	22	15877	0.139517	0.249642	6.68224	CACNA1C
GO:0009925	basal plasma membrane	cellular_component	1	108	22	15877	0.139517	0.249642	6.68224	ERBB4
GO:0017156	calcium ion regulated exocytosis	biological_process	1	108	22	15877	0.139517	0.249642	6.68224	CACNA1C
GO:0030282	bone mineralization	biological_process	1	108	22	15877	0.139517	0.249642	6.68224	IFITM5
GO:0031295	T cell costimulation	biological_process	1	108	22	15877	0.139517	0.249642	6.68224	HHLA2
GO:0035094	response to nicotine	biological_process	1	108	22	15877	0.139517	0.249642	6.68224	SLC7A11
GO:0038096	Fc-gamma receptor signaling pathway involved in phagocytosis	biological_process	1	108	22	15877	0.139517	0.249642	6.68224	CYFIP2
GO:0045663	positive regulation of myoblast differentiation	biological_process	1	108	22	15877	0.139517	0.249642	6.68224	FAM65B
GO:0048286	lung alveolus development	biological_process	1	108	22	15877	0.139517	0.249642	6.68224	SLC7A11
GO:0050919	negative chemotaxis	biological_process	1	108	22	15877	0.139517	0.249642	6.68224	SEMA4B
GO:0051219	phosphoprotein binding	molecular_function	1	108	22	15877	0.139517	0.249642	6.68224	CD44
GO:0051491	positive regulation of filopodium assembly	biological_process	1	108	22	15877	0.139517	0.249642	6.68224	FAM65B
GO:0060349	bone morphogenesis	biological_process	1	108	22	15877	0.139517	0.249642	6.68224	IFITM5
GO:0070207	protein homotrimerization	biological_process	1	108	22	15877	0.139517	0.249642	6.68224	TRPM8
GO:1990837	sequence-specific double-stranded DNA binding	molecular_function	1	108	22	15877	0.139517	0.249642	6.68224	BHLHE41
GO:0014069	postsynaptic density	cellular_component	3	108	190	15877	0.1396	0.249642	2.3212	CACNA1C;IGSF9B;TMEM108
GO:0001102	RNA polymerase II activating transcription factor binding	molecular_function	1	108	23	15877	0.145378	0.253508	6.39171	BHLHE41
GO:0006611	protein export from nucleus	biological_process	1	108	23	15877	0.145378	0.253508	6.39171	ANKLE1
GO:0007528	neuromuscular junction development	biological_process	1	108	23	15877	0.145378	0.253508	6.39171	CACNB4
GO:0009409	response to cold	biological_process	1	108	23	15877	0.145378	0.253508	6.39171	TRPM8
GO:0017147	Wnt-protein binding	molecular_function	1	108	23	15877	0.145378	0.253508	6.39171	FZD8
GO:0019888	protein phosphatase regulator activity	molecular_function	1	108	23	15877	0.145378	0.253508	6.39171	PPP1R16B
GO:0030315	T-tubule	cellular_component	1	108	23	15877	0.145378	0.253508	6.39171	CACNA1C
GO:0032007	negative regulation of TOR signaling	biological_process	1	108	23	15877	0.145378	0.253508	6.39171	KIAA1024
GO:0034774	secretory granule lumen	cellular_component	1	108	23	15877	0.145378	0.253508	6.39171	AMPD3
GO:1904813	ficolin-1-rich granule lumen	cellular_component	1	108	23	15877	0.145378	0.253508	6.39171	AMPD3
GO:0002040	sprouting angiogenesis	biological_process	1	108	24	15877	0.1512	0.257887	6.12539	CCBE1
GO:0008089	anterograde axonal transport	biological_process	1	108	24	15877	0.1512	0.257887	6.12539	KIF1A
GO:0030016	myofibril	cellular_component	1	108	24	15877	0.1512	0.257887	6.12539	TMOD2
GO:0032420	stereocilium	cellular_component	1	108	24	15877	0.1512	0.257887	6.12539	FAM65B
GO:0045499	chemorepellent activity	molecular_function	1	108	24	15877	0.1512	0.257887	6.12539	SEMA4B
GO:0048010	vascular endothelial growth factor receptor signaling pathway	biological_process	1	108	24	15877	0.1512	0.257887	6.12539	CYFIP2
GO:0048843	negative regulation of axon extension involved in axon guidance	biological_process	1	108	24	15877	0.1512	0.257887	6.12539	SEMA4B
GO:0060333	interferon-gamma-mediated signaling pathway	biological_process	1	108	24	15877	0.1512	0.257887	6.12539	IRF1
GO:0086091	regulation of heart rate by cardiac conduction	biological_process	1	108	24	15877	0.1512	0.257887	6.12539	CACNA1C
GO:0005615	extracellular space	cellular_component	10	108	1015	15877	0.152286	0.259109	1.44837	CCBE1;COL11A1;FBLN5;GREM1;IL36B;LOC100861164;LOC102181552;SEMA4B;TNFSF4;WNT6
GO:0031175	neuron projection development	biological_process	2	108	102	15877	0.152947	0.259603	2.88253	CD44;TMEM108
GO:0000165	MAPK cascade	biological_process	2	108	103	15877	0.155319	0.26077	2.85455	ERBB4;PPM1L
GO:0007605	sensory perception of sound	biological_process	2	108	103	15877	0.155319	0.26077	2.85455	COL11A1;FAM65B
GO:0046777	protein autophosphorylation	biological_process	2	108	103	15877	0.155319	0.26077	2.85455	ERBB4;MAP3K13
GO:0002062	chondrocyte differentiation	biological_process	1	108	25	15877	0.156983	0.26077	5.88037	SOX9
GO:0004181	metallocarboxypeptidase activity	molecular_function	1	108	25	15877	0.156983	0.26077	5.88037	VASH2
GO:0007162	negative regulation of cell adhesion	biological_process	1	108	25	15877	0.156983	0.26077	5.88037	FAM65B
GO:0030020	extracellular matrix structural constituent conferring tensile strength	molecular_function	1	108	25	15877	0.156983	0.26077	5.88037	COL11A1
GO:0035115	embryonic forelimb morphogenesis	biological_process	1	108	25	15877	0.156983	0.26077	5.88037	CACNA1C
GO:0050767	regulation of neurogenesis	biological_process	1	108	25	15877	0.156983	0.26077	5.88037	BHLHE41
GO:0034765	regulation of ion transmembrane transport	biological_process	2	108	106	15877	0.162477	0.266521	2.77376	KCNB2;KCNG3
GO:0005795	Golgi stack	cellular_component	1	108	26	15877	0.162726	0.266521	5.6542	RAB27B
GO:0009898	cytoplasmic side of plasma membrane	cellular_component	1	108	26	15877	0.162726	0.266521	5.6542	CACNB4
GO:0030073	insulin secretion	biological_process	1	108	26	15877	0.162726	0.266521	5.6542	CACNA1C
GO:0042157	lipoprotein metabolic process	biological_process	1	108	26	15877	0.162726	0.266521	5.6542	LOC102170588
GO:0043198	dendritic shaft	cellular_component	1	108	26	15877	0.162726	0.266521	5.6542	CACNA1C
GO:0004888	transmembrane signaling receptor activity	molecular_function	2	108	108	15877	0.167282	0.273344	2.72239	CD44;ERBB4
GO:0005547	phosphatidylinositol-3,4,5-trisphosphate binding	molecular_function	1	108	27	15877	0.168431	0.273945	5.44479	DAPP1
GO:0007611	learning or memory	biological_process	1	108	27	15877	0.168431	0.273945	5.44479	TMOD2
GO:0008285	negative regulation of cell proliferation	biological_process	3	108	210	15877	0.171997	0.279097	2.10013	ERBB4;IRF1;KIAA1024
GO:0001942	hair follicle development	biological_process	1	108	28	15877	0.174097	0.279913	5.25033	SOX9
GO:0018108	peptidyl-tyrosine phosphorylation	biological_process	1	108	28	15877	0.174097	0.279913	5.25033	ERBB4
GO:0030666	endocytic vesicle membrane	cellular_component	1	108	28	15877	0.174097	0.279913	5.25033	WNT6
GO:0050679	positive regulation of epithelial cell proliferation	biological_process	1	108	28	15877	0.174097	0.279913	5.25033	SOX9
GO:0007254	JNK cascade	biological_process	1	108	29	15877	0.179725	0.285039	5.06928	MAP3K13
GO:0008217	regulation of blood pressure	biological_process	1	108	29	15877	0.179725	0.285039	5.06928	CACNA1C
GO:0031397	negative regulation of protein ubiquitination	biological_process	1	108	29	15877	0.179725	0.285039	5.06928	KIAA1024
GO:0032355	response to estradiol	biological_process	1	108	29	15877	0.179725	0.285039	5.06928	PTGFR
GO:0032729	positive regulation of interferon-gamma production	biological_process	1	108	29	15877	0.179725	0.285039	5.06928	TNFSF4
GO:0061028	establishment of endothelial barrier	biological_process	1	108	29	15877	0.179725	0.285039	5.06928	PPP1R16B
GO:0007165	signal transduction	biological_process	5	108	441	15877	0.181717	0.285192	1.66677	DAPP1;ERBB4;GREM1;SOX9;TNFSF4
GO:0043235	receptor complex	cellular_component	2	108	115	15877	0.184284	0.285192	2.55668	ERBB4;SLITRK5
GO:0005109	frizzled binding	molecular_function	1	108	30	15877	0.185315	0.285192	4.90031	WNT6
GO:0005245	voltage-gated calcium channel activity	molecular_function	1	108	30	15877	0.185315	0.285192	4.90031	CACNA1C
GO:0015181	arginine transmembrane transporter activity	molecular_function	1	108	30	15877	0.185315	0.285192	4.90031	LOC102183956
GO:0015189	L-lysine transmembrane transporter activity	molecular_function	1	108	30	15877	0.185315	0.285192	4.90031	LOC102183956
GO:0030276	clathrin binding	molecular_function	1	108	30	15877	0.185315	0.285192	4.90031	SNAP91
GO:0042531	positive regulation of tyrosine phosphorylation of STAT protein	biological_process	1	108	30	15877	0.185315	0.285192	4.90031	ERBB4
GO:0045668	negative regulation of osteoblast differentiation	biological_process	1	108	30	15877	0.185315	0.285192	4.90031	GREM1
GO:0048813	dendrite morphogenesis	biological_process	1	108	30	15877	0.185315	0.285192	4.90031	SLITRK5
GO:0071526	semaphorin-plexin signaling pathway	biological_process	1	108	30	15877	0.185315	0.285192	4.90031	SEMA4B
GO:0097638	L-arginine import across plasma membrane	biological_process	1	108	30	15877	0.185315	0.285192	4.90031	LOC102183956
GO:1903352	L-ornithine transmembrane transport	biological_process	1	108	30	15877	0.185315	0.285192	4.90031	LOC102183956
GO:0016324	apical plasma membrane	cellular_component	3	108	218	15877	0.185517	0.285192	2.02306	CD44;FAM65B;SLC4A5
GO:0062023	collagen-containing extracellular matrix	cellular_component	2	108	117	15877	0.189188	0.289606	2.51298	COL11A1;FBLN5
GO:0030178	negative regulation of Wnt signaling pathway	biological_process	1	108	31	15877	0.190867	0.289606	4.74223	NKD1
GO:0033209	tumor necrosis factor-mediated signaling pathway	biological_process	1	108	31	15877	0.190867	0.289606	4.74223	TNFSF4
GO:0043154	negative regulation of cysteine-type endopeptidase activity involved in apoptotic process	biological_process	1	108	31	15877	0.190867	0.289606	4.74223	CD44
GO:0071260	cellular response to mechanical stimulus	biological_process	1	108	31	15877	0.190867	0.289606	4.74223	SOX9
GO:0097009	energy homeostasis	biological_process	1	108	31	15877	0.190867	0.289606	4.74223	AMPD3
GO:0004930	G protein-coupled receptor activity	molecular_function	4	108	335	15877	0.194264	0.29257	1.75533	APLNR;FZD8;OXER1;S1PR3
GO:0000064	L-ornithine transmembrane transporter activity	molecular_function	1	108	32	15877	0.196382	0.29257	4.59404	LOC102183956
GO:0004714	transmembrane receptor protein tyrosine kinase activity	molecular_function	1	108	32	15877	0.196382	0.29257	4.59404	ERBB4
GO:0007173	epidermal growth factor receptor signaling pathway	biological_process	1	108	32	15877	0.196382	0.29257	4.59404	SOX9
GO:0030134	COPII-coated ER to Golgi transport vesicle	cellular_component	1	108	32	15877	0.196382	0.29257	4.59404	PITPNM3
GO:0030670	phagocytic vesicle membrane	cellular_component	1	108	32	15877	0.196382	0.29257	4.59404	TLR2
GO:0043010	camera-type eye development	biological_process	1	108	32	15877	0.196382	0.29257	4.59404	CACNA1C
GO:1990841	promoter-specific chromatin binding	molecular_function	1	108	32	15877	0.196382	0.29257	4.59404	EGR1
GO:0038023	signaling receptor activity	molecular_function	2	108	120	15877	0.196577	0.29257	2.45015	ITGB8;LOC102182927
GO:0030198	extracellular matrix organization	biological_process	2	108	121	15877	0.199049	0.295621	2.42991	COL11A1;ITGB8
GO:0005623	cell	cellular_component	1	108	33	15877	0.20186	0.297276	4.45483	LOC102182927
GO:0019894	kinesin binding	molecular_function	1	108	33	15877	0.20186	0.297276	4.45483	RAB29
GO:0050680	negative regulation of epithelial cell proliferation	biological_process	1	108	33	15877	0.20186	0.297276	4.45483	SOX9
GO:0050731	positive regulation of peptidyl-tyrosine phosphorylation	biological_process	1	108	33	15877	0.20186	0.297276	4.45483	CD44
GO:0005801	cis-Golgi network	cellular_component	1	108	34	15877	0.2073	0.301488	4.3238	RAB29
GO:0008138	protein tyrosine/serine/threonine phosphatase activity	molecular_function	1	108	34	15877	0.2073	0.301488	4.3238	DUSP2
GO:0009636	response to toxic substance	biological_process	1	108	34	15877	0.2073	0.301488	4.3238	SLC7A11
GO:0030514	negative regulation of BMP signaling pathway	biological_process	1	108	34	15877	0.2073	0.301488	4.3238	GREM1
GO:0032922	circadian regulation of gene expression	biological_process	1	108	34	15877	0.2073	0.301488	4.3238	BHLHE41
GO:1901224	positive regulation of NIK/NF-kappaB signaling	biological_process	1	108	34	15877	0.2073	0.301488	4.3238	GREM1
GO:0030246	carbohydrate binding	molecular_function	2	108	126	15877	0.21146	0.306171	2.33348	LOC102184901;SELE
GO:0005905	clathrin-coated pit	cellular_component	1	108	35	15877	0.212704	0.306171	4.20026	SNAP91
GO:0009612	response to mechanical stimulus	biological_process	1	108	35	15877	0.212704	0.306171	4.20026	BDKRB1
GO:0035690	cellular response to drug	biological_process	1	108	35	15877	0.212704	0.306171	4.20026	LOC102182927
GO:0099055	integral component of postsynaptic membrane	cellular_component	1	108	35	15877	0.212704	0.306171	4.20026	CACNA1C
GO:0048704	embryonic skeletal system morphogenesis	biological_process	1	108	36	15877	0.218071	0.312613	4.08359	COL11A1
GO:0051290	protein heterotetramerization	biological_process	1	108	36	15877	0.218071	0.312613	4.08359	LOC106503502
GO:0004519	endonuclease activity	molecular_function	1	108	37	15877	0.223402	0.317657	3.97322	ANKLE1
GO:0031526	brush border membrane	cellular_component	1	108	37	15877	0.223402	0.317657	3.97322	SLC7A11
GO:0042060	wound healing	biological_process	1	108	37	15877	0.223402	0.317657	3.97322	LOC102181552
GO:0071300	cellular response to retinoic acid	biological_process	1	108	37	15877	0.223402	0.317657	3.97322	WNT6
GO:0005802	trans-Golgi network	cellular_component	2	108	132	15877	0.226452	0.321341	2.22741	LOC102176721;RAB29
GO:0001756	somitogenesis	biological_process	1	108	38	15877	0.228697	0.321921	3.86866	BHLHE41
GO:0006869	lipid transport	biological_process	1	108	38	15877	0.228697	0.321921	3.86866	LOC102170588
GO:0007565	female pregnancy	biological_process	1	108	38	15877	0.228697	0.321921	3.86866	LOC100861164
GO:0017053	transcriptional repressor complex	cellular_component	1	108	38	15877	0.228697	0.321921	3.86866	DEPDC1
GO:0006661	phosphatidylinositol biosynthetic process	biological_process	1	108	39	15877	0.233956	0.328007	3.76947	PITPNM3
GO:0030971	receptor tyrosine kinase binding	molecular_function	1	108	39	15877	0.233956	0.328007	3.76947	PITPNM3
GO:0043005	neuron projection	cellular_component	3	108	246	15877	0.234773	0.328495	1.7928	CYFIP2;KIF1A;NRSN2
GO:0001938	positive regulation of endothelial cell proliferation	biological_process	1	108	40	15877	0.23918	0.332669	3.67523	VASH2
GO:0042475	odontogenesis of dentin-containing tooth	biological_process	1	108	40	15877	0.23918	0.332669	3.67523	WNT6
GO:0044297	cell body	cellular_component	1	108	40	15877	0.23918	0.332669	3.67523	PITPNM3
GO:0004722	protein serine/threonine phosphatase activity	molecular_function	1	108	41	15877	0.244368	0.337209	3.58559	PPM1L
GO:0005791	rough endoplasmic reticulum	cellular_component	1	108	41	15877	0.244368	0.337209	3.58559	SLC7A11
GO:0045727	positive regulation of translation	biological_process	1	108	41	15877	0.244368	0.337209	3.58559	FAM129A
GO:0070888	E-box binding	molecular_function	1	108	41	15877	0.244368	0.337209	3.58559	BHLHE41
GO:0003705	transcription factor activity, RNA polymerase II distal enhancer sequence-specific binding	molecular_function	1	108	42	15877	0.249522	0.34163	3.50022	SOX9
GO:0005518	collagen binding	molecular_function	1	108	42	15877	0.249522	0.34163	3.50022	CCBE1
GO:0005902	microvillus	cellular_component	1	108	42	15877	0.249522	0.34163	3.50022	CD44
GO:0042472	inner ear morphogenesis	biological_process	1	108	42	15877	0.249522	0.34163	3.50022	COL11A1
GO:0002020	protease binding	molecular_function	1	108	43	15877	0.25464	0.343936	3.41882	CCBE1
GO:0005088	Ras guanyl-nucleotide exchange factor activity	molecular_function	1	108	43	15877	0.25464	0.343936	3.41882	ERBB4
GO:0005871	kinesin complex	cellular_component	1	108	43	15877	0.25464	0.343936	3.41882	KIF1A
GO:0006865	amino acid transport	biological_process	1	108	43	15877	0.25464	0.343936	3.41882	LOC102183956
GO:0006898	receptor-mediated endocytosis	biological_process	1	108	43	15877	0.25464	0.343936	3.41882	TMEM108
GO:0060021	roof of mouth development	biological_process	1	108	43	15877	0.25464	0.343936	3.41882	FRAS1
GO:0099061	integral component of postsynaptic density membrane	cellular_component	1	108	43	15877	0.25464	0.343936	3.41882	ERBB4
GO:0044212	transcription regulatory region DNA binding	molecular_function	2	108	144	15877	0.256635	0.345964	2.0418	ERBB4;IRF1
GO:0051260	protein homooligomerization	biological_process	2	108	145	15877	0.259157	0.347455	2.02771	KCNB2;KCNG3
GO:0030593	neutrophil chemotaxis	biological_process	1	108	44	15877	0.259724	0.347455	3.34112	IL36B
GO:0050728	negative regulation of inflammatory response	biological_process	1	108	44	15877	0.259724	0.347455	3.34112	CD44
GO:0051965	positive regulation of synapse assembly	biological_process	1	108	44	15877	0.259724	0.347455	3.34112	SLITRK5
GO:0015293	symporter activity	molecular_function	1	108	45	15877	0.264774	0.35176	3.26687	SLC5A6
GO:0043433	negative regulation of DNA-binding transcription factor activity	biological_process	1	108	45	15877	0.264774	0.35176	3.26687	TNFSF4
GO:0050804	modulation of chemical synaptic transmission	biological_process	1	108	45	15877	0.264774	0.35176	3.26687	SLC7A11
GO:0070062	extracellular exosome	cellular_component	6	108	636	15877	0.264949	0.35176	1.38688	CYFIP2;FAM129A;ITGB8;LOC102173518;LOC102184002;WNT6
GO:0007169	transmembrane receptor protein tyrosine kinase signaling pathway	biological_process	1	108	46	15877	0.269789	0.354826	3.19585	ERBB4
GO:0010951	negative regulation of endopeptidase activity	biological_process	1	108	46	15877	0.269789	0.354826	3.19585	LOC102181552
GO:0033138	positive regulation of peptidyl-serine phosphorylation	biological_process	1	108	46	15877	0.269789	0.354826	3.19585	CD44
GO:0050900	leukocyte migration	biological_process	1	108	46	15877	0.269789	0.354826	3.19585	SLC7A11
GO:0120162	positive regulation of cold-induced thermogenesis	biological_process	1	108	46	15877	0.269789	0.354826	3.19585	TRPM8
GO:0000980	RNA polymerase II distal enhancer sequence-specific DNA binding	molecular_function	1	108	47	15877	0.274771	0.360027	3.12786	BHLHE41
GO:0043330	response to exogenous dsRNA	biological_process	1	108	47	15877	0.274771	0.360027	3.12786	RFTN2
GO:0070374	positive regulation of ERK1 and ERK2 cascade	biological_process	2	108	152	15877	0.276815	0.362028	1.93433	CD44;ERBB4
GO:0001558	regulation of cell growth	biological_process	1	108	48	15877	0.279719	0.364466	3.06269	CD44
GO:0006813	potassium ion transport	biological_process	1	108	48	15877	0.279719	0.364466	3.06269	KCNB2
GO:0007626	locomotory behavior	biological_process	1	108	49	15877	0.284633	0.368813	3.00019	ANKH
GO:0030170	pyridoxal phosphate binding	molecular_function	1	108	49	15877	0.284633	0.368813	3.00019	MOCOS
GO:0046330	positive regulation of JNK cascade	biological_process	1	108	49	15877	0.284633	0.368813	3.00019	IL36B
GO:0003774	motor activity	molecular_function	1	108	50	15877	0.289514	0.373388	2.94019	KIF1A
GO:0034599	cellular response to oxidative stress	biological_process	1	108	50	15877	0.289514	0.373388	2.94019	SLC7A11
GO:0004674	protein serine/threonine kinase activity	molecular_function	3	108	276	15877	0.289762	0.373388	1.59793	MAP3K13;STK32A;TTK
GO:0009887	animal organ morphogenesis	biological_process	1	108	51	15877	0.294362	0.376547	2.88253	BHLHE41
GO:0016525	negative regulation of angiogenesis	biological_process	1	108	51	15877	0.294362	0.376547	2.88253	KIAA1024
GO:0030136	clathrin-coated vesicle	cellular_component	1	108	51	15877	0.294362	0.376547	2.88253	SNAP91
GO:0030175	filopodium	cellular_component	1	108	51	15877	0.294362	0.376547	2.88253	FAM65B
GO:0006816	calcium ion transport	biological_process	1	108	52	15877	0.299178	0.381316	2.8271	CACNA1C
GO:0009615	response to virus	biological_process	1	108	52	15877	0.299178	0.381316	2.8271	TNFSF4
GO:0015171	amino acid transmembrane transporter activity	molecular_function	1	108	53	15877	0.303961	0.386008	2.77376	LOC102183956
GO:0030674	protein binding, bridging	molecular_function	1	108	53	15877	0.303961	0.386008	2.77376	COL11A1
GO:0009653	anatomical structure morphogenesis	biological_process	1	108	54	15877	0.308711	0.391332	2.72239	S1PR3
GO:0007409	axonogenesis	biological_process	1	108	55	15877	0.31343	0.393048	2.6729	SLITRK5
GO:0019900	kinase binding	molecular_function	1	108	55	15877	0.31343	0.393048	2.6729	IGSF9B
GO:0030133	transport vesicle	cellular_component	1	108	55	15877	0.31343	0.393048	2.6729	NRSN2
GO:0032496	response to lipopolysaccharide	biological_process	1	108	55	15877	0.31343	0.393048	2.6729	PTGFR
GO:0045732	positive regulation of protein catabolic process	biological_process	1	108	55	15877	0.31343	0.393048	2.6729	NKD1
GO:0060070	canonical Wnt signaling pathway	biological_process	1	108	55	15877	0.31343	0.393048	2.6729	FZD8
GO:0045121	membrane raft	cellular_component	2	108	167	15877	0.314538	0.393735	1.76059	TLR2;TRPM8
GO:0030141	secretory granule	cellular_component	1	108	57	15877	0.322771	0.403216	2.57911	RAB27B
GO:0045087	innate immune response	biological_process	3	108	294	15877	0.323263	0.403216	1.50009	IL36B;MX2;TLR2
GO:0003777	microtubule motor activity	molecular_function	1	108	58	15877	0.327394	0.405483	2.53464	KIF1A
GO:0006936	muscle contraction	biological_process	1	108	58	15877	0.327394	0.405483	2.53464	TMOD2
GO:0009617	response to bacterium	biological_process	1	108	58	15877	0.327394	0.405483	2.53464	RAB29
GO:0051289	protein homotetramerization	biological_process	1	108	58	15877	0.327394	0.405483	2.53464	TRPM8
GO:0005856	cytoskeleton	cellular_component	3	108	297	15877	0.328857	0.406577	1.48494	FAM65B;RAB29;SLC7A11
GO:0007005	mitochondrion organization	biological_process	1	108	59	15877	0.331986	0.408285	2.49168	RAB29
GO:0012505	endomembrane system	cellular_component	1	108	59	15877	0.331986	0.408285	2.49168	PITPNM3
GO:0034976	response to endoplasmic reticulum stress	biological_process	1	108	59	15877	0.331986	0.408285	2.49168	FAM129A
GO:0001503	ossification	biological_process	1	108	60	15877	0.336547	0.411793	2.45015	COL11A1
GO:0065003	protein-containing complex assembly	biological_process	1	108	60	15877	0.336547	0.411793	2.45015	SOX9
GO:0006508	proteolysis	biological_process	2	108	176	15877	0.336987	0.411793	1.67056	ERAP2;VASH2
GO:0030054	cell junction	cellular_component	4	108	431	15877	0.337189	0.411793	1.36436	CACNA1C;CYFIP2;IGSF9B;TMEM108
GO:0000978	RNA polymerase II proximal promoter sequence-specific DNA binding	molecular_function	3	108	305	15877	0.343773	0.419104	1.44599	BATF2;BHLHE41;SOX9
GO:0005811	lipid droplet	cellular_component	1	108	62	15877	0.345577	0.419116	2.37112	PLIN2
GO:0030334	regulation of cell migration	biological_process	1	108	62	15877	0.345577	0.419116	2.37112	ERBB4
GO:0042734	presynaptic membrane	cellular_component	1	108	62	15877	0.345577	0.419116	2.37112	CACNA1C
GO:0001933	negative regulation of protein phosphorylation	biological_process	1	108	63	15877	0.350046	0.423073	2.33348	FAM129A
GO:0051726	regulation of cell cycle	biological_process	1	108	63	15877	0.350046	0.423073	2.33348	CABLES1
GO:0001666	response to hypoxia	biological_process	1	108	64	15877	0.354485	0.424776	2.29702	EGR1
GO:0005581	collagen trimer	cellular_component	1	108	64	15877	0.354485	0.424776	2.29702	CCBE1
GO:0007229	integrin-mediated signaling pathway	biological_process	1	108	64	15877	0.354485	0.424776	2.29702	ITGB8
GO:0009968	negative regulation of signal transduction	biological_process	1	108	64	15877	0.354485	0.424776	2.29702	ERBB4
GO:0042147	retrograde transport, endosome to Golgi	biological_process	1	108	64	15877	0.354485	0.424776	2.29702	RAB29
GO:0006338	chromatin remodeling	biological_process	1	108	65	15877	0.358893	0.429325	2.26168	SOX9
GO:0031965	nuclear membrane	cellular_component	2	108	186	15877	0.361675	0.431915	1.58074	DUSP2;KIAA1161
GO:0006935	chemotaxis	biological_process	1	108	66	15877	0.363272	0.433085	2.22741	FAM65B
GO:0008283	cell proliferation	biological_process	2	108	188	15877	0.366574	0.436279	1.56393	BHLHE41;ERBB4
GO:0006811	ion transport	biological_process	1	108	67	15877	0.367622	0.436784	2.19417	LOC102184002
GO:0005604	basement membrane	cellular_component	1	108	68	15877	0.371941	0.440424	2.1619	FRAS1
GO:0031982	vesicle	cellular_component	1	108	68	15877	0.371941	0.440424	2.1619	RAB29
GO:0098794	postsynapse	cellular_component	1	108	69	15877	0.376232	0.444753	2.13057	KIF1A
GO:0007050	cell cycle arrest	biological_process	1	108	71	15877	0.384726	0.454029	2.07055	IRF1
GO:0005769	early endosome	cellular_component	2	108	197	15877	0.388437	0.456684	1.49248	RAB29;TMEM108
GO:0042826	histone deacetylase binding	molecular_function	1	108	72	15877	0.38893	0.456684	2.0418	BHLHE41
GO:0050852	T cell receptor signaling pathway	biological_process	1	108	72	15877	0.38893	0.456684	2.0418	HHLA2
GO:0007267	cell-cell signaling	biological_process	1	108	73	15877	0.393106	0.460217	2.01383	GREM1
GO:0005096	GTPase activator activity	molecular_function	2	108	199	15877	0.393252	0.460217	1.47748	DEPDC1;RINL
GO:0042383	sarcolemma	cellular_component	1	108	74	15877	0.397253	0.464124	1.98661	CACNA1C
GO:0007018	microtubule-based movement	biological_process	1	108	75	15877	0.401373	0.467379	1.96012	KIF1A
GO:0050776	regulation of immune response	biological_process	1	108	75	15877	0.401373	0.467379	1.96012	HHLA2
GO:0006887	exocytosis	biological_process	1	108	76	15877	0.405464	0.47136	1.93433	SYT16
GO:0032991	protein-containing complex	cellular_component	3	108	339	15877	0.406676	0.471986	1.30097	CACNA1C;CD44;SOX9
GO:0001227	DNA-binding transcription repressor activity, RNA polymerase II-specific	molecular_function	1	108	77	15877	0.409528	0.473727	1.90921	BHLHE41
GO:0004725	protein tyrosine phosphatase activity	molecular_function	1	108	77	15877	0.409528	0.473727	1.90921	DUSP2
GO:0042593	glucose homeostasis	biological_process	1	108	79	15877	0.417573	0.482238	1.86088	CACNA1C
GO:0031410	cytoplasmic vesicle	cellular_component	2	108	211	15877	0.421776	0.486291	1.39345	NRSN2;RINL
GO:0044325	ion channel binding	molecular_function	1	108	81	15877	0.425509	0.489789	1.81493	CACNA1C
GO:0003779	actin binding	molecular_function	2	108	216	15877	0.433461	0.498125	1.3612	TMOD2;VASH2
GO:0030182	neuron differentiation	biological_process	1	108	85	15877	0.441062	0.50603	1.72952	WNT6
GO:0005759	mitochondrial matrix	cellular_component	2	108	220	15877	0.44272	0.507103	1.33645	AK4;ERBB4
GO:0045893	positive regulation of transcription, DNA-templated	biological_process	3	108	361	15877	0.446495	0.510592	1.22168	ERBB4;IRF1;WNT6
GO:0006915	apoptotic process	biological_process	3	108	362	15877	0.448282	0.511423	1.21831	CYFIP2;GREM1;IRF1
GO:0005085	guanyl-nucleotide exchange factor activity	molecular_function	1	108	87	15877	0.448681	0.511423	1.68976	RINL
GO:0007030	Golgi organization	biological_process	1	108	89	15877	0.456197	0.517499	1.65179	RAB29
GO:0042981	regulation of apoptotic process	biological_process	1	108	89	15877	0.456197	0.517499	1.65179	SOX9
GO:0000786	nucleosome	cellular_component	1	108	90	15877	0.459917	0.517499	1.63344	LOC102173518
GO:0008021	synaptic vesicle	cellular_component	1	108	90	15877	0.459917	0.517499	1.63344	KIF1A
GO:0010468	regulation of gene expression	biological_process	1	108	90	15877	0.459917	0.517499	1.63344	SLC4A5
GO:0018105	peptidyl-serine phosphorylation	biological_process	1	108	90	15877	0.459917	0.517499	1.63344	STK32A
GO:0042742	defense response to bacterium	biological_process	1	108	90	15877	0.459917	0.517499	1.63344	LOC102182927
GO:0055037	recycling endosome	cellular_component	1	108	90	15877	0.459917	0.517499	1.63344	RAB29
GO:0001726	ruffle	cellular_component	1	108	92	15877	0.467281	0.524943	1.59793	RINL
GO:0005794	Golgi apparatus	cellular_component	5	108	660	15877	0.46817	0.5251	1.11371	CD44;FZD8;LOC102176721;RAB29;TLR2
GO:0030426	growth cone	cellular_component	1	108	93	15877	0.470926	0.527347	1.58074	TMOD2
GO:0005102	signaling receptor binding	molecular_function	2	108	238	15877	0.483333	0.540377	1.23537	HHLA2;TNFSF4
GO:0001650	fibrillar center	cellular_component	1	108	97	15877	0.48526	0.541668	1.51556	LOC102173495
GO:0030424	axon	cellular_component	2	108	240	15877	0.487734	0.542701	1.22508	KIF1A;TMEM108
GO:0045202	synapse	cellular_component	2	108	240	15877	0.487734	0.542701	1.22508	CACNB4;CYFIP2
GO:0005622	intracellular	cellular_component	3	108	385	15877	0.488712	0.542928	1.14553	GREM1;PPM1L;STK32A
GO:0007186	G protein-coupled receptor signaling pathway	biological_process	3	108	387	15877	0.492163	0.545896	1.13961	APLNR;OXER1;S1PR3
GO:0004867	serine-type endopeptidase inhibitor activity	molecular_function	1	108	100	15877	0.495757	0.549014	1.47009	LOC102181552
GO:0030018	Z disc	cellular_component	1	108	103	15877	0.506042	0.55952	1.42727	CACNA1C
GO:0000981	DNA-binding transcription factor activity, RNA polymerase II-specific	molecular_function	6	108	847	15877	0.519194	0.572241	1.04139	BATF2;BHLHE41;EGR1;LOC102189578;LOC108633323;MYCL
GO:0006897	endocytosis	biological_process	1	108	107	15877	0.519433	0.572241	1.37392	RINL
GO:0098978	glutamatergic synapse	cellular_component	2	108	255	15877	0.519996	0.572241	1.15301	CACNA1C;ERBB4
GO:0017137	Rab GTPase binding	molecular_function	1	108	109	15877	0.525993	0.577933	1.34871	RAB29
GO:0006886	intracellular protein transport	biological_process	2	108	260	15877	0.53045	0.581918	1.13084	RAB27B;RAB29
GO:0005874	microtubule	cellular_component	2	108	262	15877	0.534589	0.585542	1.12221	KIF1A;TCP11L1
GO:0043123	positive regulation of I-kappaB kinase/NF-kappaB signaling	biological_process	1	108	112	15877	0.535667	0.585808	1.31258	IL36B
GO:0006888	ER to Golgi vesicle-mediated transport	biological_process	1	108	115	15877	0.545146	0.595245	1.27834	PITPNM3
GO:0007601	visual perception	biological_process	1	108	117	15877	0.551358	0.601091	1.25649	COL11A1
GO:0072659	protein localization to plasma membrane	biological_process	1	108	118	15877	0.554432	0.603089	1.24584	KCNB2
GO:0007283	spermatogenesis	biological_process	2	108	272	15877	0.554911	0.603089	1.08095	LOC102173495;SOX9
GO:0016887	ATPase activity	molecular_function	1	108	120	15877	0.560518	0.608241	1.22508	KIF1A
GO:0001078	proximal promoter DNA-binding transcription repressor activity, RNA polymerase II-specific	molecular_function	1	108	121	15877	0.563531	0.610564	1.21495	BHLHE41
GO:0008201	heparin binding	molecular_function	1	108	122	15877	0.566523	0.612858	1.20499	COL11A1
GO:0016192	vesicle-mediated transport	biological_process	1	108	125	15877	0.575377	0.621478	1.17607	KIF1A
GO:0035556	intracellular signal transduction	biological_process	2	108	283	15877	0.576541	0.621748	1.03893	DEPDC1;STK32A
GO:0001701	in utero embryonic development	biological_process	1	108	126	15877	0.578288	0.621748	1.16674	IFITM5
GO:0004672	protein kinase activity	molecular_function	1	108	126	15877	0.578288	0.621748	1.16674	SOX9
GO:0019901	protein kinase binding	molecular_function	2	108	290	15877	0.589907	0.633269	1.01386	CD44;SNAP91
GO:0043312	neutrophil degranulation	biological_process	1	108	132	15877	0.595345	0.63813	1.11371	AMPD3
GO:0007411	axon guidance	biological_process	1	108	134	15877	0.600878	0.642096	1.09708	CYFIP2
GO:0010629	negative regulation of gene expression	biological_process	1	108	134	15877	0.600878	0.642096	1.09708	ITGB8
GO:0046983	protein dimerization activity	molecular_function	1	108	135	15877	0.603616	0.64404	1.08896	MYCL
GO:0016020	membrane	cellular_component	7	108	1085	15877	0.612832	0.652881	0.948447	CACNA1C;CYFIP2;DAPP1;FAM129A;MAP3K13;PITPNM3;PLIN2
GO:0010008	endosome membrane	cellular_component	1	108	140	15877	0.617029	0.656354	1.05007	TMEM108
GO:0002250	adaptive immune response	biological_process	1	108	141	15877	0.619658	0.658151	1.04262	ERAP2
GO:0006281	DNA repair	biological_process	1	108	143	15877	0.624861	0.662674	1.02804	ANKLE1
GO:0004252	serine-type endopeptidase activity	molecular_function	1	108	144	15877	0.627436	0.664399	1.0209	RHBDL3
GO:0048471	perinuclear region of cytoplasm	cellular_component	3	108	473	15877	0.628405	0.664422	0.932405	CYFIP2;PPP1R16B;RAB29
GO:0005737	cytoplasm	cellular_component	23	108	3539	15877	0.635394	0.6708	0.955415	ANKLE1;CACNA1C;CYFIP2;DAPP1;DUSP2;EEF1A2;EGR1;ERAP2;ERBB4;FAM129A;FAM65B;IRF1;LOC102170588;LOC102173495;LOC102181552;LOC102189835;MAP3K13;MX2;NKD1;PDXK;PTGFR;RAB29;VASH2
GO:0015629	actin cytoskeleton	cellular_component	1	108	149	15877	0.64005	0.6747	0.986639	RINL
GO:0003714	transcription corepressor activity	molecular_function	1	108	156	15877	0.657003	0.690493	0.942367	BHLHE41
GO:0030335	positive regulation of cell migration	biological_process	1	108	156	15877	0.657003	0.690493	0.942367	SEMA4B
GO:0060271	cilium assembly	biological_process	1	108	158	15877	0.661699	0.694388	0.930438	RAB29
GO:0001525	angiogenesis	biological_process	1	108	162	15877	0.670902	0.701944	0.907465	KIAA1024
GO:0005516	calmodulin binding	molecular_function	1	108	162	15877	0.670902	0.701944	0.907465	CACNA1C
GO:0007275	multicellular organism development	biological_process	2	108	340	15877	0.67635	0.706589	0.86476	FZD8;LOC102173495
GO:0043565	sequence-specific DNA binding	molecular_function	2	108	344	15877	0.682591	0.712048	0.854705	BHLHE41;EGR1
GO:0019899	enzyme binding	molecular_function	1	108	171	15877	0.690712	0.719449	0.859703	CACNA1C
GO:0005524	ATP binding	molecular_function	7	108	1195	15877	0.712812	0.741367	0.861142	AK4;ERBB4;KIF1A;MAP3K13;PDXK;STK32A;TTK
GO:0000977	RNA polymerase II regulatory region sequence-specific DNA binding	molecular_function	1	108	190	15877	0.728735	0.755685	0.773733	BHLHE41
GO:0008017	microtubule binding	molecular_function	1	108	190	15877	0.728735	0.755685	0.773733	KIF1A
GO:0005925	focal adhesion	cellular_component	1	108	195	15877	0.737946	0.764107	0.753894	ITGB8
GO:0001077	proximal promoter DNA-binding transcription activator activity, RNA polymerase II-specific	molecular_function	1	108	201	15877	0.748592	0.773986	0.731389	SOX9
GO:0046872	metal ion binding	molecular_function	11	108	1898	15877	0.757715	0.782266	0.852003	AMPD3;CACNA1C;COL11A1;FRAS1;LOC102189578;LOC108633323;MAP3K13;PDXK;PPM1L;RNFT2;STK32A
GO:0006955	immune response	biological_process	1	108	216	15877	0.773367	0.79725	0.680598	TNFSF4
GO:0008134	transcription factor binding	molecular_function	1	108	229	15877	0.792872	0.816157	0.641962	BHLHE41
GO:0007049	cell cycle	biological_process	1	108	234	15877	0.799923	0.822208	0.628245	CABLES1
GO:0030154	cell differentiation	biological_process	2	108	443	15877	0.80805	0.829345	0.663699	BHLHE41;ERBB4
GO:0006468	protein phosphorylation	biological_process	1	108	257	15877	0.829413	0.850027	0.57202	MAP3K13
GO:0045944	positive regulation of transcription by RNA polymerase II	biological_process	3	108	664	15877	0.835182	0.85469	0.664198	EGR1;GREM1;SOX9
GO:0003682	chromatin binding	molecular_function	1	108	268	15877	0.841951	0.860361	0.548542	SOX9
GO:0016607	nuclear speck	cellular_component	1	108	283	15877	0.85759	0.873795	0.519467	PPP1R16B
GO:0051301	cell division	biological_process	1	108	283	15877	0.85759	0.873795	0.519467	CABLES1
GO:0006357	regulation of transcription by RNA polymerase II	biological_process	1	108	286	15877	0.860529	0.875038	0.514018	EGR1
GO:0005789	endoplasmic reticulum membrane	cellular_component	3	108	701	15877	0.861307	0.875038	0.629141	ERAP2;KIAA1161;TRPM8
GO:0003677	DNA binding	molecular_function	5	108	1101	15877	0.877045	0.889738	0.667617	LOC102173518;LOC102189578;LOC106503502;LOC108633323;MYCL
GO:0000139	Golgi membrane	cellular_component	1	108	402	15877	0.937914	0.9493	0.365695	LOC102176721
GO:0008270	zinc ion binding	molecular_function	2	108	648	15877	0.938466	0.9493	0.453732	EGR1;ERAP2
GO:0042802	identical protein binding	molecular_function	2	108	659	15877	0.942273	0.951777	0.446159	KIF1A;LOC102182927
GO:0005634	nucleus	cellular_component	20	108	3943	15877	0.95287	0.961096	0.745672	ANKLE1;BATF2;BHLHE41;CABLES1;CD44;CYFIP2;DEPDC1;DUSP2;EEF1A2;EGR1;ERBB4;IRF1;LOC102173495;LOC102173518;LOC102189578;LOC108633323;MX2;MYCL;PPP1R16B;SOX9
GO:0003700	DNA-binding transcription factor activity	molecular_function	1	108	446	15877	0.954399	0.961255	0.329617	IRF1
GO:0000122	negative regulation of transcription by RNA polymerase II	biological_process	1	108	479	15877	0.963841	0.969373	0.306909	BHLHE41
GO:0005739	mitochondrion	cellular_component	2	108	852	15877	0.981829	0.986049	0.345092	ERBB4;RAB29
GO:0005783	endoplasmic reticulum	cellular_component	1	108	701	15877	0.992507	0.994039	0.209714	KCNG3
GO:0005829	cytosol	cellular_component	12	108	3074	15877	0.992621	0.994039	0.573881	AMPD3;CABLES1;CACNB4;CD44;CYFIP2;DAPP1;ERBB4;FAM129A;KIF1A;LOC102173518;PITPNM3;RAB29
GO:0005654	nucleoplasm	cellular_component	2	108	1791	15877	0.999966	0.999966	0.164164	ERBB4;LOC102173518

## Sheet: TZ_48h-vs-TZ_24h
ID	Term	Category	ListHits	ListTotal	PopHits	PopTotal	pValue	qValue	Enrichment_score	gene
GO:0000786	nucleosome	cellular_component	32	402	90	15877	1.50249e-28	2.54522e-25	14.0427	CENPA;LOC102173518;LOC102177790;LOC102178027;LOC102178318;LOC102178319;LOC102178584;LOC102178586;LOC102178621;LOC102178870;LOC102179187;LOC102179469;LOC102180034;LOC102180549;LOC102180554;LOC102180845;LOC102181083;LOC102181383;LOC102181641;LOC102181912;LOC102182181;LOC102182458;LOC102186170;LOC102186918;LOC106501755;LOC106501778;LOC106503501;LOC108633408;LOC108633412;LOC108633413;LOC108633414;LOC…
GO:0046982	protein heterodimerization activity	molecular_function	44	402	354	15877	1.59978e-18	1.35502e-15	4.90899	BHLHE41;CENPA;CENPW;CHRNB2;DDIT3;LOC102173518;LOC102177790;LOC102178027;LOC102178318;LOC102178319;LOC102178584;LOC102178586;LOC102178621;LOC102178870;LOC102179187;LOC102179469;LOC102180034;LOC102180554;LOC102180845;LOC102181083;LOC102181383;LOC102181641;LOC102181912;LOC102182181;LOC102182458;LOC102186170;LOC106501778;LOC106503501;LOC106503502;LOC106503503;LOC108633280;LOC108633408;LOC108633412;LO…
GO:0006334	nucleosome assembly	biological_process	20	402	80	15877	6.44502e-15	3.63929e-12	9.87376	CENPA;LOC102173518;LOC102177790;LOC102178318;LOC102178319;LOC102178584;LOC102178621;LOC102180549;LOC102180845;LOC102181083;LOC102181641;LOC102181912;LOC102182181;LOC102186170;LOC102186918;LOC106501755;LOC108633408;LOC108633412;LOC108633414;LOC108633924
GO:0007059	chromosome segregation	biological_process	12	402	51	15877	3.8362e-09	1.62463e-06	9.29295	BIRC5;CENPE;CENPN;CENPW;HJURP;MIS18A;NDC80;NEK2;NUF2;OIP5;SPAG5;TOP2A
GO:0000777	condensed chromosome kinetochore	cellular_component	14	402	76	15877	5.85809e-09	1.98472e-06	7.2754	BIRC5;CENPA;CENPE;CENPN;CENPW;DYNC1I1;HJURP;KIF2C;LOC106503109;LOC108633924;NDC80;NEK2;SPAG5;ZWINT
GO:0000278	mitotic cell cycle	biological_process	15	402	91	15877	8.24843e-09	2.32881e-06	6.51017	CCNA2;CCNB1;CCNF;CENPE;CENPW;KIF11;KIF15;KIF18B;KIF2C;MYB;NDC80;NEK2;PBK;TUBA1C;TUBAL3
GO:0031492	nucleosomal DNA binding	molecular_function	10	402	36	15877	1.36746e-08	3.20179e-06	10.9708	CENPA;LOC102178319;LOC102178621;LOC102180549;LOC102181641;LOC102186918;LOC106501755;LOC108633408;LOC108633412;LOC108633924
GO:0051301	cell division	biological_process	26	402	283	15877	1.51206e-08	3.20179e-06	3.62852	BIRC5;CCNA2;CCNB1;CCNF;CDC20;CDCA2;CDCA3;CDK1;CENPE;CENPW;FBXO5;KIF11;KIF18B;KIF2C;KIFC1;LOC106503109;MIS18A;NCAPG2;NDC80;NEK2;NUF2;OIP5;SPAG5;TRIOBP;UBE2C;ZWINT
GO:0000775	chromosome, centromeric region	cellular_component	11	402	47	15877	1.83665e-08	3.45699e-06	9.24352	AURKB;BIRC5;CENPE;CENPL;CENPW;HJURP;KIF2C;MIS18A;NDC80;NUF2;OIP5
GO:0003777	microtubule motor activity	molecular_function	10	402	58	15877	1.70766e-06	0.000289277	6.80949	CENPE;DYNC1I1;KIF11;KIF15;KIF18B;KIF1A;KIF20A;KIF22;KIF2C;KIFC1
GO:0007018	microtubule-based movement	biological_process	11	402	75	15877	2.73447e-06	0.000421109	5.7926	CENPE;DNAH10;DYNC1I1;KIF11;KIF15;KIF18B;KIF1A;KIF20A;KIF22;KIF2C;KIFC1
GO:0000788	nuclear nucleosome	cellular_component	6	402	20	15877	7.28062e-06	0.00102778	11.8485	LOC102178319;LOC102181641;LOC106503502;LOC106503503;LOC108633408;LOC108633412
GO:0006335	DNA replication-dependent nucleosome assembly	biological_process	6	402	21	15877	9.97614e-06	0.00127155	11.2843	LOC102178319;LOC102181641;LOC106503502;LOC106503503;LOC108633408;LOC108633412
GO:0005871	kinesin complex	cellular_component	8	402	43	15877	1.05087e-05	0.00127155	7.34791	CENPE;KIF11;KIF15;KIF18B;KIF1A;KIF20A;KIF2C;KIFC1
GO:0051315	attachment of mitotic spindle microtubules to kinetochore	biological_process	4	402	8	15877	2.61477e-05	0.00291029	19.7475	CENPE;KIF2C;NDC80;NUF2
GO:0008017	microtubule binding	molecular_function	16	402	190	15877	2.7488e-05	0.00291029	3.3259	BIRC5;CENPE;DYNC1I1;GAS2;HOOK2;JAKMIP2;KIF11;KIF15;KIF18B;KIF1A;KIF20A;KIF22;KIF2C;KIFC1;NUSAP1;SPAG5
GO:0003774	motor activity	molecular_function	8	402	50	15877	3.33295e-05	0.00332119	6.3192	DYNC1I1;KIF15;KIF18B;KIF1A;MYH15;MYO15A;MYO1G;MYO7B
GO:0060968	regulation of gene silencing	biological_process	4	402	9	15877	4.61248e-05	0.00434086	17.5533	LOC102178319;LOC102181641;LOC108633408;LOC108633412
GO:0000776	kinetochore	cellular_component	8	402	57	15877	8.79026e-05	0.00783721	5.54316	CENPE;CENPW;DYNC1I1;KIF2C;LOC106503109;NDC80;NEK2;SPAG5
GO:0034080	CENP-A containing nucleosome assembly	biological_process	4	402	11	15877	0.000116026	0.00935947	14.3618	CENPW;HJURP;MIS18A;OIP5
GO:0051310	metaphase plate congression	biological_process	4	402	11	15877	0.000116026	0.00935947	14.3618	CENPE;KIF22;KIF2C;NDC80
GO:0014068	positive regulation of phosphatidylinositol 3-kinase signaling	biological_process	6	402	33	15877	0.000157448	0.0121235	7.18091	CCL5;CSF3;ERBB4;FGR;PIK3AP1;TGFB2
GO:0007052	mitotic spindle organization	biological_process	6	402	34	15877	0.000187145	0.0137836	6.96971	AURKB;CCNB1;CENPE;KIF11;NDC80;NUF2
GO:0051290	protein heterotetramerization	biological_process	6	402	36	15877	0.000259707	0.018331	6.5825	LOC102178319;LOC102181641;LOC106503502;LOC106503503;LOC108633408;LOC108633412
GO:0005876	spindle microtubule	cellular_component	5	402	24	15877	0.000289892	0.0196431	8.22813	AURKB;BIRC5;CDK1;KIF11;NUSAP1
GO:0060088	auditory receptor cell stereocilium organization	biological_process	3	402	6	15877	0.000304419	0.0198341	19.7475	PDZD7;STRC;TRIOBP
GO:0030496	midbody	cellular_component	11	402	125	15877	0.00033469	0.0209987	3.47556	AURKB;BIRC5;CDK1;CENPE;KIF20A;LOC106503109;NEK2;SHCBP1;SPAG5;SVIL;TRIOBP
GO:0000070	mitotic sister chromatid segregation	biological_process	5	402	25	15877	0.000354895	0.0214712	7.899	KIF18B;KIFC1;NDC80;NEK2;SPAG5
GO:0030261	chromosome condensation	biological_process	4	402	15	15877	0.000442814	0.0258665	10.532	LOC102180549;LOC102186918;LOC106501755;NCAPG2
GO:0019886	antigen processing and presentation of exogenous peptide antigen via MHC class II	biological_process	6	402	42	15877	0.000615486	0.0347544	5.64215	CENPE;DYNC1I1;KIF11;KIF15;KIF2C;LOC102187998
GO:0030054	cell junction	cellular_component	23	402	431	15877	0.000657333	0.0359201	2.10762	ACHE;AMPH;ANKS1B;BSN;CCNF;CHRNB2;CPEB1;DLG2;DTNA;DUOX2;ESCO2;FBP2;FLRT3;GLRA3;KCNC3;KCTD16;OTOF;PPP1R9A;PTPRR;SDK1;SVIL;SYT11;UNC13B
GO:0051209	release of sequestered calcium ion into cytosol	biological_process	4	402	17	15877	0.000741709	0.0387436	9.29295	DDIT3;ERO1A;HTR2A;PLCG2
GO:0006325	chromatin organization	biological_process	9	402	97	15877	0.000783524	0.0387436	3.66449	LOC102178027;LOC102178586;LOC102178870;LOC102179469;LOC102180034;LOC102181383;LOC102182458;LOC106501778;LOC108633413
GO:0032466	negative regulation of cytokinesis	biological_process	3	402	8	15877	0.000820676	0.0387436	14.8106	AURKB;E2F8;LOC106503109
GO:0048148	behavioral response to cocaine	biological_process	3	402	8	15877	0.000820676	0.0387436	14.8106	ABAT;PPP1R1B;SDK1
GO:0000790	nuclear chromatin	cellular_component	11	402	139	15877	0.000823358	0.0387436	3.12551	LOC102178027;LOC102178586;LOC102178870;LOC102179469;LOC102180034;LOC102181383;LOC102182458;LOC102186918;LOC106501778;LOC108633413;UHRF1
GO:0007080	mitotic metaphase plate congression	biological_process	5	402	30	15877	0.000857921	0.0392788	6.5825	CCNB1;CENPE;KIF22;KIF2C;KIFC1
GO:0005874	microtubule	cellular_component	16	402	262	15877	0.00108194	0.0482317	2.41191	CENPE;CKAP2;DNAH10;DYNC1I1;HOOK2;KIF11;KIF15;KIF18B;KIF1A;KIF20A;KIF22;KIF2C;KIFC1;NEK2;TUBA1C;TUBAL3
GO:0072686	mitotic spindle	cellular_component	6	402	49	15877	0.001414	0.0614185	4.83613	CDK1;KIF11;KIF22;KIFC1;NUSAP1;SPAG5
GO:0003677	DNA binding	molecular_function	44	402	1101	15877	0.00176026	0.0745469	1.57837	BEND5;CENPW;CREB5;DDIT3;DLX2;FOXA1;HJURP;HOPX;KIF15;KIF22;LENEP;LOC102173518;LOC102177790;LOC102178027;LOC102178318;LOC102178584;LOC102178586;LOC102178870;LOC102179187;LOC102179469;LOC102180034;LOC102180554;LOC102180845;LOC102181083;LOC102181383;LOC102181912;LOC102182181;LOC102182458;LOC102186170;LOC106501755;LOC106501778;LOC106503501;LOC106503502;LOC106503503;LOC108633413;LOC108633414;MXI1;MYB;N…
GO:0051262	protein tetramerization	biological_process	4	402	22	15877	0.00206264	0.0852221	7.18091	CCL5;KCNC3;TRPM3;TRPM6
GO:0019888	protein phosphatase regulator activity	molecular_function	4	402	23	15877	0.00244754	0.0987176	6.8687	PPP1R15A;PPP1R16B;PPP1R3C;PPP2R2B
GO:0000228	nuclear chromosome	cellular_component	4	402	24	15877	0.00287907	0.112543	6.5825	LOC102178319;LOC102181641;LOC108633408;LOC108633412
GO:0045216	cell-cell junction organization	biological_process	3	402	12	15877	0.00298962	0.112543	9.87376	LIMS2;SDK1;TGFB2
GO:0051382	kinetochore assembly	biological_process	3	402	12	15877	0.00298962	0.112543	9.87376	CENPE;CENPN;CENPW
GO:0001784	phosphotyrosine residue binding	molecular_function	4	402	25	15877	0.00335987	0.121098	6.3192	FGR;PLCG2;SHF;SOCS3
GO:0090307	mitotic spindle assembly	biological_process	4	402	25	15877	0.00335987	0.121098	6.3192	CDC20;KIF11;KIFC1;NEK2
GO:0034976	response to endoplasmic reticulum stress	biological_process	6	402	59	15877	0.00368745	0.126687	4.01644	COL4A3BP;DDIT3;DNAJB9;ERO1A;FAM129A;PPP1R15A
GO:0007094	mitotic spindle assembly checkpoint	biological_process	3	402	13	15877	0.00381407	0.126687	9.11424	AURKB;BIRC5;LOC106503109
GO:0031936	negative regulation of chromatin silencing	biological_process	3	402	13	15877	0.00381407	0.126687	9.11424	LOC102180549;LOC102186918;LOC106501755
GO:0045910	negative regulation of DNA recombination	biological_process	3	402	13	15877	0.00381407	0.126687	9.11424	LOC102180549;LOC102186918;LOC106501755
GO:0005886	plasma membrane	cellular_component	93	402	2838	15877	0.00406565	0.132446	1.29423	ACHE;ADGRE3;AMPH;ANKS1B;APBA1;ARHGAP18;ATP13A4;C23H6orf25;CATSPER3;CHRNB2;CISH;CLTB;CNTN1;CPM;DLG2;ENOX1;EPHA6;ERBB4;FAM129A;FAT2;FBP2;FGR;FLRT3;FRAS1;GFRA3;GLDN;GLRA3;GPR35;GPR68;GPR85;HMMR;ICOSLG;IL1RL1;ILDR1;KCNC3;LIMS2;LOC102169149;LOC102170373;LOC102185264;LOC102186069;LOC102188567;LOC102191827;LOC108633280;LOC108638312;LRMP;MAGI2;MAST1;MDGA2;MGST2;MPL;MYO1G;NRG1;NRSN2;OSCAR;OTOF;PARM1;PCDH7…
GO:0007088	regulation of mitotic nuclear division	biological_process	4	402	27	15877	0.00447951	0.143175	5.85111	CCNA2;CCNB1;CCNF;NEK2
GO:0008574	ATP-dependent microtubule motor activity, plus-end-directed	molecular_function	3	402	14	15877	0.0047639	0.145041	8.46322	KIF11;KIF18B;KIF1A
GO:0016584	nucleosome positioning	biological_process	3	402	14	15877	0.0047639	0.145041	8.46322	LOC102180549;LOC102186918;LOC106501755
GO:0051897	positive regulation of protein kinase B signaling	biological_process	6	402	63	15877	0.00511105	0.145041	3.76143	C1QTNF1;CSF3;ERBB4;FGF19;KIAA1161;PIK3AP1
GO:0120163	negative regulation of cold-induced thermogenesis	biological_process	4	402	28	15877	0.0051233	0.145041	5.64215	ADAMTS5;DDIT3;HOXC10;MAP2K6
GO:0006275	regulation of DNA replication	biological_process	3	402	15	15877	0.00584418	0.145041	7.899	CCNA2;ESCO2;FBXO5
GO:0031145	anaphase-promoting complex-dependent catabolic process	biological_process	3	402	15	15877	0.00584418	0.145041	7.899	CDC20;FBXO5;UBE2C
GO:0032426	stereocilium tip	cellular_component	3	402	15	15877	0.00584418	0.145041	7.899	MORN4;PDZD7;STRC
GO:0003690	double-stranded DNA binding	molecular_function	6	402	65	15877	0.00595727	0.145041	3.64569	FOXA1;LOC102180549;LOC102186918;LOC106501755;NFIB;PCBP3
GO:0001955	blood vessel maturation	biological_process	2	402	5	15877	0.00607905	0.145041	15.798	DDIT3;S1PR1
GO:0006000	fructose metabolic process	biological_process	2	402	5	15877	0.00607905	0.145041	15.798	FBP2;PFKFB3
GO:0006650	glycerophospholipid metabolic process	biological_process	2	402	5	15877	0.00607905	0.145041	15.798	PLA2G15;PNPLA3
GO:0007614	short-term memory	biological_process	2	402	5	15877	0.00607905	0.145041	15.798	CUX2;NPAS4
GO:0032133	chromosome passenger complex	cellular_component	2	402	5	15877	0.00607905	0.145041	15.798	AURKB;BIRC5
GO:0042135	neurotransmitter catabolic process	biological_process	2	402	5	15877	0.00607905	0.145041	15.798	ABAT;ACHE
GO:0051988	regulation of attachment of spindle microtubules to kinetochore	biological_process	2	402	5	15877	0.00607905	0.145041	15.798	NEK2;SPAG5
GO:0060700	regulation of ribonuclease activity	biological_process	2	402	5	15877	0.00607905	0.145041	15.798	LOC102186893;LOC102190983
GO:0072678	T cell migration	biological_process	2	402	5	15877	0.00607905	0.145041	15.798	MYO1G;S1PR1
GO:2000503	positive regulation of natural killer cell chemotaxis	biological_process	2	402	5	15877	0.00607905	0.145041	15.798	CCL5;CXCL14
GO:0010906	regulation of glucose metabolic process	biological_process	3	402	17	15877	0.00841306	0.185232	6.96971	C1QTNF1;IGFBP3;RORA
GO:0031640	killing of cells of other organism	biological_process	3	402	17	15877	0.00841306	0.185232	6.96971	CXCL14;LOC102178584;MAP28
GO:0035371	microtubule plus-end	cellular_component	3	402	17	15877	0.00841306	0.185232	6.96971	KIF18B;KIF2C;SPAG5
GO:0046934	phosphatidylinositol-4,5-bisphosphate 3-kinase activity	molecular_function	3	402	17	15877	0.00841306	0.185232	6.96971	ERBB4;FGF19;PIK3AP1
GO:0008283	cell proliferation	biological_process	11	402	188	15877	0.008516	0.185232	2.31088	BHLHE41;CDK1;COL4A3BP;DACH1;DLGAP5;E2F8;ERBB4;KIF15;KIF2C;LIPG;MPL
GO:0000778	condensed nuclear chromosome kinetochore	cellular_component	2	402	6	15877	0.00896637	0.185232	13.165	NDC80;NUF2
GO:0004465	lipoprotein lipase activity	molecular_function	2	402	6	15877	0.00896637	0.185232	13.165	LIPG;PNPLA3
GO:0010997	anaphase-promoting complex binding	molecular_function	2	402	6	15877	0.00896637	0.185232	13.165	CDC20;FBXO5
GO:0015695	organic cation transport	biological_process	2	402	6	15877	0.00896637	0.185232	13.165	SLC22A14;SLC47A1
GO:0031536	positive regulation of exit from mitosis	biological_process	2	402	6	15877	0.00896637	0.185232	13.165	BIRC5;UBE2C
GO:1903589	positive regulation of blood vessel endothelial cell proliferation involved in sprouting angiogenesis	biological_process	2	402	6	15877	0.00896637	0.185232	13.165	HMOX1;PPP1R16B
GO:0045787	positive regulation of cell cycle	biological_process	4	402	33	15877	0.00927351	0.189269	4.78728	CCNA2;CCNB1;CCNF;TGFB2
GO:0042113	B cell activation	biological_process	3	402	18	15877	0.00990873	0.199826	6.5825	CD40;CHRNB2;ICOSLG
GO:0031225	anchored component of membrane	cellular_component	7	402	95	15877	0.0103871	0.207009	2.91016	ACHE;CNTN1;CPM;GFRA3;LOC108633280;LY6G6C;MDGA2
GO:0016887	ATPase activity	molecular_function	8	402	120	15877	0.0113076	0.222102	2.633	CENPE;KIF11;KIF15;KIF18B;KIF1A;KIF20A;KIF2C;KIFC1
GO:0061844	antimicrobial humoral immune response mediated by antimicrobial peptide	biological_process	4	402	35	15877	0.0114066	0.222102	4.51372	CXCL14;LOC102178584;LOC108633414;MAP28
GO:0070059	intrinsic apoptotic signaling pathway in response to endoplasmic reticulum stress	biological_process	3	402	19	15877	0.011549	0.222319	6.23606	DDIT3;ERO1A;TMEM117
GO:0002227	innate immune response in mucosa	biological_process	2	402	7	15877	0.0123438	0.223659	11.2843	LOC102178584;LOC108633414
GO:0031994	insulin-like growth factor I binding	molecular_function	2	402	7	15877	0.0123438	0.223659	11.2843	IGFBP1;IGFBP3
GO:0031995	insulin-like growth factor II binding	molecular_function	2	402	7	15877	0.0123438	0.223659	11.2843	IGFBP1;IGFBP3
GO:0033162	melanosome membrane	cellular_component	2	402	7	15877	0.0123438	0.223659	11.2843	RAB32;RAB38
GO:0043568	positive regulation of insulin-like growth factor receptor signaling pathway	biological_process	2	402	7	15877	0.0123438	0.223659	11.2843	IGFBP3;KIAA1161
GO:0020037	heme binding	molecular_function	8	402	122	15877	0.0124108	0.223659	2.58984	DUOX2;HMOX1;LOC102169002;LOC102170823;LOC102175876;LOC102176710;LOC102185739;STC2
GO:0010971	positive regulation of G2/M transition of mitotic cell cycle	biological_process	3	402	20	15877	0.0133362	0.2352	5.92425	CCNB1;CDK1;FBXO5
GO:0006814	sodium ion transport	biological_process	5	402	56	15877	0.0134678	0.2352	3.52634	CATSPER3;LOC102186069;SCN2A;SLC38A8;SLC5A6
GO:0030672	synaptic vesicle membrane	cellular_component	5	402	56	15877	0.0134678	0.2352	3.52634	AMPH;BSN;CLTB;OTOF;UNC13B
GO:0030574	collagen catabolic process	biological_process	3	402	21	15877	0.0152719	0.261116	5.64215	MMP1;MMP27;MMP3
GO:0008608	attachment of spindle microtubules to kinetochore	biological_process	2	402	8	15877	0.0161849	0.261116	9.87376	LOC106503109;NDC80
GO:0010369	chromocenter	cellular_component	2	402	8	15877	0.0161849	0.261116	9.87376	ESCO2;OIP5
GO:0010944	negative regulation of transcription by competitive promoter binding	biological_process	2	402	8	15877	0.0161849	0.261116	9.87376	BHLHE41;DACH1
GO:0015386	potassium:proton antiporter activity	molecular_function	2	402	8	15877	0.0161849	0.261116	9.87376	SLC9A3;SLC9A9
GO:0031589	cell-substrate adhesion	biological_process	2	402	8	15877	0.0161849	0.261116	9.87376	FAT2;MYO1G
GO:0060441	epithelial tube branching involved in lung morphogenesis	biological_process	2	402	8	15877	0.0161849	0.261116	9.87376	FOXA1;RSPO2
GO:0098974	postsynaptic actin cytoskeleton organization	biological_process	2	402	8	15877	0.0161849	0.261116	9.87376	C3H1orf226;PPP1R9A
GO:0007268	chemical synaptic transmission	biological_process	9	402	154	15877	0.0166182	0.265577	2.30815	AMPH;APBA1;BSN;CHRNB2;DLG2;DTNA;GLRA3;HTR2A;UNC13B
GO:0000079	regulation of cyclin-dependent protein serine/threonine kinase activity	biological_process	3	402	22	15877	0.0173576	0.267307	5.38569	CCNA2;CCNB1;CCNF
GO:0007269	neurotransmitter secretion	biological_process	3	402	22	15877	0.0173576	0.267307	5.38569	APBA1;LIN7A;PPFIA3
GO:0038096	Fc-gamma receptor signaling pathway involved in phagocytosis	biological_process	3	402	22	15877	0.0173576	0.267307	5.38569	FGR;MYO1G;PLCG2
GO:0051453	regulation of intracellular pH	biological_process	3	402	22	15877	0.0173576	0.267307	5.38569	SLC4A10;SLC9A3;SLC9A9
GO:0016538	cyclin-dependent protein serine/threonine kinase regulator activity	molecular_function	3	402	23	15877	0.0195941	0.272961	5.15152	CCNA2;CCNB1;CCNF
GO:0004620	phospholipase activity	molecular_function	2	402	9	15877	0.020464	0.272961	8.77667	LIPG;PITPNM3
GO:0008080	N-acetyltransferase activity	molecular_function	2	402	9	15877	0.020464	0.272961	8.77667	ESCO2;SAT2
GO:0008593	regulation of Notch signaling pathway	biological_process	2	402	9	15877	0.020464	0.272961	8.77667	GAS2;POSTN
GO:0009395	phospholipid catabolic process	biological_process	2	402	9	15877	0.020464	0.272961	8.77667	LIPG;PLCG2
GO:0015464	acetylcholine receptor activity	molecular_function	2	402	9	15877	0.020464	0.272961	8.77667	ANXA9;CHRNB2
GO:0016081	synaptic vesicle docking	biological_process	2	402	9	15877	0.020464	0.272961	8.77667	PPFIA3;UNC13B
GO:0016918	retinal binding	molecular_function	2	402	9	15877	0.020464	0.272961	8.77667	CRABP2;STRA6
GO:0031256	leading edge membrane	cellular_component	2	402	9	15877	0.020464	0.272961	8.77667	AMPH;MYO1G
GO:0031616	spindle pole centrosome	cellular_component	2	402	9	15877	0.020464	0.272961	8.77667	AURKB;DLGAP5
GO:0034501	protein localization to kinetochore	biological_process	2	402	9	15877	0.020464	0.272961	8.77667	AURKB;CDK1
GO:0035810	positive regulation of urine volume	biological_process	2	402	9	15877	0.020464	0.272961	8.77667	HAS2;NPR3
GO:0045653	negative regulation of megakaryocyte differentiation	biological_process	2	402	9	15877	0.020464	0.272961	8.77667	LOC106503502;LOC106503503
GO:0051601	exocyst localization	biological_process	2	402	9	15877	0.020464	0.272961	8.77667	EXOC3L4;TNFAIP2
GO:0051963	regulation of synapse assembly	biological_process	2	402	9	15877	0.020464	0.272961	8.77667	CHRNB2;PPP1R9A
GO:0090383	phagosome acidification	biological_process	2	402	9	15877	0.020464	0.272961	8.77667	RAB38;SLAMF8
GO:1990023	mitotic spindle midzone	cellular_component	2	402	9	15877	0.020464	0.272961	8.77667	CENPE;KIF18B
GO:0005902	microvillus	cellular_component	4	402	42	15877	0.021249	0.279038	3.76143	FOXA1;MYO1G;MYO7B;STARD10
GO:0007416	synapse assembly	biological_process	4	402	42	15877	0.021249	0.279038	3.76143	BSN;ERBB4;FLRT3;SDK1
GO:0009897	external side of plasma membrane	cellular_component	9	402	161	15877	0.0215246	0.280483	2.2078	CD40;CHRNB2;ENOX1;GFRA3;ICOSLG;IL1RL1;LY6G6C;S1PR1;TRPM8
GO:0002040	sprouting angiogenesis	biological_process	3	402	24	15877	0.021982	0.282102	4.93688	E2F8;ESM1;SEMA3E
GO:0032420	stereocilium	cellular_component	3	402	24	15877	0.021982	0.282102	4.93688	MYO15A;PDZD7;TRIOBP
GO:0019825	oxygen binding	molecular_function	3	402	25	15877	0.0245214	0.29801	4.7394	LOC102175876;LOC102176710;LOC102185739
GO:0048786	presynaptic active zone	cellular_component	3	402	25	15877	0.0245214	0.29801	4.7394	BSN;PPFIA3;UNC13B
GO:0005887	integral component of plasma membrane	cellular_component	31	402	846	15877	0.0250697	0.29801	1.44722	ADGRE3;C1QTNF1;CHRNB2;EPHA6;ERBB4;FLRT3;GLRA3;GPR17;GPR35;HAS2;HTR2A;LOC102186069;LOC102188217;LRMP;LTB4R;MPL;PCDH7;PLPPR1;SCN2A;SELP;SEMA3E;SLC22A14;SLC28A1;SLC2A3;SLC31A2;SLC3A1;SLC4A10;SLC52A3;SLC6A2;SLCO4A1;STRA6
GO:0016050	vesicle organization	biological_process	2	402	10	15877	0.0251567	0.29801	7.899	FBXO5;SORT1
GO:0032570	response to progesterone	biological_process	2	402	10	15877	0.0251567	0.29801	7.899	NRG1;TGFB2
GO:0042220	response to cocaine	biological_process	2	402	10	15877	0.0251567	0.29801	7.899	CACNG4;CHRNB2
GO:0042583	chromaffin granule	cellular_component	2	402	10	15877	0.0251567	0.29801	7.899	LOC102174605;LOC102186111
GO:0048787	presynaptic active zone membrane	cellular_component	2	402	10	15877	0.0251567	0.29801	7.899	APBA1;SYT11
GO:0050910	detection of mechanical stimulus involved in sensory perception of sound	biological_process	2	402	10	15877	0.0251567	0.29801	7.899	PDZD7;STRC
GO:0060707	trophoblast giant cell differentiation	biological_process	2	402	10	15877	0.0251567	0.29801	7.899	E2F8;SOCS3
GO:0098719	sodium ion import across plasma membrane	biological_process	2	402	10	15877	0.0251567	0.29801	7.899	SLC9A3;SLC9A9
GO:0008021	synaptic vesicle	cellular_component	6	402	90	15877	0.0266439	0.313436	2.633	AMPH;APBA1;BSN;KIF1A;RAB15;SYT11
GO:0000307	cyclin-dependent protein kinase holoenzyme complex	cellular_component	3	402	26	15877	0.0272121	0.315735	4.55712	CCNA2;CCNB1;CCNF
GO:0008542	visual learning	biological_process	3	402	26	15877	0.0272121	0.315735	4.55712	CHRNB2;CTNS;PPP1R1B
GO:0031012	extracellular matrix	cellular_component	9	402	169	15877	0.0283173	0.326324	2.10329	ADAMTS5;FLRT3;HPSE;MMP1;MMP27;MMP3;POSTN;TGFB2;WNT6
GO:0010951	negative regulation of endopeptidase activity	biological_process	4	402	46	15877	0.0286488	0.327912	3.43435	KNG1;LOC102170373;LOC102174605;LOC102186111
GO:0007062	sister chromatid cohesion	biological_process	2	402	11	15877	0.0302393	0.332632	7.18091	ESCO2;KIF22
GO:0015385	sodium:proton antiporter activity	molecular_function	2	402	11	15877	0.0302393	0.332632	7.18091	SLC9A3;SLC9A9
GO:0032516	positive regulation of phosphoprotein phosphatase activity	biological_process	2	402	11	15877	0.0302393	0.332632	7.18091	MAGI2;PPP1R15A
GO:0038128	ERBB2 signaling pathway	biological_process	2	402	11	15877	0.0302393	0.332632	7.18091	ERBB4;PTPRR
GO:0043922	negative regulation by host of viral transcription	biological_process	2	402	11	15877	0.0302393	0.332632	7.18091	CCL5;HMOX1
GO:0046935	1-phosphatidylinositol-3-kinase regulator activity	molecular_function	2	402	11	15877	0.0302393	0.332632	7.18091	CISH;SOCS3
GO:0000922	spindle pole	cellular_component	6	402	93	15877	0.0306547	0.335027	2.54807	CCNB1;CDC20;DYNC1I1;KIF11;LRMP;NEK2
GO:0001558	regulation of cell growth	biological_process	4	402	48	15877	0.0328543	0.356552	3.29125	ESM1;IGFBP1;IGFBP3;TGFB2
GO:0007154	cell communication	biological_process	3	402	28	15877	0.0330453	0.356552	4.23161	FRAS1;GJB7;OIP5
GO:0019901	protein kinase binding	molecular_function	13	402	290	15877	0.0338436	0.357737	1.77047	CCNA2;CCNB1;CCNF;FBXO5;FGR;KIF11;KIF20A;LOC106503109;MAP2K6;PPP1R9A;PTPRR;RND2;SNAP91
GO:0007050	cell cycle arrest	biological_process	5	402	71	15877	0.0338668	0.357737	2.78134	DDIT3;GAS2;PRR11;RRAGD;TGFB2
GO:0009986	cell surface	cellular_component	16	402	382	15877	0.0344669	0.357737	1.65424	BSN;CACNG4;CPM;HMMR;LIPG;LOC102186918;LOC108633280;MPL;OSCAR;RSPO2;SLAMF8;SLC9A3;SORT1;STRC;TGFB2;WNT6
GO:0007626	locomotory behavior	biological_process	4	402	49	15877	0.0350851	0.357737	3.22408	APBA1;CHRNB2;MYO15A;PPP1R1B
GO:0001953	negative regulation of cell-matrix adhesion	biological_process	2	402	12	15877	0.0356892	0.357737	6.5825	POSTN;SEMA3E
GO:0006672	ceramide metabolic process	biological_process	2	402	12	15877	0.0356892	0.357737	6.5825	COL4A3BP;PLA2G15
GO:0007051	spindle organization	biological_process	2	402	12	15877	0.0356892	0.357737	6.5825	KIF11;SPAG5
GO:0016126	sterol biosynthetic process	biological_process	2	402	12	15877	0.0356892	0.357737	6.5825	DHCR7;TM7SF2
GO:0019841	retinol binding	molecular_function	2	402	12	15877	0.0356892	0.357737	6.5825	CRABP2;STRA6
GO:0042446	hormone biosynthetic process	biological_process	2	402	12	15877	0.0356892	0.357737	6.5825	DIO2;DUOX2
GO:0051489	regulation of filopodium assembly	biological_process	2	402	12	15877	0.0356892	0.357737	6.5825	PPP1R16B;PPP1R9A
GO:2000145	regulation of cell motility	biological_process	2	402	12	15877	0.0356892	0.357737	6.5825	ARHGAP18;ERBB4
GO:0032355	response to estradiol	biological_process	3	402	29	15877	0.0361859	0.360582	4.08569	FOXA1;POSTN;TGFB2
GO:0042267	natural killer cell mediated cytotoxicity	biological_process	3	402	30	15877	0.0394743	0.386529	3.9495	LOC102185264;LOC102188567;LYST
GO:0042531	positive regulation of tyrosine phosphorylation of STAT protein	biological_process	3	402	30	15877	0.0394743	0.386529	3.9495	CCL5;ERBB4;STAP2
GO:0070330	aromatase activity	molecular_function	3	402	30	15877	0.0394743	0.386529	3.9495	LOC102169002;LOC102170823;LOC102185739
GO:0005104	fibroblast growth factor receptor binding	molecular_function	2	402	13	15877	0.0414847	0.394804	6.07616	FGF19;FLRT3
GO:0006336	DNA replication-independent nucleosome assembly	biological_process	2	402	13	15877	0.0414847	0.394804	6.07616	LOC106503502;LOC106503503
GO:0006352	DNA-templated transcription, initiation	biological_process	2	402	13	15877	0.0414847	0.394804	6.07616	LOC106503502;LOC106503503
GO:0035307	positive regulation of protein dephosphorylation	biological_process	2	402	13	15877	0.0414847	0.394804	6.07616	CDCA2;PPP1R16B
GO:0048662	negative regulation of smooth muscle cell proliferation	biological_process	2	402	13	15877	0.0414847	0.394804	6.07616	HMOX1;IGFBP3
GO:0009615	response to virus	biological_process	4	402	52	15877	0.0422926	0.399382	3.03808	CCL5;FGR;LOC102186893;LOC102190983
GO:0045202	synapse	cellular_component	11	402	240	15877	0.0424373	0.399382	1.81019	ACHE;APBA1;CHRNB2;CPEB1;DTNA;GLRA3;LIN7A;MAGI2;NRG1;SDK1;SNTB1
GO:0045071	negative regulation of viral genome replication	biological_process	3	402	31	15877	0.0429089	0.401589	3.8221	CCL5;ISG15;LOC102190983
GO:0006887	exocytosis	biological_process	5	402	76	15877	0.0434571	0.404485	2.59836	CCL5;EXOC3L4;LIN7A;MYO1G;TNFAIP2
GO:0030670	phagocytic vesicle membrane	cellular_component	3	402	32	15877	0.0464878	0.420013	3.70266	RAB32;RAB38;TLR2
GO:0007605	sensory perception of sound	biological_process	6	402	103	15877	0.0467891	0.420013	2.30068	CHRNB2;MYO15A;OTOF;PDZD7;SLC52A3;TRIOBP
GO:0031594	neuromuscular junction	cellular_component	4	402	54	15877	0.0475271	0.420013	2.92556	DLG2;POSTN;PPP1R9A;UNC13B
GO:0071456	cellular response to hypoxia	biological_process	4	402	54	15877	0.0475271	0.420013	2.92556	CPEB1;HMOX1;MPL;RORA
GO:0006636	unsaturated fatty acid biosynthetic process	biological_process	2	402	14	15877	0.0476048	0.420013	5.64215	ELOVL3;LOC108637647
GO:0014911	positive regulation of smooth muscle cell migration	biological_process	2	402	14	15877	0.0476048	0.420013	5.64215	CCL5;POSTN
GO:0030705	cytoskeleton-dependent intracellular transport	biological_process	2	402	14	15877	0.0476048	0.420013	5.64215	HOOK2;KIF1A
GO:0044389	ubiquitin-like protein ligase binding	molecular_function	2	402	14	15877	0.0476048	0.420013	5.64215	CCNB1;UBE2C
GO:0048678	response to axon injury	biological_process	2	402	14	15877	0.0476048	0.420013	5.64215	FLRT3;MORN4
GO:0098831	presynaptic active zone cytoplasmic component	cellular_component	2	402	14	15877	0.0476048	0.420013	5.64215	PPFIA3;UNC13B
GO:0043005	neuron projection	cellular_component	11	402	246	15877	0.049123	0.431163	1.76604	CHRNB2;CPEB1;DLG2;EPHA6;GLRA3;KIF1A;LIN7A;MPL;NRSN2;SLC6A2;SYT11
GO:0048839	inner ear development	biological_process	3	402	33	15877	0.0502093	0.433951	3.59046	CXCL14;LIN7A;TGFB2
GO:0050731	positive regulation of peptidyl-tyrosine phosphorylation	biological_process	3	402	33	15877	0.0502093	0.433951	3.59046	CSF3;HTR2A;NRG1
GO:0051017	actin filament bundle assembly	biological_process	3	402	33	15877	0.0502093	0.433951	3.59046	AIF1L;RND2;TRIOBP
GO:0014069	postsynaptic density	cellular_component	9	402	190	15877	0.0529833	0.449001	1.87082	ANKS1B;BSN;CACNG4;CPEB1;DLG2;LIN7A;MAGI2;PPP1R9A;SYT11
GO:0002092	positive regulation of receptor internalization	biological_process	2	402	15	15877	0.0540295	0.449001	5.266	MAGI2;PLCG2
GO:0006665	sphingolipid metabolic process	biological_process	2	402	15	15877	0.0540295	0.449001	5.266	SERINC2;SPNS2
GO:0007019	microtubule depolymerization	biological_process	2	402	15	15877	0.0540295	0.449001	5.266	KIF18B;KIF2C
GO:0007585	respiratory gaseous exchange	biological_process	2	402	15	15877	0.0540295	0.449001	5.266	DACH1;SFTPC
GO:0043113	receptor clustering	biological_process	2	402	15	15877	0.0540295	0.449001	5.266	DLG2;MAGI2
GO:0044344	cellular response to fibroblast growth factor stimulus	biological_process	2	402	15	15877	0.0540295	0.449001	5.266	CCL5;POSTN
GO:0032922	circadian regulation of gene expression	biological_process	3	402	34	15877	0.054071	0.449001	3.48486	BHLHE41;CIART;RORA
GO:0005615	extracellular space	cellular_component	34	402	1015	15877	0.057944	0.453505	1.32299	ADAMTS5;C1QTNF1;CCL5;CPM;CSF3;CTSC;CXCL14;ENOX1;FLRT3;GLDN;IGFBP1;IGFBP3;IL27;INHBE;KNG1;LIPG;LOC102170373;LOC102174605;LOC102178584;LOC102186111;LOC108633280;LOC108633414;MAP28;NRG1;PDZD7;PLA2G15;POSTN;PTPRR;RALGAPA2;RSPO2;SEMA3E;SFTPC;TGFB2;WNT6
GO:0006890	retrograde vesicle-mediated transport, Golgi to ER	biological_process	4	402	58	15877	0.059021	0.453505	2.72379	CENPE;KIF11;KIF15;KIF2C
GO:0005833	hemoglobin complex	cellular_component	2	402	16	15877	0.0607396	0.453505	4.93688	LOC102175876;LOC102176710
GO:0030833	regulation of actin filament polymerization	biological_process	2	402	16	15877	0.0607396	0.453505	4.93688	ARHGAP18;PPP1R9A
GO:0030902	hindbrain development	biological_process	2	402	16	15877	0.0607396	0.453505	4.93688	NFIB;TGFB2
GO:0048268	clathrin coat assembly	biological_process	2	402	16	15877	0.0607396	0.453505	4.93688	CLTB;SNAP91
GO:0004713	protein tyrosine kinase activity	molecular_function	4	402	59	15877	0.0621058	0.453505	2.67763	ERBB4;FGR;MAP2K6;TTK
GO:0006986	response to unfolded protein	biological_process	3	402	36	15877	0.0622062	0.453505	3.29125	DDIT3;DNAJB9;HSPA4L
GO:0006468	protein phosphorylation	biological_process	11	402	257	15877	0.063163	0.453505	1.69045	AURKB;BIRC5;CCNA2;CCNF;CDK1;FGR;IGFBP3;MAP3K13;MAST1;NEK2;TGFB2
GO:0006805	xenobiotic metabolic process	biological_process	3	402	37	15877	0.0664745	0.453505	3.2023	LOC102169002;LOC102185739;RORA
GO:0016459	myosin complex	cellular_component	3	402	37	15877	0.0664745	0.453505	3.2023	MYO15A;MYO1G;MYO7B
GO:0031526	brush border membrane	cellular_component	3	402	37	15877	0.0664745	0.453505	3.2023	SLC3A1;SLC9A3;TRPM6
GO:0000145	exocyst	cellular_component	2	402	17	15877	0.0677164	0.453505	4.64647	EXOC3L4;TNFAIP2
GO:0004435	phosphatidylinositol phospholipase C activity	molecular_function	2	402	17	15877	0.0677164	0.453505	4.64647	CCL5;PLCG2
GO:0005680	anaphase-promoting complex	cellular_component	2	402	17	15877	0.0677164	0.453505	4.64647	CDC20;UBE2C
GO:0005719	nuclear euchromatin	cellular_component	2	402	17	15877	0.0677164	0.453505	4.64647	LOC102180549;LOC102186918
GO:0005720	nuclear heterochromatin	cellular_component	2	402	17	15877	0.0677164	0.453505	4.64647	LOC106501755;UHRF1
GO:0005942	phosphatidylinositol 3-kinase complex	cellular_component	2	402	17	15877	0.0677164	0.453505	4.64647	CISH;SOCS3
GO:0016712	oxidoreductase activity, acting on paired donors, with incorporation or reduction of molecular oxygen, reduced flavin or flavoprotein as one donor, and incorporation of one atom of oxygen	molecular_function	2	402	17	15877	0.0677164	0.453505	4.64647	LOC102169002;LOC102185739
GO:0034389	lipid droplet organization	biological_process	2	402	17	15877	0.0677164	0.453505	4.64647	CIDEC;PNPLA3
GO:0035116	embryonic hindlimb morphogenesis	biological_process	2	402	17	15877	0.0677164	0.453505	4.64647	PITX1;RSPO2
GO:0045662	negative regulation of myoblast differentiation	biological_process	2	402	17	15877	0.0677164	0.453505	4.64647	CXCL14;DDIT3
GO:0051497	negative regulation of stress fiber assembly	biological_process	2	402	17	15877	0.0677164	0.453505	4.64647	PPP1R9A;TMEFF2
GO:0097060	synaptic membrane	cellular_component	2	402	17	15877	0.0677164	0.453505	4.64647	FLRT3;UNC13B
GO:1990138	neuron projection extension	biological_process	2	402	17	15877	0.0677164	0.453505	4.64647	FLRT3;POSTN
GO:0050830	defense response to Gram-positive bacterium	biological_process	4	402	61	15877	0.0685251	0.453505	2.58984	FGR;LOC102178584;LOC108633414;MAP28
GO:0001540	amyloid-beta binding	molecular_function	3	402	38	15877	0.070873	0.453505	3.11803	ACHE;APBA1;TGFB2
GO:0042734	presynaptic membrane	cellular_component	4	402	62	15877	0.0718584	0.453505	2.54807	KCNC3;KCTD16;SLC6A2;UNC13B
GO:0002080	acrosomal membrane	cellular_component	2	402	18	15877	0.0749424	0.453505	4.38834	RND2;SLC2A3
GO:0006082	organic acid metabolic process	biological_process	2	402	18	15877	0.0749424	0.453505	4.38834	LOC102169002;LOC102185739
GO:0008395	steroid hydroxylase activity	molecular_function	2	402	18	15877	0.0749424	0.453505	4.38834	LOC102169002;LOC102185739
GO:0035025	positive regulation of Rho protein signal transduction	biological_process	2	402	18	15877	0.0749424	0.453505	4.38834	GPR17;GPR35
GO:0042738	exogenous drug catabolic process	biological_process	2	402	18	15877	0.0749424	0.453505	4.38834	LOC102169002;LOC102185739
GO:0043425	bHLH transcription factor binding	molecular_function	2	402	18	15877	0.0749424	0.453505	4.38834	BHLHE41;NCAPG2
GO:0005819	spindle	cellular_component	5	402	89	15877	0.0753122	0.453505	2.21882	FBXO5;KIF11;KIF15;KIF20A;SHCBP1
GO:0030971	receptor tyrosine kinase binding	molecular_function	3	402	39	15877	0.075399	0.453505	3.03808	FAM150B;NRG1;PITPNM3
GO:0036464	cytoplasmic ribonucleoprotein granule	cellular_component	3	402	39	15877	0.075399	0.453505	3.03808	DYNC1I1;ICOSLG;ZC3H12D
GO:0045599	negative regulation of fat cell differentiation	biological_process	3	402	39	15877	0.075399	0.453505	3.03808	DDIT3;RORA;SORT1
GO:0060395	SMAD protein signal transduction	biological_process	3	402	39	15877	0.075399	0.453505	3.03808	INHBE;MAGI2;TGFB2
GO:0010468	regulation of gene expression	biological_process	5	402	90	15877	0.078175	0.453505	2.19417	APBA1;FOXA1;PLCG2;SORT1;ZNF827
GO:0055037	recycling endosome	cellular_component	5	402	90	15877	0.078175	0.453505	2.19417	DYNC1I1;RASSF9;SLC31A2;SLC9A9;SYT11
GO:0001666	response to hypoxia	biological_process	4	402	64	15877	0.078768	0.453505	2.46844	CHRNB2;EGLN3;POSTN;TGFB2
GO:0030336	negative regulation of cell migration	biological_process	4	402	64	15877	0.078768	0.453505	2.46844	DACH1;MAGI2;SRGAP3;TMEFF2
GO:0071356	cellular response to tumor necrosis factor	biological_process	4	402	64	15877	0.078768	0.453505	2.46844	CCL5;NPNT;POSTN;RORA
GO:0044297	cell body	cellular_component	3	402	40	15877	0.0800494	0.453505	2.96213	CACNG4;PITPNM3;SYT11
GO:0055085	transmembrane transport	biological_process	3	402	40	15877	0.0800494	0.453505	2.96213	GJB7;SLC19A2;SPNS2
GO:0001890	placenta development	biological_process	2	402	19	15877	0.0824004	0.453505	4.15737	CCNF;E2F8
GO:0001891	phagocytic cup	cellular_component	2	402	19	15877	0.0824004	0.453505	4.15737	MYO1G;SYT11
GO:0004693	cyclin-dependent protein serine/threonine kinase activity	molecular_function	2	402	19	15877	0.0824004	0.453505	4.15737	CDK1;CDKL2
GO:0005344	oxygen carrier activity	molecular_function	2	402	19	15877	0.0824004	0.453505	4.15737	LOC102175876;LOC102176710
GO:0005977	glycogen metabolic process	biological_process	2	402	19	15877	0.0824004	0.453505	4.15737	PPP1R3A;PPP1R3C
GO:0007616	long-term memory	biological_process	2	402	19	15877	0.0824004	0.453505	4.15737	CTNS;NPAS4
GO:0014059	regulation of dopamine secretion	biological_process	2	402	19	15877	0.0824004	0.453505	4.15737	CHRNB2;SYT11
GO:0019731	antibacterial humoral response	biological_process	2	402	19	15877	0.0824004	0.453505	4.15737	LOC102178584;LOC108633414
GO:0032809	neuronal cell body membrane	cellular_component	2	402	19	15877	0.0824004	0.453505	4.15737	KCNC3;SLC6A2
GO:0097191	extrinsic apoptotic signaling pathway	biological_process	2	402	19	15877	0.0824004	0.453505	4.15737	MLLT11;TGFB2
GO:0098839	postsynaptic density membrane	cellular_component	2	402	19	15877	0.0824004	0.453505	4.15737	CACNG4;DLG2
GO:0008083	growth factor activity	molecular_function	6	402	120	15877	0.0844552	0.453505	1.97475	CSF3;FGF19;INHBE;MACC1;NRG1;TGFB2
GO:0051216	cartilage development	biological_process	3	402	41	15877	0.0848213	0.453505	2.88988	CSGALNACT1;DLX2;PITX1
GO:0005524	ATP binding	molecular_function	38	402	1195	15877	0.0858711	0.453505	1.25591	ACSS2;ATP13A4;AURKB;CDK1;CDKL2;CENPE;DNAH10;EPHA6;ERBB4;FGR;HSPA4L;KIF11;KIF15;KIF18B;KIF1A;KIF20A;KIF22;KIF2C;KIFC1;LOC102186069;LOC102186893;LOC102190983;LOC106503109;MAP2K6;MAP3K13;MAST1;MAT1A;MYH15;MYO15A;MYO1G;MYO7B;NEK2;PBK;PFKFB3;TOP2A;TRPM6;TTK;UBE2C
GO:0070062	extracellular exosome	cellular_component	22	402	636	15877	0.0865756	0.453505	1.36618	BEND7;CPM;CREB5;CUX2;FAM129A;FAT2;FGR;ICOSLG;LOC102173518;LOC102180034;LOC102182458;MYO15A;MYO1G;NPNT;PLCG2;RASSF9;SLC12A1;SLC3A1;SLC9A3;STEAP4;VAT1;WNT6
GO:0030324	lung development	biological_process	3	402	42	15877	0.0897115	0.453505	2.82107	FOXA1;NFIB;TGFB2
GO:0006811	ion transport	biological_process	4	402	67	15877	0.0897268	0.453505	2.35791	CHRNB2;SLC12A1;SLC9A3;SLC9A9
GO:0008201	heparin binding	molecular_function	6	402	122	15877	0.0897403	0.453505	1.94238	ADAMTS5;C23H6orf25;LIPG;LOC102186918;POSTN;RSPO2
GO:0009954	proximal/distal pattern formation	biological_process	2	402	20	15877	0.0900742	0.453505	3.9495	DLX2;HOXC10
GO:0035255	ionotropic glutamate receptor binding	molecular_function	2	402	20	15877	0.0900742	0.453505	3.9495	CACNG4;DLG2
GO:0051020	GTPase binding	molecular_function	2	402	20	15877	0.0900742	0.453505	3.9495	PPP1R9A;RRAGD
GO:0051482	positive regulation of cytosolic calcium ion concentration involved in phospholipase C-activating G protein-coupled signaling pathway	biological_process	2	402	20	15877	0.0900742	0.453505	3.9495	GPR17;GPR35
GO:0051898	negative regulation of protein kinase B signaling	biological_process	2	402	20	15877	0.0900742	0.453505	3.9495	DDIT3;MAGI2
GO:0051973	positive regulation of telomerase activity	biological_process	2	402	20	15877	0.0900742	0.453505	3.9495	NEK2;PARM1
GO:0060076	excitatory synapse	cellular_component	2	402	20	15877	0.0900742	0.453505	3.9495	BSN;SYT11
GO:0060079	excitatory postsynaptic potential	biological_process	2	402	20	15877	0.0900742	0.453505	3.9495	NPAS4;PPP1R9A
GO:0070374	positive regulation of ERK1 and ERK2 cascade	biological_process	7	402	152	15877	0.0918431	0.453505	1.81885	CCL5;EPHA6;ERBB4;FAM150B;FGF19;HTR2A;NPNT
GO:0005694	chromosome	cellular_component	5	402	95	15877	0.0933487	0.453505	2.07869	AURKB;CENPE;ESCO2;LRMP;NUSAP1
GO:0031982	vesicle	cellular_component	4	402	68	15877	0.0935343	0.453505	2.32324	DYNC1I1;LOC102186918;RAB38;SLC47A1
GO:0005088	Ras guanyl-nucleotide exchange factor activity	molecular_function	3	402	43	15877	0.0947168	0.453505	2.75547	ERBB4;FGF19;GFRA3
GO:0032956	regulation of actin cytoskeleton organization	biological_process	3	402	43	15877	0.0947168	0.453505	2.75547	ARHGAP18;RND2;TRIOBP
GO:0099056	integral component of presynaptic membrane	cellular_component	3	402	43	15877	0.0947168	0.453505	2.75547	CHRNB2;ERBB4;SCN2A
GO:0043552	positive regulation of phosphatidylinositol 3-kinase activity	biological_process	2	402	21	15877	0.0979482	0.453505	3.76143	ERBB4;FGR
GO:0045184	establishment of protein localization	biological_process	2	402	21	15877	0.0979482	0.453505	3.76143	NPNT;PDZD7
GO:0048661	positive regulation of smooth muscle cell proliferation	biological_process	2	402	21	15877	0.0979482	0.453505	3.76143	CCL5;HMOX1
GO:0008284	positive regulation of cell proliferation	biological_process	12	402	311	15877	0.0981859	0.453505	1.52392	CCNA2;CCNB1;CCNF;CSF3;ERBB4;ESM1;FBXO5;FGF19;LOC108633280;NRG1;S1PR1;TGFB2
GO:0005770	late endosome	cellular_component	5	402	97	15877	0.0998113	0.453505	2.03583	CTNS;DDIT3;MAGI2;PARM1;SLC31A2
GO:0045335	phagocytic vesicle	cellular_component	3	402	44	15877	0.099834	0.453505	2.69284	RAB32;RAB38;SYT11
GO:0050728	negative regulation of inflammatory response	biological_process	3	402	44	15877	0.099834	0.453505	2.69284	PBK;RORA;SOCS3
GO:0001501	skeletal system development	biological_process	4	402	70	15877	0.101374	0.453505	2.25686	HOXC10;NPR3;PITX1;POSTN
GO:0005178	integrin binding	molecular_function	4	402	70	15877	0.101374	0.453505	2.25686	ADAMTS5;ESM1;NPNT;NRG1
GO:0016567	protein ubiquitination	biological_process	10	402	249	15877	0.102046	0.453505	1.58615	CCNF;CDC20;CDCA3;CISH;FBXO5;LOC102178584;LOC102186170;NEURL1B;SOCS3;UHRF1
GO:0055114	oxidation-reduction process	biological_process	5	402	98	15877	0.103125	0.453505	2.01505	DUOX2;FAM213A;LOC102169002;LOC102185739;STEAP4
GO:0032154	cleavage furrow	cellular_component	3	402	45	15877	0.10506	0.453505	2.633	KIF20A;SVIL;WASF1
GO:0070588	calcium ion transmembrane transport	biological_process	3	402	45	15877	0.10506	0.453505	2.633	TRPM3;TRPM6;TRPM8
GO:0005774	vacuolar membrane	cellular_component	2	402	22	15877	0.106007	0.453505	3.59046	CTNS;SLC3A1
GO:0006749	glutathione metabolic process	biological_process	2	402	22	15877	0.106007	0.453505	3.59046	CTNS;LOC102173702
GO:0006812	cation transport	biological_process	2	402	22	15877	0.106007	0.453505	3.59046	SLC47A1;TRPM3
GO:0007093	mitotic cell cycle checkpoint	biological_process	2	402	22	15877	0.106007	0.453505	3.59046	TTK;ZWINT
GO:0035094	response to nicotine	biological_process	2	402	22	15877	0.106007	0.453505	3.59046	CHRNB2;HMOX1
GO:0043392	negative regulation of DNA binding	biological_process	2	402	22	15877	0.106007	0.453505	3.59046	NEK2;NFIB
GO:0046627	negative regulation of insulin receptor signaling pathway	biological_process	2	402	22	15877	0.106007	0.453505	3.59046	CISH;SOCS3
GO:0000977	RNA polymerase II regulatory region sequence-specific DNA binding	molecular_function	8	402	190	15877	0.110372	0.453505	1.66295	BHLHE41;CUX2;DACH1;DLX2;HOXC10;MACC1;PCGF5;RORA
GO:0008543	fibroblast growth factor receptor signaling pathway	biological_process	3	402	46	15877	0.110391	0.453505	2.57576	FGF19;FLRT3;SHCBP1
GO:0042803	protein homodimerization activity	molecular_function	19	402	554	15877	0.112066	0.453505	1.35452	ABAT;BHLHE41;BIRC5;CCL5;DDIT3;E2F8;ERBB4;FLRT3;HMOX1;KIF1A;LOC102188567;MAP3K13;PDZD7;PPP1R9A;STC2;SYT11;TGFB2;TOP2A;TRPM8
GO:0007218	neuropeptide signaling pathway	biological_process	4	402	73	15877	0.11368	0.453505	2.16411	GLRA3;LTB4R;SORCS2;SORT1
GO:0009409	response to cold	biological_process	2	402	23	15877	0.114237	0.453505	3.43435	TGFB2;TRPM8
GO:0015914	phospholipid transport	biological_process	2	402	23	15877	0.114237	0.453505	3.43435	SCP2D1;STARD10
GO:0030315	T-tubule	cellular_component	2	402	23	15877	0.114237	0.453505	3.43435	C3H1orf226;SCN2A
GO:0032467	positive regulation of cytokinesis	biological_process	2	402	23	15877	0.114237	0.453505	3.43435	AURKB;SVIL
GO:0045503	dynein light chain binding	molecular_function	2	402	23	15877	0.114237	0.453505	3.43435	DNAH10;DYNC1I1
GO:0045597	positive regulation of cell differentiation	biological_process	2	402	23	15877	0.114237	0.453505	3.43435	DLX2;SOCS3
GO:0050714	positive regulation of protein secretion	biological_process	2	402	23	15877	0.114237	0.453505	3.43435	TGFB2;UNC13B
GO:0050890	cognition	biological_process	2	402	23	15877	0.114237	0.453505	3.43435	CHRNB2;CUX2
GO:0051233	spindle midzone	cellular_component	2	402	23	15877	0.114237	0.453505	3.43435	AURKB;CENPE
GO:0098978	glutamatergic synapse	cellular_component	10	402	255	15877	0.114407	0.453505	1.54882	APBA1;BSN;C3H1orf226;CACNG4;DLG2;ERBB4;FLRT3;PPFIA3;PPP1R9A;SCN2A
GO:0005262	calcium channel activity	molecular_function	3	402	47	15877	0.115824	0.453505	2.52096	TRPM3;TRPM6;TRPM8
GO:0042632	cholesterol homeostasis	biological_process	3	402	47	15877	0.115824	0.453505	2.52096	LIPG;RORA;SOAT2
GO:1904115	axon cytoplasm	cellular_component	3	402	47	15877	0.115824	0.453505	2.52096	DLG2;KIF1A;PPP1R1B
GO:0001228	DNA-binding transcription activator activity, RNA polymerase II-specific	molecular_function	5	402	102	15877	0.116914	0.453505	1.93603	DLX2;FOXA1;HOXC10;MACC1;RORA
GO:0002074	extraocular skeletal muscle development	biological_process	1	402	5	15877	0.120362	0.453505	7.899	MYH15
GO:0002336	B-1 B cell lineage commitment	biological_process	1	402	5	15877	0.120362	0.453505	7.899	SLAMF8
GO:0002377	immunoglobulin production	biological_process	1	402	5	15877	0.120362	0.453505	7.899	DNAJB9
GO:0002903	negative regulation of B cell apoptotic process	biological_process	1	402	5	15877	0.120362	0.453505	7.899	AURKB
GO:0005114	type II transforming growth factor beta receptor binding	molecular_function	1	402	5	15877	0.120362	0.453505	7.899	TGFB2
GO:0005536	glucose binding	molecular_function	1	402	5	15877	0.120362	0.453505	7.899	SLC2A3
GO:0006544	glycine metabolic process	biological_process	1	402	5	15877	0.120362	0.453505	7.899	SHMT1
GO:0006563	L-serine metabolic process	biological_process	1	402	5	15877	0.120362	0.453505	7.899	SHMT1
GO:0006903	vesicle targeting	biological_process	1	402	5	15877	0.120362	0.453505	7.899	LRMP
GO:0008140	cAMP response element binding protein binding	molecular_function	1	402	5	15877	0.120362	0.453505	7.899	DDIT3
GO:0008142	oxysterol binding	molecular_function	1	402	5	15877	0.120362	0.453505	7.899	RORA
GO:0008374	O-acyltransferase activity	molecular_function	1	402	5	15877	0.120362	0.453505	7.899	PLA2G15
GO:0009838	abscission	biological_process	1	402	5	15877	0.120362	0.453505	7.899	AURKB
GO:0010216	maintenance of DNA methylation	biological_process	1	402	5	15877	0.120362	0.453505	7.899	UHRF1
GO:0010631	epithelial cell migration	biological_process	1	402	5	15877	0.120362	0.453505	7.899	FAT2
GO:0010637	negative regulation of mitochondrial fusion	biological_process	1	402	5	15877	0.120362	0.453505	7.899	VAT1
GO:0010994	free ubiquitin chain polymerization	biological_process	1	402	5	15877	0.120362	0.453505	7.899	UBE2C
GO:0015101	organic cation transmembrane transporter activity	molecular_function	1	402	5	15877	0.120362	0.453505	7.899	SLC22A14
GO:0015760	glucose-6-phosphate transport	biological_process	1	402	5	15877	0.120362	0.453505	7.899	SLC37A2
GO:0015893	drug transport	biological_process	1	402	5	15877	0.120362	0.453505	7.899	SLC47A1
GO:0016139	glycoside catabolic process	biological_process	1	402	5	15877	0.120362	0.453505	7.899	KIAA1161
GO:0019237	centromeric DNA binding	molecular_function	1	402	5	15877	0.120362	0.453505	7.899	KIF2C
GO:0021520	spinal cord motor neuron cell fate specification	biological_process	1	402	5	15877	0.120362	0.453505	7.899	HOXC10
GO:0021889	olfactory bulb interneuron differentiation	biological_process	1	402	5	15877	0.120362	0.453505	7.899	ERBB4
GO:0022027	interkinetic nuclear migration	biological_process	1	402	5	15877	0.120362	0.453505	7.899	KIF1A
GO:0030071	regulation of mitotic metaphase/anaphase transition	biological_process	1	402	5	15877	0.120362	0.453505	7.899	CENPE
GO:0030195	negative regulation of blood coagulation	biological_process	1	402	5	15877	0.120362	0.453505	7.899	KNG1
GO:0030219	megakaryocyte differentiation	biological_process	1	402	5	15877	0.120362	0.453505	7.899	C23H6orf25
GO:0030388	fructose 1,6-bisphosphate metabolic process	biological_process	1	402	5	15877	0.120362	0.453505	7.899	FBP2
GO:0032237	activation of store-operated calcium channel activity	biological_process	1	402	5	15877	0.120362	0.453505	7.899	PLCG2
GO:0032437	cuticular plate	cellular_component	1	402	5	15877	0.120362	0.453505	7.899	TRIOBP
GO:0032754	positive regulation of interleukin-5 production	biological_process	1	402	5	15877	0.120362	0.453505	7.899	IL1RL1
GO:0032792	negative regulation of CREB transcription factor activity	biological_process	1	402	5	15877	0.120362	0.453505	7.899	DDIT3
GO:0032873	negative regulation of stress-activated MAPK cascade	biological_process	1	402	5	15877	0.120362	0.453505	7.899	PBK
GO:0033227	dsRNA transport	biological_process	1	402	5	15877	0.120362	0.453505	7.899	RFTN2
GO:0033860	regulation of NAD(P)H oxidase activity	biological_process	1	402	5	15877	0.120362	0.453505	7.899	SLAMF8
GO:0034987	immunoglobulin receptor binding	molecular_function	1	402	5	15877	0.120362	0.453505	7.899	FGR
GO:0035174	histone serine kinase activity	molecular_function	1	402	5	15877	0.120362	0.453505	7.899	AURKB
GO:0035694	mitochondrial protein catabolic process	biological_process	1	402	5	15877	0.120362	0.453505	7.899	BNIP3
GO:0036042	long-chain fatty acyl-CoA binding	molecular_function	1	402	5	15877	0.120362	0.453505	7.899	PNPLA3
GO:0036057	slit diaphragm	cellular_component	1	402	5	15877	0.120362	0.453505	7.899	MAGI2
GO:0042311	vasodilation	biological_process	1	402	5	15877	0.120362	0.453505	7.899	KNG1
GO:0042403	thyroid hormone metabolic process	biological_process	1	402	5	15877	0.120362	0.453505	7.899	DIO2
GO:0042753	positive regulation of circadian rhythm	biological_process	1	402	5	15877	0.120362	0.453505	7.899	RORA
GO:0043515	kinetochore binding	molecular_function	1	402	5	15877	0.120362	0.453505	7.899	CENPE
GO:0045124	regulation of bone resorption	biological_process	1	402	5	15877	0.120362	0.453505	7.899	S1PR1
GO:0045132	meiotic chromosome segregation	biological_process	1	402	5	15877	0.120362	0.453505	7.899	NUF2
GO:0045835	negative regulation of meiotic nuclear division	biological_process	1	402	5	15877	0.120362	0.453505	7.899	FBXO5
GO:0048103	somatic stem cell division	biological_process	1	402	5	15877	0.120362	0.453505	7.899	TGFB2
GO:0048406	nerve growth factor binding	molecular_function	1	402	5	15877	0.120362	0.453505	7.899	SORT1
GO:0048598	embryonic morphogenesis	biological_process	1	402	5	15877	0.120362	0.453505	7.899	FLRT3
GO:0048680	positive regulation of axon regeneration	biological_process	1	402	5	15877	0.120362	0.453505	7.899	NRG1
GO:0048702	embryonic neurocranium morphogenesis	biological_process	1	402	5	15877	0.120362	0.453505	7.899	TGFB2
GO:0050501	hyaluronan synthase activity	molecular_function	1	402	5	15877	0.120362	0.453505	7.899	HAS2
GO:0050764	regulation of phagocytosis	biological_process	1	402	5	15877	0.120362	0.453505	7.899	FGR
GO:0051302	regulation of cell division	biological_process	1	402	5	15877	0.120362	0.453505	7.899	KIF18B
GO:0051388	positive regulation of neurotrophin TRK receptor signaling pathway	biological_process	1	402	5	15877	0.120362	0.453505	7.899	WASF1
GO:0051792	medium-chain fatty acid biosynthetic process	biological_process	1	402	5	15877	0.120362	0.453505	7.899	ABHD1
GO:0051901	positive regulation of mitochondrial depolarization	biological_process	1	402	5	15877	0.120362	0.453505	7.899	MLLT11
GO:0051983	regulation of chromosome segregation	biological_process	1	402	5	15877	0.120362	0.453505	7.899	KIF2C
GO:0055056	D-glucose transmembrane transporter activity	molecular_function	1	402	5	15877	0.120362	0.453505	7.899	SLC2A3
GO:0055091	phospholipid homeostasis	biological_process	1	402	5	15877	0.120362	0.453505	7.899	LIPG
GO:0060080	inhibitory postsynaptic potential	biological_process	1	402	5	15877	0.120362	0.453505	7.899	NPAS4
GO:0060317	cardiac epithelial to mesenchymal transition	biological_process	1	402	5	15877	0.120362	0.453505	7.899	TGFB2
GO:0060670	branching involved in labyrinthine layer morphogenesis	biological_process	1	402	5	15877	0.120362	0.453505	7.899	SOCS3
GO:0060718	chorionic trophoblast cell differentiation	biological_process	1	402	5	15877	0.120362	0.453505	7.899	E2F8
GO:0060850	regulation of transcription involved in cell fate commitment	biological_process	1	402	5	15877	0.120362	0.453505	7.899	RORA
GO:0060998	regulation of dendritic spine development	biological_process	1	402	5	15877	0.120362	0.453505	7.899	SDK1
GO:0070295	renal water absorption	biological_process	1	402	5	15877	0.120362	0.453505	7.899	HAS2
GO:0070695	FHF complex	cellular_component	1	402	5	15877	0.120362	0.453505	7.899	HOOK2
GO:0070938	contractile ring	cellular_component	1	402	5	15877	0.120362	0.453505	7.899	AURKB
GO:0071169	establishment of protein localization to chromatin	biological_process	1	402	5	15877	0.120362	0.453505	7.899	LOC106501755
GO:0071727	cellular response to triacyl bacterial lipopeptide	biological_process	1	402	5	15877	0.120362	0.453505	7.899	TLR2
GO:0090166	Golgi disassembly	biological_process	1	402	5	15877	0.120362	0.453505	7.899	CDK1
GO:0090197	positive regulation of chemokine secretion	biological_process	1	402	5	15877	0.120362	0.453505	7.899	IL1RL1
GO:0095500	acetylcholine receptor signaling pathway	biological_process	1	402	5	15877	0.120362	0.453505	7.899	CHRNB2
GO:0097151	positive regulation of inhibitory postsynaptic potential	biological_process	1	402	5	15877	0.120362	0.453505	7.899	UNC13B
GO:0097237	cellular response to toxic substance	biological_process	1	402	5	15877	0.120362	0.453505	7.899	PPP1R9A
GO:0098691	dopaminergic synapse	cellular_component	1	402	5	15877	0.120362	0.453505	7.899	CHRNB2
GO:1900454	positive regulation of long-term synaptic depression	biological_process	1	402	5	15877	0.120362	0.453505	7.899	PPP1R9A
GO:1902623	negative regulation of neutrophil migration	biological_process	1	402	5	15877	0.120362	0.453505	7.899	SLAMF8
GO:1903361	protein localization to basolateral plasma membrane	biological_process	1	402	5	15877	0.120362	0.453505	7.899	LIN7A
GO:1990048	anterograde neuronal dense core vesicle transport	biological_process	1	402	5	15877	0.120362	0.453505	7.899	KIF1A
GO:1990049	retrograde neuronal dense core vesicle transport	biological_process	1	402	5	15877	0.120362	0.453505	7.899	KIF1A
GO:2000369	regulation of clathrin-dependent endocytosis	biological_process	1	402	5	15877	0.120362	0.453505	7.899	SNAP91
GO:2000509	negative regulation of dendritic cell chemotaxis	biological_process	1	402	5	15877	0.120362	0.453505	7.899	SLAMF8
GO:2000574	regulation of microtubule motor activity	biological_process	1	402	5	15877	0.120362	0.453505	7.899	KLF15
GO:2000601	positive regulation of Arp2/3 complex-mediated actin nucleation	biological_process	1	402	5	15877	0.120362	0.453505	7.899	WASF1
GO:0042995	cell projection	cellular_component	4	402	75	15877	0.122231	0.453505	2.1064	AIF1L;PITPNM3;PPP1R16B;SLC2A3
GO:0035577	azurophil granule membrane	cellular_component	2	402	24	15877	0.122624	0.453505	3.29125	LOC108633280;LRMP
GO:0045499	chemorepellent activity	molecular_function	2	402	24	15877	0.122624	0.453505	3.29125	FLRT3;SEMA3E
GO:0055088	lipid homeostasis	biological_process	2	402	24	15877	0.122624	0.453505	3.29125	COL4A3BP;PNPLA3
GO:0001530	lipopolysaccharide binding	molecular_function	2	402	25	15877	0.131155	0.453505	3.1596	LOC102178584;MAP28
GO:0003007	heart morphogenesis	biological_process	2	402	25	15877	0.131155	0.453505	3.1596	COL4A3BP;TGFB2
GO:0005160	transforming growth factor beta receptor binding	molecular_function	2	402	25	15877	0.131155	0.453505	3.1596	INHBE;TGFB2
GO:0032868	response to insulin	biological_process	2	402	25	15877	0.131155	0.453505	3.1596	IGFBP3;SORT1
GO:0043525	positive regulation of neuron apoptotic process	biological_process	2	402	25	15877	0.131155	0.453505	3.1596	DDIT3;TGFB2
GO:0045931	positive regulation of mitotic cell cycle	biological_process	2	402	25	15877	0.131155	0.453505	3.1596	BIRC5;FOXA1
GO:0006915	apoptotic process	biological_process	13	402	362	15877	0.131286	0.453505	1.41833	CDCA7;CDK1;CKAP2;DDIT3;EGLN3;GAS2;HMOX1;LOC108633280;LOC108636900;MAP2K6;PPP1R15A;PRUNE2;SHF
GO:0000281	mitotic cytokinesis	biological_process	3	402	50	15877	0.132699	0.453505	2.3697	BIRC5;KIF20A;NUSAP1
GO:0005813	centrosome	cellular_component	13	402	364	15877	0.135199	0.453505	1.41054	CCDC92;CCNB1;CCNF;CDK1;CDKL2;HMMR;HOOK2;KIF15;KIF2C;NDC80;NEK2;PCGF5;RRAGD
GO:0007040	lysosome organization	biological_process	2	402	26	15877	0.139816	0.453505	3.03808	HOOK2;LYST
GO:0031226	intrinsic component of plasma membrane	cellular_component	2	402	26	15877	0.139816	0.453505	3.03808	S1PR1;SCN2A
GO:0050661	NADP binding	molecular_function	2	402	26	15877	0.139816	0.453505	3.03808	DHCR7;TM7SF2
GO:0007049	cell cycle	biological_process	9	402	234	15877	0.140832	0.453505	1.51904	CDCA2;CDCA3;CKAP2;HJURP;MIS18A;NCAPG2;OIP5;TRIOBP;UHRF1
GO:0000083	regulation of transcription involved in G1/S transition of mitotic cell cycle	biological_process	1	402	6	15877	0.142641	0.453505	6.5825	FBXO5
GO:0000779	condensed chromosome, centromeric region	cellular_component	1	402	6	15877	0.142641	0.453505	6.5825	CENPE
GO:0000791	euchromatin	cellular_component	1	402	6	15877	0.142641	0.453505	6.5825	UHRF1
GO:0001522	pseudouridine synthesis	biological_process	1	402	6	15877	0.142641	0.453505	6.5825	RPUSD3
GO:0001778	plasma membrane repair	biological_process	1	402	6	15877	0.142641	0.453505	6.5825	SYT11
GO:0003810	protein-glutamine gamma-glutamyltransferase activity	molecular_function	1	402	6	15877	0.142641	0.453505	6.5825	TGM2
GO:0004629	phospholipase C activity	molecular_function	1	402	6	15877	0.142641	0.453505	6.5825	PLCG2
GO:0004983	neuropeptide Y receptor activity	molecular_function	1	402	6	15877	0.142641	0.453505	6.5825	QRFPR
GO:0006110	regulation of glycolytic process	biological_process	1	402	6	15877	0.142641	0.453505	6.5825	PFKFB3
GO:0006265	DNA topological change	biological_process	1	402	6	15877	0.142641	0.453505	6.5825	TOP2A
GO:0006590	thyroid hormone generation	biological_process	1	402	6	15877	0.142641	0.453505	6.5825	DUOX2
GO:0006941	striated muscle contraction	biological_process	1	402	6	15877	0.142641	0.453505	6.5825	DTNA
GO:0006983	ER overload response	biological_process	1	402	6	15877	0.142641	0.453505	6.5825	DDIT3
GO:0006996	organelle organization	biological_process	1	402	6	15877	0.142641	0.453505	6.5825	RAB38
GO:0007100	mitotic centrosome separation	biological_process	1	402	6	15877	0.142641	0.453505	6.5825	KIF11
GO:0007435	salivary gland morphogenesis	biological_process	1	402	6	15877	0.142641	0.453505	6.5825	TGFB2
GO:0007625	grooming behavior	biological_process	1	402	6	15877	0.142641	0.453505	6.5825	CTNS
GO:0008347	glial cell migration	biological_process	1	402	6	15877	0.142641	0.453505	6.5825	TGFB2
GO:0008510	sodium:bicarbonate symporter activity	molecular_function	1	402	6	15877	0.142641	0.453505	6.5825	SLC4A10
GO:0009143	nucleoside triphosphate catabolic process	biological_process	1	402	6	15877	0.142641	0.453505	6.5825	DCTPP1
GO:0015081	sodium ion transmembrane transporter activity	molecular_function	1	402	6	15877	0.142641	0.453505	6.5825	SLC12A1
GO:0016004	phospholipase activator activity	molecular_function	1	402	6	15877	0.142641	0.453505	6.5825	CCL5
GO:0016494	C-X-C chemokine receptor activity	molecular_function	1	402	6	15877	0.142641	0.453505	6.5825	GPR35
GO:0019370	leukotriene biosynthetic process	biological_process	1	402	6	15877	0.142641	0.453505	6.5825	MGST2
GO:0019941	modification-dependent protein catabolic process	biological_process	1	402	6	15877	0.142641	0.453505	6.5825	ISG15
GO:0021930	cerebellar granule cell precursor proliferation	biological_process	1	402	6	15877	0.142641	0.453505	6.5825	RORA
GO:0030132	clathrin coat of coated pit	cellular_component	1	402	6	15877	0.142641	0.453505	6.5825	CLTB
GO:0030213	hyaluronan biosynthetic process	biological_process	1	402	6	15877	0.142641	0.453505	6.5825	HAS2
GO:0030728	ovulation	biological_process	1	402	6	15877	0.142641	0.453505	6.5825	GAS2
GO:0031584	activation of phospholipase D activity	biological_process	1	402	6	15877	0.142641	0.453505	6.5825	CCL5
GO:0031638	zymogen activation	biological_process	1	402	6	15877	0.142641	0.453505	6.5825	CTSC
GO:0032009	early phagosome	cellular_component	1	402	6	15877	0.142641	0.453505	6.5825	SYT11
GO:0032020	ISG15-protein conjugation	biological_process	1	402	6	15877	0.142641	0.453505	6.5825	ISG15
GO:0032153	cell division site	cellular_component	1	402	6	15877	0.142641	0.453505	6.5825	RND2
GO:0032926	negative regulation of activin receptor signaling pathway	biological_process	1	402	6	15877	0.142641	0.453505	6.5825	MAGI2
GO:0034340	response to type I interferon	biological_process	1	402	6	15877	0.142641	0.453505	6.5825	ISG15
GO:0035360	positive regulation of peroxisome proliferator activated receptor signaling pathway	biological_process	1	402	6	15877	0.142641	0.453505	6.5825	STARD10
GO:0035627	ceramide transport	biological_process	1	402	6	15877	0.142641	0.453505	6.5825	COL4A3BP
GO:0036302	atrioventricular canal development	biological_process	1	402	6	15877	0.142641	0.453505	6.5825	HAS2
GO:0042053	regulation of dopamine metabolic process	biological_process	1	402	6	15877	0.142641	0.453505	6.5825	CHRNB2
GO:0042166	acetylcholine binding	molecular_function	1	402	6	15877	0.142641	0.453505	6.5825	CHRNB2
GO:0043068	positive regulation of programmed cell death	biological_process	1	402	6	15877	0.142641	0.453505	6.5825	BNIP3
GO:0044300	cerebellar mossy fiber	cellular_component	1	402	6	15877	0.142641	0.453505	6.5825	NFIB
GO:0045078	positive regulation of interferon-gamma biosynthetic process	biological_process	1	402	6	15877	0.142641	0.453505	6.5825	IL27
GO:0045088	regulation of innate immune response	biological_process	1	402	6	15877	0.142641	0.453505	6.5825	FGR
GO:0045162	clustering of voltage-gated sodium channels	biological_process	1	402	6	15877	0.142641	0.453505	6.5825	GLDN
GO:0045178	basal part of cell	cellular_component	1	402	6	15877	0.142641	0.453505	6.5825	OTOF
GO:0045656	negative regulation of monocyte differentiation	biological_process	1	402	6	15877	0.142641	0.453505	6.5825	GPR68
GO:0045778	positive regulation of ossification	biological_process	1	402	6	15877	0.142641	0.453505	6.5825	TGFB2
GO:0045842	positive regulation of mitotic metaphase/anaphase transition	biological_process	1	402	6	15877	0.142641	0.453505	6.5825	DLGAP5
GO:0047429	nucleoside-triphosphate diphosphatase activity	molecular_function	1	402	6	15877	0.142641	0.453505	6.5825	DCTPP1
GO:0048227	plasma membrane to endosome transport	biological_process	1	402	6	15877	0.142641	0.453505	6.5825	SORT1
GO:0048788	cytoskeleton of presynaptic active zone	cellular_component	1	402	6	15877	0.142641	0.453505	6.5825	BSN
GO:0050765	negative regulation of phagocytosis	biological_process	1	402	6	15877	0.142641	0.453505	6.5825	SYT11
GO:0051256	mitotic spindle midzone assembly	biological_process	1	402	6	15877	0.142641	0.453505	6.5825	AURKB
GO:0051793	medium-chain fatty acid catabolic process	biological_process	1	402	6	15877	0.142641	0.453505	6.5825	ABHD1
GO:0060055	angiogenesis involved in wound healing	biological_process	1	402	6	15877	0.142641	0.453505	6.5825	HPSE
GO:0060091	kinocilium	cellular_component	1	402	6	15877	0.142641	0.453505	6.5825	STRC
GO:0060389	pathway-restricted SMAD protein phosphorylation	biological_process	1	402	6	15877	0.142641	0.453505	6.5825	TGFB2
GO:0071233	cellular response to leucine	biological_process	1	402	6	15877	0.142641	0.453505	6.5825	RRAGD
GO:0071726	cellular response to diacyl bacterial lipopeptide	biological_process	1	402	6	15877	0.142641	0.453505	6.5825	TLR2
GO:0072673	lamellipodium morphogenesis	biological_process	1	402	6	15877	0.142641	0.453505	6.5825	WASF1
GO:0085029	extracellular matrix assembly	biological_process	1	402	6	15877	0.142641	0.453505	6.5825	HAS2
GO:0090266	regulation of mitotic cell cycle spindle assembly checkpoint	biological_process	1	402	6	15877	0.142641	0.453505	6.5825	CCNB1
GO:0097120	receptor localization to synapse	biological_process	1	402	6	15877	0.142641	0.453505	6.5825	DLG2
GO:0097345	mitochondrial outer membrane permeabilization	biological_process	1	402	6	15877	0.142641	0.453505	6.5825	BNIP3
GO:0097441	basal dendrite	cellular_component	1	402	6	15877	0.142641	0.453505	6.5825	SLC4A10
GO:0098532	histone H3-K27 trimethylation	biological_process	1	402	6	15877	0.142641	0.453505	6.5825	LOC102180549
GO:0098693	regulation of synaptic vesicle cycle	biological_process	1	402	6	15877	0.142641	0.453505	6.5825	BSN
GO:0098885	modification of postsynaptic actin cytoskeleton	biological_process	1	402	6	15877	0.142641	0.453505	6.5825	WASF1
GO:0099525	presynaptic dense core vesicle exocytosis	biological_process	1	402	6	15877	0.142641	0.453505	6.5825	UNC13B
GO:0099645	neurotransmitter receptor localization to postsynaptic specialization membrane	biological_process	1	402	6	15877	0.142641	0.453505	6.5825	DLG2
GO:1900165	negative regulation of interleukin-6 secretion	biological_process	1	402	6	15877	0.142641	0.453505	6.5825	SYT11
GO:1901381	positive regulation of potassium ion transmembrane transport	biological_process	1	402	6	15877	0.142641	0.453505	6.5825	C3H1orf226
GO:1902387	ceramide 1-phosphate binding	molecular_function	1	402	6	15877	0.142641	0.453505	6.5825	COL4A3BP
GO:1902388	ceramide 1-phosphate transporter activity	molecular_function	1	402	6	15877	0.142641	0.453505	6.5825	COL4A3BP
GO:1904263	positive regulation of TORC1 signaling	biological_process	1	402	6	15877	0.142641	0.453505	6.5825	RRAGD
GO:1990253	cellular response to leucine starvation	biological_process	1	402	6	15877	0.142641	0.453505	6.5825	RRAGD
GO:1990416	cellular response to brain-derived neurotrophic factor stimulus	biological_process	1	402	6	15877	0.142641	0.453505	6.5825	WASF1
GO:2000177	regulation of neural precursor cell proliferation	biological_process	1	402	6	15877	0.142641	0.453505	6.5825	SHCBP1
GO:2000766	negative regulation of cytoplasmic translation	biological_process	1	402	6	15877	0.142641	0.453505	6.5825	CPEB1
GO:2000969	positive regulation of AMPA receptor activity	biological_process	1	402	6	15877	0.142641	0.453505	6.5825	CACNG4
GO:2001223	negative regulation of neuron migration	biological_process	1	402	6	15877	0.142641	0.453505	6.5825	ERBB4
GO:0008360	regulation of cell shape	biological_process	5	402	109	15877	0.143001	0.453505	1.8117	ARHGAP18;FGR;GAS2;RND2;SEMA3E
GO:0007399	nervous system development	biological_process	7	402	171	15877	0.144057	0.453505	1.61676	APBA1;ERBB4;FGF19;GFRA3;NRG1;NRSN2;PLPPR1
GO:0043065	positive regulation of apoptotic process	biological_process	7	402	172	15877	0.147136	0.453505	1.60736	BNIP3;FOXA1;HMOX1;IGFBP3;MLLT11;TGFB2;TOP2A
GO:0007017	microtubule-based process	biological_process	2	402	27	15877	0.148597	0.453505	2.92556	TUBA1C;TUBAL3
GO:0007274	neuromuscular synaptic transmission	biological_process	2	402	27	15877	0.148597	0.453505	2.92556	CHRNB2;DTNA
GO:0030544	Hsp70 protein binding	molecular_function	2	402	27	15877	0.148597	0.453505	2.92556	CDK1;DNAJB9
GO:0030968	endoplasmic reticulum unfolded protein response	biological_process	2	402	27	15877	0.148597	0.453505	2.92556	DDIT3;ERO1A
GO:0035176	social behavior	biological_process	2	402	27	15877	0.148597	0.453505	2.92556	CHRNB2;NPAS4
GO:0035725	sodium ion transmembrane transport	biological_process	2	402	27	15877	0.148597	0.453505	2.92556	SCN2A;SLC12A1
GO:0005201	extracellular matrix structural constituent	molecular_function	4	402	81	15877	0.149437	0.453505	1.95037	FRAS1;NPNT;POSTN;TNC
GO:0007160	cell-matrix adhesion	biological_process	3	402	53	15877	0.150367	0.453505	2.23557	HPSE;NPNT;STRC
GO:0015171	amino acid transmembrane transporter activity	molecular_function	3	402	53	15877	0.150367	0.453505	2.23557	LOC102191827;SLC38A8;SLC3A1
GO:0051015	actin filament binding	molecular_function	6	402	142	15877	0.151867	0.453505	1.6688	AIF1L;MYH15;MYO7B;PPP1R9A;SVIL;TRIOBP
GO:0005509	calcium ion binding	molecular_function	19	402	580	15877	0.152084	0.453505	1.2938	ADGRE3;AIF1L;ANXA9;CAPN13;CASQ2;DUOX2;FAT2;FSTL5;LOC102169149;LOC102188217;LOC102188569;MICU3;NPNT;OTOF;PCDH7;PITPNM3;SELE;SELP;UNC13B
GO:0032991	protein-containing complex	cellular_component	12	402	339	15877	0.153503	0.453505	1.39805	AIF1L;DTNA;LOC102178319;LOC102181641;LOC108633408;LOC108633412;LY6G6C;MAGI2;NEK2;SNTB1;TES;TOP2A
GO:0009653	anatomical structure morphogenesis	biological_process	3	402	54	15877	0.156417	0.453505	2.19417	CPM;FOXA1;PITX1
GO:0030424	axon	cellular_component	9	402	240	15877	0.15658	0.453505	1.48106	BSN;DTNA;GLDN;HTR2A;KCNC3;KIF1A;SCN2A;SYT11;TGFB2
GO:0016020	membrane	cellular_component	33	402	1085	15877	0.156852	0.453505	1.20123	CCNB1;CENPE;COL4A3BP;DLG2;FAM129A;GAS2;HMMR;HMOX1;KIF11;KIF15;KIF2C;KIFC1;LIN7A;LOC102189476;LRMP;MAP3K13;MYO1G;NCAPG2;NDC80;NUF2;PIK3AP1;PITPNM3;PLA2G15;PLIN2;PNPLA3;PPP2R2B;PRR11;RAB38;SLC12A1;SLC3A1;SORCS2;SPRY1;STARD10
GO:0004364	glutathione transferase activity	molecular_function	2	402	28	15877	0.157486	0.453505	2.82107	LOC102173702;MGST2
GO:0006695	cholesterol biosynthetic process	biological_process	2	402	28	15877	0.157486	0.453505	2.82107	DHCR7;TM7SF2
GO:0010862	positive regulation of pathway-restricted SMAD protein phosphorylation	biological_process	2	402	28	15877	0.157486	0.453505	2.82107	INHBE;TGFB2
GO:0018108	peptidyl-tyrosine phosphorylation	biological_process	2	402	28	15877	0.157486	0.453505	2.82107	ERBB4;FGR
GO:0055072	iron ion homeostasis	biological_process	2	402	28	15877	0.157486	0.453505	2.82107	HMOX1;STEAP4
GO:0060337	type I interferon signaling pathway	biological_process	2	402	28	15877	0.157486	0.453505	2.82107	LOC102186893;LOC102190983
GO:0005576	extracellular region	cellular_component	31	402	1013	15877	0.157732	0.453505	1.20863	ABHD18;ACHE;ADAMTS5;ADGRE3;CPM;ERBB4;ESM1;FAM150B;FAM213A;FGF19;FGR;FSTL5;IL1RL1;ISG15;KNG1;LIPG;LOC102169149;LOC102170373;LOC102189476;LOC102190983;LOC108638312;MDGA2;NPNT;RSPO2;SEMA3E;STC2;TGFB2;TMEFF2;TNC;VAT1;WNT6
GO:0051260	protein homooligomerization	biological_process	6	402	145	15877	0.162527	0.453505	1.63428	C1QTNF1;GLRA3;HMOX1;KCNC3;KCTD16;LY6G6C
GO:0000149	SNARE binding	molecular_function	3	402	55	15877	0.16254	0.453505	2.15427	EXOC3L4;SYT11;TNFAIP2
GO:0032482	Rab protein signal transduction	biological_process	3	402	55	15877	0.16254	0.453505	2.15427	RAB15;RAB32;RAB38
GO:0000164	protein phosphatase type 1 complex	cellular_component	1	402	7	15877	0.164357	0.453505	5.64215	PPP1R15A
GO:0000796	condensin complex	cellular_component	1	402	7	15877	0.164357	0.453505	5.64215	NCAPG2
GO:0001741	XY body	cellular_component	1	402	7	15877	0.164357	0.453505	5.64215	ESCO2
GO:0004385	guanylate kinase activity	molecular_function	1	402	7	15877	0.164357	0.453505	5.64215	DLG2
GO:0005243	gap junction channel activity	molecular_function	1	402	7	15877	0.164357	0.453505	5.64215	GJB7
GO:0005337	nucleoside transmembrane transporter activity	molecular_function	1	402	7	15877	0.164357	0.453505	5.64215	SLC28A1
GO:0005828	kinetochore microtubule	cellular_component	1	402	7	15877	0.164357	0.453505	5.64215	CENPE
GO:0006002	fructose 6-phosphate metabolic process	biological_process	1	402	7	15877	0.164357	0.453505	5.64215	FBP2
GO:0006696	ergosterol biosynthetic process	biological_process	1	402	7	15877	0.164357	0.453505	5.64215	C10H14orf1
GO:0006750	glutathione biosynthetic process	biological_process	1	402	7	15877	0.164357	0.453505	5.64215	MGST2
GO:0006809	nitric oxide biosynthetic process	biological_process	1	402	7	15877	0.164357	0.453505	5.64215	RORA
GO:0008046	axon guidance receptor activity	molecular_function	1	402	7	15877	0.164357	0.453505	5.64215	GFRA3
GO:0008353	RNA polymerase II CTD heptapeptide repeat kinase activity	molecular_function	1	402	7	15877	0.164357	0.453505	5.64215	CDK1
GO:0008376	acetylgalactosaminyltransferase activity	molecular_function	1	402	7	15877	0.164357	0.453505	5.64215	CSGALNACT1
GO:0008526	phosphatidylinositol transporter activity	molecular_function	1	402	7	15877	0.164357	0.453505	5.64215	PITPNM3
GO:0009416	response to light stimulus	biological_process	1	402	7	15877	0.164357	0.453505	5.64215	SLC4A10
GO:0010243	response to organonitrogen compound	biological_process	1	402	7	15877	0.164357	0.453505	5.64215	TGFB2
GO:0010760	negative regulation of macrophage chemotaxis	biological_process	1	402	7	15877	0.164357	0.453505	5.64215	SLAMF8
GO:0010832	negative regulation of myotube differentiation	biological_process	1	402	7	15877	0.164357	0.453505	5.64215	BHLHE41
GO:0014047	glutamate secretion	biological_process	1	402	7	15877	0.164357	0.453505	5.64215	APBA1
GO:0014912	negative regulation of smooth muscle cell migration	biological_process	1	402	7	15877	0.164357	0.453505	5.64215	IGFBP3
GO:0015297	antiporter activity	molecular_function	1	402	7	15877	0.164357	0.453505	5.64215	SLC47A1
GO:0016242	negative regulation of macroautophagy	biological_process	1	402	7	15877	0.164357	0.453505	5.64215	HMOX1
GO:0016574	histone ubiquitination	biological_process	1	402	7	15877	0.164357	0.453505	5.64215	UHRF1
GO:0018401	peptidyl-proline hydroxylation to 4-hydroxy-L-proline	biological_process	1	402	7	15877	0.164357	0.453505	5.64215	EGLN3
GO:0019992	diacylglycerol binding	molecular_function	1	402	7	15877	0.164357	0.453505	5.64215	UNC13B
GO:0023026	MHC class II protein complex binding	molecular_function	1	402	7	15877	0.164357	0.453505	5.64215	LOC102187998
GO:0031092	platelet alpha granule membrane	cellular_component	1	402	7	15877	0.164357	0.453505	5.64215	PCDH7
GO:0031618	nuclear pericentric heterochromatin	cellular_component	1	402	7	15877	0.164357	0.453505	5.64215	ESCO2
GO:0033018	sarcoplasmic reticulum lumen	cellular_component	1	402	7	15877	0.164357	0.453505	5.64215	CASQ2
GO:0033148	positive regulation of intracellular estrogen receptor signaling pathway	biological_process	1	402	7	15877	0.164357	0.453505	5.64215	FOXA1
GO:0033280	response to vitamin D	biological_process	1	402	7	15877	0.164357	0.453505	5.64215	TGFB2
GO:0034116	positive regulation of heterotypic cell-cell adhesion	biological_process	1	402	7	15877	0.164357	0.453505	5.64215	LOC108633280
GO:0034162	toll-like receptor 9 signaling pathway	biological_process	1	402	7	15877	0.164357	0.453505	5.64215	PIK3AP1
GO:0034375	high-density lipoprotein particle remodeling	biological_process	1	402	7	15877	0.164357	0.453505	5.64215	LIPG
GO:0034625	fatty acid elongation, monounsaturated fatty acid	biological_process	1	402	7	15877	0.164357	0.453505	5.64215	ELOVL3
GO:0034706	sodium channel complex	cellular_component	1	402	7	15877	0.164357	0.453505	5.64215	SCN2A
GO:0035591	signaling adaptor activity	molecular_function	1	402	7	15877	0.164357	0.453505	5.64215	STAP2
GO:0035865	cellular response to potassium ion	biological_process	1	402	7	15877	0.164357	0.453505	5.64215	DLG2
GO:0036089	cleavage furrow formation	biological_process	1	402	7	15877	0.164357	0.453505	5.64215	AURKB
GO:0036312	phosphatidylinositol 3-kinase regulatory subunit binding	molecular_function	1	402	7	15877	0.164357	0.453505	5.64215	PIK3AP1
GO:0036353	histone H2A-K119 monoubiquitination	biological_process	1	402	7	15877	0.164357	0.453505	5.64215	PCGF5
GO:0042416	dopamine biosynthetic process	biological_process	1	402	7	15877	0.164357	0.453505	5.64215	TGFB2
GO:0042532	negative regulation of tyrosine phosphorylation of STAT protein	biological_process	1	402	7	15877	0.164357	0.453505	5.64215	SOCS3
GO:0042692	muscle cell differentiation	biological_process	1	402	7	15877	0.164357	0.453505	5.64215	RORA
GO:0043020	NADPH oxidase complex	cellular_component	1	402	7	15877	0.164357	0.453505	5.64215	NCF2
GO:0043032	positive regulation of macrophage activation	biological_process	1	402	7	15877	0.164357	0.453505	5.64215	IL1RL1
GO:0043306	positive regulation of mast cell degranulation	biological_process	1	402	7	15877	0.164357	0.453505	5.64215	FGR
GO:0043651	linoleic acid metabolic process	biological_process	1	402	7	15877	0.164357	0.453505	5.64215	ELOVL3
GO:0043653	mitochondrial fragmentation involved in apoptotic process	biological_process	1	402	7	15877	0.164357	0.453505	5.64215	ERBB4
GO:0044233	Mitochondria-associated ER Membrane	cellular_component	1	402	7	15877	0.164357	0.453505	5.64215	RAB38
GO:0044342	type B pancreatic cell proliferation	biological_process	1	402	7	15877	0.164357	0.453505	5.64215	IGFBP3
GO:0046653	tetrahydrofolate metabolic process	biological_process	1	402	7	15877	0.164357	0.453505	5.64215	SHMT1
GO:0048193	Golgi vesicle transport	biological_process	1	402	7	15877	0.164357	0.453505	5.64215	CUX2
GO:0048672	positive regulation of collateral sprouting	biological_process	1	402	7	15877	0.164357	0.453505	5.64215	RND2
GO:0050707	regulation of cytokine secretion	biological_process	1	402	7	15877	0.164357	0.453505	5.64215	TLR2
GO:0060266	negative regulation of respiratory burst involved in inflammatory response	biological_process	1	402	7	15877	0.164357	0.453505	5.64215	SLAMF8
GO:0060644	mammary gland epithelial cell differentiation	biological_process	1	402	7	15877	0.164357	0.453505	5.64215	ERBB4
GO:0070286	axonemal dynein complex assembly	biological_process	1	402	7	15877	0.164357	0.453505	5.64215	DRC1
GO:0070365	hepatocyte differentiation	biological_process	1	402	7	15877	0.164357	0.453505	5.64215	E2F8
GO:0071243	cellular response to arsenic-containing substance	biological_process	1	402	7	15877	0.164357	0.453505	5.64215	HMOX1
GO:0071437	invadopodium	cellular_component	1	402	7	15877	0.164357	0.453505	5.64215	SVIL
GO:0071711	basement membrane organization	biological_process	1	402	7	15877	0.164357	0.453505	5.64215	GAS2
GO:0072015	glomerular visceral epithelial cell development	biological_process	1	402	7	15877	0.164357	0.453505	5.64215	MAGI2
GO:0072687	meiotic spindle	cellular_component	1	402	7	15877	0.164357	0.453505	5.64215	FBXO5
GO:0098742	cell-cell adhesion via plasma-membrane adhesion molecules	biological_process	1	402	7	15877	0.164357	0.453505	5.64215	FLRT3
GO:0098871	postsynaptic actin cytoskeleton	cellular_component	1	402	7	15877	0.164357	0.453505	5.64215	PPP1R9A
GO:0098943	neurotransmitter receptor transport, postsynaptic endosome to lysosome	biological_process	1	402	7	15877	0.164357	0.453505	5.64215	CACNG4
GO:0098981	cholinergic synapse	cellular_component	1	402	7	15877	0.164357	0.453505	5.64215	CHRNB2
GO:0099590	neurotransmitter receptor internalization	biological_process	1	402	7	15877	0.164357	0.453505	5.64215	CACNG4
GO:0120009	intermembrane lipid transfer	biological_process	1	402	7	15877	0.164357	0.453505	5.64215	COL4A3BP
GO:1990440	positive regulation of transcription from RNA polymerase II promoter in response to endoplasmic reticulum stress	biological_process	1	402	7	15877	0.164357	0.453505	5.64215	DDIT3
GO:2000279	negative regulation of DNA biosynthetic process	biological_process	1	402	7	15877	0.164357	0.453505	5.64215	DACH1
GO:2000480	negative regulation of cAMP-dependent protein kinase activity	biological_process	1	402	7	15877	0.164357	0.453505	5.64215	PKIG
GO:2000773	negative regulation of cellular senescence	biological_process	1	402	7	15877	0.164357	0.453505	5.64215	FBXO5
GO:0008285	negative regulation of cell proliferation	biological_process	8	402	210	15877	0.164642	0.453505	1.50457	ERBB4;LOC102182458;LOC108636900;MAGI2;NFIB;SPRY1;TES;TGFB2
GO:0042102	positive regulation of T cell proliferation	biological_process	2	402	29	15877	0.166471	0.453505	2.72379	CCL5;LOC102187998
GO:0070098	chemokine-mediated signaling pathway	biological_process	2	402	29	15877	0.166471	0.453505	2.72379	CCL5;GPR35
GO:1902476	chloride transmembrane transport	biological_process	2	402	29	15877	0.166471	0.453505	2.72379	GLRA3;SLC12A1
GO:0007219	Notch signaling pathway	biological_process	4	402	86	15877	0.173705	0.453505	1.83698	BHLHE41;CNTN1;FOXA1;NEURL1B
GO:0001658	branching involved in ureteric bud morphogenesis	biological_process	2	402	30	15877	0.175542	0.453505	2.633	NPNT;WNT6
GO:0005109	frizzled binding	molecular_function	2	402	30	15877	0.175542	0.453505	2.633	RSPO2;WNT6
GO:0005245	voltage-gated calcium channel activity	molecular_function	2	402	30	15877	0.175542	0.453505	2.633	CACNG4;CATSPER3
GO:0030097	hemopoiesis	biological_process	2	402	30	15877	0.175542	0.453505	2.633	GFI1;TGFB2
GO:0030276	clathrin binding	molecular_function	2	402	30	15877	0.175542	0.453505	2.633	SNAP91;SYT11
GO:0051959	dynein light intermediate chain binding	molecular_function	2	402	30	15877	0.175542	0.453505	2.633	DNAH10;HOOK2
GO:0007156	homophilic cell adhesion via plasma membrane adhesion molecules	biological_process	5	402	117	15877	0.175572	0.453505	1.68782	FAT2;LOC102188217;LOC108633280;PCDH7;SDK1
GO:0031514	motile cilium	cellular_component	4	402	87	15877	0.178715	0.453505	1.81586	CATSPER3;DRC1;KLF15;STARD10
GO:0009617	response to bacterium	biological_process	3	402	58	15877	0.181323	0.453505	2.04285	LOC102186893;LY6G6C;NFIB
GO:0051289	protein homotetramerization	biological_process	3	402	58	15877	0.181323	0.453505	2.04285	SHMT1;SYT11;TRPM8
GO:0030176	integral component of endoplasmic reticulum membrane	cellular_component	4	402	88	15877	0.183772	0.453505	1.79523	DHCR7;ELOVL3;SLC37A2;TM7SF2
GO:0008009	chemokine activity	molecular_function	2	402	31	15877	0.18469	0.453505	2.54807	CCL5;CXCL14
GO:0030326	embryonic limb morphogenesis	biological_process	2	402	31	15877	0.18469	0.453505	2.54807	FRAS1;HOXC10
GO:0000900	translation repressor activity, mRNA regulatory element binding	molecular_function	1	402	8	15877	0.185525	0.453505	4.93688	CPEB1
GO:0001759	organ induction	biological_process	1	402	8	15877	0.185525	0.453505	4.93688	SPRY1
GO:0002232	leukocyte chemotaxis involved in inflammatory response	biological_process	1	402	8	15877	0.185525	0.453505	4.93688	SLAMF8
GO:0004862	cAMP-dependent protein kinase inhibitor activity	molecular_function	1	402	8	15877	0.185525	0.453505	4.93688	PKIG
GO:0005113	patched binding	molecular_function	1	402	8	15877	0.185525	0.453505	4.93688	CCNB1
GO:0005657	replication fork	cellular_component	1	402	8	15877	0.185525	0.453505	4.93688	UHRF1
GO:0006048	UDP-N-acetylglucosamine biosynthetic process	biological_process	1	402	8	15877	0.185525	0.453505	4.93688	UAP1L1
GO:0006855	drug transmembrane transport	biological_process	1	402	8	15877	0.185525	0.453505	4.93688	SLC47A1
GO:0006878	cellular copper ion homeostasis	biological_process	1	402	8	15877	0.185525	0.453505	4.93688	SLC31A2
GO:0007143	female meiotic nuclear division	biological_process	1	402	8	15877	0.185525	0.453505	4.93688	TOP2A
GO:0007159	leukocyte cell-cell adhesion	biological_process	1	402	8	15877	0.185525	0.453505	4.93688	CCL5
GO:0009922	fatty acid elongase activity	molecular_function	1	402	8	15877	0.185525	0.453505	4.93688	ELOVL3
GO:0010820	positive regulation of T cell chemotaxis	biological_process	1	402	8	15877	0.185525	0.453505	4.93688	CCL5
GO:0015238	drug transmembrane transporter activity	molecular_function	1	402	8	15877	0.185525	0.453505	4.93688	SLC47A1
GO:0016176	superoxide-generating NADPH oxidase activator activity	molecular_function	1	402	8	15877	0.185525	0.453505	4.93688	NCF2
GO:0016188	synaptic vesicle maturation	biological_process	1	402	8	15877	0.185525	0.453505	4.93688	UNC13B
GO:0016208	AMP binding	molecular_function	1	402	8	15877	0.185525	0.453505	4.93688	ACSS2
GO:0019367	fatty acid elongation, saturated fatty acid	biological_process	1	402	8	15877	0.185525	0.453505	4.93688	ELOVL3
GO:0031915	positive regulation of synaptic plasticity	biological_process	1	402	8	15877	0.185525	0.453505	4.93688	CDC20
GO:0032050	clathrin heavy chain binding	molecular_function	1	402	8	15877	0.185525	0.453505	4.93688	CLTB
GO:0033630	positive regulation of cell adhesion mediated by integrin	biological_process	1	402	8	15877	0.185525	0.453505	4.93688	TGFB2
GO:0034101	erythrocyte homeostasis	biological_process	1	402	8	15877	0.185525	0.453505	4.93688	HMOX1
GO:0034626	fatty acid elongation, polyunsaturated fatty acid	biological_process	1	402	8	15877	0.185525	0.453505	4.93688	ELOVL3
GO:0035435	phosphate ion transmembrane transport	biological_process	1	402	8	15877	0.185525	0.453505	4.93688	SLC37A2
GO:0035457	cellular response to interferon-alpha	biological_process	1	402	8	15877	0.185525	0.453505	4.93688	LOC102190983
GO:0035641	locomotory exploration behavior	biological_process	1	402	8	15877	0.185525	0.453505	4.93688	SLC4A10
GO:0035646	endosome to melanosome transport	biological_process	1	402	8	15877	0.185525	0.453505	4.93688	RAB38
GO:0036109	alpha-linolenic acid metabolic process	biological_process	1	402	8	15877	0.185525	0.453505	4.93688	ELOVL3
GO:0036477	somatodendritic compartment	cellular_component	1	402	8	15877	0.185525	0.453505	4.93688	CACNG4
GO:0038036	sphingosine-1-phosphate receptor activity	molecular_function	1	402	8	15877	0.185525	0.453505	4.93688	S1PR1
GO:0042119	neutrophil activation	biological_process	1	402	8	15877	0.185525	0.453505	4.93688	CCL5
GO:0042438	melanin biosynthetic process	biological_process	1	402	8	15877	0.185525	0.453505	4.93688	CTNS
GO:0043254	regulation of protein complex assembly	biological_process	1	402	8	15877	0.185525	0.453505	4.93688	HJURP
GO:0043549	regulation of kinase activity	biological_process	1	402	8	15877	0.185525	0.453505	4.93688	SLAMF8
GO:0043691	reverse cholesterol transport	biological_process	1	402	8	15877	0.185525	0.453505	4.93688	LIPG
GO:0045120	pronucleus	cellular_component	1	402	8	15877	0.185525	0.453505	4.93688	WASF1
GO:0045475	locomotor rhythm	biological_process	1	402	8	15877	0.185525	0.453505	4.93688	CIART
GO:0045744	negative regulation of G protein-coupled receptor signaling pathway	biological_process	1	402	8	15877	0.185525	0.453505	4.93688	CCL5
GO:0045821	positive regulation of glycolytic process	biological_process	1	402	8	15877	0.185525	0.453505	4.93688	HTR2A
GO:0045859	regulation of protein kinase activity	biological_process	1	402	8	15877	0.185525	0.453505	4.93688	FGR
GO:0046785	microtubule polymerization	biological_process	1	402	8	15877	0.185525	0.453505	4.93688	FBXO5
GO:0048566	embryonic digestive tract development	biological_process	1	402	8	15877	0.185525	0.453505	4.93688	TGFB2
GO:0050998	nitric-oxide synthase binding	molecular_function	1	402	8	15877	0.185525	0.453505	4.93688	C3H1orf226
GO:0051378	serotonin binding	molecular_function	1	402	8	15877	0.185525	0.453505	4.93688	HTR2A
GO:0051569	regulation of histone H3-K4 methylation	biological_process	1	402	8	15877	0.185525	0.453505	4.93688	GFI1
GO:0060038	cardiac muscle cell proliferation	biological_process	1	402	8	15877	0.185525	0.453505	4.93688	TGFB2
GO:0060674	placenta blood vessel development	biological_process	1	402	8	15877	0.185525	0.453505	4.93688	SOCS3
GO:0061617	MICOS complex	cellular_component	1	402	8	15877	0.185525	0.453505	4.93688	CHCHD6
GO:0071467	cellular response to pH	biological_process	1	402	8	15877	0.185525	0.453505	4.93688	GPR68
GO:0071850	mitotic cell cycle arrest	biological_process	1	402	8	15877	0.185525	0.453505	4.93688	MAGI2
GO:0071933	Arp2/3 complex binding	molecular_function	1	402	8	15877	0.185525	0.453505	4.93688	WASF1
GO:0090027	negative regulation of monocyte chemotaxis	biological_process	1	402	8	15877	0.185525	0.453505	4.93688	SLAMF8
GO:0090129	positive regulation of synapse maturation	biological_process	1	402	8	15877	0.185525	0.453505	4.93688	CDC20
GO:0090331	negative regulation of platelet aggregation	biological_process	1	402	8	15877	0.185525	0.453505	4.93688	C1QTNF1
GO:0097027	ubiquitin-protein transferase activator activity	molecular_function	1	402	8	15877	0.185525	0.453505	4.93688	CDC20
GO:0097484	dendrite extension	biological_process	1	402	8	15877	0.185525	0.453505	4.93688	WASF1
GO:0099059	integral component of presynaptic active zone membrane	cellular_component	1	402	8	15877	0.185525	0.453505	4.93688	SYT11
GO:0099641	anterograde axonal protein transport	biological_process	1	402	8	15877	0.185525	0.453505	4.93688	DLG2
GO:0102336	3-oxo-arachidoyl-CoA synthase activity	molecular_function	1	402	8	15877	0.185525	0.453505	4.93688	ELOVL3
GO:0102337	3-oxo-cerotoyl-CoA synthase activity	molecular_function	1	402	8	15877	0.185525	0.453505	4.93688	ELOVL3
GO:0102338	3-oxo-lignoceronyl-CoA synthase activity	molecular_function	1	402	8	15877	0.185525	0.453505	4.93688	ELOVL3
GO:0102756	very-long-chain 3-ketoacyl-CoA synthase activity	molecular_function	1	402	8	15877	0.185525	0.453505	4.93688	ELOVL3
GO:1904355	positive regulation of telomere capping	biological_process	1	402	8	15877	0.185525	0.453505	4.93688	NEK2
GO:1904668	positive regulation of ubiquitin protein ligase activity	biological_process	1	402	8	15877	0.185525	0.453505	4.93688	CDC20
GO:0043025	neuronal cell body	cellular_component	9	402	251	15877	0.187546	0.457785	1.41616	KCNC3;KIF1A;MPL;NRSN2;PPP1R1B;PPP1R9A;SLC4A10;SORT1;TGFB2
GO:0004714	transmembrane receptor protein tyrosine kinase activity	molecular_function	2	402	32	15877	0.193903	0.462557	2.46844	EPHA6;ERBB4
GO:0019233	sensory perception of pain	biological_process	2	402	32	15877	0.193903	0.462557	2.46844	CHRNB2;DLG2
GO:0030286	dynein complex	cellular_component	2	402	32	15877	0.193903	0.462557	2.46844	DNAH10;DYNC1I1
GO:0048468	cell development	biological_process	2	402	32	15877	0.193903	0.462557	2.46844	INHBE;TGFB2
GO:0042742	defense response to bacterium	biological_process	4	402	90	15877	0.194025	0.462557	1.75533	ADAMTS5;ISG15;LOC102179187;SLAMF8
GO:0006874	cellular calcium ion homeostasis	biological_process	3	402	60	15877	0.194153	0.462557	1.97475	ATP13A4;CCL5;TRPM8
GO:0098685	Schaffer collateral - CA1 synapse	cellular_component	3	402	60	15877	0.194153	0.462557	1.97475	APBA1;BSN;SYT11
GO:0005741	mitochondrial outer membrane	cellular_component	5	402	122	15877	0.197235	0.462557	1.61865	BNIP3;PPP1R15A;RAB32;VAT1;WASF1
GO:0005623	cell	cellular_component	2	402	33	15877	0.203174	0.462557	2.39364	KNG1;LOC106503109
GO:0008144	drug binding	molecular_function	2	402	33	15877	0.203174	0.462557	2.39364	LOC102169149;TOP2A
GO:0010107	potassium ion import	biological_process	2	402	33	15877	0.203174	0.462557	2.39364	LOC102186069;SLC12A1
GO:0032465	regulation of cytokinesis	biological_process	2	402	33	15877	0.203174	0.462557	2.39364	AURKB;KIF20A
GO:0034644	cellular response to UV	biological_process	2	402	33	15877	0.203174	0.462557	2.39364	AURKB;PBK
GO:0043408	regulation of MAPK cascade	biological_process	2	402	33	15877	0.203174	0.462557	2.39364	INHBE;TGFB2
GO:0046854	phosphatidylinositol phosphorylation	biological_process	2	402	33	15877	0.203174	0.462557	2.39364	CISH;SOCS3
GO:0051291	protein heterooligomerization	biological_process	2	402	33	15877	0.203174	0.462557	2.39364	CHRNB2;MAGI2
GO:0034220	ion transmembrane transport	biological_process	4	402	92	15877	0.204451	0.462557	1.71717	ATP13A4;CHRNB2;GLRA3;SLC12A1
GO:0003073	regulation of systemic arterial blood pressure	biological_process	1	402	9	15877	0.206158	0.462557	4.38834	POSTN
GO:0004601	peroxidase activity	molecular_function	1	402	9	15877	0.206158	0.462557	4.38834	DUOX2
GO:0004708	MAP kinase kinase activity	molecular_function	1	402	9	15877	0.206158	0.462557	4.38834	MAP2K6
GO:0005001	transmembrane receptor protein tyrosine phosphatase activity	molecular_function	1	402	9	15877	0.206158	0.462557	4.38834	PTPRR
GO:0005355	glucose transmembrane transporter activity	molecular_function	1	402	9	15877	0.206158	0.462557	4.38834	SLC2A3
GO:0005391	sodium:potassium-exchanging ATPase activity	molecular_function	1	402	9	15877	0.206158	0.462557	4.38834	LOC102186069
GO:0005890	sodium:potassium-exchanging ATPase complex	cellular_component	1	402	9	15877	0.206158	0.462557	4.38834	LOC102186069
GO:0007064	mitotic sister chromatid cohesion	biological_process	1	402	9	15877	0.206158	0.462557	4.38834	CDC20
GO:0007095	mitotic G2 DNA damage checkpoint	biological_process	1	402	9	15877	0.206158	0.462557	4.38834	CDK1
GO:0008081	phosphoric diester hydrolase activity	molecular_function	1	402	9	15877	0.206158	0.462557	4.38834	PLCXD2
GO:0015379	potassium:chloride symporter activity	molecular_function	1	402	9	15877	0.206158	0.462557	4.38834	SLC12A1
GO:0016010	dystrophin-associated glycoprotein complex	cellular_component	1	402	9	15877	0.206158	0.462557	4.38834	SNTB1
GO:0016209	antioxidant activity	molecular_function	1	402	9	15877	0.206158	0.462557	4.38834	FAM213A
GO:0016247	channel regulator activity	molecular_function	1	402	9	15877	0.206158	0.462557	4.38834	CACNG4
GO:0021702	cerebellar Purkinje cell differentiation	biological_process	1	402	9	15877	0.206158	0.462557	4.38834	RORA
GO:0021952	central nervous system projection neuron axonogenesis	biological_process	1	402	9	15877	0.206158	0.462557	4.38834	CHRNB2
GO:0030214	hyaluronan catabolic process	biological_process	1	402	9	15877	0.206158	0.462557	4.38834	HMMR
GO:0031209	SCAR complex	cellular_component	1	402	9	15877	0.206158	0.462557	4.38834	WASF1
GO:0031386	protein tag	molecular_function	1	402	9	15877	0.206158	0.462557	4.38834	ISG15
GO:0032591	dendritic spine membrane	cellular_component	1	402	9	15877	0.206158	0.462557	4.38834	KCNC3
GO:0033270	paranode region of axon	cellular_component	1	402	9	15877	0.206158	0.462557	4.38834	SCN2A
GO:0034975	protein folding in endoplasmic reticulum	biological_process	1	402	9	15877	0.206158	0.462557	4.38834	ERO1A
GO:0042445	hormone metabolic process	biological_process	1	402	9	15877	0.206158	0.462557	4.38834	FOXA1
GO:0043030	regulation of macrophage activation	biological_process	1	402	9	15877	0.206158	0.462557	4.38834	RORA
GO:0043069	negative regulation of programmed cell death	biological_process	1	402	9	15877	0.206158	0.462557	4.38834	PLCG2
GO:0044030	regulation of DNA methylation	biological_process	1	402	9	15877	0.206158	0.462557	4.38834	MIS18A
GO:0044224	juxtaparanode region of axon	cellular_component	1	402	9	15877	0.206158	0.462557	4.38834	DLG2
GO:0044319	wound healing, spreading of cells	biological_process	1	402	9	15877	0.206158	0.462557	4.38834	TMEFF2
GO:0047372	acylglycerol lipase activity	molecular_function	1	402	9	15877	0.206158	0.462557	4.38834	ABHD1
GO:0048665	neuron fate specification	biological_process	1	402	9	15877	0.206158	0.462557	4.38834	FOXA1
GO:0048715	negative regulation of oligodendrocyte differentiation	biological_process	1	402	9	15877	0.206158	0.462557	4.38834	DLX2
GO:0050778	positive regulation of immune response	biological_process	1	402	9	15877	0.206158	0.462557	4.38834	TGFB2
GO:0051000	positive regulation of nitric-oxide synthase activity	biological_process	1	402	9	15877	0.206158	0.462557	4.38834	C3H1orf226
GO:0055064	chloride ion homeostasis	biological_process	1	402	9	15877	0.206158	0.462557	4.38834	SLC12A1
GO:0060045	positive regulation of cardiac muscle cell proliferation	biological_process	1	402	9	15877	0.206158	0.462557	4.38834	ERBB4
GO:0060425	lung morphogenesis	biological_process	1	402	9	15877	0.206158	0.462557	4.38834	FOXA1
GO:0060749	mammary gland alveolus development	biological_process	1	402	9	15877	0.206158	0.462557	4.38834	ERBB4
GO:0061418	regulation of transcription from RNA polymerase II promoter in response to hypoxia	biological_process	1	402	9	15877	0.206158	0.462557	4.38834	EGLN3
GO:0070492	oligosaccharide binding	molecular_function	1	402	9	15877	0.206158	0.462557	4.38834	SELP
GO:0090026	positive regulation of monocyte chemotaxis	biological_process	1	402	9	15877	0.206158	0.462557	4.38834	CCL5
GO:0097194	execution phase of apoptosis	biological_process	1	402	9	15877	0.206158	0.462557	4.38834	CIDEC
GO:1990124	messenger ribonucleoprotein complex	cellular_component	1	402	9	15877	0.206158	0.462557	4.38834	CPEB1
GO:2000178	negative regulation of neural precursor cell proliferation	biological_process	1	402	9	15877	0.206158	0.462557	4.38834	LIMS2
GO:2000678	negative regulation of transcription regulatory region DNA binding	biological_process	1	402	9	15877	0.206158	0.462557	4.38834	ANKRD33
GO:0005811	lipid droplet	cellular_component	3	402	62	15877	0.2072	0.464281	1.91105	CIDEC;PLIN2;PNPLA3
GO:0005815	microtubule organizing center	cellular_component	6	402	157	15877	0.208122	0.465732	1.50936	CDC20;DLGAP5;KIFC1;LRMP;MLLT11;TRIOBP
GO:0007507	heart development	biological_process	5	402	125	15877	0.210655	0.470539	1.5798	DRC1;ERBB4;FLRT3;HOPX;TGFB2
GO:0008333	endosome to lysosome transport	biological_process	2	402	34	15877	0.212493	0.470539	2.32324	HOOK2;SORT1
GO:0009636	response to toxic substance	biological_process	2	402	34	15877	0.212493	0.470539	2.32324	CCL5;TRPM6
GO:0045171	intercellular bridge	cellular_component	2	402	34	15877	0.212493	0.470539	2.32324	KIF20A;LOC106503109
GO:0045600	positive regulation of fat cell differentiation	biological_process	2	402	34	15877	0.212493	0.470539	2.32324	HTR2A;MEDAG
GO:0045860	positive regulation of protein kinase activity	biological_process	2	402	34	15877	0.212493	0.470539	2.32324	CENPE;PPP1R9A
GO:0048365	Rac GTPase binding	molecular_function	2	402	34	15877	0.212493	0.470539	2.32324	SRGAP3;WASF1
GO:0071230	cellular response to amino acid stimulus	biological_process	2	402	34	15877	0.212493	0.470539	2.32324	CPEB1;RRAGD
GO:0000785	chromatin	cellular_component	3	402	63	15877	0.213796	0.472192	1.88072	ESCO2;MIS18A;OIP5
GO:0051726	regulation of cell cycle	biological_process	3	402	63	15877	0.213796	0.472192	1.88072	E2F8;FOXA1;PRR11
GO:0031090	organelle membrane	cellular_component	4	402	94	15877	0.215037	0.472625	1.68064	LOC102169002;LOC102170823;LOC102185739;MGST2
GO:0005634	nucleus	cellular_component	107	402	3943	15877	0.216836	0.472625	1.07176	ANKRD33;APBA1;AURKB;BHLHE41;BIRC5;BSN;C3H1orf226;CCNA2;CCNB1;CCNF;CDCA2;CDCA7;CDK1;CDKL2;CELF2;CENPA;CENPE;CENPL;CENPN;CIART;CIDEC;CPEB1;CRABP2;CREB5;CUX2;DACH1;DCTPP1;DDIT3;DEPDC1;DLGAP5;DLX2;DYNC1I1;EEF1A2;EGLN3;ERBB4;ESCO2;FBXO5;FOXA1;HJURP;HMOX1;HOPX;HPSE;HSPA4L;HSPB8;IGFBP3;KIF11;KIF18B;KIF20A;KIF2C;KIFC1;LOC102173518;LOC102178318;LOC102178319;LOC102178584;LOC102178621;LOC102179187;LOC102180…
GO:0004222	metalloendopeptidase activity	molecular_function	4	402	95	15877	0.220386	0.472625	1.66295	ADAMTS5;MMP1;MMP27;MMP3
GO:0009968	negative regulation of signal transduction	biological_process	3	402	64	15877	0.220437	0.472625	1.85133	C23H6orf25;EPHA6;ERBB4
GO:0005905	clathrin-coated pit	cellular_component	2	402	35	15877	0.221851	0.472625	2.25686	SNAP91;SORT1
GO:0030218	erythrocyte differentiation	biological_process	2	402	35	15877	0.221851	0.472625	2.25686	C23H6orf25;NCAPG2
GO:2000300	regulation of synaptic vesicle exocytosis	biological_process	2	402	35	15877	0.221851	0.472625	2.25686	APBA1;CHRNB2
GO:0015630	microtubule cytoskeleton	cellular_component	4	402	96	15877	0.22577	0.472625	1.64563	CENPE;HMMR;KIF2C;LYST
GO:0000712	resolution of meiotic recombination intermediates	biological_process	1	402	10	15877	0.226269	0.472625	3.9495	TOP2A
GO:0001222	transcription corepressor binding	molecular_function	1	402	10	15877	0.226269	0.472625	3.9495	RORA
GO:0001676	long-chain fatty acid metabolic process	biological_process	1	402	10	15877	0.226269	0.472625	3.9495	PNPLA3
GO:0001833	inner cell mass cell proliferation	biological_process	1	402	10	15877	0.226269	0.472625	3.9495	NCAPG2
GO:0002009	morphogenesis of an epithelium	biological_process	1	402	10	15877	0.226269	0.472625	3.9495	FRAS1
GO:0002223	stimulatory C-type lectin receptor signaling pathway	biological_process	1	402	10	15877	0.226269	0.472625	3.9495	PLCG2
GO:0004180	carboxypeptidase activity	molecular_function	1	402	10	15877	0.226269	0.472625	3.9495	CPM
GO:0006164	purine nucleotide biosynthetic process	biological_process	1	402	10	15877	0.226269	0.472625	3.9495	LOC102190983
GO:0006883	cellular sodium ion homeostasis	biological_process	1	402	10	15877	0.226269	0.472625	3.9495	LOC102186069
GO:0007221	positive regulation of transcription of Notch receptor target	biological_process	1	402	10	15877	0.226269	0.472625	3.9495	DLGAP5
GO:0008188	neuropeptide receptor activity	molecular_function	1	402	10	15877	0.226269	0.472625	3.9495	SORCS2
GO:0009314	response to radiation	biological_process	1	402	10	15877	0.226269	0.472625	3.9495	TGFB2
GO:0010804	negative regulation of tumor necrosis factor-mediated signaling pathway	biological_process	1	402	10	15877	0.226269	0.472625	3.9495	LOC102178584
GO:0015276	ligand-gated ion channel activity	molecular_function	1	402	10	15877	0.226269	0.472625	3.9495	CHRNB2
GO:0016594	glycine binding	molecular_function	1	402	10	15877	0.226269	0.472625	3.9495	GLRA3
GO:0016874	ligase activity	molecular_function	1	402	10	15877	0.226269	0.472625	3.9495	NEURL1B
GO:0021522	spinal cord motor neuron differentiation	biological_process	1	402	10	15877	0.226269	0.472625	3.9495	MDGA2
GO:0021904	dorsal/ventral neural tube patterning	biological_process	1	402	10	15877	0.226269	0.472625	3.9495	FOXA1
GO:0030007	cellular potassium ion homeostasis	biological_process	1	402	10	15877	0.226269	0.472625	3.9495	LOC102186069
GO:0030140	trans-Golgi network transport vesicle	cellular_component	1	402	10	15877	0.226269	0.472625	3.9495	SORT1
GO:0032228	regulation of synaptic transmission, GABAergic	biological_process	1	402	10	15877	0.226269	0.472625	3.9495	NPAS4
GO:0032509	endosome transport via multivesicular body sorting pathway	biological_process	1	402	10	15877	0.226269	0.472625	3.9495	SORT1
GO:0033038	bitter taste receptor activity	molecular_function	1	402	10	15877	0.226269	0.472625	3.9495	TAS2R60
GO:0034142	toll-like receptor 4 signaling pathway	biological_process	1	402	10	15877	0.226269	0.472625	3.9495	PIK3AP1
GO:0035999	tetrahydrofolate interconversion	biological_process	1	402	10	15877	0.226269	0.472625	3.9495	SHMT1
GO:0036128	CatSper complex	cellular_component	1	402	10	15877	0.226269	0.472625	3.9495	CATSPER3
GO:0036376	sodium ion export across plasma membrane	biological_process	1	402	10	15877	0.226269	0.472625	3.9495	LOC102186069
GO:0038180	nerve growth factor signaling pathway	biological_process	1	402	10	15877	0.226269	0.472625	3.9495	MAGI2
GO:0040037	negative regulation of fibroblast growth factor receptor signaling pathway	biological_process	1	402	10	15877	0.226269	0.472625	3.9495	SPRY1
GO:0042577	lipid phosphatase activity	molecular_function	1	402	10	15877	0.226269	0.472625	3.9495	PLPPR1
GO:0045647	negative regulation of erythrocyte differentiation	biological_process	1	402	10	15877	0.226269	0.472625	3.9495	NCAPG2
GO:0048037	cofactor binding	molecular_function	1	402	10	15877	0.226269	0.472625	3.9495	BIRC5
GO:0048646	anatomical structure formation involved in morphogenesis	biological_process	1	402	10	15877	0.226269	0.472625	3.9495	FOXA1
GO:0060315	negative regulation of ryanodine-sensitive calcium-release channel activity	biological_process	1	402	10	15877	0.226269	0.472625	3.9495	CASQ2
GO:0060322	head development	biological_process	1	402	10	15877	0.226269	0.472625	3.9495	FLRT3
GO:0098970	postsynaptic neurotransmitter receptor diffusion trapping	biological_process	1	402	10	15877	0.226269	0.472625	3.9495	CACNG4
GO:0007165	signal transduction	biological_process	14	402	441	15877	0.229512	0.47881	1.25381	CHRNB2;COL4A3BP;DTNA;ERBB4;GFRA3;GLRA3;GPR85;ICOSLG;IL1RL1;LOC108633280;PLCXD2;RASSF9;RND2;SRGAP3
GO:0045669	positive regulation of osteoblast differentiation	biological_process	2	402	36	15877	0.231242	0.479732	2.19417	FBXO5;NPNT
GO:0005769	early endosome	cellular_component	7	402	197	15877	0.23319	0.479732	1.40338	KIFC1;LIPG;NEURL1B;PARM1;RAB38;RND2;SORT1
GO:0016323	basolateral plasma membrane	cellular_component	5	402	130	15877	0.233642	0.479732	1.51904	DLG2;ERBB4;LIN7A;OTOF;SLC4A10
GO:0000122	negative regulation of transcription by RNA polymerase II	biological_process	15	402	479	15877	0.234729	0.479732	1.2368	ANKRD33;AURKB;BHLHE41;CUX2;DACH1;DDIT3;DLX2;E2F8;FOXA1;HOPX;LOC102180549;LOC106501755;NFIB;PCBP3;UHRF1
GO:0000086	G2/M transition of mitotic cell cycle	biological_process	3	402	67	15877	0.240594	0.479732	1.76843	BIRC5;CCNA2;NEK2
GO:0001755	neural crest cell migration	biological_process	2	402	37	15877	0.240658	0.479732	2.13487	ERBB4;SEMA3E
GO:0042060	wound healing	biological_process	2	402	37	15877	0.240658	0.479732	2.13487	LOC102170373;TGFB2
GO:0043195	terminal bouton	cellular_component	2	402	37	15877	0.240658	0.479732	2.13487	SYT11;UNC13B
GO:0051781	positive regulation of cell division	biological_process	2	402	37	15877	0.240658	0.479732	2.13487	MACC1;TGFB2
GO:0043312	neutrophil degranulation	biological_process	5	402	132	15877	0.24303	0.479732	1.49602	ADGRE3;FGR;LOC108633280;LRMP;VAT1
GO:0045211	postsynaptic membrane	cellular_component	6	402	166	15877	0.244951	0.479732	1.42753	ANKS1B;CPEB1;ERBB4;GLRA3;KCTD16;LIN7A
GO:0000780	condensed nuclear chromosome, centromeric region	cellular_component	1	402	11	15877	0.245872	0.479732	3.59046	AURKB
GO:0001223	transcription coactivator binding	molecular_function	1	402	11	15877	0.245872	0.479732	3.59046	RORA
GO:0001556	oocyte maturation	biological_process	1	402	11	15877	0.245872	0.479732	3.59046	FBXO5
GO:0001972	retinoic acid binding	molecular_function	1	402	11	15877	0.245872	0.479732	3.59046	CRABP2
GO:0004966	galanin receptor activity	molecular_function	1	402	11	15877	0.245872	0.479732	3.59046	LTB4R
GO:0005545	1-phosphatidylinositol binding	molecular_function	1	402	11	15877	0.245872	0.479732	3.59046	SNAP91
GO:0006939	smooth muscle contraction	biological_process	1	402	11	15877	0.245872	0.479732	3.59046	CHRNB2
GO:0008610	lipid biosynthetic process	biological_process	1	402	11	15877	0.245872	0.479732	3.59046	ACSS2
GO:0010001	glial cell differentiation	biological_process	1	402	11	15877	0.245872	0.479732	3.59046	NFIB
GO:0010390	histone monoubiquitination	biological_process	1	402	11	15877	0.245872	0.479732	3.59046	UHRF1
GO:0010575	positive regulation of vascular endothelial growth factor production	biological_process	1	402	11	15877	0.245872	0.479732	3.59046	RORA
GO:0010759	positive regulation of macrophage chemotaxis	biological_process	1	402	11	15877	0.245872	0.479732	3.59046	CCL5
GO:0014850	response to muscle activity	biological_process	1	402	11	15877	0.245872	0.479732	3.59046	POSTN
GO:0015693	magnesium ion transport	biological_process	1	402	11	15877	0.245872	0.479732	3.59046	NIPAL4
GO:0016409	palmitoyltransferase activity	molecular_function	1	402	11	15877	0.245872	0.479732	3.59046	ZDHHC14
GO:0019774	proteasome core complex, beta-subunit complex	cellular_component	1	402	11	15877	0.245872	0.479732	3.59046	PSMB11
GO:0030220	platelet formation	biological_process	1	402	11	15877	0.245872	0.479732	3.59046	C23H6orf25
GO:0030950	establishment or maintenance of actin cytoskeleton polarity	biological_process	1	402	11	15877	0.245872	0.479732	3.59046	RND2
GO:0032874	positive regulation of stress-activated MAPK cascade	biological_process	1	402	11	15877	0.245872	0.479732	3.59046	TGFB2
GO:0033674	positive regulation of kinase activity	biological_process	1	402	11	15877	0.245872	0.479732	3.59046	HTR2A
GO:0035418	protein localization to synapse	biological_process	1	402	11	15877	0.245872	0.479732	3.59046	BSN
GO:0035722	interleukin-12-mediated signaling pathway	biological_process	1	402	11	15877	0.245872	0.479732	3.59046	LOC102170373
GO:0043200	response to amino acid	biological_process	1	402	11	15877	0.245872	0.479732	3.59046	GLRA3
GO:0043278	response to morphine	biological_process	1	402	11	15877	0.245872	0.479732	3.59046	PPP1R1B
GO:0045987	positive regulation of smooth muscle contraction	biological_process	1	402	11	15877	0.245872	0.479732	3.59046	NPNT
GO:0046839	phospholipid dephosphorylation	biological_process	1	402	11	15877	0.245872	0.479732	3.59046	PLPPR1
GO:0046907	intracellular transport	biological_process	1	402	11	15877	0.245872	0.479732	3.59046	RASSF9
GO:0047496	vesicle transport along microtubule	biological_process	1	402	11	15877	0.245872	0.479732	3.59046	DYNC1I1
GO:0048147	negative regulation of fibroblast proliferation	biological_process	1	402	11	15877	0.245872	0.479732	3.59046	DACH1
GO:0048485	sympathetic nervous system development	biological_process	1	402	11	15877	0.245872	0.479732	3.59046	GFRA3
GO:0048854	brain morphogenesis	biological_process	1	402	11	15877	0.245872	0.479732	3.59046	SLC4A10
GO:0050901	leukocyte tethering or rolling	biological_process	1	402	11	15877	0.245872	0.479732	3.59046	SELP
GO:0051276	chromosome organization	biological_process	1	402	11	15877	0.245872	0.479732	3.59046	CENPW
GO:0051899	membrane depolarization	biological_process	1	402	11	15877	0.245872	0.479732	3.59046	CHRNB2
GO:0055075	potassium ion homeostasis	biological_process	1	402	11	15877	0.245872	0.479732	3.59046	SLC12A1
GO:0071679	commissural neuron axon guidance	biological_process	1	402	11	15877	0.245872	0.479732	3.59046	NFIB
GO:0090050	positive regulation of cell migration involved in sprouting angiogenesis	biological_process	1	402	11	15877	0.245872	0.479732	3.59046	HMOX1
GO:0098962	regulation of postsynaptic neurotransmitter receptor activity	biological_process	1	402	11	15877	0.245872	0.479732	3.59046	CACNG4
GO:1900025	negative regulation of substrate adhesion-dependent cell spreading	biological_process	1	402	11	15877	0.245872	0.479732	3.59046	POSTN
GO:1901214	regulation of neuron death	biological_process	1	402	11	15877	0.245872	0.479732	3.59046	CCL5
GO:1902894	negative regulation of pri-miRNA transcription by RNA polymerase II	biological_process	1	402	11	15877	0.245872	0.479732	3.59046	NFIB
GO:1990454	L-type voltage-gated calcium channel complex	cellular_component	1	402	11	15877	0.245872	0.479732	3.59046	CACNG4
GO:2000010	positive regulation of protein localization to cell surface	biological_process	1	402	11	15877	0.245872	0.479732	3.59046	ERBB4
GO:2000249	regulation of actin cytoskeleton reorganization	biological_process	1	402	11	15877	0.245872	0.479732	3.59046	SEMA3E
GO:2000251	positive regulation of actin cytoskeleton reorganization	biological_process	1	402	11	15877	0.245872	0.479732	3.59046	CSF3
GO:0000978	RNA polymerase II proximal promoter sequence-specific DNA binding	molecular_function	10	402	305	15877	0.246096	0.479732	1.29492	BHLHE41;CUX2;DACH1;DDIT3;E2F8;LOC108636900;NFIB;NPAS4;PITX1;RORA
GO:0005604	basement membrane	cellular_component	3	402	68	15877	0.247382	0.481131	1.74243	FRAS1;NPNT;TGFB2
GO:0010976	positive regulation of neuron projection development	biological_process	3	402	68	15877	0.247382	0.481131	1.74243	FAM150B;MAGI2;NRG1
GO:0001077	proximal promoter DNA-binding transcription activator activity, RNA polymerase II-specific	molecular_function	7	402	201	15877	0.248324	0.48241	1.37545	DDIT3;E2F8;FOXA1;LOC108636900;NFIB;NPAS4;PITX1
GO:0010389	regulation of G2/M transition of mitotic cell cycle	biological_process	2	402	38	15877	0.25009	0.483622	2.07869	HMMR;NEK2
GO:0017053	transcriptional repressor complex	cellular_component	2	402	38	15877	0.25009	0.483622	2.07869	DEPDC1;GFI1
GO:0034605	cellular response to heat	biological_process	2	402	38	15877	0.25009	0.483622	2.07869	HMOX1;SLC52A3
GO:0050729	positive regulation of inflammatory response	biological_process	2	402	38	15877	0.25009	0.483622	2.07869	IL1RL1;TLR2
GO:0098794	postsynapse	cellular_component	3	402	69	15877	0.254198	0.486322	1.71717	KIF1A;NPAS4;WASF1
GO:0005903	brush border	cellular_component	2	402	39	15877	0.259533	0.486322	2.02539	MYO7B;SLC9A3
GO:0006661	phosphatidylinositol biosynthetic process	biological_process	2	402	39	15877	0.259533	0.486322	2.02539	PITPNM3;PLCG2
GO:0007612	learning	biological_process	2	402	39	15877	0.259533	0.486322	2.02539	CHRNB2;NPAS4
GO:0000165	MAPK cascade	biological_process	4	402	103	15877	0.264307	0.486322	1.53379	CCL5;ERBB4;FGF19;GFRA3
GO:0046777	protein autophosphorylation	biological_process	4	402	103	15877	0.264307	0.486322	1.53379	ERBB4;FGR;MAP3K13;NEK2
GO:0001782	B cell homeostasis	biological_process	1	402	12	15877	0.264979	0.486322	3.29125	SPNS2
GO:0001829	trophectodermal cell differentiation	biological_process	1	402	12	15877	0.264979	0.486322	3.29125	HOPX
GO:0004602	glutathione peroxidase activity	molecular_function	1	402	12	15877	0.264979	0.486322	3.29125	MGST2
GO:0005328	neurotransmitter:sodium symporter activity	molecular_function	1	402	12	15877	0.264979	0.486322	3.29125	SLC6A2
GO:0005520	insulin-like growth factor binding	molecular_function	1	402	12	15877	0.264979	0.486322	3.29125	ESM1
GO:0006518	peptide metabolic process	biological_process	1	402	12	15877	0.264979	0.486322	3.29125	CPM
GO:0006825	copper ion transport	biological_process	1	402	12	15877	0.264979	0.486322	3.29125	SLC31A2
GO:0008094	DNA-dependent ATPase activity	molecular_function	1	402	12	15877	0.264979	0.486322	3.29125	TOP2A
GO:0008195	phosphatidate phosphatase activity	molecular_function	1	402	12	15877	0.264979	0.486322	3.29125	PLPPR1
GO:0008301	DNA binding, bending	molecular_function	1	402	12	15877	0.264979	0.486322	3.29125	TOP2A
GO:0008392	arachidonic acid epoxygenase activity	molecular_function	1	402	12	15877	0.264979	0.486322	3.29125	LOC102185739
GO:0009982	pseudouridine synthase activity	molecular_function	1	402	12	15877	0.264979	0.486322	3.29125	RPUSD3
GO:0010458	exit from mitosis	biological_process	1	402	12	15877	0.264979	0.486322	3.29125	UBE2C
GO:0010880	regulation of release of sequestered calcium ion into cytosol by sarcoplasmic reticulum	biological_process	1	402	12	15877	0.264979	0.486322	3.29125	CASQ2
GO:0014066	regulation of phosphatidylinositol 3-kinase signaling	biological_process	1	402	12	15877	0.264979	0.486322	3.29125	PPP1R16B
GO:0016298	lipase activity	molecular_function	1	402	12	15877	0.264979	0.486322	3.29125	ABHD1
GO:0016706	oxidoreductase activity, acting on paired donors, with incorporation or reduction of molecular oxygen, 2-oxoglutarate as one donor, and incorporation of one atom each of oxygen into both donors	molecular_function	1	402	12	15877	0.264979	0.486322	3.29125	EGLN3
GO:0019226	transmission of nerve impulse	biological_process	1	402	12	15877	0.264979	0.486322	3.29125	CACNG4
GO:0019369	arachidonic acid metabolic process	biological_process	1	402	12	15877	0.264979	0.486322	3.29125	LOC102169002
GO:0019373	epoxygenase P450 pathway	biological_process	1	402	12	15877	0.264979	0.486322	3.29125	LOC102185739
GO:0033268	node of Ranvier	cellular_component	1	402	12	15877	0.264979	0.486322	3.29125	SCN2A
GO:0035036	sperm-egg recognition	biological_process	1	402	12	15877	0.264979	0.486322	3.29125	CATSPER3
GO:0035925	mRNA 3'-UTR AU-rich region binding	molecular_function	1	402	12	15877	0.264979	0.486322	3.29125	CPEB1
GO:0036159	inner dynein arm assembly	biological_process	1	402	12	15877	0.264979	0.486322	3.29125	KLF15
GO:0042730	fibrinolysis	biological_process	1	402	12	15877	0.264979	0.486322	3.29125	LOC102170373
GO:0042744	hydrogen peroxide catabolic process	biological_process	1	402	12	15877	0.264979	0.486322	3.29125	DUOX2
GO:0042789	mRNA transcription by RNA polymerase II	biological_process	1	402	12	15877	0.264979	0.486322	3.29125	DDIT3
GO:0043252	sodium-independent organic anion transport	biological_process	1	402	12	15877	0.264979	0.486322	3.29125	SLCO4A1
GO:0043303	mast cell degranulation	biological_process	1	402	12	15877	0.264979	0.486322	3.29125	LOC102169149
GO:0045197	establishment or maintenance of epithelial cell apical/basal polarity	biological_process	1	402	12	15877	0.264979	0.486322	3.29125	DLG2
GO:0045780	positive regulation of bone resorption	biological_process	1	402	12	15877	0.264979	0.486322	3.29125	OSCAR
GO:0048172	regulation of short-term neuronal synaptic plasticity	biological_process	1	402	12	15877	0.264979	0.486322	3.29125	PPFIA3
GO:0048245	eosinophil chemotaxis	biological_process	1	402	12	15877	0.264979	0.486322	3.29125	CCL5
GO:0048489	synaptic vesicle transport	biological_process	1	402	12	15877	0.264979	0.486322	3.29125	LIN7A
GO:0048791	calcium ion-regulated exocytosis of neurotransmitter	biological_process	1	402	12	15877	0.264979	0.486322	3.29125	SYT11
GO:0061952	midbody abscission	biological_process	1	402	12	15877	0.264979	0.486322	3.29125	KIF20A
GO:0070208	protein heterotrimerization	biological_process	1	402	12	15877	0.264979	0.486322	3.29125	C1QTNF1
GO:0071168	protein localization to chromatin	biological_process	1	402	12	15877	0.264979	0.486322	3.29125	ESCO2
GO:0072657	protein localization to membrane	biological_process	1	402	12	15877	0.264979	0.486322	3.29125	RAB38
GO:0097178	ruffle assembly	biological_process	1	402	12	15877	0.264979	0.486322	3.29125	AIF1L
GO:2000811	negative regulation of anoikis	biological_process	1	402	12	15877	0.264979	0.486322	3.29125	LOC108633280
GO:0005125	cytokine activity	molecular_function	5	402	137	15877	0.266916	0.489346	1.44142	CSF3;IL27;INHBE;LOC108638312;TGFB2
GO:0051091	positive regulation of DNA-binding transcription factor activity	biological_process	3	402	71	15877	0.267908	0.490633	1.6688	CSF3;DDIT3;FOXA1
GO:0001786	phosphatidylserine binding	molecular_function	2	402	40	15877	0.268979	0.491533	1.97475	ANXA9;SYT11
GO:0042475	odontogenesis of dentin-containing tooth	biological_process	2	402	40	15877	0.268979	0.491533	1.97475	DLX2;WNT6
GO:0042826	histone deacetylase binding	molecular_function	3	402	72	15877	0.274795	0.498366	1.64563	BHLHE41;LOC106501755;TOP2A
GO:0045165	cell fate commitment	biological_process	2	402	41	15877	0.278423	0.498366	1.92659	ERBB4;WNT6
GO:0070888	E-box binding	molecular_function	2	402	41	15877	0.278423	0.498366	1.92659	BHLHE41;CIART
GO:0001518	voltage-gated sodium channel complex	cellular_component	1	402	13	15877	0.283604	0.498366	3.03808	SCN2A
GO:0001824	blastocyst development	biological_process	1	402	13	15877	0.283604	0.498366	3.03808	NEK2
GO:0001967	suckling behavior	biological_process	1	402	13	15877	0.283604	0.498366	3.03808	DACH1
GO:0001968	fibronectin binding	molecular_function	1	402	13	15877	0.283604	0.498366	3.03808	IGFBP3
GO:0005248	voltage-gated sodium channel activity	molecular_function	1	402	13	15877	0.283604	0.498366	3.03808	SCN2A
GO:0005452	inorganic anion exchanger activity	molecular_function	1	402	13	15877	0.283604	0.498366	3.03808	SLC4A10
GO:0007076	mitotic chromosome condensation	biological_process	1	402	13	15877	0.283604	0.498366	3.03808	NUSAP1
GO:0007259	JAK-STAT cascade	biological_process	1	402	13	15877	0.283604	0.498366	3.03808	SOCS3
GO:0008157	protein phosphatase 1 binding	molecular_function	1	402	13	15877	0.283604	0.498366	3.03808	PPP1R9A
GO:0008970	phospholipase A1 activity	molecular_function	1	402	13	15877	0.283604	0.498366	3.03808	LIPG
GO:0015347	sodium-independent organic anion transmembrane transporter activity	molecular_function	1	402	13	15877	0.283604	0.498366	3.03808	SLCO4A1
GO:0016407	acetyltransferase activity	molecular_function	1	402	13	15877	0.283604	0.498366	3.03808	ESCO2
GO:0019433	triglyceride catabolic process	biological_process	1	402	13	15877	0.283604	0.498366	3.03808	PNPLA3
GO:0030595	leukocyte chemotaxis	biological_process	1	402	13	15877	0.283604	0.498366	3.03808	S1PR1
GO:0030878	thyroid gland development	biological_process	1	402	13	15877	0.283604	0.498366	3.03808	TGFB2
GO:0032481	positive regulation of type I interferon production	biological_process	1	402	13	15877	0.283604	0.498366	3.03808	PLCG2
GO:0032689	negative regulation of interferon-gamma production	biological_process	1	402	13	15877	0.283604	0.498366	3.03808	IL1RL1
GO:0032757	positive regulation of interleukin-8 production	biological_process	1	402	13	15877	0.283604	0.498366	3.03808	DDIT3
GO:0042104	positive regulation of activated T cell proliferation	biological_process	1	402	13	15877	0.283604	0.498366	3.03808	ICOSLG
GO:0042407	cristae formation	biological_process	1	402	13	15877	0.283604	0.498366	3.03808	CHCHD6
GO:0042581	specific granule	cellular_component	1	402	13	15877	0.283604	0.498366	3.03808	MAP28
GO:0042613	MHC class II protein complex	cellular_component	1	402	13	15877	0.283604	0.498366	3.03808	LOC102187998
GO:0043523	regulation of neuron apoptotic process	biological_process	1	402	13	15877	0.283604	0.498366	3.03808	EGLN3
GO:0044853	plasma membrane raft	cellular_component	1	402	13	15877	0.283604	0.498366	3.03808	CHRNB2
GO:0045504	dynein heavy chain binding	molecular_function	1	402	13	15877	0.283604	0.498366	3.03808	DYNC1I1
GO:0045577	regulation of B cell differentiation	biological_process	1	402	13	15877	0.283604	0.498366	3.03808	SLAMF8
GO:0048011	neurotrophin TRK receptor signaling pathway	biological_process	1	402	13	15877	0.283604	0.498366	3.03808	SORT1
GO:0060077	inhibitory synapse	cellular_component	1	402	13	15877	0.283604	0.498366	3.03808	SYT11
GO:0061001	regulation of dendritic spine morphogenesis	biological_process	1	402	13	15877	0.283604	0.498366	3.03808	PPP1R9A
GO:0061178	regulation of insulin secretion involved in cellular response to glucose stimulus	biological_process	1	402	13	15877	0.283604	0.498366	3.03808	BIRC5
GO:0070317	negative regulation of G0 to G1 transition	biological_process	1	402	13	15877	0.283604	0.498366	3.03808	LOC108636900
GO:0086010	membrane depolarization during action potential	biological_process	1	402	13	15877	0.283604	0.498366	3.03808	SCN2A
GO:0097440	apical dendrite	cellular_component	1	402	13	15877	0.283604	0.498366	3.03808	SLC4A10
GO:1902042	negative regulation of extrinsic apoptotic signaling pathway via death domain receptors	biological_process	1	402	13	15877	0.283604	0.498366	3.03808	HMOX1
GO:0023014	signal transduction by protein phosphorylation	biological_process	2	402	42	15877	0.287859	0.504274	1.88072	MAP2K6;TGFB2
GO:0070373	negative regulation of ERK1 and ERK2 cascade	biological_process	2	402	42	15877	0.287859	0.504274	1.88072	PTPRR;SPRY1
GO:0071347	cellular response to interleukin-1	biological_process	2	402	42	15877	0.287859	0.504274	1.88072	CCL5;RORA
GO:0042383	sarcolemma	cellular_component	3	402	74	15877	0.28862	0.504563	1.60115	C3H1orf226;DTNA;SNTB1
GO:0051056	regulation of small GTPase mediated signal transduction	biological_process	3	402	74	15877	0.28862	0.504563	1.60115	ARHGAP18;RALGAPA2;SRGAP3
GO:0004888	transmembrane signaling receptor activity	molecular_function	4	402	108	15877	0.292538	0.506618	1.46278	EPHA6;ERBB4;GLRA3;MPL
GO:0030165	PDZ domain binding	molecular_function	3	402	75	15877	0.295553	0.506618	1.5798	DTNA;SLC9A3;SNTB1
GO:0050776	regulation of immune response	biological_process	3	402	75	15877	0.295553	0.506618	1.5798	CD40;ICOSLG;LOC102185264
GO:0071805	potassium ion transmembrane transport	biological_process	3	402	75	15877	0.295553	0.506618	1.5798	KCNC3;SLC9A3;SLC9A9
GO:0006865	amino acid transport	biological_process	2	402	43	15877	0.29728	0.506618	1.83698	LOC102191827;SLC3A1
GO:0007568	aging	biological_process	2	402	43	15877	0.29728	0.506618	1.83698	PPP1R9A;TGFB2
GO:0016301	kinase activity	molecular_function	2	402	43	15877	0.29728	0.506618	1.83698	CCNB1;COL4A3BP
GO:0099061	integral component of postsynaptic density membrane	cellular_component	2	402	43	15877	0.29728	0.506618	1.83698	CACNG4;ERBB4
GO:0016491	oxidoreductase activity	molecular_function	4	402	109	15877	0.298235	0.506618	1.44936	ENOX1;HSD11B2;LOC108637647;VAT1
GO:0003333	amino acid transmembrane transport	biological_process	1	402	14	15877	0.301757	0.506618	2.82107	SLC38A8
GO:0003756	protein disulfide isomerase activity	molecular_function	1	402	14	15877	0.301757	0.506618	2.82107	ERO1A
GO:0004198	calcium-dependent cysteine-type endopeptidase activity	molecular_function	1	402	14	15877	0.301757	0.506618	2.82107	CAPN13
GO:0005005	transmembrane-ephrin receptor activity	molecular_function	1	402	14	15877	0.301757	0.506618	2.82107	EPHA6
GO:0005227	calcium activated cation channel activity	molecular_function	1	402	14	15877	0.301757	0.506618	2.82107	TRPM3
GO:0005261	cation channel activity	molecular_function	1	402	14	15877	0.301757	0.506618	2.82107	TRPM3
GO:0007202	activation of phospholipase C activity	biological_process	1	402	14	15877	0.301757	0.506618	2.82107	HTR2A
GO:0008016	regulation of heart contraction	biological_process	1	402	14	15877	0.301757	0.506618	2.82107	HOPX
GO:0009880	embryonic pattern specification	biological_process	1	402	14	15877	0.301757	0.506618	2.82107	ERBB4
GO:0010633	negative regulation of epithelial cell migration	biological_process	1	402	14	15877	0.301757	0.506618	2.82107	PTPRR
GO:0015095	magnesium ion transmembrane transporter activity	molecular_function	1	402	14	15877	0.301757	0.506618	2.82107	NIPAL4
GO:0018149	peptide cross-linking	biological_process	1	402	14	15877	0.301757	0.506618	2.82107	TGM2
GO:0021772	olfactory bulb development	biological_process	1	402	14	15877	0.301757	0.506618	2.82107	DLX2
GO:0030206	chondroitin sulfate biosynthetic process	biological_process	1	402	14	15877	0.301757	0.506618	2.82107	CSGALNACT1
GO:0030500	regulation of bone mineralization	biological_process	1	402	14	15877	0.301757	0.506618	2.82107	S1PR1
GO:0030511	positive regulation of transforming growth factor beta receptor signaling pathway	biological_process	1	402	14	15877	0.301757	0.506618	2.82107	NPNT
GO:0031069	hair follicle morphogenesis	biological_process	1	402	14	15877	0.301757	0.506618	2.82107	TGFB2
GO:0035102	PRC1 complex	cellular_component	1	402	14	15877	0.301757	0.506618	2.82107	PCGF5
GO:0035855	megakaryocyte development	biological_process	1	402	14	15877	0.301757	0.506618	2.82107	C23H6orf25
GO:0042761	very long-chain fatty acid biosynthetic process	biological_process	1	402	14	15877	0.301757	0.506618	2.82107	ELOVL3
GO:0043393	regulation of protein binding	biological_process	1	402	14	15877	0.301757	0.506618	2.82107	HOPX
GO:0045429	positive regulation of nitric oxide biosynthetic process	biological_process	1	402	14	15877	0.301757	0.506618	2.82107	C3H1orf226
GO:0045840	positive regulation of mitotic nuclear division	biological_process	1	402	14	15877	0.301757	0.506618	2.82107	NUSAP1
GO:0048260	positive regulation of receptor-mediated endocytosis	biological_process	1	402	14	15877	0.301757	0.506618	2.82107	LOC102186918
GO:0048565	digestive tract development	biological_process	1	402	14	15877	0.301757	0.506618	2.82107	TGFB2
GO:0050715	positive regulation of cytokine secretion	biological_process	1	402	14	15877	0.301757	0.506618	2.82107	FGR
GO:0060999	positive regulation of dendritic spine development	biological_process	1	402	14	15877	0.301757	0.506618	2.82107	PPP1R9A
GO:0071276	cellular response to cadmium ion	biological_process	1	402	14	15877	0.301757	0.506618	2.82107	HMOX1
GO:0071310	cellular response to organic substance	biological_process	1	402	14	15877	0.301757	0.506618	2.82107	CUX2
GO:0071539	protein localization to centrosome	biological_process	1	402	14	15877	0.301757	0.506618	2.82107	SPAG5
GO:0080182	histone H3-K4 trimethylation	biological_process	1	402	14	15877	0.301757	0.506618	2.82107	LOC102180549
GO:0005654	nucleoplasm	cellular_component	49	402	1791	15877	0.302251	0.506944	1.08055	ACSS2;CCDC92;CDC20;CDCA7;CENPE;CENPW;COL4A3BP;CPEB1;EGLN3;EPHA6;ERBB4;ESCO2;FBP2;FBXO5;FOXA1;HJURP;KIF20A;LOC102173518;LOC102177790;LOC102178319;LOC102178584;LOC102180845;LOC102181083;LOC102181641;LOC102181912;LOC102182181;LOC102186170;LOC102186893;LOC102190983;LOC108633408;LOC108633412;LOC108633414;LOC108636900;MLLT11;MPP7;NCAPG2;NDC80;NEK2;OIP5;PCGF5;PFKFB3;PLA2G15;PLPPR1;RORA;RRAGD;S1PR1;SEL1L…
GO:0030593	neutrophil chemotaxis	biological_process	2	402	44	15877	0.306683	0.512348	1.79523	CCL5;TGFB2
GO:0050877	nervous system process	biological_process	2	402	44	15877	0.306683	0.512348	1.79523	CHRNB2;GLRA3
GO:0051259	protein complex oligomerization	biological_process	2	402	44	15877	0.306683	0.512348	1.79523	DDIT3;LOC102190983
GO:0051965	positive regulation of synapse assembly	biological_process	2	402	44	15877	0.306683	0.512348	1.79523	CUX2;FLRT3
GO:0001227	DNA-binding transcription repressor activity, RNA polymerase II-specific	molecular_function	3	402	77	15877	0.309446	0.515946	1.53877	BHLHE41;DACH1;PCBP3
GO:0016363	nuclear matrix	cellular_component	3	402	77	15877	0.309446	0.515946	1.53877	CENPW;GFI1;UHRF1
GO:0000902	cell morphogenesis	biological_process	2	402	45	15877	0.316061	0.51686	1.75533	COL4A3BP;TGFB2
GO:0015030	Cajal body	cellular_component	2	402	45	15877	0.316061	0.51686	1.75533	ANKS1B;OIP5
GO:0030168	platelet activation	biological_process	2	402	45	15877	0.316061	0.51686	1.75533	C23H6orf25;PLCG2
GO:0005829	cytosol	cellular_component	82	402	3074	15877	0.316154	0.51686	1.05354	ABAT;ACSS2;AMPH;ANKRD33;ANKS1B;APBA1;ARHGAP18;BIRC5;C3H1orf226;CCNB1;CDC20;CDCA3;CDCA7;CDK1;CENPE;CHCHD6;CIDEC;COL4A3BP;CPEB1;DCTPP1;DLG2;DLGAP5;DYNC1I1;E2F8;EGLN3;ERBB4;FAM129A;FBP2;FBXO5;FGR;FLRT3;GAS2;GFRA3;HJURP;HMMR;HOOK2;HSPA4L;HSPB8;KIF11;KIF15;KIF18B;KIF1A;KIF22;KIF2C;LOC102173518;LOC102178584;LOC102186170;LOC102186893;LOC102190983;LOC108633414;LOC108636900;MAP2K6;MAT1A;MIS18A;MLLT11;NDC8…
GO:0000132	establishment of mitotic spindle orientation	biological_process	1	402	15	15877	0.319452	0.51686	2.633	NDC80
GO:0001975	response to amphetamine	biological_process	1	402	15	15877	0.319452	0.51686	2.633	PPP1R1B
GO:0002755	MyD88-dependent toll-like receptor signaling pathway	biological_process	1	402	15	15877	0.319452	0.51686	2.633	TLR2
GO:0005319	lipid transporter activity	molecular_function	1	402	15	15877	0.319452	0.51686	2.633	LOC102189476
GO:0006520	cellular amino acid metabolic process	biological_process	1	402	15	15877	0.319452	0.51686	2.633	SLC3A1
GO:0006656	phosphatidylcholine biosynthetic process	biological_process	1	402	15	15877	0.319452	0.51686	2.633	STARD10
GO:0006730	one-carbon metabolic process	biological_process	1	402	15	15877	0.319452	0.51686	2.633	MAT1A
GO:0006895	Golgi to endosome transport	biological_process	1	402	15	15877	0.319452	0.51686	2.633	SORT1
GO:0016082	synaptic vesicle priming	biological_process	1	402	15	15877	0.319452	0.51686	2.633	UNC13B
GO:0016601	Rac protein signal transduction	biological_process	1	402	15	15877	0.319452	0.51686	2.633	WASF1
GO:0018345	protein palmitoylation	biological_process	1	402	15	15877	0.319452	0.51686	2.633	ZDHHC14
GO:0021983	pituitary gland development	biological_process	1	402	15	15877	0.319452	0.51686	2.633	PITX1
GO:0031334	positive regulation of protein complex assembly	biological_process	1	402	15	15877	0.319452	0.51686	2.633	MPP7
GO:0032982	myosin filament	cellular_component	1	402	15	15877	0.319452	0.51686	2.633	MYH15
GO:0035338	long-chain fatty-acyl-CoA biosynthetic process	biological_process	1	402	15	15877	0.319452	0.51686	2.633	ELOVL3
GO:0043473	pigmentation	biological_process	1	402	15	15877	0.319452	0.51686	2.633	LYST
GO:0046427	positive regulation of JAK-STAT cascade	biological_process	1	402	15	15877	0.319452	0.51686	2.633	ERBB4
GO:0048535	lymph node development	biological_process	1	402	15	15877	0.319452	0.51686	2.633	SPNS2
GO:0050775	positive regulation of dendrite morphogenesis	biological_process	1	402	15	15877	0.319452	0.51686	2.633	CUX2
GO:0051787	misfolded protein binding	molecular_function	1	402	15	15877	0.319452	0.51686	2.633	DNAJB9
GO:0060285	cilium-dependent cell motility	biological_process	1	402	15	15877	0.319452	0.51686	2.633	DRC1
GO:0060307	regulation of ventricular cardiac muscle cell membrane repolarization	biological_process	1	402	15	15877	0.319452	0.51686	2.633	C3H1orf226
GO:0061003	positive regulation of dendritic spine morphogenesis	biological_process	1	402	15	15877	0.319452	0.51686	2.633	CUX2
GO:0061158	3'-UTR-mediated mRNA destabilization	biological_process	1	402	15	15877	0.319452	0.51686	2.633	ZC3H12D
GO:0071542	dopaminergic neuron differentiation	biological_process	1	402	15	15877	0.319452	0.51686	2.633	RSPO2
GO:0090102	cochlea development	biological_process	1	402	15	15877	0.319452	0.51686	2.633	OTOF
GO:0097193	intrinsic apoptotic signaling pathway	biological_process	1	402	15	15877	0.319452	0.51686	2.633	MLLT11
GO:0005783	endoplasmic reticulum	cellular_component	20	402	701	15877	0.323004	0.521191	1.12682	BNIP3;C23H6orf25;CATSPER3;CIDEC;CNPY1;COL4A3BP;CPED1;CRABP2;DNAJB9;ELOVL3;GPR85;HSD11B2;LOC102190983;MGST2;OTOF;PPP1R15A;RAB38;STC2;TMEM117;ZDHHC14
GO:0005789	endoplasmic reticulum membrane	cellular_component	20	402	701	15877	0.323004	0.521191	1.12682	C10H14orf1;ELOVL3;ERO1A;FLRT3;HMOX1;KIAA1161;LOC102169002;LOC102170823;LOC102185739;LOC108637647;LRMP;MGST2;MMP27;OTOF;PNPLA3;PPP1R15A;RTN1;SOAT2;SORT1;TRPM8
GO:0000226	microtubule cytoskeleton organization	biological_process	3	402	79	15877	0.32336	0.521191	1.49981	BIRC5;TUBA1C;TUBAL3
GO:0042127	regulation of cell proliferation	biological_process	3	402	79	15877	0.32336	0.521191	1.49981	CDCA7;EGLN3;TGFB2
GO:0005901	caveola	cellular_component	2	402	46	15877	0.325409	0.522317	1.71717	C3H1orf226;HTR2A
GO:0007169	transmembrane receptor protein tyrosine kinase signaling pathway	biological_process	2	402	46	15877	0.325409	0.522317	1.71717	ERBB4;FGR
GO:0035064	methylated histone binding	molecular_function	2	402	46	15877	0.325409	0.522317	1.71717	NCAPG2;UHRF1
GO:0120162	positive regulation of cold-induced thermogenesis	biological_process	2	402	46	15877	0.325409	0.522317	1.71717	ELOVL3;TRPM8
GO:0015629	actin cytoskeleton	cellular_component	5	402	149	15877	0.326024	0.522317	1.32534	AIF1L;AMPH;FGR;PPP1R9A;TRIOBP
GO:0003924	GTPase activity	molecular_function	8	402	258	15877	0.330499	0.522317	1.22465	EEF1A2;RAB15;RAB32;RAB38;RND2;RRAGD;TUBA1C;TUBAL3
GO:0043235	receptor complex	cellular_component	4	402	115	15877	0.332645	0.522317	1.37374	EPHA6;ERBB4;GFRA3;KCTD16
GO:0000980	RNA polymerase II distal enhancer sequence-specific DNA binding	molecular_function	2	402	47	15877	0.334724	0.522317	1.68064	BHLHE41;CIART
GO:0002244	hematopoietic progenitor cell differentiation	biological_process	2	402	47	15877	0.334724	0.522317	1.68064	ESCO2;TOP2A
GO:0000793	condensed chromosome	cellular_component	1	402	16	15877	0.3367	0.522317	2.46844	TOP2A
GO:0001508	action potential	biological_process	1	402	16	15877	0.3367	0.522317	2.46844	CHRNB2
GO:0001580	detection of chemical stimulus involved in sensory perception of bitter taste	biological_process	1	402	16	15877	0.3367	0.522317	2.46844	TAS2R60
GO:0003841	1-acylglycerol-3-phosphate O-acyltransferase activity	molecular_function	1	402	16	15877	0.3367	0.522317	2.46844	PNPLA3
GO:0004709	MAP kinase kinase kinase activity	molecular_function	1	402	16	15877	0.3367	0.522317	2.46844	MAP3K13
GO:0005892	acetylcholine-gated channel complex	cellular_component	1	402	16	15877	0.3367	0.522317	2.46844	CHRNB2
GO:0006376	mRNA splice site selection	biological_process	1	402	16	15877	0.3367	0.522317	2.46844	CELF2
GO:0008135	translation factor activity, RNA binding	molecular_function	1	402	16	15877	0.3367	0.522317	2.46844	CPEB1
GO:0008306	associative learning	biological_process	1	402	16	15877	0.3367	0.522317	2.46844	CHRNB2
GO:0008625	extrinsic apoptotic signaling pathway via death domain receptors	biological_process	1	402	16	15877	0.3367	0.522317	2.46844	SORT1
GO:0010719	negative regulation of epithelial to mesenchymal transition	biological_process	1	402	16	15877	0.3367	0.522317	2.46844	FOXA1
GO:0010842	retina layer formation	biological_process	1	402	16	15877	0.3367	0.522317	2.46844	SDK1
GO:0016303	1-phosphatidylinositol-3-kinase activity	molecular_function	1	402	16	15877	0.3367	0.522317	2.46844	FGF19
GO:0022617	extracellular matrix disassembly	biological_process	1	402	16	15877	0.3367	0.522317	2.46844	ADAMTS5
GO:0030507	spectrin binding	molecular_function	1	402	16	15877	0.3367	0.522317	2.46844	DYNC1I1
GO:0031418	L-ascorbic acid binding	molecular_function	1	402	16	15877	0.3367	0.522317	2.46844	EGLN3
GO:0032148	activation of protein kinase B activity	biological_process	1	402	16	15877	0.3367	0.522317	2.46844	NRG1
GO:0032433	filopodium tip	cellular_component	1	402	16	15877	0.3367	0.522317	2.46844	MORN4
GO:0038191	neuropilin binding	molecular_function	1	402	16	15877	0.3367	0.522317	2.46844	SEMA3E
GO:0042629	mast cell granule	cellular_component	1	402	16	15877	0.3367	0.522317	2.46844	LOC102169149
GO:0043627	response to estrogen	biological_process	1	402	16	15877	0.3367	0.522317	2.46844	TGFB2
GO:0044306	neuron projection terminus	cellular_component	1	402	16	15877	0.3367	0.522317	2.46844	BSN
GO:0045921	positive regulation of exocytosis	biological_process	1	402	16	15877	0.3367	0.522317	2.46844	UNC13B
GO:0048814	regulation of dendrite morphogenesis	biological_process	1	402	16	15877	0.3367	0.522317	2.46844	CHRNB2
GO:0050840	extracellular matrix binding	molecular_function	1	402	16	15877	0.3367	0.522317	2.46844	ADAMTS5
GO:0050853	B cell receptor signaling pathway	biological_process	1	402	16	15877	0.3367	0.522317	2.46844	PLCG2
GO:0051010	microtubule plus-end binding	molecular_function	1	402	16	15877	0.3367	0.522317	2.46844	KIF2C
GO:0051928	positive regulation of calcium ion transport	biological_process	1	402	16	15877	0.3367	0.522317	2.46844	CCL5
GO:0061098	positive regulation of protein tyrosine kinase activity	biological_process	1	402	16	15877	0.3367	0.522317	2.46844	NCAPG2
GO:0070328	triglyceride homeostasis	biological_process	1	402	16	15877	0.3367	0.522317	2.46844	RORA
GO:0070584	mitochondrion morphogenesis	biological_process	1	402	16	15877	0.3367	0.522317	2.46844	COL4A3BP
GO:0005764	lysosome	cellular_component	6	402	187	15877	0.3367	0.522317	1.26722	CTSC;PLA2G15;RAB38;RNASE2;RRAGD;SYT11
GO:0016021	integral component of membrane	cellular_component	85	402	3214	15877	0.343643	0.5326	1.04452	ABHD1;ADGRE3;ATP13A4;BAMBI;BNIP3;C10H14orf1;C21H14orf132;C23H6orf25;CD40;CHRNB2;CSGALNACT1;CTNS;DIO2;DUOX2;FAT2;FRAS1;GJB7;GLDN;GPR137C;GPR68;GPR85;ICOSLG;IL1RL1;ILDR1;KCNC3;KIAA1161;KIAA1549L;LOC102182748;LOC102183655;LOC102187998;LOC102188567;LOC102188988;LOC102191827;LOC108637647;LOC108638312;LRMP;MGST2;MICU3;MPV17L;MUC1;NIPAL4;NPR3;NRG1;NRSN2;OSCAR;OTOF;PARM1;PDZK1IP1;PNPLA3;PPP1R3A;PTPRR;QRF…
GO:0032147	activation of protein kinase activity	biological_process	2	402	48	15877	0.344001	0.532667	1.64563	MAP2K6;TGFB2
GO:0005884	actin filament	cellular_component	2	402	49	15877	0.353236	0.535164	1.61204	AIF1L;GAS2
GO:0019903	protein phosphatase binding	molecular_function	2	402	49	15877	0.353236	0.535164	1.61204	NEK2;PPP1R3C
GO:0030170	pyridoxal phosphate binding	molecular_function	2	402	49	15877	0.353236	0.535164	1.61204	ABAT;SHMT1
GO:0032580	Golgi cisterna membrane	cellular_component	2	402	49	15877	0.353236	0.535164	1.61204	CSGALNACT1;SORT1
GO:0000159	protein phosphatase type 2A complex	cellular_component	1	402	17	15877	0.353511	0.535164	2.32324	PPP2R2B
GO:0000792	heterochromatin	cellular_component	1	402	17	15877	0.353511	0.535164	2.32324	UHRF1
GO:0005978	glycogen biosynthetic process	biological_process	1	402	17	15877	0.353511	0.535164	2.32324	PPP1R3C
GO:0007422	peripheral nervous system development	biological_process	1	402	17	15877	0.353511	0.535164	2.32324	GFRA3
GO:0007584	response to nutrient	biological_process	1	402	17	15877	0.353511	0.535164	2.32324	LIPG
GO:0008569	ATP-dependent microtubule motor activity, minus-end-directed	molecular_function	1	402	17	15877	0.353511	0.535164	2.32324	DNAH10
GO:0008589	regulation of smoothened signaling pathway	biological_process	1	402	17	15877	0.353511	0.535164	2.32324	RORA
GO:0015020	glucuronosyltransferase activity	molecular_function	1	402	17	15877	0.353511	0.535164	2.32324	CSGALNACT1
GO:0017075	syntaxin-1 binding	molecular_function	1	402	17	15877	0.353511	0.535164	2.32324	UNC13B
GO:0022848	acetylcholine-gated cation-selective channel activity	molecular_function	1	402	17	15877	0.353511	0.535164	2.32324	CHRNB2
GO:0030742	GTP-dependent protein binding	molecular_function	1	402	17	15877	0.353511	0.535164	2.32324	RAB38
GO:0031369	translation initiation factor binding	molecular_function	1	402	17	15877	0.353511	0.535164	2.32324	SYT11
GO:0034237	protein kinase A regulatory subunit binding	molecular_function	1	402	17	15877	0.353511	0.535164	2.32324	WASF1
GO:0043027	cysteine-type endopeptidase inhibitor activity involved in apoptotic process	molecular_function	1	402	17	15877	0.353511	0.535164	2.32324	BIRC5
GO:0043325	phosphatidylinositol-3,4-bisphosphate binding	molecular_function	1	402	17	15877	0.353511	0.535164	2.32324	MYO1G
GO:0046580	negative regulation of Ras protein signal transduction	biological_process	1	402	17	15877	0.353511	0.535164	2.32324	SPRY1
GO:0046875	ephrin receptor binding	molecular_function	1	402	17	15877	0.353511	0.535164	2.32324	ANKS1B
GO:0050808	synapse organization	biological_process	1	402	17	15877	0.353511	0.535164	2.32324	SEMA3E
GO:0050873	brown fat cell differentiation	biological_process	1	402	17	15877	0.353511	0.535164	2.32324	ERO1A
GO:0070131	positive regulation of mitochondrial translation	biological_process	1	402	17	15877	0.353511	0.535164	2.32324	RPUSD3
GO:0070840	dynein complex binding	molecular_function	1	402	17	15877	0.353511	0.535164	2.32324	KLF15
GO:0001934	positive regulation of protein phosphorylation	biological_process	3	402	84	15877	0.358114	0.541164	1.41054	ERBB4;FAM129A;FGF19
GO:0007204	positive regulation of cytosolic calcium ion concentration	biological_process	3	402	84	15877	0.358114	0.541164	1.41054	C1QTNF1;GPR35;KNG1
GO:0001078	proximal promoter DNA-binding transcription repressor activity, RNA polymerase II-specific	molecular_function	4	402	121	15877	0.367236	0.545434	1.30562	BHLHE41;CUX2;E2F8;GFI1
GO:0030198	extracellular matrix organization	biological_process	4	402	121	15877	0.367236	0.545434	1.30562	CSGALNACT1;ERO1A;NPNT;POSTN
GO:0006954	inflammatory response	biological_process	7	402	231	15877	0.368897	0.545434	1.19682	CCL5;IL27;KNG1;LOC102169149;LOC102189476;LTB4R;TLR2
GO:0005868	cytoplasmic dynein complex	cellular_component	1	402	18	15877	0.369898	0.545434	2.19417	DYNC1I1
GO:0007205	protein kinase C-activating G protein-coupled receptor signaling pathway	biological_process	1	402	18	15877	0.369898	0.545434	2.19417	CISH
GO:0007346	regulation of mitotic cell cycle	biological_process	1	402	18	15877	0.369898	0.545434	2.19417	FBXO5
GO:0007595	lactation	biological_process	1	402	18	15877	0.369898	0.545434	2.19417	ERBB4
GO:0008643	carbohydrate transport	biological_process	1	402	18	15877	0.369898	0.545434	2.19417	SLC37A2
GO:0016239	positive regulation of macroautophagy	biological_process	1	402	18	15877	0.369898	0.545434	2.19417	HMOX1
GO:0030159	receptor signaling complex scaffold activity	molecular_function	1	402	18	15877	0.369898	0.545434	2.19417	MAGI2
GO:0030177	positive regulation of Wnt signaling pathway	biological_process	1	402	18	15877	0.369898	0.545434	2.19417	RSPO2
GO:0031663	lipopolysaccharide-mediated signaling pathway	biological_process	1	402	18	15877	0.369898	0.545434	2.19417	CCL5
GO:0032212	positive regulation of telomere maintenance via telomerase	biological_process	1	402	18	15877	0.369898	0.545434	2.19417	NEK2
GO:0035327	transcriptionally active chromatin	cellular_component	1	402	18	15877	0.369898	0.545434	2.19417	LOC102180549
GO:0035578	azurophil granule lumen	cellular_component	1	402	18	15877	0.369898	0.545434	2.19417	VAT1
GO:0042594	response to starvation	biological_process	1	402	18	15877	0.369898	0.545434	2.19417	DDIT3
GO:0043029	T cell homeostasis	biological_process	1	402	18	15877	0.369898	0.545434	2.19417	SPNS2
GO:0048020	CCR chemokine receptor binding	molecular_function	1	402	18	15877	0.369898	0.545434	2.19417	CCL5
GO:0048741	skeletal muscle fiber development	biological_process	1	402	18	15877	0.369898	0.545434	2.19417	KIAA1161
GO:0051591	response to cAMP	biological_process	1	402	18	15877	0.369898	0.545434	2.19417	DUOX2
GO:0051968	positive regulation of synaptic transmission, glutamatergic	biological_process	1	402	18	15877	0.369898	0.545434	2.19417	CACNG4
GO:0070527	platelet aggregation	biological_process	1	402	18	15877	0.369898	0.545434	2.19417	MPL
GO:0099060	integral component of postsynaptic specialization membrane	cellular_component	1	402	18	15877	0.369898	0.545434	2.19417	CHRNB2
GO:1900182	positive regulation of protein localization to nucleus	biological_process	1	402	18	15877	0.369898	0.545434	2.19417	CDK1
GO:1902600	proton transmembrane transport	biological_process	1	402	18	15877	0.369898	0.545434	2.19417	SLC4A10
GO:2000463	positive regulation of excitatory postsynaptic potential	biological_process	1	402	18	15877	0.369898	0.545434	2.19417	CUX2
GO:0003725	double-stranded RNA binding	molecular_function	2	402	51	15877	0.371565	0.545434	1.54882	LOC102186893;LOC102190983
GO:0007613	memory	biological_process	2	402	51	15877	0.371565	0.545434	1.54882	CHRNB2;NRG1
GO:0030136	clathrin-coated vesicle	cellular_component	2	402	51	15877	0.371565	0.545434	1.54882	SNAP91;SORT1
GO:0030175	filopodium	cellular_component	2	402	51	15877	0.371565	0.545434	1.54882	MYO1G;PPP1R9A
GO:0030317	flagellated sperm motility	biological_process	2	402	51	15877	0.371565	0.545434	1.54882	CATSPER3;LOC102186069
GO:0031234	extrinsic component of cytoplasmic side of plasma membrane	cellular_component	2	402	51	15877	0.371565	0.545434	1.54882	DTNA;FGR
GO:0050829	defense response to Gram-negative bacterium	biological_process	2	402	51	15877	0.371565	0.545434	1.54882	LOC102178584;MAP28
GO:0005925	focal adhesion	cellular_component	6	402	195	15877	0.372794	0.546764	1.21523	AIF1L;FLRT3;LIMS2;SNTB1;TES;WASF1
GO:0007010	cytoskeleton organization	biological_process	3	402	87	15877	0.37886	0.550685	1.3619	GPR35;MAST1;SVIL
GO:0006816	calcium ion transport	biological_process	2	402	52	15877	0.380651	0.550685	1.51904	CCL5;CHRNB2
GO:0040008	regulation of growth	biological_process	2	402	52	15877	0.380651	0.550685	1.51904	CISH;SOCS3
GO:0042470	melanosome	cellular_component	3	402	88	15877	0.385745	0.550685	1.34642	CTNS;RAB32;RAB38
GO:0003746	translation elongation factor activity	molecular_function	1	402	19	15877	0.38587	0.550685	2.07869	EEF1A2
GO:0004896	cytokine receptor activity	molecular_function	1	402	19	15877	0.38587	0.550685	2.07869	IL1RL1
GO:0004993	G protein-coupled serotonin receptor activity	molecular_function	1	402	19	15877	0.38587	0.550685	2.07869	HTR2A
GO:0005839	proteasome core complex	cellular_component	1	402	19	15877	0.38587	0.550685	2.07869	PSMB11
GO:0006094	gluconeogenesis	biological_process	1	402	19	15877	0.38587	0.550685	2.07869	FBP2
GO:0006401	RNA catabolic process	biological_process	1	402	19	15877	0.38587	0.550685	2.07869	LOC102186893
GO:0006884	cell volume homeostasis	biological_process	1	402	19	15877	0.38587	0.550685	2.07869	SLC12A1
GO:0015301	anion:anion antiporter activity	molecular_function	1	402	19	15877	0.38587	0.550685	2.07869	SLC4A10
GO:0016241	regulation of macroautophagy	biological_process	1	402	19	15877	0.38587	0.550685	2.07869	RRAGD
GO:0019432	triglyceride biosynthetic process	biological_process	1	402	19	15877	0.38587	0.550685	2.07869	PNPLA3
GO:0030594	neurotransmitter receptor activity	molecular_function	1	402	19	15877	0.38587	0.550685	2.07869	HTR2A
GO:0031519	PcG protein complex	cellular_component	1	402	19	15877	0.38587	0.550685	2.07869	PCGF5
GO:0032435	negative regulation of proteasomal ubiquitin-dependent protein catabolic process	biological_process	1	402	19	15877	0.38587	0.550685	2.07869	PBK
GO:0032590	dendrite membrane	cellular_component	1	402	19	15877	0.38587	0.550685	2.07869	KCNC3
GO:0032839	dendrite cytoplasm	cellular_component	1	402	19	15877	0.38587	0.550685	2.07869	PPP1R1B
GO:0038083	peptidyl-tyrosine autophosphorylation	biological_process	1	402	19	15877	0.38587	0.550685	2.07869	FGR
GO:0038095	Fc-epsilon receptor signaling pathway	biological_process	1	402	19	15877	0.38587	0.550685	2.07869	PLCG2
GO:0042056	chemoattractant activity	molecular_function	1	402	19	15877	0.38587	0.550685	2.07869	CCL5
GO:0042271	susceptibility to natural killer cell mediated cytotoxicity	biological_process	1	402	19	15877	0.38587	0.550685	2.07869	LOC102185264
GO:0043407	negative regulation of MAP kinase activity	biological_process	1	402	19	15877	0.38587	0.550685	2.07869	SPRY1
GO:0045022	early endosome to late endosome transport	biological_process	1	402	19	15877	0.38587	0.550685	2.07869	HOOK2
GO:0046703	natural killer cell lectin-like receptor binding	molecular_function	1	402	19	15877	0.38587	0.550685	2.07869	LOC102185264
GO:0048247	lymphocyte chemotaxis	biological_process	1	402	19	15877	0.38587	0.550685	2.07869	CCL5
GO:0050905	neuromuscular process	biological_process	1	402	19	15877	0.38587	0.550685	2.07869	HOXC10
GO:0072583	clathrin-dependent endocytosis	biological_process	1	402	19	15877	0.38587	0.550685	2.07869	CLTB
GO:0097431	mitotic spindle pole	cellular_component	1	402	19	15877	0.38587	0.550685	2.07869	SPAG5
GO:0099560	synaptic membrane adhesion	biological_process	1	402	19	15877	0.38587	0.550685	2.07869	FLRT3
GO:1990090	cellular response to nerve growth factor stimulus	biological_process	1	402	19	15877	0.38587	0.550685	2.07869	MAGI2
GO:0030674	protein binding, bridging	molecular_function	2	402	53	15877	0.389682	0.55519	1.49038	C10H14orf1;FLRT3
GO:0098982	GABA-ergic synapse	cellular_component	2	402	53	15877	0.389682	0.55519	1.49038	BSN;ERBB4
GO:0016192	vesicle-mediated transport	biological_process	4	402	125	15877	0.390258	0.555544	1.26384	KIF1A;RAB32;RAB38;SYT11
GO:0005516	calmodulin binding	molecular_function	5	402	162	15877	0.391361	0.55618	1.21898	MYH15;MYO15A;MYO1G;SNTB1;UNC13B
GO:0019904	protein domain specific binding	molecular_function	5	402	162	15877	0.391361	0.55618	1.21898	FOXA1;LOC106503502;LOC106503503;MPP7;PPP1R9A
GO:0001701	in utero embryonic development	biological_process	4	402	126	15877	0.395998	0.560623	1.25381	APBA1;CCNB1;COL4A3BP;PTPRR
GO:0005506	iron ion binding	molecular_function	4	402	126	15877	0.395998	0.560623	1.25381	EGLN3;LOC102169002;LOC102170823;LOC102185739
GO:0043410	positive regulation of MAPK cascade	biological_process	2	402	54	15877	0.398654	0.560623	1.46278	C1QTNF1;IGFBP3
GO:0090263	positive regulation of canonical Wnt signaling pathway	biological_process	2	402	54	15877	0.398654	0.560623	1.46278	BAMBI;RSPO2
GO:0004674	protein serine/threonine kinase activity	molecular_function	8	402	276	15877	0.399447	0.560623	1.14478	AURKB;MAP2K6;MAP3K13;MAST1;NEK2;PBK;TRPM6;TTK
GO:0000186	activation of MAPKK activity	biological_process	1	402	20	15877	0.401438	0.560623	1.97475	MAP3K13
GO:0001837	epithelial to mesenchymal transition	biological_process	1	402	20	15877	0.401438	0.560623	1.97475	TGFB2
GO:0001958	endochondral ossification	biological_process	1	402	20	15877	0.401438	0.560623	1.97475	CSGALNACT1
GO:0004712	protein serine/threonine/tyrosine kinase activity	molecular_function	1	402	20	15877	0.401438	0.560623	1.97475	TTK
GO:0004806	triglyceride lipase activity	molecular_function	1	402	20	15877	0.401438	0.560623	1.97475	PNPLA3
GO:0005922	connexin complex	cellular_component	1	402	20	15877	0.401438	0.560623	1.97475	GJB7
GO:0010634	positive regulation of epithelial cell migration	biological_process	1	402	20	15877	0.401438	0.560623	1.97475	TGFB2
GO:0015701	bicarbonate transport	biological_process	1	402	20	15877	0.401438	0.560623	1.97475	SLC4A10
GO:0018230	peptidyl-L-cysteine S-palmitoylation	biological_process	1	402	20	15877	0.401438	0.560623	1.97475	ZDHHC14
GO:0030215	semaphorin receptor binding	molecular_function	1	402	20	15877	0.401438	0.560623	1.97475	SEMA3E
GO:0030332	cyclin binding	molecular_function	1	402	20	15877	0.401438	0.560623	1.97475	CDK1
GO:0045648	positive regulation of erythrocyte differentiation	biological_process	1	402	20	15877	0.401438	0.560623	1.97475	ISG15
GO:0046326	positive regulation of glucose import	biological_process	1	402	20	15877	0.401438	0.560623	1.97475	FGF19
GO:0050832	defense response to fungus	biological_process	1	402	20	15877	0.401438	0.560623	1.97475	MAP28
GO:0090200	positive regulation of release of cytochrome c from mitochondria	biological_process	1	402	20	15877	0.401438	0.560623	1.97475	MLLT11
GO:2000311	regulation of AMPA receptor activity	biological_process	1	402	20	15877	0.401438	0.560623	1.97475	CACNG4
GO:0005794	Golgi apparatus	cellular_component	18	402	660	15877	0.407137	0.566841	1.07714	APBA1;BEND5;C23H6orf25;COL4A3BP;CXCL14;ESCO2;FAT2;IGFBP1;JAKMIP2;KIF20A;LIPG;LOC108636900;MPL;PARM1;SORT1;STEAP4;TLR2;ZDHHC14
GO:0007264	small GTPase mediated signal transduction	biological_process	2	402	55	15877	0.407564	0.566841	1.43618	ARHGAP18;RASGEF1C
GO:0019900	kinase binding	molecular_function	2	402	55	15877	0.407564	0.566841	1.43618	DLG2;JAKMIP2
GO:0030133	transport vesicle	cellular_component	2	402	55	15877	0.407564	0.566841	1.43618	C10H14orf1;NRSN2
GO:0045454	cell redox homeostasis	biological_process	2	402	55	15877	0.407564	0.566841	1.43618	DDIT3;ERO1A
GO:0005923	bicellular tight junction	cellular_component	3	402	92	15877	0.41309	0.569606	1.28788	LIN7A;MAGI2;MPP7
GO:0042391	regulation of membrane potential	biological_process	3	402	92	15877	0.41309	0.569606	1.28788	CHRNB2;GLRA3;LOC102186069
GO:0000187	activation of MAPK activity	biological_process	2	402	56	15877	0.416409	0.569606	1.41054	MAP2K6;NRG1
GO:0001569	branching involved in blood vessel morphogenesis	biological_process	1	402	21	15877	0.416612	0.569606	1.88072	SEMA3E
GO:0004298	threonine-type endopeptidase activity	molecular_function	1	402	21	15877	0.416612	0.569606	1.88072	PSMB11
GO:0005154	epidermal growth factor receptor binding	molecular_function	1	402	21	15877	0.416612	0.569606	1.88072	ERBB4
GO:0005540	hyaluronic acid binding	molecular_function	1	402	21	15877	0.416612	0.569606	1.88072	HMMR
GO:0005796	Golgi lumen	cellular_component	1	402	21	15877	0.416612	0.569606	1.88072	WNT6
GO:0006821	chloride transport	biological_process	1	402	21	15877	0.416612	0.569606	1.88072	SLC4A10
GO:0007140	male meiotic nuclear division	biological_process	1	402	21	15877	0.416612	0.569606	1.88072	LOC106503109
GO:0007271	synaptic transmission, cholinergic	biological_process	1	402	21	15877	0.416612	0.569606	1.88072	CHRNB2
GO:0010499	proteasomal ubiquitin-independent protein catabolic process	biological_process	1	402	21	15877	0.416612	0.569606	1.88072	PSMB11
GO:0016079	synaptic vesicle exocytosis	biological_process	1	402	21	15877	0.416612	0.569606	1.88072	OTOF
GO:0016575	histone deacetylation	biological_process	1	402	21	15877	0.416612	0.569606	1.88072	HOPX
GO:0031016	pancreas development	biological_process	1	402	21	15877	0.416612	0.569606	1.88072	TGFB2
GO:0035249	synaptic transmission, glutamatergic	biological_process	1	402	21	15877	0.416612	0.569606	1.88072	UNC13B
GO:0042110	T cell activation	biological_process	1	402	21	15877	0.416612	0.569606	1.88072	ICOSLG
GO:0043491	protein kinase B signaling	biological_process	1	402	21	15877	0.416612	0.569606	1.88072	CCL5
GO:0044255	cellular lipid metabolic process	biological_process	1	402	21	15877	0.416612	0.569606	1.88072	ABHD1
GO:0048488	synaptic vesicle endocytosis	biological_process	1	402	21	15877	0.416612	0.569606	1.88072	AMPH
GO:0060048	cardiac muscle contraction	biological_process	1	402	21	15877	0.416612	0.569606	1.88072	MAP2K6
GO:0048471	perinuclear region of cytoplasm	cellular_component	13	402	473	15877	0.421175	0.57538	1.08549	APBA1;C3H1orf226;COL4A3BP;DYNC1I1;HMOX1;LOC102186893;MAGI2;PPP1R16B;PTPRR;RAB15;SORT1;STC2;SYT11
GO:0035264	multicellular organism growth	biological_process	2	402	57	15877	0.425188	0.57862	1.38579	APBA1;SLC4A10
GO:0005802	trans-Golgi network	cellular_component	4	402	132	15877	0.430219	0.57862	1.19682	POSTN;RAB32;RAB38;TGFB2
GO:0000794	condensed nuclear chromosome	cellular_component	1	402	22	15877	0.431403	0.57862	1.79523	NEK2
GO:0001657	ureteric bud development	biological_process	1	402	22	15877	0.431403	0.57862	1.79523	NPNT
GO:0001913	T cell mediated cytotoxicity	biological_process	1	402	22	15877	0.431403	0.57862	1.79523	LOC102185264
GO:0002576	platelet degranulation	biological_process	1	402	22	15877	0.431403	0.57862	1.79523	PCDH7
GO:0006694	steroid biosynthetic process	biological_process	1	402	22	15877	0.431403	0.57862	1.79523	SCP2D1
GO:0007628	adult walking behavior	biological_process	1	402	22	15877	0.431403	0.57862	1.79523	CTNS
GO:0009925	basal plasma membrane	cellular_component	1	402	22	15877	0.431403	0.57862	1.79523	ERBB4
GO:0017156	calcium ion regulated exocytosis	biological_process	1	402	22	15877	0.431403	0.57862	1.79523	SYT11
GO:0019706	protein-cysteine S-palmitoyltransferase activity	molecular_function	1	402	22	15877	0.431403	0.57862	1.79523	ZDHHC14
GO:0030282	bone mineralization	biological_process	1	402	22	15877	0.431403	0.57862	1.79523	RSPO2
GO:0030316	osteoclast differentiation	biological_process	1	402	22	15877	0.431403	0.57862	1.79523	OSCAR
GO:0031295	T cell costimulation	biological_process	1	402	22	15877	0.431403	0.57862	1.79523	ICOSLG
GO:0042277	peptide binding	molecular_function	1	402	22	15877	0.431403	0.57862	1.79523	TMEM158
GO:0045663	positive regulation of myoblast differentiation	biological_process	1	402	22	15877	0.431403	0.57862	1.79523	IGFBP3
GO:0046034	ATP metabolic process	biological_process	1	402	22	15877	0.431403	0.57862	1.79523	CTNS
GO:0048286	lung alveolus development	biological_process	1	402	22	15877	0.431403	0.57862	1.79523	HOPX
GO:0050919	negative chemotaxis	biological_process	1	402	22	15877	0.431403	0.57862	1.79523	SEMA3E
GO:0051402	neuron apoptotic process	biological_process	1	402	22	15877	0.431403	0.57862	1.79523	SCN2A
GO:0070207	protein homotrimerization	biological_process	1	402	22	15877	0.431403	0.57862	1.79523	TRPM8
GO:1990837	sequence-specific double-stranded DNA binding	molecular_function	1	402	22	15877	0.431403	0.57862	1.79523	BHLHE41
GO:2000134	negative regulation of G1/S transition of mitotic cell cycle	biological_process	1	402	22	15877	0.431403	0.57862	1.79523	ZC3H12D
GO:0043204	perikaryon	cellular_component	3	402	95	15877	0.433347	0.57967	1.24721	GLRA3;KCNC3;SLC2A3
GO:0001649	osteoblast differentiation	biological_process	2	402	58	15877	0.433897	0.57967	1.3619	IGFBP3;RSPO2
GO:0005200	structural constituent of cytoskeleton	molecular_function	2	402	58	15877	0.433897	0.57967	1.3619	TUBA1C;TUBAL3
GO:0006936	muscle contraction	biological_process	2	402	58	15877	0.433897	0.57967	1.3619	COL4A3BP;SNTB1
GO:0047485	protein N-terminus binding	molecular_function	2	402	58	15877	0.433897	0.57967	1.3619	RND2;TGFB2
GO:0019899	enzyme binding	molecular_function	5	402	171	15877	0.43642	0.582581	1.15483	CDC20;CSF3;SORT1;STC2;TOP2A
GO:0006979	response to oxidative stress	biological_process	2	402	59	15877	0.442536	0.586806	1.33881	DUOX2;HMOX1
GO:0007015	actin filament organization	biological_process	2	402	59	15877	0.442536	0.586806	1.33881	PPP1R9A;RND2
GO:0001102	RNA polymerase II activating transcription factor binding	molecular_function	1	402	23	15877	0.44582	0.586806	1.71717	BHLHE41
GO:0002088	lens development in camera-type eye	biological_process	1	402	23	15877	0.44582	0.586806	1.71717	CTNS
GO:0002102	podosome	cellular_component	1	402	23	15877	0.44582	0.586806	1.71717	SVIL
GO:0003341	cilium movement	biological_process	1	402	23	15877	0.44582	0.586806	1.71717	KLF15
GO:0004497	monooxygenase activity	molecular_function	1	402	23	15877	0.44582	0.586806	1.71717	LOC102185739
GO:0004879	nuclear receptor activity	molecular_function	1	402	23	15877	0.44582	0.586806	1.71717	RORA
GO:0006654	phosphatidic acid biosynthetic process	biological_process	1	402	23	15877	0.44582	0.586806	1.71717	PNPLA3
GO:0007029	endoplasmic reticulum organization	biological_process	1	402	23	15877	0.44582	0.586806	1.71717	COL4A3BP
GO:0007528	neuromuscular junction development	biological_process	1	402	23	15877	0.44582	0.586806	1.71717	UNC13B
GO:0015035	protein disulfide oxidoreductase activity	molecular_function	1	402	23	15877	0.44582	0.586806	1.71717	ERO1A
GO:0032008	positive regulation of TOR signaling	biological_process	1	402	23	15877	0.44582	0.586806	1.71717	RRAGD
GO:0034774	secretory granule lumen	cellular_component	1	402	23	15877	0.44582	0.586806	1.71717	FGR
GO:0051085	chaperone cofactor-dependent protein refolding	biological_process	1	402	23	15877	0.44582	0.586806	1.71717	ERO1A
GO:0051225	spindle assembly	biological_process	1	402	23	15877	0.44582	0.586806	1.71717	NEK2
GO:0070273	phosphatidylinositol-4-phosphate binding	molecular_function	1	402	23	15877	0.44582	0.586806	1.71717	COL4A3BP
GO:0071407	cellular response to organic cyclic compound	biological_process	1	402	23	15877	0.44582	0.586806	1.71717	CCL5
GO:0005737	cytoplasm	cellular_component	91	402	3539	15877	0.452641	0.595321	1.01555	ACSS2;AIF1L;APBA1;ARHGAP18;AURKB;BIRC5;CAPN13;CCDC184;CCL5;CCNA2;CCNB1;CCNF;CDK1;CDKL2;CELF2;CKAP2;CPEB1;CRABP2;DACH1;DDIT3;DNAH10;DNAJB9;DTNA;DYNC1I1;EEF1A2;EGLN3;EPHA6;ERBB4;FAM129A;FAM213A;FBP2;FBXO5;HOOK2;HOPX;HSPA4L;HSPB8;ISG15;KIF18B;LOC102169002;LOC102170373;LOC102173702;LOC102185739;LOC102189476;LOC102190983;LOC106503109;LRRC75A;LYST;MACC1;MAGI2;MAP2K6;MAP3K13;MAST1;MEDAG;MORN4;MPV17L;MUC…
GO:0030183	B cell differentiation	biological_process	2	402	61	15877	0.45959	0.597045	1.29492	DNAJB9;PLCG2
GO:0002548	monocyte chemotaxis	biological_process	1	402	24	15877	0.459872	0.597045	1.64563	CCL5
GO:0004864	protein phosphatase inhibitor activity	molecular_function	1	402	24	15877	0.459872	0.597045	1.64563	PPP1R1B
GO:0006906	vesicle fusion	biological_process	1	402	24	15877	0.459872	0.597045	1.64563	LRMP
GO:0008089	anterograde axonal transport	biological_process	1	402	24	15877	0.459872	0.597045	1.64563	KIF1A
GO:0014065	phosphatidylinositol 3-kinase signaling	biological_process	1	402	24	15877	0.459872	0.597045	1.64563	HTR2A
GO:0014704	intercalated disc	cellular_component	1	402	24	15877	0.459872	0.597045	1.64563	SCN2A
GO:0019228	neuronal action potential	biological_process	1	402	24	15877	0.459872	0.597045	1.64563	SCN2A
GO:0030016	myofibril	cellular_component	1	402	24	15877	0.459872	0.597045	1.64563	MYH15
GO:0032281	AMPA glutamate receptor complex	cellular_component	1	402	24	15877	0.459872	0.597045	1.64563	CACNG4
GO:0042169	SH2 domain binding	molecular_function	1	402	24	15877	0.459872	0.597045	1.64563	SHCBP1
GO:0048843	negative regulation of axon extension involved in axon guidance	biological_process	1	402	24	15877	0.459872	0.597045	1.64563	SEMA3E
GO:0051537	2 iron, 2 sulfur cluster binding	molecular_function	1	402	24	15877	0.459872	0.597045	1.64563	ABAT
GO:0060333	interferon-gamma-mediated signaling pathway	biological_process	1	402	24	15877	0.459872	0.597045	1.64563	LOC102190983
GO:0070830	bicellular tight junction assembly	biological_process	1	402	24	15877	0.459872	0.597045	1.64563	MPP7
GO:0070979	protein K11-linked ubiquitination	biological_process	1	402	24	15877	0.459872	0.597045	1.64563	UBE2C
GO:0005938	cell cortex	cellular_component	3	402	99	15877	0.459943	0.597045	1.19682	KCNC3;RND2;WASF1
GO:0030425	dendrite	cellular_component	8	402	292	15877	0.460934	0.597873	1.08206	BSN;CPEB1;GLRA3;HTR2A;KIF1A;MAGI2;PPP1R9A;SORT1
GO:0004867	serine-type endopeptidase inhibitor activity	molecular_function	3	402	100	15877	0.46651	0.602723	1.18485	LOC102170373;LOC102174605;LOC102186111
GO:0006955	immune response	biological_process	6	402	216	15877	0.467328	0.602723	1.09708	CSF3;CXCL14;IL1RL1;LOC102185264;LOC102187998;LOC108638312
GO:0030334	regulation of cell migration	biological_process	2	402	62	15877	0.468003	0.602723	1.27403	ERBB4;RND2
GO:0001654	eye development	biological_process	1	402	25	15877	0.473568	0.602723	1.5798	TGFB2
GO:0002062	chondrocyte differentiation	biological_process	1	402	25	15877	0.473568	0.602723	1.5798	NFIB
GO:0004181	metallocarboxypeptidase activity	molecular_function	1	402	25	15877	0.473568	0.602723	1.5798	CPM
GO:0004869	cysteine-type endopeptidase inhibitor activity	molecular_function	1	402	25	15877	0.473568	0.602723	1.5798	KNG1
GO:0005215	transporter activity	molecular_function	1	402	25	15877	0.473568	0.602723	1.5798	RASSF9
GO:0005246	calcium channel regulator activity	molecular_function	1	402	25	15877	0.473568	0.602723	1.5798	CACNG4
GO:0006904	vesicle docking involved in exocytosis	biological_process	1	402	25	15877	0.473568	0.602723	1.5798	RAB15
GO:0008219	cell death	biological_process	1	402	25	15877	0.473568	0.602723	1.5798	TGFB2
GO:0010718	positive regulation of epithelial to mesenchymal transition	biological_process	1	402	25	15877	0.473568	0.602723	1.5798	TGFB2
GO:0030501	positive regulation of bone mineralization	biological_process	1	402	25	15877	0.473568	0.602723	1.5798	ISG15
GO:0030890	positive regulation of B cell proliferation	biological_process	1	402	25	15877	0.473568	0.602723	1.5798	CHRNB2
GO:0034097	response to cytokine	biological_process	1	402	25	15877	0.473568	0.602723	1.5798	TGFB2
GO:0034451	centriolar satellite	cellular_component	1	402	25	15877	0.473568	0.602723	1.5798	SPAG5
GO:0034613	cellular protein localization	biological_process	1	402	25	15877	0.473568	0.602723	1.5798	RRAGD
GO:0035115	embryonic forelimb morphogenesis	biological_process	1	402	25	15877	0.473568	0.602723	1.5798	RSPO2
GO:0043588	skin development	biological_process	1	402	25	15877	0.473568	0.602723	1.5798	FRAS1
GO:0043647	inositol phosphate metabolic process	biological_process	1	402	25	15877	0.473568	0.602723	1.5798	PLCG2
GO:0044295	axonal growth cone	cellular_component	1	402	25	15877	0.473568	0.602723	1.5798	FLRT3
GO:0048487	beta-tubulin binding	molecular_function	1	402	25	15877	0.473568	0.602723	1.5798	SYT11
GO:0048701	embryonic cranial skeleton morphogenesis	biological_process	1	402	25	15877	0.473568	0.602723	1.5798	DLX2
GO:0050767	regulation of neurogenesis	biological_process	1	402	25	15877	0.473568	0.602723	1.5798	BHLHE41
GO:0051603	proteolysis involved in cellular protein catabolic process	biological_process	1	402	25	15877	0.473568	0.602723	1.5798	CTSC
GO:0016324	apical plasma membrane	cellular_component	6	402	218	15877	0.476182	0.605339	1.08702	DUOX2;LOC108633280;MUC1;SLC12A1;SLC9A3;TRPM6
GO:0001933	negative regulation of protein phosphorylation	biological_process	2	402	63	15877	0.476338	0.605339	1.25381	FAM129A;IGFBP3
GO:0031175	neuron projection development	biological_process	3	402	102	15877	0.479535	0.608489	1.16162	CNTN1;FLRT3;PPP1R9A
GO:0043197	dendritic spine	cellular_component	3	402	102	15877	0.479535	0.608489	1.16162	ANKS1B;APBA1;SYT11
GO:0005581	collagen trimer	cellular_component	2	402	64	15877	0.484593	0.610089	1.23422	C1QTNF1;GLDN
GO:0005913	cell-cell adherens junction	cellular_component	2	402	64	15877	0.484593	0.610089	1.23422	CDCA3;FAT2
GO:0007229	integrin-mediated signaling pathway	biological_process	2	402	64	15877	0.484593	0.610089	1.23422	C23H6orf25;FGR
GO:0007596	blood coagulation	biological_process	2	402	64	15877	0.484593	0.610089	1.23422	C23H6orf25;KNG1
GO:0005759	mitochondrial matrix	cellular_component	6	402	220	15877	0.484994	0.610089	1.07714	ABAT;ACSS2;CCNB1;CDK1;ERBB4;RPUSD3
GO:0030018	Z disc	cellular_component	3	402	103	15877	0.485992	0.610089	1.15034	C3H1orf226;CASQ2;FBP2
GO:0001578	microtubule bundle formation	biological_process	1	402	26	15877	0.486919	0.610089	1.51904	KIF20A
GO:0005080	protein kinase C binding	molecular_function	1	402	26	15877	0.486919	0.610089	1.51904	TOP2A
GO:0005251	delayed rectifier potassium channel activity	molecular_function	1	402	26	15877	0.486919	0.610089	1.51904	KCNC3
GO:0006952	defense response	biological_process	1	402	26	15877	0.486919	0.610089	1.51904	ICOSLG
GO:0007187	G protein-coupled receptor signaling pathway, coupled to cyclic nucleotide second messenger	biological_process	1	402	26	15877	0.486919	0.610089	1.51904	HTR2A
GO:0030101	natural killer cell activation	biological_process	1	402	26	15877	0.486919	0.610089	1.51904	LOC102185264
GO:0030285	integral component of synaptic vesicle membrane	cellular_component	1	402	26	15877	0.486919	0.610089	1.51904	SYT11
GO:0035774	positive regulation of insulin secretion involved in cellular response to glucose stimulus	biological_process	1	402	26	15877	0.486919	0.610089	1.51904	GPR68
GO:0042157	lipoprotein metabolic process	biological_process	1	402	26	15877	0.486919	0.610089	1.51904	LOC102189476
GO:0045880	positive regulation of smoothened signaling pathway	biological_process	1	402	26	15877	0.486919	0.610089	1.51904	FOXA1
GO:0048146	positive regulation of fibroblast proliferation	biological_process	1	402	26	15877	0.486919	0.610089	1.51904	CCNB1
GO:0005547	phosphatidylinositol-3,4,5-trisphosphate binding	molecular_function	1	402	27	15877	0.499931	0.622033	1.46278	MYO1G
GO:0008047	enzyme activator activity	molecular_function	1	402	27	15877	0.499931	0.622033	1.46278	MGST2
GO:0010498	proteasomal protein catabolic process	biological_process	1	402	27	15877	0.499931	0.622033	1.46278	PSMB11
GO:0033017	sarcoplasmic reticulum membrane	cellular_component	1	402	27	15877	0.499931	0.622033	1.46278	C3H1orf226
GO:0045471	response to ethanol	biological_process	1	402	27	15877	0.499931	0.622033	1.46278	CHRNB2
GO:0048240	sperm capacitation	biological_process	1	402	27	15877	0.499931	0.622033	1.46278	CATSPER3
GO:0070382	exocytic vesicle	cellular_component	1	402	27	15877	0.499931	0.622033	1.46278	SYT11
GO:0101003	ficolin-1-rich granule membrane	cellular_component	1	402	27	15877	0.499931	0.622033	1.46278	ADGRE3
GO:0001669	acrosomal vesicle	cellular_component	2	402	66	15877	0.500858	0.622033	1.19682	CATSPER3;PPFIA3
GO:0005543	phospholipid binding	molecular_function	2	402	66	15877	0.500858	0.622033	1.19682	AMPH;UNC13B
GO:0019722	calcium-mediated signaling	biological_process	2	402	66	15877	0.500858	0.622033	1.19682	PLCG2;PPP1R9A
GO:0032587	ruffle membrane	cellular_component	2	402	66	15877	0.500858	0.622033	1.19682	AIF1L;FGR
GO:0042802	identical protein binding	molecular_function	17	402	659	15877	0.503989	0.625463	1.01884	FBP2;HJURP;HOOK2;HSPB8;ICOSLG;KIF1A;LOC108633280;LOC108633414;LY6G6C;NDC80;OIP5;PIK3AP1;SAT2;SDK1;SFTPC;SLAMF8;UHRF1
GO:0034765	regulation of ion transmembrane transport	biological_process	3	402	106	15877	0.505127	0.626416	1.11778	CATSPER3;KCNC3;SCN2A
GO:0008289	lipid binding	molecular_function	4	402	146	15877	0.507674	0.629114	1.08206	COL4A3BP;LOC102189476;PITPNM3;STARD10
GO:0006897	endocytosis	biological_process	3	402	107	15877	0.511423	0.629252	1.10734	AMPH;HOOK2;SORT1
GO:0005622	intracellular	cellular_component	10	402	385	15877	0.512559	0.629252	1.02584	CACNG4;CISH;FGF19;LIN7A;MLLT11;NRG1;RASGEF1C;SCN2A;SNTB1;SOCS3
GO:0001942	hair follicle development	biological_process	1	402	28	15877	0.512614	0.629252	1.41054	TGFB2
GO:0006958	complement activation, classical pathway	biological_process	1	402	28	15877	0.512614	0.629252	1.41054	LOC102188569
GO:0016235	aggresome	cellular_component	1	402	28	15877	0.512614	0.629252	1.41054	FGR
GO:0016529	sarcoplasmic reticulum	cellular_component	1	402	28	15877	0.512614	0.629252	1.41054	CASQ2
GO:0017157	regulation of exocytosis	biological_process	1	402	28	15877	0.512614	0.629252	1.41054	RAB15
GO:0030032	lamellipodium assembly	biological_process	1	402	28	15877	0.512614	0.629252	1.41054	S1PR1
GO:0030155	regulation of cell adhesion	biological_process	1	402	28	15877	0.512614	0.629252	1.41054	S1PR1
GO:0030666	endocytic vesicle membrane	cellular_component	1	402	28	15877	0.512614	0.629252	1.41054	WNT6
GO:0045746	negative regulation of Notch signaling pathway	biological_process	1	402	28	15877	0.512614	0.629252	1.41054	DLX2
GO:0050679	positive regulation of epithelial cell proliferation	biological_process	1	402	28	15877	0.512614	0.629252	1.41054	CCL5
GO:0050796	regulation of insulin secretion	biological_process	1	402	28	15877	0.512614	0.629252	1.41054	CCL5
GO:0016055	Wnt signaling pathway	biological_process	4	402	147	15877	0.513034	0.629312	1.07469	DDIT3;PLCG2;RSPO2;WNT6
GO:1990830	cellular response to leukemia inhibitory factor	biological_process	2	402	69	15877	0.524628	0.639331	1.14478	LOC106503109;SOCS3
GO:0001085	RNA polymerase II transcription factor binding	molecular_function	1	402	29	15877	0.524976	0.639331	1.3619	PITX1
GO:0004721	phosphoprotein phosphatase activity	molecular_function	1	402	29	15877	0.524976	0.639331	1.3619	DLGAP5
GO:0007254	JNK cascade	biological_process	1	402	29	15877	0.524976	0.639331	1.3619	MAP3K13
GO:0008217	regulation of blood pressure	biological_process	1	402	29	15877	0.524976	0.639331	1.3619	NPR3
GO:0015991	ATP hydrolysis coupled proton transport	biological_process	1	402	29	15877	0.524976	0.639331	1.3619	LOC102186069
GO:0031397	negative regulation of protein ubiquitination	biological_process	1	402	29	15877	0.524976	0.639331	1.3619	ISG15
GO:0045505	dynein intermediate chain binding	molecular_function	1	402	29	15877	0.524976	0.639331	1.3619	DNAH10
GO:0061028	establishment of endothelial barrier	biological_process	1	402	29	15877	0.524976	0.639331	1.3619	PPP1R16B
GO:0071345	cellular response to cytokine stimulus	biological_process	1	402	29	15877	0.524976	0.639331	1.3619	CSF3
GO:0043066	negative regulation of apoptotic process	biological_process	8	402	310	15877	0.528502	0.643162	1.01923	BIRC5;CDK1;EPHA6;ERBB4;LIMS2;LOC102170373;SOCS3;TGFB2
GO:0004623	phospholipase A2 activity	molecular_function	1	402	30	15877	0.537026	0.645193	1.3165	PNPLA3
GO:0006605	protein targeting	biological_process	1	402	30	15877	0.537026	0.645193	1.3165	RASSF9
GO:0007519	skeletal muscle tissue development	biological_process	1	402	30	15877	0.537026	0.645193	1.3165	TGFB2
GO:0009306	protein secretion	biological_process	1	402	30	15877	0.537026	0.645193	1.3165	RAB15
GO:0015181	arginine transmembrane transporter activity	molecular_function	1	402	30	15877	0.537026	0.645193	1.3165	LOC102191827
GO:0015189	L-lysine transmembrane transporter activity	molecular_function	1	402	30	15877	0.537026	0.645193	1.3165	LOC102191827
GO:0016339	calcium-dependent cell-cell adhesion via plasma membrane cell adhesion molecules	biological_process	1	402	30	15877	0.537026	0.645193	1.3165	SELP
GO:0030199	collagen fibril organization	biological_process	1	402	30	15877	0.537026	0.645193	1.3165	TGFB2
GO:0032526	response to retinoic acid	biological_process	1	402	30	15877	0.537026	0.645193	1.3165	TGFB2
GO:0032993	protein-DNA complex	cellular_component	1	402	30	15877	0.537026	0.645193	1.3165	DDIT3
GO:0042752	regulation of circadian rhythm	biological_process	1	402	30	15877	0.537026	0.645193	1.3165	TOP2A
GO:0043124	negative regulation of I-kappaB kinase/NF-kappaB signaling	biological_process	1	402	30	15877	0.537026	0.645193	1.3165	RORA
GO:0060348	bone development	biological_process	1	402	30	15877	0.537026	0.645193	1.3165	SPNS2
GO:0061631	ubiquitin conjugating enzyme activity	molecular_function	1	402	30	15877	0.537026	0.645193	1.3165	UBE2C
GO:0071333	cellular response to glucose stimulus	biological_process	1	402	30	15877	0.537026	0.645193	1.3165	UNC13B
GO:0071526	semaphorin-plexin signaling pathway	biological_process	1	402	30	15877	0.537026	0.645193	1.3165	SEMA3E
GO:0097638	L-arginine import across plasma membrane	biological_process	1	402	30	15877	0.537026	0.645193	1.3165	LOC102191827
GO:1903352	L-ornithine transmembrane transport	biological_process	1	402	30	15877	0.537026	0.645193	1.3165	LOC102191827
GO:0098793	presynapse	cellular_component	2	402	71	15877	0.540047	0.648362	1.11254	LIN7A;SYT11
GO:0006355	regulation of transcription, DNA-templated	biological_process	8	402	314	15877	0.54312	0.65159	1.00624	CDCA7;DACH1;DDIT3;LOC102180549;LOC102186918;LOC106501755;MXI1;RORA
GO:0050852	T cell receptor signaling pathway	biological_process	2	402	72	15877	0.547626	0.656509	1.09708	ICOSLG;PLCG2
GO:0007200	phospholipase C-activating G protein-coupled receptor signaling pathway	biological_process	1	402	31	15877	0.54877	0.656509	1.27403	HTR2A
GO:0043154	negative regulation of cysteine-type endopeptidase activity involved in apoptotic process	biological_process	1	402	31	15877	0.54877	0.656509	1.27403	BIRC5
GO:0048706	embryonic skeletal system development	biological_process	1	402	31	15877	0.54877	0.656509	1.27403	DLX2
GO:0030335	positive regulation of cell migration	biological_process	4	402	156	15877	0.560001	0.664572	1.01269	FGR;LOC108633280;SEMA3E;TGFB2
GO:0005814	centriole	cellular_component	3	402	115	15877	0.560202	0.664572	1.0303	BIRC5;CCDC92;CCNF
GO:0000064	L-ornithine transmembrane transporter activity	molecular_function	1	402	32	15877	0.560218	0.664572	1.23422	LOC102191827
GO:0006909	phagocytosis	biological_process	1	402	32	15877	0.560218	0.664572	1.23422	NCF2
GO:0009566	fertilization	biological_process	1	402	32	15877	0.560218	0.664572	1.23422	LOC102186069
GO:0019902	phosphatase binding	molecular_function	1	402	32	15877	0.560218	0.664572	1.23422	MAGI2
GO:0030134	COPII-coated ER to Golgi transport vesicle	cellular_component	1	402	32	15877	0.560218	0.664572	1.23422	PITPNM3
GO:0035914	skeletal muscle cell differentiation	biological_process	1	402	32	15877	0.560218	0.664572	1.23422	ANKRD33
GO:0043010	camera-type eye development	biological_process	1	402	32	15877	0.560218	0.664572	1.23422	STRA6
GO:0048167	regulation of synaptic plasticity	biological_process	1	402	32	15877	0.560218	0.664572	1.23422	NPAS4
GO:0071364	cellular response to epidermal growth factor stimulus	biological_process	1	402	32	15877	0.560218	0.664572	1.23422	ERBB4
GO:0071560	cellular response to transforming growth factor beta stimulus	biological_process	1	402	32	15877	0.560218	0.664572	1.23422	POSTN
GO:0005102	signaling receptor binding	molecular_function	6	402	238	15877	0.561832	0.666021	0.995673	FGR;GFRA3;ICOSLG;NRG1;RSPO2;TGFB2
GO:0003824	catalytic activity	molecular_function	1	402	33	15877	0.571375	0.672159	1.19682	SLC3A1
GO:0007032	endosome organization	biological_process	1	402	33	15877	0.571375	0.672159	1.19682	HOOK2
GO:0007157	heterophilic cell-cell adhesion via plasma membrane cell adhesion molecules	biological_process	1	402	33	15877	0.571375	0.672159	1.19682	LOC108633280
GO:0007193	adenylate cyclase-inhibiting G protein-coupled receptor signaling pathway	biological_process	1	402	33	15877	0.571375	0.672159	1.19682	S1PR1
GO:0008277	regulation of G protein-coupled receptor signaling pathway	biological_process	1	402	33	15877	0.571375	0.672159	1.19682	KCTD16
GO:0008528	G protein-coupled peptide receptor activity	molecular_function	1	402	33	15877	0.571375	0.672159	1.19682	LTB4R
GO:0010811	positive regulation of cell-substrate adhesion	biological_process	1	402	33	15877	0.571375	0.672159	1.19682	NPNT
GO:0019894	kinesin binding	molecular_function	1	402	33	15877	0.571375	0.672159	1.19682	KIF18B
GO:0030900	forebrain development	biological_process	1	402	33	15877	0.571375	0.672159	1.19682	NFIB
GO:0042552	myelination	biological_process	1	402	33	15877	0.571375	0.672159	1.19682	SCN2A
GO:0050680	negative regulation of epithelial cell proliferation	biological_process	1	402	33	15877	0.571375	0.672159	1.19682	TGFB2
GO:0062023	collagen-containing extracellular matrix	cellular_component	3	402	117	15877	0.571931	0.672346	1.01269	ADAMTS5;NPNT;POSTN
GO:0042493	response to drug	biological_process	2	402	76	15877	0.577059	0.677904	1.03934	HTR2A;TGFB2
GO:0003727	single-stranded RNA binding	molecular_function	1	402	34	15877	0.58225	0.680699	1.16162	DLX2
GO:0004715	non-membrane spanning protein tyrosine kinase activity	molecular_function	1	402	34	15877	0.58225	0.680699	1.16162	FGR
GO:0005778	peroxisomal membrane	cellular_component	1	402	34	15877	0.58225	0.680699	1.16162	MPV17L
GO:0018107	peptidyl-threonine phosphorylation	biological_process	1	402	34	15877	0.58225	0.680699	1.16162	CDK1
GO:0043621	protein self-association	molecular_function	1	402	34	15877	0.58225	0.680699	1.16162	CCL5
GO:0045111	intermediate filament cytoskeleton	cellular_component	1	402	34	15877	0.58225	0.680699	1.16162	CTNS
GO:0050727	regulation of inflammatory response	biological_process	1	402	34	15877	0.58225	0.680699	1.16162	PIK3AP1
GO:0030308	negative regulation of cell growth	biological_process	2	402	77	15877	0.584195	0.682501	1.02584	TGFB2;ZC3H12D
GO:0005635	nuclear envelope	cellular_component	3	402	120	15877	0.589156	0.686876	0.987376	BNIP3;LRMP;MGST2
GO:0008022	protein C-terminus binding	molecular_function	3	402	120	15877	0.589156	0.686876	0.987376	CDC20;PPP1R9A;TOP2A
GO:0038023	signaling receptor activity	molecular_function	3	402	120	15877	0.589156	0.686876	0.987376	CD40;SLAMF8;STRA6
GO:0001525	angiogenesis	biological_process	4	402	162	15877	0.589913	0.686928	0.975186	ESM1;RORA;S1PR1;TNFAIP2
GO:0005975	carbohydrate metabolic process	biological_process	2	402	78	15877	0.591242	0.686928	1.01269	KIAA1161;SLC3A1
GO:0098609	cell-cell adhesion	biological_process	2	402	78	15877	0.591242	0.686928	1.01269	DLG2;LIMS2
GO:0009612	response to mechanical stimulus	biological_process	1	402	35	15877	0.59285	0.686928	1.12843	POSTN
GO:0035690	cellular response to drug	biological_process	1	402	35	15877	0.59285	0.686928	1.12843	SLAMF8
GO:0035861	site of double-strand break	cellular_component	1	402	35	15877	0.59285	0.686928	1.12843	ESCO2
GO:0046658	anchored component of plasma membrane	cellular_component	1	402	35	15877	0.59285	0.686928	1.12843	LOC102185264
GO:0050839	cell adhesion molecule binding	molecular_function	1	402	35	15877	0.59285	0.686928	1.12843	POSTN
GO:0099055	integral component of postsynaptic membrane	cellular_component	1	402	35	15877	0.59285	0.686928	1.12843	FLRT3
GO:0005179	hormone activity	molecular_function	2	402	79	15877	0.5982	0.69218	0.999874	INHBE;STC2
GO:0042593	glucose homeostasis	biological_process	2	402	79	15877	0.5982	0.69218	0.999874	FOXA1;LOC102190983
GO:0006612	protein targeting to membrane	biological_process	1	402	36	15877	0.603182	0.695569	1.09708	ZDHHC14
GO:0009611	response to wounding	biological_process	1	402	36	15877	0.603182	0.695569	1.09708	TGFB2
GO:0016791	phosphatase activity	molecular_function	1	402	36	15877	0.603182	0.695569	1.09708	PLPPR1
GO:0030148	sphingolipid biosynthetic process	biological_process	1	402	36	15877	0.603182	0.695569	1.09708	ELOVL3
GO:0030667	secretory granule membrane	cellular_component	1	402	36	15877	0.603182	0.695569	1.09708	ADGRE3
GO:0000932	P-body	cellular_component	2	402	80	15877	0.605069	0.69727	0.987376	CPEB1;ZC3H12D
GO:0004519	endonuclease activity	molecular_function	1	402	37	15877	0.613252	0.702875	1.06743	ZC3H12D
GO:0006879	cellular iron ion homeostasis	biological_process	1	402	37	15877	0.613252	0.702875	1.06743	HMOX1
GO:0009267	cellular response to starvation	biological_process	1	402	37	15877	0.613252	0.702875	1.06743	RRAGD
GO:0016485	protein processing	biological_process	1	402	37	15877	0.613252	0.702875	1.06743	CPM
GO:0030838	positive regulation of actin filament polymerization	biological_process	1	402	37	15877	0.613252	0.702875	1.06743	CSF3
GO:0043679	axon terminus	cellular_component	1	402	37	15877	0.613252	0.702875	1.06743	FLRT3
GO:0046332	SMAD binding	molecular_function	1	402	37	15877	0.613252	0.702875	1.06743	MAGI2
GO:0071300	cellular response to retinoic acid	biological_process	1	402	37	15877	0.613252	0.702875	1.06743	WNT6
GO:0004930	G protein-coupled receptor activity	molecular_function	8	402	335	15877	0.616596	0.70623	0.943165	ADGRE3;GPR17;GPR35;GPR68;GPR85;HTR2A;QRFPR;TAS2R60
GO:0031410	cytoplasmic vesicle	cellular_component	5	402	211	15877	0.621659	0.710758	0.935901	HTR2A;LOC102174605;LOC102186111;NRSN2;SORT1
GO:0004672	protein kinase activity	molecular_function	3	402	126	15877	0.622246	0.710758	0.940358	CCL5;LOC106503109;NEK2
GO:0001756	somitogenesis	biological_process	1	402	38	15877	0.623067	0.710758	1.03934	BHLHE41
GO:0005637	nuclear inner membrane	cellular_component	1	402	38	15877	0.623067	0.710758	1.03934	TM7SF2
GO:0007565	female pregnancy	biological_process	1	402	38	15877	0.623067	0.710758	1.03934	TGFB2
GO:0031146	SCF-dependent proteasomal ubiquitin-dependent protein catabolic process	biological_process	1	402	38	15877	0.623067	0.710758	1.03934	CCNF
GO:0005856	cytoskeleton	cellular_component	7	402	297	15877	0.62917	0.717237	0.930859	KCNC3;LOC102169149;MAP2K6;MAST1;PPP2R2B;SNTB1;WASF1
GO:0003707	steroid hormone receptor activity	molecular_function	1	402	39	15877	0.632634	0.718767	1.01269	RORA
GO:0005244	voltage-gated ion channel activity	molecular_function	1	402	39	15877	0.632634	0.718767	1.01269	SCN2A
GO:0006644	phospholipid metabolic process	biological_process	1	402	39	15877	0.632634	0.718767	1.01269	PLPPR1
GO:0021766	hippocampus development	biological_process	1	402	39	15877	0.632634	0.718767	1.01269	DLX2
GO:1900026	positive regulation of substrate adhesion-dependent cell spreading	biological_process	1	402	39	15877	0.632634	0.718767	1.01269	TRIOBP
GO:0010628	positive regulation of gene expression	biological_process	4	402	173	15877	0.641532	0.723538	0.91318	C1QTNF1;C3H1orf226;CUX2;WNT6
GO:0001570	vasculogenesis	biological_process	1	402	40	15877	0.641959	0.723538	0.987376	HAS2
GO:0005881	cytoplasmic microtubule	cellular_component	1	402	40	15877	0.641959	0.723538	0.987376	BIRC5
GO:0009791	post-embryonic development	biological_process	1	402	40	15877	0.641959	0.723538	0.987376	SLC4A10
GO:0015631	tubulin binding	molecular_function	1	402	40	15877	0.641959	0.723538	0.987376	BIRC5
GO:0030512	negative regulation of transforming growth factor beta receptor signaling pathway	biological_process	1	402	40	15877	0.641959	0.723538	0.987376	BAMBI
GO:0030855	epithelial cell differentiation	biological_process	1	402	40	15877	0.641959	0.723538	0.987376	CDK1
GO:0031122	cytoplasmic microtubule organization	biological_process	1	402	40	15877	0.641959	0.723538	0.987376	HOOK2
GO:0032092	positive regulation of protein binding	biological_process	1	402	40	15877	0.641959	0.723538	0.987376	CSF3
GO:0048013	ephrin receptor signaling pathway	biological_process	1	402	40	15877	0.641959	0.723538	0.987376	EPHA6
GO:0048666	neuron development	biological_process	1	402	40	15877	0.641959	0.723538	0.987376	TGFB2
GO:0090575	RNA polymerase II transcription factor complex	cellular_component	1	402	40	15877	0.641959	0.723538	0.987376	E2F8
GO:0016477	cell migration	biological_process	3	402	131	15877	0.6484	0.730312	0.904466	ERBB4;S1PR1;TGFB2
GO:0006006	glucose metabolic process	biological_process	1	402	41	15877	0.651047	0.73038	0.963293	LOC102190983
GO:0019898	extrinsic component of membrane	cellular_component	1	402	41	15877	0.651047	0.73038	0.963293	GFRA3
GO:0030864	cortical actin cytoskeleton	cellular_component	1	402	41	15877	0.651047	0.73038	0.963293	PPP1R9A
GO:0031098	stress-activated protein kinase signaling cascade	biological_process	1	402	41	15877	0.651047	0.73038	0.963293	MAP2K6
GO:0031532	actin cytoskeleton reorganization	biological_process	1	402	41	15877	0.651047	0.73038	0.963293	S1PR1
GO:0045727	positive regulation of translation	biological_process	1	402	41	15877	0.651047	0.73038	0.963293	FAM129A
GO:0005788	endoplasmic reticulum lumen	cellular_component	3	402	132	15877	0.653474	0.732617	0.897614	ADAMTS5;DNAJB9;WNT6
GO:0043231	intracellular membrane-bounded organelle	cellular_component	8	402	347	15877	0.655668	0.734105	0.910548	ACSS2;ANKS1B;CCDC92;HOOK2;LOC102169002;LOC102185739;PARM1;RND2
GO:0045892	negative regulation of transcription, DNA-templated	biological_process	8	402	347	15877	0.655668	0.734105	0.910548	BEND5;BHLHE41;BIRC5;CIART;DACH1;DDIT3;DEPDC1;PITX1
GO:0005518	collagen binding	molecular_function	1	402	42	15877	0.659905	0.735931	0.940358	C1QTNF1
GO:0008203	cholesterol metabolic process	biological_process	1	402	42	15877	0.659905	0.735931	0.940358	SOAT2
GO:0010506	regulation of autophagy	biological_process	1	402	42	15877	0.659905	0.735931	0.940358	RRAGD
GO:0042472	inner ear morphogenesis	biological_process	1	402	42	15877	0.659905	0.735931	0.940358	MYO15A
GO:0043022	ribosome binding	molecular_function	1	402	42	15877	0.659905	0.735931	0.940358	CPEB1
GO:0061024	membrane organization	biological_process	1	402	42	15877	0.659905	0.735931	0.940358	AMPH
GO:0042981	regulation of apoptotic process	biological_process	2	402	89	15877	0.662897	0.738781	0.887529	INHBE;TGFB2
GO:0006302	double-strand break repair	biological_process	1	402	43	15877	0.668539	0.742523	0.918489	ESCO2
GO:0006898	receptor-mediated endocytosis	biological_process	1	402	43	15877	0.668539	0.742523	0.918489	WASF1
GO:0019905	syntaxin binding	molecular_function	1	402	43	15877	0.668539	0.742523	0.918489	UNC13B
GO:0060021	roof of mouth development	biological_process	1	402	43	15877	0.668539	0.742523	0.918489	FRAS1
GO:0018105	peptidyl-serine phosphorylation	biological_process	2	402	90	15877	0.668884	0.742523	0.877667	CDK1;MAST1
GO:0042393	histone binding	molecular_function	2	402	90	15877	0.668884	0.742523	0.877667	HJURP;UHRF1
GO:0004175	endopeptidase activity	molecular_function	1	402	44	15877	0.676954	0.748983	0.897614	PSMB11
GO:0006631	fatty acid metabolic process	biological_process	1	402	44	15877	0.676954	0.748983	0.897614	PLA2G15
GO:0032091	negative regulation of protein binding	biological_process	1	402	44	15877	0.676954	0.748983	0.897614	LOC106503109
GO:0048511	rhythmic process	biological_process	1	402	44	15877	0.676954	0.748983	0.897614	TOP2A
GO:0070936	protein K48-linked ubiquitination	biological_process	1	402	44	15877	0.676954	0.748983	0.897614	UBE2C
GO:0005525	GTP binding	molecular_function	8	402	354	15877	0.677356	0.748983	0.892543	EEF1A2;RAB15;RAB32;RAB38;RND2;RRAGD;TUBA1C;TUBAL3
GO:0007420	brain development	biological_process	3	402	137	15877	0.678056	0.749267	0.864855	CTNS;PFKFB3;S1PR1
GO:0005544	calcium-dependent phospholipid binding	molecular_function	1	402	45	15877	0.685156	0.754652	0.877667	ANXA9
GO:0006919	activation of cysteine-type endopeptidase activity involved in apoptotic process	biological_process	1	402	45	15877	0.685156	0.754652	0.877667	EGLN3
GO:0010923	negative regulation of phosphatase activity	biological_process	1	402	45	15877	0.685156	0.754652	0.877667	DLG2
GO:0015293	symporter activity	molecular_function	1	402	45	15877	0.685156	0.754652	0.877667	SLC5A6
GO:0030307	positive regulation of cell growth	biological_process	1	402	45	15877	0.685156	0.754652	0.877667	TGFB2
GO:0019221	cytokine-mediated signaling pathway	biological_process	2	402	94	15877	0.691977	0.759998	0.84032	DUOX2;RORA
GO:0010008	endosome membrane	cellular_component	3	402	140	15877	0.692175	0.759998	0.846322	PARM1;RAB15;SORT1
GO:0000784	nuclear chromosome, telomeric region	cellular_component	1	402	46	15877	0.693151	0.759998	0.858587	LOC102186170
GO:0001664	G protein-coupled receptor binding	molecular_function	1	402	46	15877	0.693151	0.759998	0.858587	S1PR1
GO:0007368	determination of left/right symmetry	biological_process	1	402	46	15877	0.693151	0.759998	0.858587	DRC1
GO:0033138	positive regulation of peptidyl-serine phosphorylation	biological_process	1	402	46	15877	0.693151	0.759998	0.858587	CSF3
GO:0050900	leukocyte migration	biological_process	1	402	46	15877	0.693151	0.759998	0.858587	LOC108633280
GO:0045893	positive regulation of transcription, DNA-templated	biological_process	8	402	361	15877	0.698191	0.76503	0.875236	CREB5;DDIT3;ERBB4;MLLT11;MYB;NFIB;RORA;WNT6
GO:0005768	endosome	cellular_component	4	402	187	15877	0.7008	0.766557	0.844813	RAB15;RASSF9;S1PR1;STEAP4
GO:0010977	negative regulation of neuron projection development	biological_process	1	402	47	15877	0.700943	0.766557	0.84032	GFI1
GO:0043330	response to exogenous dsRNA	biological_process	1	402	47	15877	0.700943	0.766557	0.84032	RFTN2
GO:0007155	cell adhesion	biological_process	7	402	321	15877	0.707752	0.772369	0.861262	APBA1;CNTN1;LOC102188217;PCDH7;POSTN;SELE;TNC
GO:0001650	fibrillar center	cellular_component	2	402	97	15877	0.708413	0.772369	0.81433	FOXA1;NFIB
GO:0006813	potassium ion transport	biological_process	1	402	48	15877	0.708537	0.772369	0.822813	LOC102186069
GO:0016197	endosomal transport	biological_process	1	402	48	15877	0.708537	0.772369	0.822813	RASSF9
GO:0032947	protein-containing complex scaffold activity	molecular_function	1	402	48	15877	0.708537	0.772369	0.822813	MPP7
GO:0044212	transcription regulatory region DNA binding	molecular_function	3	402	144	15877	0.71027	0.77376	0.822813	ERBB4;FOXA1;GFI1
GO:0000166	nucleotide binding	molecular_function	1	402	49	15877	0.715939	0.775945	0.806021	DCTPP1
GO:0000976	transcription regulatory region sequence-specific DNA binding	molecular_function	1	402	49	15877	0.715939	0.775945	0.806021	LOC108636900
GO:0019003	GDP binding	molecular_function	1	402	49	15877	0.715939	0.775945	0.806021	RRAGD
GO:0045444	fat cell differentiation	biological_process	1	402	49	15877	0.715939	0.775945	0.806021	STEAP4
GO:0046330	positive regulation of JNK cascade	biological_process	1	402	49	15877	0.715939	0.775945	0.806021	FGF19
GO:0051321	meiotic cell cycle	biological_process	1	402	49	15877	0.715939	0.775945	0.806021	NEK2
GO:0051865	protein autoubiquitination	biological_process	1	402	49	15877	0.715939	0.775945	0.806021	UHRF1
GO:0097711	ciliary basal body-plasma membrane docking	biological_process	1	402	49	15877	0.715939	0.775945	0.806021	NEK2
GO:0031902	late endosome membrane	cellular_component	2	402	99	15877	0.71896	0.77872	0.797879	LOC102187998;SLC9A9
GO:0005765	lysosomal membrane	cellular_component	4	402	192	15877	0.720178	0.779541	0.822813	CTNS;HPSE;LOC102187998;SORT1
GO:0035556	intracellular signal transduction	biological_process	6	402	283	15877	0.725662	0.784975	0.83735	CISH;DEPDC1;MAST1;NRG1;PPP1R1B;UNC13B
GO:0015031	protein transport	biological_process	6	402	284	15877	0.728761	0.785854	0.834402	FRAS1;HOOK2;KIF20A;LIN7A;LYST;SNAP91
GO:0000381	regulation of alternative mRNA splicing, via spliceosome	biological_process	1	402	51	15877	0.730186	0.785854	0.774412	CELF2
GO:0004197	cysteine-type endopeptidase activity	molecular_function	1	402	51	15877	0.730186	0.785854	0.774412	CTSC
GO:0005546	phosphatidylinositol-4,5-bisphosphate binding	molecular_function	1	402	51	15877	0.730186	0.785854	0.774412	MYO1G
GO:0009887	animal organ morphogenesis	biological_process	1	402	51	15877	0.730186	0.785854	0.774412	BHLHE41
GO:0016525	negative regulation of angiogenesis	biological_process	1	402	51	15877	0.730186	0.785854	0.774412	SEMA3E
GO:0045177	apical part of cell	cellular_component	1	402	51	15877	0.730186	0.785854	0.774412	OTOF
GO:0051087	chaperone binding	molecular_function	1	402	51	15877	0.730186	0.785854	0.774412	DNAJB9
GO:0005249	voltage-gated potassium channel activity	molecular_function	1	402	52	15877	0.737039	0.79122	0.75952	KCNC3
GO:0006417	regulation of translation	biological_process	1	402	52	15877	0.737039	0.79122	0.75952	PPP1R15A
GO:0008013	beta-catenin binding	molecular_function	1	402	52	15877	0.737039	0.79122	0.75952	RORA
GO:0045666	positive regulation of neuron differentiation	biological_process	1	402	52	15877	0.737039	0.79122	0.75952	FOXA1
GO:0007179	transforming growth factor beta receptor signaling pathway	biological_process	1	402	53	15877	0.743719	0.79738	0.745189	TGFB2
GO:0007266	Rho protein signal transduction	biological_process	1	402	53	15877	0.743719	0.79738	0.745189	RND2
GO:0005096	GTPase activator activity	molecular_function	4	402	199	15877	0.745728	0.799028	0.79387	ARHGAP18;DEPDC1;RALGAPA2;SRGAP3
GO:0004190	aspartic-type endopeptidase activity	molecular_function	1	402	54	15877	0.75023	0.802836	0.731389	NRIP3
GO:0019005	SCF ubiquitin ligase complex	cellular_component	1	402	54	15877	0.75023	0.802836	0.731389	CCNF
GO:0030433	ubiquitin-dependent ERAD pathway	biological_process	1	402	55	15877	0.756576	0.808095	0.718091	DNAJB9
GO:0032496	response to lipopolysaccharide	biological_process	1	402	55	15877	0.756576	0.808095	0.718091	PLCG2
GO:0071346	cellular response to interferon-gamma	biological_process	1	402	55	15877	0.756576	0.808095	0.718091	CCL5
GO:0045087	innate immune response	biological_process	6	402	294	15877	0.758402	0.809536	0.806021	FGR;IL27;LOC102169149;LOC102188569;MAP28;TLR2
GO:0003714	transcription corepressor activity	molecular_function	3	402	156	15877	0.759643	0.809839	0.75952	BHLHE41;E2F8;NFIB
GO:0005929	cilium	cellular_component	3	402	156	15877	0.759643	0.809839	0.75952	DNAH10;PDZD7;RAB15
GO:0006351	transcription, DNA-templated	biological_process	1	402	56	15877	0.76276	0.810819	0.705268	PPP1R1B
GO:0007517	muscle organ development	biological_process	1	402	56	15877	0.76276	0.810819	0.705268	LOC106501755
GO:0008233	peptidase activity	molecular_function	1	402	56	15877	0.76276	0.810819	0.705268	PSMB11
GO:0008237	metallopeptidase activity	molecular_function	1	402	56	15877	0.76276	0.810819	0.705268	ADAMTS5
GO:0005667	transcription factor complex	cellular_component	3	402	157	15877	0.763433	0.810819	0.754682	DACH1;NPAS4;PITX1
GO:0006974	cellular response to DNA damage stimulus	biological_process	3	402	157	15877	0.763433	0.810819	0.754682	CHCHD6;EGLN3;TOP2A
GO:0005758	mitochondrial intermembrane space	cellular_component	1	402	57	15877	0.768789	0.814974	0.692895	FGR
GO:0007338	single fertilization	biological_process	1	402	57	15877	0.768789	0.814974	0.692895	LRMP
GO:0030141	secretory granule	cellular_component	1	402	57	15877	0.768789	0.814974	0.692895	TGFB2
GO:0001822	kidney development	biological_process	1	402	58	15877	0.774664	0.819663	0.680949	TGFB2
GO:0043130	ubiquitin binding	molecular_function	1	402	58	15877	0.774664	0.819663	0.680949	TOP2A
GO:0090630	activation of GTPase activity	biological_process	1	402	58	15877	0.774664	0.819663	0.680949	RALGAPA2
GO:0005911	cell-cell junction	cellular_component	2	402	112	15877	0.779922	0.824178	0.705268	FLRT3;LIN7A
GO:0007005	mitochondrion organization	biological_process	1	402	59	15877	0.78039	0.824178	0.669407	RAB38
GO:0012505	endomembrane system	cellular_component	1	402	59	15877	0.78039	0.824178	0.669407	PITPNM3
GO:0001503	ossification	biological_process	1	402	60	15877	0.785971	0.828522	0.65825	SORT1
GO:0003730	mRNA 3'-UTR binding	molecular_function	1	402	60	15877	0.785971	0.828522	0.65825	CPEB1
GO:0065003	protein-containing complex assembly	biological_process	1	402	60	15877	0.785971	0.828522	0.65825	APBA1
GO:0006886	intracellular protein transport	biological_process	5	402	260	15877	0.791347	0.832702	0.75952	APBA1;CLTB;RAB15;RAB32;RAB38
GO:0006367	transcription initiation from RNA polymerase II promoter	biological_process	1	402	61	15877	0.791411	0.832702	0.647459	RORA
GO:0071277	cellular response to calcium ion	biological_process	1	402	61	15877	0.791411	0.832702	0.647459	SYT11
GO:0006888	ER to Golgi vesicle-mediated transport	biological_process	2	402	115	15877	0.792235	0.833052	0.68687	DYNC1I1;PITPNM3
GO:0030154	cell differentiation	biological_process	9	402	443	15877	0.793911	0.834296	0.802382	BHLHE41;DLX2;EPHA6;ERBB4;FGR;FOXA1;MYO7B;NPAS4;TNFAIP2
GO:0006260	DNA replication	biological_process	1	402	62	15877	0.796713	0.836721	0.637017	NFIB
GO:0045121	membrane raft	cellular_component	3	402	167	15877	0.798722	0.838311	0.709491	S1PR1;TLR2;TRPM8
GO:0003779	actin binding	molecular_function	4	402	216	15877	0.800326	0.839475	0.731389	MYO15A;MYO1G;SNTB1;WASF1
GO:0032869	cellular response to insulin stimulus	biological_process	1	402	63	15877	0.80188	0.840585	0.626905	CPEB1
GO:1990904	ribonucleoprotein complex	cellular_component	2	402	119	15877	0.807706	0.846168	0.663782	CELF2;TOP2A
GO:0006338	chromatin remodeling	biological_process	1	402	65	15877	0.811825	0.849433	0.607616	FOXA1
GO:0016605	PML body	cellular_component	1	402	65	15877	0.811825	0.849433	0.607616	CIART
GO:0006935	chemotaxis	biological_process	1	402	66	15877	0.816609	0.853384	0.598409	S1PR1
GO:0016740	transferase activity	molecular_function	1	402	66	15877	0.816609	0.853384	0.598409	NEURL1B
GO:0051607	defense response to virus	biological_process	3	402	173	15877	0.817708	0.854006	0.684885	ISG15;LOC102186893;LOC102190983
GO:0071222	cellular response to lipopolysaccharide	biological_process	1	402	67	15877	0.821272	0.857199	0.589478	GFI1
GO:0043161	proteasome-mediated ubiquitin-dependent protein catabolic process	biological_process	2	402	124	15877	0.825599	0.860882	0.637017	DDIT3;PSMB11
GO:0006629	lipid metabolic process	biological_process	1	402	68	15877	0.825816	0.860882	0.580809	LIPG
GO:0006508	proteolysis	biological_process	3	402	176	15877	0.826618	0.861187	0.673211	ADAMTS5;CAPN13;PSMB11
GO:0030246	carbohydrate binding	molecular_function	2	402	126	15877	0.832328	0.866603	0.626905	LOC102188567;SELE
GO:0008076	voltage-gated potassium channel complex	cellular_component	1	402	70	15877	0.834563	0.867863	0.564215	KCNC3
GO:0009952	anterior/posterior pattern specification	biological_process	1	402	70	15877	0.834563	0.867863	0.564215	HOXC10
GO:0008134	transcription factor binding	molecular_function	4	402	229	15877	0.835364	0.868164	0.689869	BHLHE41;E2F8;FOXA1;RORA
GO:0030027	lamellipodium	cellular_component	2	402	128	15877	0.838822	0.871222	0.61711	MYO1G;WASF1
GO:0000287	magnesium ion binding	molecular_function	3	402	181	15877	0.840641	0.872043	0.654614	DCTPP1;MAST1;TOP2A
GO:0016604	nuclear body	cellular_component	3	402	181	15877	0.840641	0.872043	0.654614	GFI1;HOXC10;KIF18B
GO:0007267	cell-cell signaling	biological_process	1	402	73	15877	0.846867	0.877964	0.541028	CCL5
GO:0016607	nuclear speck	cellular_component	5	402	283	15877	0.847396	0.877975	0.697792	ARHGAP18;KIF22;NCAPG2;OIP5;PPP1R16B
GO:0006470	protein dephosphorylation	biological_process	1	402	74	15877	0.850762	0.880924	0.533717	PTPRR
GO:0031965	nuclear membrane	cellular_component	3	402	186	15877	0.853675	0.8834	0.637017	KIAA1161;LOC108636900;SORT1
GO:0007166	cell surface receptor signaling pathway	biological_process	2	402	134	15877	0.856961	0.885178	0.589478	ADGRE3;MPL
GO:0007411	axon guidance	biological_process	2	402	134	15877	0.856961	0.885178	0.589478	FLRT3;GFRA3
GO:0010629	negative regulation of gene expression	biological_process	2	402	134	15877	0.856961	0.885178	0.589478	FGF19;STC2
GO:0004725	protein tyrosine phosphatase activity	molecular_function	1	402	77	15877	0.861865	0.889701	0.512922	PTPRR
GO:0051092	positive regulation of NF-kappaB transcription factor activity	biological_process	1	402	78	15877	0.865379	0.892241	0.506346	MAP3K13
GO:0090090	negative regulation of canonical Wnt signaling pathway	biological_process	1	402	78	15877	0.865379	0.892241	0.506346	DDIT3
GO:0005930	axoneme	cellular_component	1	402	79	15877	0.868805	0.895228	0.499937	DRC1
GO:0006366	transcription by RNA polymerase II	biological_process	2	402	139	15877	0.870633	0.896567	0.568274	CREB5;NCAPG2
GO:0043565	sequence-specific DNA binding	molecular_function	6	402	344	15877	0.871549	0.896965	0.688867	BHLHE41;CUX2;E2F8;FOXA1;PITX1;RORA
GO:0044325	ion channel binding	molecular_function	1	402	81	15877	0.875397	0.900378	0.487593	PPP1R9A
GO:0006457	protein folding	biological_process	1	402	82	15877	0.878568	0.901996	0.481647	HSPA4L
GO:0007189	adenylate cyclase-activating G protein-coupled receptor signaling pathway	biological_process	1	402	82	15877	0.878568	0.901996	0.481647	ADGRE3
GO:0043524	negative regulation of neuron apoptotic process	biological_process	1	402	82	15877	0.878568	0.901996	0.481647	BIRC5
GO:0006281	DNA repair	biological_process	2	402	143	15877	0.880696	0.903633	0.552378	KIF22;UHRF1
GO:0016042	lipid catabolic process	biological_process	1	402	84	15877	0.884671	0.907162	0.470179	PLCXD2
GO:0001764	neuron migration	biological_process	1	402	85	15877	0.887606	0.909072	0.464647	GFRA3
GO:0030182	neuron differentiation	biological_process	1	402	85	15877	0.887606	0.909072	0.464647	WNT6
GO:0005085	guanyl-nucleotide exchange factor activity	molecular_function	1	402	87	15877	0.893256	0.914305	0.453966	RASGEF1C
GO:0017124	SH3 domain binding	molecular_function	1	402	90	15877	0.901203	0.921883	0.438834	SH3BGRL2
GO:0043547	positive regulation of GTPase activity	biological_process	1	402	91	15877	0.903719	0.923899	0.434011	CCL5
GO:0006397	mRNA processing	biological_process	2	402	155	15877	0.906706	0.926393	0.509613	CPEB1;RPUSD3
GO:0005198	structural molecule activity	molecular_function	2	402	160	15877	0.915896	0.934655	0.493688	CLTB;SNTB1
GO:0044877	protein-containing complex binding	molecular_function	2	402	160	15877	0.915896	0.934655	0.493688	KIF11;OTOF
GO:0016579	protein deubiquitination	biological_process	1	402	105	15877	0.932913	0.950876	0.376143	PSMB11
GO:0031901	early endosome membrane	cellular_component	1	402	105	15877	0.932913	0.950876	0.376143	STEAP4
GO:0007275	multicellular organism development	biological_process	5	402	340	15877	0.934778	0.952203	0.580809	CATSPER3;CENPE;LENEP;SORT1;SPRY1
GO:0030659	cytoplasmic vesicle membrane	cellular_component	1	402	109	15877	0.939497	0.956282	0.36234	SORT1
GO:0003676	nucleic acid binding	molecular_function	2	402	176	15877	0.939911	0.956282	0.448807	ENOX1;RNASE2
GO:0030036	actin cytoskeleton organization	biological_process	1	402	110	15877	0.941039	0.956841	0.359046	WASF1
GO:0008270	zinc ion binding	molecular_function	11	402	648	15877	0.94159	0.956841	0.67044	ADAMTS5;BIRC5;CPM;DTNA;MMP1;MMP27;MMP3;RORA;TES;UHRF1;VAT1
GO:0043123	positive regulation of I-kappaB kinase/NF-kappaB signaling	biological_process	1	402	112	15877	0.944008	0.958722	0.352634	LOC102189476
GO:0005730	nucleolus	cellular_component	10	402	604	15877	0.944781	0.958933	0.653891	CENPW;DNAJB9;E2F8;HJURP;LOC108636900;NEK2;NUSAP1;PCGF5;PITX1;TOP2A
GO:0031625	ubiquitin protein ligase binding	molecular_function	2	402	183	15877	0.948231	0.961859	0.43164	SYT11;TRIOBP
GO:0007601	visual perception	biological_process	1	402	117	15877	0.950792	0.963879	0.337564	CHRNB2
GO:0045944	positive regulation of transcription by RNA polymerase II	biological_process	11	402	664	15877	0.951991	0.963998	0.654285	CSF3;DLX2;E2F8;FOXA1;LOC108636900;MACC1;NFIB;NPAS4;PCGF5;RORA;TOP2A
GO:0072659	protein localization to plasma membrane	biological_process	1	402	118	15877	0.952047	0.963998	0.334704	RAB15
GO:0046872	metal ion binding	molecular_function	38	402	1898	15877	0.953547	0.964939	0.790733	ABAT;ATP13A4;AURKB;BSN;CPEB1;CREB5;CSGALNACT1;ESCO2;FBP2;FBXO5;FRAS1;GFI1;GLRA3;HMOX1;LIMS2;LOC102175876;LOC102176710;LOC102186069;LOC102186893;LOC102190983;LOC108637647;MAP3K13;MAT1A;MIS18A;NEK2;NEURL1B;OIP5;PCGF5;POSTN;PRUNE2;SLC6A2;STEAP4;SYT11;TGM2;TRPM6;ZC3H12D;ZNF827;ZSCAN22
GO:0006511	ubiquitin-dependent protein catabolic process	biological_process	2	402	191	15877	0.956396	0.967245	0.41356	UBE2C;UHRF1
GO:0045296	cadherin binding	molecular_function	1	402	123	15877	0.95786	0.968147	0.321098	ARHGAP18
GO:0003729	mRNA binding	molecular_function	1	402	127	15877	0.962	0.971752	0.310984	CELF2
GO:0004842	ubiquitin-protein transferase activity	molecular_function	2	402	204	15877	0.967101	0.976323	0.387206	UBE2C;UHRF1
GO:0003682	chromatin binding	molecular_function	3	402	268	15877	0.96778	0.976361	0.442108	CDK1;DLX2;TOP2A
GO:0043687	post-translational protein modification	biological_process	1	402	134	15877	0.968292	0.976361	0.294739	PSMB11
GO:0046983	protein dimerization activity	molecular_function	1	402	135	15877	0.969102	0.976548	0.292556	MXI1
GO:0007186	G protein-coupled receptor signaling pathway	biological_process	5	402	387	15877	0.969718	0.976548	0.510272	ADGRE3;CCL5;GPR35;QRFPR;SORT1
GO:0007283	spermatogenesis	biological_process	3	402	272	15877	0.970206	0.976548	0.435607	KIFC1;LOC102186069;LOC102186918
GO:0005739	mitochondrion	cellular_component	14	402	852	15877	0.971258	0.976868	0.648979	ABAT;BNIP3;C3H1orf226;CHCHD6;COL4A3BP;DCTPP1;DLGAP5;ERBB4;HJURP;LOC102190983;MACC1;MICU3;RAB32;RAB38
GO:0003700	DNA-binding transcription factor activity	molecular_function	6	402	446	15877	0.971678	0.976868	0.531323	CREB5;E2F8;FOXA1;PCGF5;PITX1;RORA
GO:0061630	ubiquitin protein ligase activity	molecular_function	1	402	140	15877	0.972851	0.977467	0.282107	UHRF1
GO:0002250	adaptive immune response	biological_process	1	402	141	15877	0.973544	0.977584	0.280107	ICOSLG
GO:0004252	serine-type endopeptidase activity	molecular_function	1	402	144	15877	0.975521	0.978988	0.274271	LOC102188569
GO:0006357	regulation of transcription by RNA polymerase II	biological_process	3	402	286	15877	0.977408	0.980243	0.414283	DLX2;FOXA1;NPAS4
GO:0016032	viral process	biological_process	1	402	148	15877	0.977929	0.980243	0.266858	LOC102185264
GO:0005743	mitochondrial inner membrane	cellular_component	2	402	283	15877	0.994401	0.996165	0.279117	CHCHD6;FGR
GO:0000139	Golgi membrane	cellular_component	3	402	402	15877	0.997993	0.999045	0.294739	CUX2;PARM1;STEAP4
GO:0000981	DNA-binding transcription factor activity, RNA polymerase II-specific	molecular_function	10	402	847	15877	0.998455	0.999045	0.466293	BHLHE41;CREB5;CUX2;E2F8;FOXA1;NFIB;NPAS4;PITX1;RORA;ZSCAN22
GO:0003723	RNA binding	molecular_function	4	402	793	15877	0.999998	0.999998	0.199218	CELF2;PCBP3;RPUSD3;TOP2A
