# Supplementary material for: RNA sequencing reveals dynamic expression of lncRNAs and mRNAs in caprine endometrial epithelial cells induced by Neospora caninum infection
Source: Parasit Vectors. 2022 Aug 24;15:297. doi: 10.1186/s13071-022-05405-5 (PMC9398501; doi:10.1186/s13071-022-05405-5)
Supplement: Supplementary file 16 — Additional file 16: Data S13. Kyoto Encyclopedia of Genes and Genomes (KEGG) pathway enrichment analysis of all cis-target genes for the differentially expressed lncRNAs (DElncRNAs). [file 13071_2022_5405_MOESM16_ESM.xlsx]

## Sheet: TZ_24h-vs-C_24h
ID	Term	ListHits	ListTotal	PopHits	PopTotal	pValue	qValue	Enrichment_score	gene
ko03320	PPAR signaling pathway	2	12	74	7080	0.00664724	0.081182	15.9459	FABP5;LOC102179380
ko04010	MAPK signaling pathway	3	12	244	7080	0.00706111	0.081182	7.2541	CACNA1A;CACNA1C;JUN
ko04742	Taste transduction	2	12	78	7080	0.00736269	0.081182	15.1282	CACNA1A;CACNA1C
ko04727	GABAergic synapse	2	12	79	7080	0.00754683	0.081182	14.9367	CACNA1A;CACNA1C
ko04012	ErbB signaling pathway	2	12	86	7080	0.00889403	0.081182	13.7209	EREG;JUN
ko04912	GnRH signaling pathway	2	12	89	7080	0.00950228	0.081182	13.2584	CACNA1C;JUN
ko04723	Retrograde endocannabinoid signaling	2	12	94	7080	0.0105566	0.081182	12.5532	CACNA1A;CACNA1C
ko04725	Cholinergic synapse	2	12	108	7080	0.013772	0.081182	10.9259	CACNA1A;CACNA1C
ko04724	Glutamatergic synapse	2	12	110	7080	0.0142624	0.081182	10.7273	CACNA1A;CACNA1C
ko04726	Serotonergic synapse	2	12	112	7080	0.0147604	0.081182	10.5357	CACNA1A;CACNA1C
ko04728	Dopaminergic synapse	2	12	123	7080	0.017633	0.0881652	9.5935	CACNA1A;CACNA1C
ko01210	2-Oxocarboxylic acid metabolism	1	12	16	7080	0.0268047	0.119329	36.875	AADAT
ko04921	Oxytocin signaling pathway	2	12	158	7080	0.028205	0.119329	7.46835	CACNA1C;JUN
ko04020	Calcium signaling pathway	2	12	177	7080	0.0347938	0.13669	6.66667	CACNA1A;CACNA1C
ko00601	Glycosphingolipid biosynthesis - lacto and neolacto series	1	12	25	7080	0.0415913	0.152501	23.6	LOC102168270
ko04024	cAMP signaling pathway	2	12	210	7080	0.047525	0.163367	5.61905	CACNA1C;JUN
ko00640	Propanoate metabolism	1	12	32	7080	0.0529493	0.171306	18.4375	LOC102179380
ko00410	beta-Alanine metabolism	1	12	36	7080	0.059384	0.181451	16.3889	LOC102179380
ko00380	Tryptophan metabolism	1	12	42	7080	0.068961	0.188095	14.0476	AADAT
ko04060	Cytokine-cytokine receptor interaction	2	12	267	7080	0.0728999	0.188095	4.41948	IL7;LOC102181582
ko00071	Fatty acid degradation	1	12	47	7080	0.0768735	0.188095	12.5532	LOC102179380
ko04214	Apoptosis - fly	1	12	49	7080	0.0800212	0.188095	12.0408	JUN
ko01212	Fatty acid metabolism	1	12	51	7080	0.083159	0.188095	11.5686	LOC102179380
ko00280	Valine, leucine and isoleucine degradation	1	12	54	7080	0.0878474	0.188095	10.9259	LOC102179380
ko00310	Lysine degradation	1	12	54	7080	0.0878474	0.188095	10.9259	AADAT
ko04730	Long-term depression	1	12	59	7080	0.0956126	0.188095	10	CACNA1A
ko04720	Long-term potentiation	1	12	62	7080	0.100243	0.188095	9.51613	CACNA1C
ko04721	Synaptic vesicle cycle	1	12	62	7080	0.100243	0.188095	9.51613	CACNA1A
ko01230	Biosynthesis of amino acids	1	12	67	7080	0.107911	0.188095	8.80597	AADAT
ko04260	Cardiac muscle contraction	1	12	68	7080	0.109437	0.188095	8.67647	CACNA1C
ko04662	B cell receptor signaling pathway	1	12	68	7080	0.109437	0.188095	8.67647	JUN
ko04924	Renin secretion	1	12	68	7080	0.109437	0.188095	8.67647	CACNA1C
ko04013	MAPK signaling pathway - fly	1	12	78	7080	0.124571	0.202816	7.5641	JUN
ko04917	Prolactin signaling pathway	1	12	80	7080	0.127569	0.202816	7.375	IRF1
ko04925	Aldosterone synthesis and secretion	1	12	81	7080	0.129065	0.202816	7.28395	CACNA1C
ko04911	Insulin secretion	1	12	85	7080	0.135024	0.205119	6.94118	CACNA1C
ko04640	Hematopoietic cell lineage	1	12	87	7080	0.137989	0.205119	6.78161	IL7
ko04713	Circadian entrainment	1	12	96	7080	0.151218	0.213777	6.14583	CACNA1C
ko04660	T cell receptor signaling pathway	1	12	98	7080	0.154133	0.213777	6.02041	JUN
ko04915	Estrogen signaling pathway	1	12	100	7080	0.157038	0.213777	5.9	JUN
ko04620	Toll-like receptor signaling pathway	1	12	103	7080	0.161379	0.213777	5.72816	JUN
ko01200	Carbon metabolism	1	12	105	7080	0.164261	0.213777	5.61905	LOC102179380
ko04668	TNF signaling pathway	1	12	107	7080	0.167135	0.213777	5.51402	JUN
ko04722	Neurotrophin signaling pathway	1	12	116	7080	0.179953	0.224942	5.08621	JUN
ko04380	Osteoclast differentiation	1	12	127	7080	0.195375	0.234953	4.64567	JUN
ko03040	Spliceosome	1	12	129	7080	0.19815	0.234953	4.57364	CDC5L
ko04270	Vascular smooth muscle contraction	1	12	132	7080	0.202296	0.234953	4.4697	CACNA1C
ko04310	Wnt signaling pathway	1	12	134	7080	0.20505	0.234953	4.40299	JUN
ko04210	Apoptosis	1	12	142	7080	0.215976	0.242422	4.15493	JUN
ko04261	Adrenergic signaling in cardiomyocytes	1	12	147	7080	0.222735	0.245008	4.01361	CACNA1C
ko04022	cGMP-PKG signaling pathway	1	12	164	7080	0.245317	0.264557	3.59756	CACNA1C
ko04630	Jak-STAT signaling pathway	1	12	170	7080	0.253142	0.267747	3.47059	IL7
ko04062	Chemokine signaling pathway	1	12	174	7080	0.258318	0.268066	3.3908	LOC102181582
ko04510	Focal adhesion	1	12	197	7080	0.287445	0.292768	2.99492	JUN
ko04151	PI3K-Akt signaling pathway	1	12	336	7080	0.442288	0.442288	1.75595	IL7

## Sheet: TZ_48h-vs-C_48h
ID	Term	ListHits	ListTotal	PopHits	PopTotal	pValue	qValue	Enrichment_score	gene
ko04010	MAPK signaling pathway	3	11	244	7080	0.00543273	0.0648999	7.91356	CACNA1A;CACNA1C;JUN
ko04742	Taste transduction	2	11	78	7080	0.00617949	0.0648999	16.5035	CACNA1A;CACNA1C
ko04727	GABAergic synapse	2	11	79	7080	0.00633463	0.0648999	16.2946	CACNA1A;CACNA1C
ko04012	ErbB signaling pathway	2	11	86	7080	0.00747032	0.0648999	14.9683	EREG;JUN
ko04912	GnRH signaling pathway	2	11	89	7080	0.00798343	0.0648999	14.4637	CACNA1C;JUN
ko04723	Retrograde endocannabinoid signaling	2	11	94	7080	0.00887333	0.0648999	13.6944	CACNA1A;CACNA1C
ko04725	Cholinergic synapse	2	11	108	7080	0.0115912	0.0648999	11.9192	CACNA1A;CACNA1C
ko04724	Glutamatergic synapse	2	11	110	7080	0.0120061	0.0648999	11.7025	CACNA1A;CACNA1C
ko04726	Serotonergic synapse	2	11	112	7080	0.0124276	0.0648999	11.4935	CACNA1A;CACNA1C
ko04728	Dopaminergic synapse	2	11	123	7080	0.0148615	0.0698491	10.4656	CACNA1A;CACNA1C
ko04921	Oxytocin signaling pathway	2	11	158	7080	0.023849	0.096338	8.1473	CACNA1C;JUN
ko01210	2-Oxocarboxylic acid metabolism	1	11	16	7080	0.0245969	0.096338	40.2273	AADAT
ko04020	Calcium signaling pathway	2	11	177	7080	0.0294718	0.106552	7.27273	CACNA1A;CACNA1C
ko04024	cAMP signaling pathway	2	11	210	7080	0.0403779	0.135554	6.12987	CACNA1C;JUN
ko00380	Tryptophan metabolism	1	11	42	7080	0.0633962	0.192812	15.3247	AADAT
ko04214	Apoptosis - fly	1	11	49	7080	0.0735997	0.192812	13.1354	JUN
ko00310	Lysine degradation	1	11	54	7080	0.0808258	0.192812	11.9192	AADAT
ko04730	Long-term depression	1	11	59	7080	0.0880007	0.192812	10.9091	CACNA1A
ko04720	Long-term potentiation	1	11	62	7080	0.0922812	0.192812	10.3812	CACNA1C
ko04721	Synaptic vesicle cycle	1	11	62	7080	0.0922812	0.192812	10.3812	CACNA1A
ko01230	Biosynthesis of amino acids	1	11	67	7080	0.0993747	0.192812	9.60651	AADAT
ko04260	Cardiac muscle contraction	1	11	68	7080	0.100787	0.192812	9.46524	CACNA1C
ko04662	B cell receptor signaling pathway	1	11	68	7080	0.100787	0.192812	9.46524	JUN
ko04924	Renin secretion	1	11	68	7080	0.100787	0.192812	9.46524	CACNA1C
ko03320	PPAR signaling pathway	1	11	74	7080	0.109221	0.192812	8.69779	FABP5
ko04013	MAPK signaling pathway - fly	1	11	78	7080	0.114803	0.192812	8.25175	JUN
ko04622	RIG-I-like receptor signaling pathway	1	11	79	7080	0.116194	0.192812	8.1473	LOC108636616
ko04917	Prolactin signaling pathway	1	11	80	7080	0.117583	0.192812	8.04545	IRF1
ko04925	Aldosterone synthesis and secretion	1	11	81	7080	0.118969	0.192812	7.94613	CACNA1C
ko04911	Insulin secretion	1	11	85	7080	0.124496	0.195044	7.57219	CACNA1C
ko04713	Circadian entrainment	1	11	96	7080	0.139533	0.205942	6.70455	CACNA1C
ko04660	T cell receptor signaling pathway	1	11	98	7080	0.142241	0.205942	6.56772	JUN
ko04915	Estrogen signaling pathway	1	11	100	7080	0.144942	0.205942	6.43636	JUN
ko04620	Toll-like receptor signaling pathway	1	11	103	7080	0.148979	0.205942	6.2489	JUN
ko04668	TNF signaling pathway	1	11	107	7080	0.154334	0.207249	6.01529	JUN
ko04974	Protein digestion and absorption	1	11	113	7080	0.16231	0.211211	5.6959	COL11A1
ko04722	Neurotrophin signaling pathway	1	11	116	7080	0.166272	0.211211	5.54859	JUN
ko04380	Osteoclast differentiation	1	11	127	7080	0.180655	0.217449	5.068	JUN
ko03040	Spliceosome	1	11	129	7080	0.183245	0.217449	4.98943	CDC5L
ko04270	Vascular smooth muscle contraction	1	11	132	7080	0.187117	0.217449	4.87603	CACNA1C
ko04310	Wnt signaling pathway	1	11	134	7080	0.189689	0.217449	4.80326	JUN
ko04210	Apoptosis	1	11	142	7080	0.199904	0.223702	4.53265	JUN
ko04261	Adrenergic signaling in cardiomyocytes	1	11	147	7080	0.206228	0.225412	4.37848	CACNA1C
ko04022	cGMP-PKG signaling pathway	1	11	164	7080	0.227393	0.242897	3.92461	CACNA1C
ko04630	Jak-STAT signaling pathway	1	11	170	7080	0.234739	0.245172	3.7861	LOC108636616
ko04510	Focal adhesion	1	11	197	7080	0.267019	0.272823	3.26719	JUN
ko04060	Cytokine-cytokine receptor interaction	1	11	267	7080	0.345026	0.345026	2.41062	LOC108636616

## Sheet: TZ_48h-vs-TZ_24h
ID	Term	ListHits	ListTotal	PopHits	PopTotal	pValue	qValue	Enrichment_score	gene
ko04964	Proximal tubule bicarbonate reclamation	1	2	22	7080	0.00620547	0.0395855	160.909	LOC102186069
ko00051	Fructose and mannose metabolism	1	2	32	7080	0.00901976	0.0395855	110.625	PFKFB3
ko04960	Aldosterone-regulated sodium reabsorption	1	2	40	7080	0.0112683	0.0395855	88.5	LOC102186069
ko04978	Mineral absorption	1	2	41	7080	0.0115492	0.0395855	86.3415	LOC102186069
ko04973	Carbohydrate digestion and absorption	1	2	44	7080	0.0123916	0.0395855	80.4545	LOC102186069
ko04961	Endocrine and other factor-regulated calcium reabsorption	1	2	45	7080	0.0126724	0.0395855	78.6667	LOC102186069
ko04260	Cardiac muscle contraction	1	2	68	7080	0.0191181	0.0395855	52.0588	LOC102186069
ko04918	Thyroid hormone synthesis	1	2	72	7080	0.020237	0.0395855	49.1667	LOC102186069
ko04971	Gastric acid secretion	1	2	75	7080	0.0210757	0.0395855	47.2	LOC102186069
ko04911	Insulin secretion	1	2	85	7080	0.0238688	0.0395855	41.6471	LOC102186069
ko04976	Bile secretion	1	2	86	7080	0.0241479	0.0395855	41.1628	LOC102186069
ko04970	Salivary secretion	1	2	92	7080	0.0258217	0.0395855	38.4783	LOC102186069
ko04066	HIF-1 signaling pathway	1	2	100	7080	0.0280511	0.0395855	35.4	PFKFB3
ko04972	Pancreatic secretion	1	2	101	7080	0.0283296	0.0395855	35.0495	LOC102186069
ko04919	Thyroid hormone signaling pathway	1	2	111	7080	0.0311123	0.0395855	31.8919	LOC102186069
ko04974	Protein digestion and absorption	1	2	113	7080	0.0316684	0.0395855	31.3274	LOC102186069
ko04152	AMPK signaling pathway	1	2	122	7080	0.0341687	0.0401985	29.0164	PFKFB3
ko04261	Adrenergic signaling in cardiomyocytes	1	2	147	7080	0.0410972	0.0456636	24.0816	LOC102186069
ko04022	cGMP-PKG signaling pathway	1	2	164	7080	0.0457943	0.0482045	21.5854	LOC102186069
ko04024	cAMP signaling pathway	1	2	210	7080	0.0584463	0.0584463	16.8571	LOC102186069
