# Supplementary material for: RNA sequencing reveals dynamic expression of lncRNAs and mRNAs in caprine endometrial epithelial cells induced by Neospora caninum infection
Source: Parasit Vectors. 2022 Aug 24;15:297. doi: 10.1186/s13071-022-05405-5 (PMC9398501; doi:10.1186/s13071-022-05405-5)
Supplement: Supplementary file 17 — Additional file 17: Data S14. Kyoto Encyclopedia of Genes and Genomes (KEGG) pathway enrichment analysis of all trans-target genes for the differentially expressed lncRNAs (DElncRNAs). [file 13071_2022_5405_MOESM17_ESM.xlsx]

## Sheet: TZ_24h-vs-C_24h
ID	Term	ListHits	ListTotal	PopHits	PopTotal	pValue	qValue	Enrichment_score	gene
ko00601	Glycosphingolipid biosynthesis - lacto and neolacto series	2	34	25	7080	0.00626684	0.151151	16.6588	FUT1;LOC100861326
ko04610	Complement and coagulation cascades	3	34	81	7080	0.00668796	0.151151	7.71242	BDKRB1;BDKRB2;LOC102181552
ko04512	ECM-receptor interaction	3	34	84	7080	0.00739631	0.151151	7.43697	CD44;ITGB3;ITGB8
ko04020	Calcium signaling pathway	4	34	177	7080	0.00975167	0.151151	4.70588	BDKRB1;BDKRB2;CACNA1C;PTGFR
ko04810	Regulation of actin cytoskeleton	4	34	202	7080	0.0152694	0.189341	4.12347	BDKRB1;BDKRB2;ITGB3;ITGB8
ko04514	Cell adhesion molecules (CAMs)	3	34	146	7080	0.0322498	0.288375	4.27881	ITGB8;LOC102187998;SELE
ko00750	Vitamin B6 metabolism	1	34	8	7080	0.0377969	0.288375	26.0294	PDXK
ko04145	Phagosome	3	34	159	7080	0.0400102	0.288375	3.92897	ITGB3;LOC102187998;TLR2
ko04260	Cardiac muscle contraction	2	34	68	7080	0.0418609	0.288375	6.12457	CACNA1C;CACNB4
ko04350	TGF-beta signaling pathway	2	34	85	7080	0.0623893	0.353904	4.89965	ID4;NOG
ko04640	Hematopoietic cell lineage	2	34	87	7080	0.0649936	0.353904	4.78702	CD44;ITGB3
ko00603	Glycosphingolipid biosynthesis - globo series	1	34	15	7080	0.0697288	0.353904	13.8824	FUT1
ko00120	Primary bile acid biosynthesis	1	34	16	7080	0.0742056	0.353904	13.0147	LOC102191152
ko04750	Inflammatory mediator regulation of TRP channels	2	34	108	7080	0.0943826	0.406734	3.85621	BDKRB1;BDKRB2
ko04919	Thyroid hormone signaling pathway	2	34	111	7080	0.0988532	0.406734	3.75199	DIO2;ITGB3
ko00534	Glycosaminoglycan biosynthesis - heparan sulfate / heparin	1	34	23	7080	0.104964	0.406734	9.05371	HS6ST3
ko04380	Osteoclast differentiation	2	34	127	7080	0.12365	0.45096	3.2793	ITGB3;TYK2
ko04710	Circadian rhythm	1	34	32	7080	0.143055	0.492745	6.50735	BHLHE41
ko04261	Adrenergic signaling in cardiomyocytes	2	34	147	7080	0.156504	0.504554	2.83313	CACNA1C;CACNB4
ko04080	Neuroactive ligand-receptor interaction	3	34	301	7080	0.174191	0.504554	2.07543	BDKRB1;BDKRB2;PTGFR
ko04921	Oxytocin signaling pathway	2	34	158	7080	0.175245	0.504554	2.63589	CACNA1C;CACNB4
ko04022	cGMP-PKG signaling pathway	2	34	164	7080	0.185623	0.504554	2.53945	BDKRB2;CACNA1C
ko04672	Intestinal immune network for IgA production	1	34	44	7080	0.191404	0.504554	4.73262	LOC102187998
ko04961	Endocrine and other factor-regulated calcium reabsorption	1	34	45	7080	0.195311	0.504554	4.62745	BDKRB2
ko00230	Purine metabolism	2	34	175	7080	0.204881	0.508105	2.37983	AK4;AMPD3
ko04151	PI3K-Akt signaling pathway	3	34	336	7080	0.217347	0.508915	1.85924	ITGB3;ITGB8;TLR2
ko04510	Focal adhesion	2	34	197	7080	0.244021	0.508915	2.11406	ITGB3;ITGB8
ko02010	ABC transporters	1	34	62	7080	0.258999	0.508915	3.35863	ABCA12
ko04720	Long-term potentiation	1	34	62	7080	0.258999	0.508915	3.35863	CACNA1C
ko04024	cAMP signaling pathway	2	34	210	7080	0.267359	0.508915	1.98319	CACNA1C;SOX9
ko04924	Renin secretion	1	34	68	7080	0.280287	0.508915	3.06228	CACNA1C
ko03320	PPAR signaling pathway	1	34	74	7080	0.300981	0.508915	2.81399	MMP1
ko00140	Steroid hormone biosynthesis	1	34	75	7080	0.304373	0.508915	2.77647	LOC102191152
ko04013	MAPK signaling pathway - fly	1	34	78	7080	0.314454	0.508915	2.66968	TBX2
ko04612	Antigen processing and presentation	1	34	78	7080	0.314454	0.508915	2.66968	LOC102187998
ko04742	Taste transduction	1	34	78	7080	0.314454	0.508915	2.66968	CACNA1C
ko04727	GABAergic synapse	1	34	79	7080	0.317783	0.508915	2.63589	CACNA1C
ko04917	Prolactin signaling pathway	1	34	80	7080	0.321096	0.508915	2.60294	IRF1
ko04925	Aldosterone synthesis and secretion	1	34	81	7080	0.324394	0.508915	2.57081	CACNA1C
ko04010	MAPK signaling pathway	2	34	244	7080	0.328332	0.508915	1.70685	CACNA1C;CACNB4
ko04911	Insulin secretion	1	34	85	7080	0.337429	0.510259	2.44983	CACNA1C
ko04912	GnRH signaling pathway	1	34	89	7080	0.35022	0.516787	2.33972	CACNA1C
ko04723	Retrograde endocannabinoid signaling	1	34	94	7080	0.365873	0.516787	2.21527	CACNA1C
ko04713	Circadian entrainment	1	34	96	7080	0.37203	0.516787	2.16912	CACNA1C
ko00240	Pyrimidine metabolism	1	34	97	7080	0.375088	0.516787	2.14676	CMPK2
ko04620	Toll-like receptor signaling pathway	1	34	103	7080	0.393129	0.519867	2.0217	TLR2
ko04668	TNF signaling pathway	1	34	107	7080	0.404875	0.519867	1.94612	SELE
ko04725	Cholinergic synapse	1	34	108	7080	0.407777	0.519867	1.9281	CACNA1C
ko04724	Glutamatergic synapse	1	34	110	7080	0.413539	0.519867	1.89305	CACNA1C
ko04726	Serotonergic synapse	1	34	112	7080	0.419247	0.519867	1.85924	CACNA1C
ko04071	Sphingolipid signaling pathway	1	34	120	7080	0.441545	0.526053	1.73529	BDKRB2
ko04611	Platelet activation	1	34	121	7080	0.444273	0.526053	1.72095	ITGB3
ko04728	Dopaminergic synapse	1	34	123	7080	0.449691	0.526053	1.69297	CACNA1C
ko04270	Vascular smooth muscle contraction	1	34	132	7080	0.473441	0.532685	1.57754	CACNA1C
ko04310	Wnt signaling pathway	1	34	134	7080	0.478582	0.532685	1.55399	NKD1
ko04550	Signaling pathways regulating pluripotency of stem cells	1	34	135	7080	0.481135	0.532685	1.54248	ID4
ko04072	Phospholipase D signaling pathway	1	34	141	7080	0.496196	0.539722	1.47685	PTGFR
ko04630	Jak-STAT signaling pathway	1	34	170	7080	0.563209	0.602051	1.22491	TYK2
ko04360	Axon guidance	1	34	175	7080	0.573853	0.603032	1.18992	SEMA6A
ko04015	Rap1 signaling pathway	1	34	207	7080	0.636248	0.657456	1.00597	ITGB3
ko04144	Endocytosis	1	34	262	7080	0.723382	0.730213	0.794791	RAB11FIP4
ko04060	Cytokine-cytokine receptor interaction	1	34	267	7080	0.730213	0.730213	0.779907	TNFSF18

## Sheet: TZ_48h-vs-C_48h
ID	Term	ListHits	ListTotal	PopHits	PopTotal	pValue	qValue	Enrichment_score	gene
ko04020	Calcium signaling pathway	5	50	177	7080	0.00787411	0.338557	4	BDKRB1;BDKRB2;CACNA1C;ERBB4;PTGFR
ko00534	Glycosaminoglycan biosynthesis - heparan sulfate / heparin	2	50	23	7080	0.0112499	0.338557	12.313	EXTL1;HS6ST3
ko04810	Regulation of actin cytoskeleton	5	50	202	7080	0.0134603	0.338557	3.50495	BDKRB1;BDKRB2;CYFIP2;ITGB3;ITGB8
ko04610	Complement and coagulation cascades	3	50	81	7080	0.0192275	0.338557	5.24444	BDKRB1;BDKRB2;LOC102181552
ko04512	ECM-receptor interaction	3	50	84	7080	0.0211598	0.338557	5.05714	CD44;ITGB3;ITGB8
ko04916	Melanogenesis	3	50	100	7080	0.0332091	0.403269	4.248	EDN1;FZD8;WNT6
ko04668	TNF signaling pathway	3	50	107	7080	0.0393978	0.403269	3.97009	EDN1;ICAM1;SELE
ko04750	Inflammatory mediator regulation of TRP channels	3	50	108	7080	0.0403269	0.403269	3.93333	BDKRB1;BDKRB2;TRPM8
ko00750	Vitamin B6 metabolism	1	50	8	7080	0.0551469	0.471358	17.7	PDXK
ko04080	Neuroactive ligand-receptor interaction	5	50	301	7080	0.0598947	0.471358	2.35216	APLNR;BDKRB1;BDKRB2;PTGFR;S1PR3
ko04310	Wnt signaling pathway	3	50	134	7080	0.0682823	0.471358	3.17015	FZD8;NKD1;WNT6
ko02010	ABC transporters	2	50	62	7080	0.0707037	0.471358	4.56774	ABCA12;ABCC9
ko04260	Cardiac muscle contraction	2	50	68	7080	0.0829575	0.477221	4.16471	CACNA1C;CACNB4
ko04514	Cell adhesion molecules (CAMs)	3	50	146	7080	0.0835136	0.477221	2.90959	ICAM1;ITGB8;SELE
ko04010	MAPK signaling pathway	4	50	244	7080	0.0925416	0.493555	2.32131	CACNA1C;CACNB4;DUSP2;MAP3K13
ko00533	Glycosaminoglycan biosynthesis - keratan sulfate	1	50	15	7080	0.100947	0.504737	9.44	LOC102176721
ko00120	Primary bile acid biosynthesis	1	50	16	7080	0.10731	0.504988	8.85	LOC102191152
ko04976	Bile secretion	2	50	86	7080	0.123045	0.527976	3.29302	SLC4A4;SLC4A5
ko04640	Hematopoietic cell lineage	2	50	87	7080	0.125394	0.527976	3.25517	CD44;ITGB3
ko04964	Proximal tubule bicarbonate reclamation	1	50	22	7080	0.14457	0.550743	6.43636	SLC4A4
ko04977	Vitamin digestion and absorption	1	50	22	7080	0.14457	0.550743	6.43636	SLC5A6
ko04972	Pancreatic secretion	2	50	101	7080	0.159325	0.565649	2.80396	RAB27B;SLC4A4
ko00601	Glycosphingolipid biosynthesis - lacto and neolacto series	1	50	25	7080	0.162624	0.565649	5.664	LOC100861326
ko00640	Propanoate metabolism	1	50	32	7080	0.20331	0.627829	4.425	LOC102189835
ko04710	Circadian rhythm	1	50	32	7080	0.20331	0.627829	4.425	BHLHE41
ko04071	Sphingolipid signaling pathway	2	50	120	7080	0.207651	0.627829	2.36	BDKRB2;S1PR3
ko04270	Vascular smooth muscle contraction	2	50	132	7080	0.238958	0.627829	2.14545	CACNA1C;EDN1
ko00620	Pyruvate metabolism	1	50	39	7080	0.242058	0.627829	3.63077	LOC102189835
ko04550	Signaling pathways regulating pluripotency of stem cells	2	50	135	7080	0.246835	0.627829	2.09778	FZD8;WNT6
ko00270	Cysteine and methionine metabolism	1	50	43	7080	0.263363	0.627829	3.29302	LOC102189835
ko04961	Endocrine and other factor-regulated calcium reabsorption	1	50	45	7080	0.273795	0.627829	3.14667	BDKRB2
ko04261	Adrenergic signaling in cardiomyocytes	2	50	147	7080	0.278423	0.627829	1.92653	CACNA1C;CACNB4
ko04390	Hippo signaling pathway	2	50	147	7080	0.278423	0.627829	1.92653	FZD8;WNT6
ko03013	RNA transport	2	50	152	7080	0.291585	0.627829	1.86316	CYFIP2;EEF1A2
ko04150	mTOR signaling pathway	2	50	152	7080	0.291585	0.627829	1.86316	FZD8;WNT6
ko04060	Cytokine-cytokine receptor interaction	3	50	267	7080	0.291608	0.627829	1.59101	LOC100861164;TNFSF18;TNFSF4
ko04921	Oxytocin signaling pathway	2	50	158	7080	0.307347	0.627829	1.79241	CACNA1C;CACNB4
ko04145	Phagosome	2	50	159	7080	0.309969	0.627829	1.78113	ITGB3;TLR2
ko04022	cGMP-PKG signaling pathway	2	50	164	7080	0.323051	0.627829	1.72683	BDKRB2;CACNA1C
ko00230	Purine metabolism	2	50	175	7080	0.351622	0.627829	1.61829	AK4;AMPD3
ko04720	Long-term potentiation	1	50	62	7080	0.356811	0.627829	2.28387	CACNA1C
ko00010	Glycolysis / Gluconeogenesis	1	50	65	7080	0.370463	0.627829	2.17846	LOC102189835
ko04111	Cell cycle - yeast	1	50	67	7080	0.379406	0.627829	2.11343	TTK
ko04662	B cell receptor signaling pathway	1	50	68	7080	0.38383	0.627829	2.08235	DAPP1
ko04924	Renin secretion	1	50	68	7080	0.38383	0.627829	2.08235	CACNA1C
ko04510	Focal adhesion	2	50	197	7080	0.407498	0.627829	1.43756	ITGB3;ITGB8
ko03320	PPAR signaling pathway	1	50	74	7080	0.409736	0.627829	1.91351	PLIN2
ko00140	Steroid hormone biosynthesis	1	50	75	7080	0.413949	0.627829	1.888	LOC102191152
ko04151	PI3K-Akt signaling pathway	3	50	336	7080	0.425862	0.627829	1.26429	ITGB3;ITGB8;TLR2
ko04742	Taste transduction	1	50	78	7080	0.42641	0.627829	1.81538	CACNA1C
ko04622	RIG-I-like receptor signaling pathway	1	50	79	7080	0.430506	0.627829	1.79241	LOC100861164
ko04727	GABAergic synapse	1	50	79	7080	0.430506	0.627829	1.79241	CACNA1C
ko04917	Prolactin signaling pathway	1	50	80	7080	0.434573	0.627829	1.77	IRF1
ko04064	NF-kappa B signaling pathway	1	50	81	7080	0.438612	0.627829	1.74815	ICAM1
ko04925	Aldosterone synthesis and secretion	1	50	81	7080	0.438612	0.627829	1.74815	CACNA1C
ko04024	cAMP signaling pathway	2	50	210	7080	0.43948	0.627829	1.34857	CACNA1C;SOX9
ko04911	Insulin secretion	1	50	85	7080	0.454486	0.632256	1.66588	CACNA1C
ko04012	ErbB signaling pathway	1	50	86	7080	0.458386	0.632256	1.64651	ERBB4
ko04912	GnRH signaling pathway	1	50	89	7080	0.46992	0.633063	1.59101	CACNA1C
ko04723	Retrograde endocannabinoid signaling	1	50	94	7080	0.488612	0.633063	1.50638	CACNA1C
ko04922	Glucagon signaling pathway	1	50	94	7080	0.488612	0.633063	1.50638	LOC102189835
ko04713	Circadian entrainment	1	50	96	7080	0.495907	0.633063	1.475	CACNA1C
ko04066	HIF-1 signaling pathway	1	50	100	7080	0.510191	0.633063	1.416	EDN1
ko04620	Toll-like receptor signaling pathway	1	50	103	7080	0.520643	0.633063	1.37476	TLR2
ko04725	Cholinergic synapse	1	50	108	7080	0.53758	0.633063	1.31111	CACNA1C
ko04724	Glutamatergic synapse	1	50	110	7080	0.544189	0.633063	1.28727	CACNA1C
ko04919	Thyroid hormone signaling pathway	1	50	111	7080	0.547459	0.633063	1.27568	ITGB3
ko04726	Serotonergic synapse	1	50	112	7080	0.550706	0.633063	1.26429	CACNA1C
ko04670	Leukocyte transendothelial migration	1	50	113	7080	0.55393	0.633063	1.2531	ICAM1
ko04974	Protein digestion and absorption	1	50	113	7080	0.55393	0.633063	1.2531	COL11A1
ko04110	Cell cycle	1	50	120	7080	0.575872	0.641039	1.18	TTK
ko04611	Platelet activation	1	50	121	7080	0.578918	0.641039	1.17025	ITGB3
ko04728	Dopaminergic synapse	1	50	123	7080	0.584948	0.641039	1.15122	CACNA1C
ko04380	Osteoclast differentiation	1	50	127	7080	0.596754	0.64514	1.11496	ITGB3
ko04072	Phospholipase D signaling pathway	1	50	141	7080	0.635542	0.677912	1.00426	PTGFR
ko04650	Natural killer cell mediated cytotoxicity	1	50	153	7080	0.66586	0.700905	0.92549	ICAM1
ko04630	Jak-STAT signaling pathway	1	50	170	7080	0.704619	0.732072	0.832941	LOC100861164
ko04360	Axon guidance	1	50	175	7080	0.715156	0.733493	0.809143	SEMA4B
ko04015	Rap1 signaling pathway	1	50	207	7080	0.774379	0.784181	0.684058	ITGB3
ko04144	Endocytosis	1	50	262	7080	0.84924	0.84924	0.540458	ERBB4

## Sheet: TZ_48h-vs-TZ_24h
ID	Term	ListHits	ListTotal	PopHits	PopTotal	pValue	qValue	Enrichment_score	gene
ko04668	TNF signaling pathway	9	157	107	7080	0.000578426	0.0913913	3.79308	CCL5;CREB5;CX3CL1;MAP2K6;MAP3K8;MMP3;PIK3CD;SELE;SOCS3
ko04110	Cell cycle	8	157	120	7080	0.00503872	0.359946	3.00637	BUB1B;CCNA2;CCNB1;CDC20;CDC6;CDK1;TGFB2;TTK
ko00100	Steroid biosynthesis	3	157	18	7080	0.00683442	0.359946	7.51592	DHCR7;SOAT2;TM7SF2
ko04977	Vitamin digestion and absorption	3	157	22	7080	0.0120903	0.393748	6.14939	SLC19A2;SLC52A3;SLC5A6
ko04978	Mineral absorption	4	157	41	7080	0.0124604	0.393748	4.39957	HMOX1;LOC102186069;SLC9A3;TRPM6
ko00680	Methane metabolism	3	157	25	7080	0.0172049	0.453064	5.41146	ACSS2;FBP2;SHMT1
ko04380	Osteoclast differentiation	7	157	127	7080	0.0224709	0.5072	2.48558	MAP2K6;NCF2;OSCAR;PIK3CD;PLCG2;SOCS3;TGFB2
ko04620	Toll-like receptor signaling pathway	6	157	103	7080	0.0265182	0.523734	2.62692	CCL5;CD40;MAP2K6;MAP3K8;PIK3CD;TLR2
ko04914	Progesterone-mediated oocyte maturation	5	157	83	7080	0.0366334	0.640401	2.7166	CCNA2;CCNB1;CDK1;CPEB1;PIK3CD
ko04514	Cell adhesion molecules (CAMs)	7	157	146	7080	0.043234	0.640401	2.16211	CD40;CNTN1;ICOSLG;LOC102178567;LOC102187998;SELE;SELP
ko04390	Hippo signaling pathway	7	157	147	7080	0.0445849	0.640401	2.14741	BIRC5;CRB1;DLG2;ID1;PPP2R2B;TGFB2;WNT6
ko04152	AMPK signaling pathway	6	157	122	7080	0.0534985	0.642793	2.21781	CCNA2;CREB5;FBP2;PFKFB3;PIK3CD;PPP2R2B
ko04960	Aldosterone-regulated sodium reabsorption	3	157	40	7080	0.0581849	0.642793	3.38217	HSD11B2;LOC102186069;PIK3CD
ko04111	Cell cycle - yeast	4	157	67	7080	0.0608679	0.642793	2.69227	CDC20;CDC6;PPP2R2B;TTK
ko04145	Phagosome	7	157	159	7080	0.0629345	0.642793	1.98534	DYNC1I1;LOC102187998;LOC102188569;NCF2;TLR2;TUBA1C;TUBAL3
ko04115	p53 signaling pathway	4	157	71	7080	0.0721941	0.642793	2.54059	CCNB1;CDK1;IGFBP3;RRM2
ko04060	Cytokine-cytokine receptor interaction	10	157	267	7080	0.0724141	0.642793	1.68897	CCL5;CD40;CSF3;CX3CL1;CXCL14;IL11;INHBE;MPL;TGFB2;TNFSF15
ko04672	Intestinal immune network for IgA production	3	157	44	7080	0.0732296	0.642793	3.0747	CD40;ICOSLG;LOC102187998
ko04964	Proximal tubule bicarbonate reclamation	2	157	22	7080	0.0845414	0.684205	4.09959	LOC102186069;SLC9A3
ko04750	Inflammatory mediator regulation of TRP channels	5	157	108	7080	0.0914184	0.684205	2.08776	HTR2A;MAP2K6;PIK3CD;PLCG2;TRPM8
ko04010	MAPK signaling pathway	9	157	244	7080	0.0921506	0.684205	1.66336	CACNG4;DDIT3;FGF19;FGF23;MAP2K6;MAP3K13;MAP3K8;PTPRR;TGFB2
ko04210	Apoptosis	6	157	142	7080	0.095269	0.684205	1.90545	BIRC5;CTSC;DDIT3;PIK3CD;TUBA1C;TUBAL3
ko00460	Cyanoamino acid metabolism	1	157	5	7080	0.106095	0.694306	9.01911	SHMT1
ko00480	Glutathione metabolism	3	157	53	7080	0.112525	0.694306	2.55258	LOC102173702;MGST2;RRM2
ko04350	TGF-beta signaling pathway	4	157	85	7080	0.119423	0.694306	2.12214	BAMBI;ID1;INHBE;TGFB2
ko04012	ErbB signaling pathway	4	157	86	7080	0.123214	0.694306	2.09747	ERBB4;NRG1;PIK3CD;PLCG2
ko04540	Gap junction	4	157	87	7080	0.127056	0.694306	2.07336	CDK1;HTR2A;TUBA1C;TUBAL3
ko04666	Fc gamma R-mediated phagocytosis	4	157	87	7080	0.127056	0.694306	2.07336	AMPH;PIK3CD;PLCG2;WASF1
ko04142	Lysosome	5	157	120	7080	0.127436	0.694306	1.87898	CLTB;CTNS;CTSC;PLA2G15;SORT1
ko00051	Fructose and mannose metabolism	2	157	32	7080	0.157737	0.723783	2.81847	FBP2;PFKFB3
ko00640	Propanoate metabolism	2	157	32	7080	0.157737	0.723783	2.81847	ABAT;ACSS2
ko04710	Circadian rhythm	2	157	32	7080	0.157737	0.723783	2.81847	BHLHE41;RORA
ko04068	FoxO signaling pathway	5	157	129	7080	0.158105	0.723783	1.74789	BNIP3;CCNB1;PIK3CD;S1PR1;TGFB2
ko04664	Fc epsilon RI signaling pathway	3	157	65	7080	0.174363	0.723783	2.08133	MAP2K6;PIK3CD;PLCG2
ko04630	Jak-STAT signaling pathway	6	157	170	7080	0.175715	0.723783	1.59161	CISH;CSF3;IL11;MPL;PIK3CD;SOCS3
ko04910	Insulin signaling pathway	5	157	134	7080	0.176341	0.723783	1.68267	FBP2;PIK3CD;PPP1R3A;PPP1R3C;SOCS3
ko04391	Hippo signaling pathway - fly	3	157	66	7080	0.179895	0.723783	2.0498	CRB1;PPP2R2B;ZDHHC14
ko04550	Signaling pathways regulating pluripotency of stem cells	5	157	135	7080	0.180082	0.723783	1.67021	ID1;INHBE;PCGF5;PIK3CD;WNT6
ko04066	HIF-1 signaling pathway	4	157	100	7080	0.181202	0.723783	1.80382	EGLN3;PFKFB3;PIK3CD;PLCG2
ko00980	Metabolism of xenobiotics by cytochrome P450	3	157	67	7080	0.185474	0.723783	2.0192	LOC102170823;LOC102173702;MGST2
ko04662	B cell receptor signaling pathway	3	157	68	7080	0.191099	0.723783	1.98951	PIK3AP1;PIK3CD;PLCG2
ko04360	Axon guidance	6	157	175	7080	0.192398	0.723783	1.54613	EPHA6;LOC108637380;PIK3CD;PLCG2;SEMA3E;SRGAP3
ko04114	Oocyte meiosis	4	157	105	7080	0.20381	0.747954	1.71793	CDC20;CDK1;CPEB1;FBXO5
ko04151	PI3K-Akt signaling pathway	10	157	336	7080	0.211599	0.747954	1.34213	CREB5;CSF3;FGF19;FGF23;MYB;PIK3AP1;PIK3CD;PPP2R2B;TLR2;TNC
ko04918	Thyroid hormone synthesis	3	157	72	7080	0.214008	0.747954	1.87898	CREB5;LOC102186069;SLC26A4
ko04725	Cholinergic synapse	4	157	108	7080	0.217759	0.747954	1.67021	ACHE;CHRNB2;CREB5;PIK3CD
ko04261	Adrenergic signaling in cardiomyocytes	5	157	147	7080	0.22712	0.747955	1.53386	CACNG4;CREB5;LOC102186069;PIK3CD;PPP2R2B
ko00140	Steroid hormone biosynthesis	3	157	75	7080	0.23156	0.747955	1.80382	HSD11B2;LOC102169002;LOC102170823
ko04919	Thyroid hormone signaling pathway	4	157	111	7080	0.231961	0.747955	1.62506	DIO2;LOC102186069;PIK3CD;PLCG2
ko00260	Glycine, serine and threonine metabolism	2	157	43	7080	0.246865	0.766535	2.09747	DAO;SHMT1
ko04973	Carbohydrate digestion and absorption	2	157	44	7080	0.255133	0.766535	2.0498	LOC102186069;PIK3CD
ko04917	Prolactin signaling pathway	3	157	80	7080	0.261353	0.766535	1.69108	CISH;PIK3CD;SOCS3
ko04961	Endocrine and other factor-regulated calcium reabsorption	2	157	45	7080	0.263407	0.766535	2.00425	CLTB;LOC102186069
ko04610	Complement and coagulation cascades	3	157	81	7080	0.267375	0.766535	1.67021	KNG1;LOC102170373;LOC102188569
ko00330	Arginine and proline metabolism	2	157	46	7080	0.271683	0.766535	1.96068	DAO;SAT2
ko04962	Vasopressin-regulated water reabsorption	2	157	46	7080	0.271683	0.766535	1.96068	CREB5;DYNC1I1
ko00720	Carbon fixation pathways in prokaryotes	1	157	15	7080	0.285882	0.792445	3.00637	ACSS2
ko04015	Rap1 signaling pathway	6	157	207	7080	0.310619	0.809332	1.30712	FGF19;FGF23;ID1;MAGI2;MAP2K6;PIK3CD
ko04113	Meiosis - yeast	2	157	52	7080	0.321154	0.809332	1.73444	CDC20;CDC6
ko00532	Glycosaminoglycan biosynthesis - chondroitin sulfate / dermatan sulfate	1	157	18	7080	0.332446	0.809332	2.50531	CSGALNACT1
ko00670	One carbon pool by folate	1	157	18	7080	0.332446	0.809332	2.50531	SHMT1
ko04062	Chemokine signaling pathway	5	157	174	7080	0.342804	0.809332	1.29585	CCL5;CX3CL1;CXCL14;FGR;PIK3CD
ko00564	Glycerophospholipid metabolism	3	157	98	7080	0.370879	0.809332	1.38048	ACHE;CHKA;PLA2G15
ko04370	VEGF signaling pathway	2	157	59	7080	0.377772	0.809332	1.52866	PIK3CD;PLCG2
ko00030	Pentose phosphate pathway	1	157	22	7080	0.389871	0.809332	2.0498	FBP2
ko00531	Glycosaminoglycan degradation	1	157	22	7080	0.389871	0.809332	2.0498	HPSE
ko00710	Carbon fixation in photosynthetic organisms	1	157	22	7080	0.389871	0.809332	2.0498	FBP2
ko03430	Mismatch repair	1	157	22	7080	0.389871	0.809332	2.0498	EXO1
ko00982	Drug metabolism - cytochrome P450	2	157	61	7080	0.393609	0.809332	1.47854	LOC102173702;MGST2
ko00561	Glycerolipid metabolism	2	157	62	7080	0.40146	0.809332	1.45469	LIPG;PNPLA3
ko04721	Synaptic vesicle cycle	2	157	62	7080	0.40146	0.809332	1.45469	CLTB;UNC13B
ko00534	Glycosaminoglycan biosynthesis - heparan sulfate / heparin	1	157	23	7080	0.403443	0.809332	1.96068	EXTL1
ko01200	Carbon metabolism	3	157	105	7080	0.413053	0.809332	1.28844	ACSS2;FBP2;SHMT1
ko04913	Ovarian steroidogenesis	2	157	64	7080	0.417018	0.809332	1.40924	ALOX5;LOC102170823
ko00010	Glycolysis / Gluconeogenesis	2	157	65	7080	0.424721	0.809332	1.38756	ACSS2;FBP2
ko00562	Inositol phosphate metabolism	2	157	66	7080	0.432372	0.809332	1.36653	PIK3CD;PLCG2
ko01230	Biosynthesis of amino acids	2	157	67	7080	0.439969	0.809332	1.34614	MAT1A;SHMT1
ko04650	Natural killer cell mediated cytotoxicity	4	157	153	7080	0.441922	0.809332	1.17897	LOC102178567;LOC102185264;PIK3CD;PLCG2
ko04320	Dorso-ventral axis formation	1	157	26	7080	0.442385	0.809332	1.73444	CPEB1
ko04260	Cardiac muscle contraction	2	157	68	7080	0.44751	0.809332	1.32634	CACNG4;LOC102186069
ko04726	Serotonergic synapse	3	157	112	7080	0.454328	0.809332	1.20792	ALOX5;HTR2A;LOC102169002
ko04670	Leukocyte transendothelial migration	3	157	113	7080	0.460131	0.809332	1.19723	NCF2;PIK3CD;PLCG2
ko04974	Protein digestion and absorption	3	157	113	7080	0.460131	0.809332	1.19723	LOC102186069;SLC3A1;SLC9A3
ko04810	Regulation of actin cytoskeleton	5	157	202	7080	0.466269	0.809332	1.11623	FGF19;FGF23;MYLK;PIK3CD;WASF1
ko04921	Oxytocin signaling pathway	4	157	158	7080	0.46656	0.809332	1.14166	CACNG4;MYLK;PIK3CD;TRPM2
ko00062	Fatty acid elongation	1	157	28	7080	0.466932	0.809332	1.61056	ELOVL3
ko04722	Neurotrophin signaling pathway	3	157	116	7080	0.47738	0.809332	1.16626	PIK3CD;PLCG2;SORT1
ko00630	Glyoxylate and dicarboxylate metabolism	1	157	29	7080	0.4788	0.809332	1.55502	SHMT1
ko00650	Butanoate metabolism	1	157	29	7080	0.4788	0.809332	1.55502	ABAT
ko04212	Longevity regulating pathway - worm	2	157	73	7080	0.484345	0.809332	1.23549	MAP2K6;PIK3CD
ko04141	Protein processing in endoplasmic reticulum	4	157	163	7080	0.49081	0.809332	1.10664	DDIT3;ERO1A;HSPA4L;PPP1R15A
ko03320	PPAR signaling pathway	2	157	74	7080	0.49153	0.809332	1.2188	MMP1;PLIN2
ko04022	cGMP-PKG signaling pathway	4	157	164	7080	0.495608	0.809332	1.09989	CREB5;LOC102186069;MYLK;PIK3CD
ko04971	Gastric acid secretion	2	157	75	7080	0.498653	0.809332	1.20255	LOC102186069;MYLK
ko04071	Sphingolipid signaling pathway	3	157	120	7080	0.499979	0.809332	1.12739	PIK3CD;PPP2R2B;S1PR1
ko00512	Mucin type O-Glycan biosynthesis	1	157	31	7080	0.501753	0.809332	1.45469	GCNT4
ko04611	Platelet activation	3	157	121	7080	0.505553	0.809332	1.11807	MYLK;PIK3CD;PLCG2
ko04130	SNARE interactions in vesicular transport	1	157	32	7080	0.51285	0.809332	1.40924	STX11
ko04728	Dopaminergic synapse	3	157	123	7080	0.516604	0.809332	1.09989	CREB5;PPP1R1B;PPP2R2B
ko04742	Taste transduction	2	157	78	7080	0.519637	0.809332	1.1563	SCN2A;TAS2R60
ko04120	Ubiquitin mediated proteolysis	3	157	126	7080	0.532933	0.809332	1.0737	CDC20;SOCS3;UBE2C
ko04146	Peroxisome	2	157	80	7080	0.5333	0.809332	1.12739	DAO;MPV17L
ko04215	Apoptosis - multiple species	1	157	34	7080	0.534314	0.809332	1.32634	BIRC5
ko04064	NF-kappa B signaling pathway	2	157	81	7080	0.540032	0.809332	1.11347	CD40;PLCG2
ko04530	Tight junction	3	157	130	7080	0.55422	0.809332	1.04067	MAGI2;MYH15;PPP2R2B
ko00410	beta-Alanine metabolism	1	157	36	7080	0.554837	0.809332	1.25265	ABAT
ko00860	Porphyrin and chlorophyll metabolism	1	157	36	7080	0.554837	0.809332	1.25265	HMOX1
ko04020	Calcium signaling pathway	4	157	177	7080	0.556109	0.809332	1.01911	ERBB4;HTR2A;MYLK;PLCG2
ko04512	ECM-receptor interaction	2	157	84	7080	0.559827	0.809332	1.0737	HMMR;TNC
ko04911	Insulin secretion	2	157	85	7080	0.56629	0.809332	1.06107	CREB5;LOC102186069
ko04976	Bile secretion	2	157	86	7080	0.572685	0.809332	1.04873	LOC102186069;SLC9A3
ko04640	Hematopoietic cell lineage	2	157	87	7080	0.579012	0.809332	1.03668	CSF3;IL11
ko00250	Alanine, aspartate and glutamate metabolism	1	157	39	7080	0.583948	0.809332	1.1563	ABAT
ko00620	Pyruvate metabolism	1	157	39	7080	0.583948	0.809332	1.1563	ACSS2
ko04970	Salivary secretion	2	157	92	7080	0.609621	0.825033	0.980338	LOC102186069;MAP28
ko00380	Tryptophan metabolism	1	157	42	7080	0.611167	0.825033	1.0737	LOC102170823
ko00270	Cysteine and methionine metabolism	1	157	43	7080	0.619841	0.825033	1.04873	MAT1A
ko04070	Phosphatidylinositol signaling system	2	157	94	7080	0.621385	0.825033	0.95948	PIK3CD;PLCG2
ko04211	Longevity regulating pathway	2	157	94	7080	0.621385	0.825033	0.95948	CREB5;PIK3CD
ko03050	Proteasome	1	157	44	7080	0.628323	0.827292	1.0249	PSMB11
ko00240	Pyrimidine metabolism	2	157	97	7080	0.63852	0.831045	0.929805	DCTPP1;RRM2
ko04660	T cell receptor signaling pathway	2	157	98	7080	0.644096	0.831045	0.920317	MAP3K8;PIK3CD
ko04915	Estrogen signaling pathway	2	157	100	7080	0.655045	0.831045	0.901911	CREB5;PIK3CD
ko04621	NOD-like receptor signaling pathway	1	157	48	7080	0.66041	0.831045	0.93949	CCL5
ko04150	mTOR signaling pathway	3	157	152	7080	0.660444	0.831045	0.890044	PIK3CD;RRAGD;WNT6
ko04080	Neuroactive ligand-receptor interaction	6	157	301	7080	0.663519	0.831045	0.898914	CHRNB2;GLRA3;GPR35;HTR2A;LTB4R;S1PR1
ko00520	Amino sugar and nucleotide sugar metabolism	1	157	49	7080	0.667992	0.831045	0.920317	UAP1L1
ko03460	Fanconi anemia pathway	1	157	51	7080	0.682654	0.842651	0.884226	FANCD2
ko04024	cAMP signaling pathway	4	157	210	7080	0.690399	0.845605	0.858963	CREB5;LOC102186069;PIK3CD;PPP1R1B
ko00280	Valine, leucine and isoleucine degradation	1	157	54	7080	0.703451	0.854963	0.835103	ABAT
ko04014	Ras signaling pathway	4	157	222	7080	0.731509	0.882279	0.812532	FGF19;FGF23;PIK3CD;PLCG2
ko04623	Cytosolic DNA-sensing pathway	1	157	60	7080	0.741067	0.887034	0.751592	CCL5
ko04923	Regulation of lipolysis in adipocytes	1	157	61	7080	0.746858	0.887244	0.739271	PIK3CD
ko02010	ABC transporters	1	157	62	7080	0.75252	0.887299	0.727347	ABCC9
ko04213	Longevity regulating pathway - multiple species	1	157	64	7080	0.763469	0.893542	0.704618	PIK3CD
ko00830	Retinol metabolism	1	157	67	7080	0.778998	0.895912	0.673068	LOC102170823
ko04920	Adipocytokine signaling pathway	1	157	68	7080	0.783945	0.895912	0.66317	SOCS3
ko04520	Adherens junction	1	157	69	7080	0.788783	0.895912	0.653559	WASF1
ko04310	Wnt signaling pathway	2	157	134	7080	0.802739	0.895912	0.673068	BAMBI;WNT6
ko04510	Focal adhesion	3	157	197	7080	0.818279	0.895912	0.686734	MYLK;PIK3CD;TNC
ko04072	Phospholipase D signaling pathway	2	157	141	7080	0.825148	0.895912	0.639653	PIK3CD;PLCG2
ko04013	MAPK signaling pathway - fly	1	157	78	7080	0.827752	0.895912	0.578148	DUOX2
ko04612	Antigen processing and presentation	1	157	78	7080	0.827752	0.895912	0.578148	LOC102187998
ko03015	mRNA surveillance pathway	1	157	79	7080	0.831614	0.895912	0.57083	PPP2R2B
ko04622	RIG-I-like receptor signaling pathway	1	157	79	7080	0.831614	0.895912	0.57083	ISG15
ko04727	GABAergic synapse	1	157	79	7080	0.831614	0.895912	0.57083	ABAT
ko04925	Aldosterone synthesis and secretion	1	157	81	7080	0.839082	0.895912	0.556735	CREB5
ko04144	Endocytosis	4	157	262	7080	0.839209	0.895912	0.688482	AMPH;CLTB;ERBB4;TGFB2
ko04912	GnRH signaling pathway	1	157	89	7080	0.865803	0.9181	0.506691	MAP2K6
ko04922	Glucagon signaling pathway	1	157	94	7080	0.880214	0.921162	0.47974	CREB5
ko04713	Circadian entrainment	1	157	96	7080	0.885538	0.921162	0.469745	C3H1orf226
ko00590	Arachidonic acid metabolism	1	157	98	7080	0.890627	0.921162	0.460159	ALOX5
ko04916	Melanogenesis	1	157	100	7080	0.895491	0.921162	0.450955	WNT6
ko04972	Pancreatic secretion	1	157	101	7080	0.897841	0.921162	0.446491	LOC102186069
ko04270	Vascular smooth muscle contraction	1	157	132	7080	0.949617	0.967997	0.341633	MYLK
ko03013	RNA transport	1	157	152	7080	0.968122	0.980534	0.296681	EEF1A2
ko00230	Purine metabolism	1	157	175	7080	0.9812	0.98745	0.257689	RRM2
ko04740	Olfactory transduction	2	157	1036	7080	1	1	0.087057	LOC102180040;LOC102183889
